# Supplementary material for: Single allele loss-of-function mutations select and sculpt conditional cooperative networks in breast cancer
Source: Nat Commun. 2021 Sep 2;12:5238. doi: 10.1038/s41467-021-25467-w (PMC8413298; doi:10.1038/s41467-021-25467-w)
Supplement: Supplementary file 4 — Supplementary Data 1 [file 41467_2021_25467_MOESM4_ESM.xlsx]

## Sheet: Control Cohort
Control (Genes identified as Clonal)	p-value	q-value	Number of Tumors		Genes identified as Subclonal (not in the clonal list for the Control cohort)	p-value	q-value	Number of Tumors
Exoc4	1.32e-06	0.000159	10		Fndc3b	1.1e-08	3.5e-06	10
Met	7.21e-56	7.76e-52	10		Hivep3	8.21e-10	3.61e-07	10
Cux1	2.55e-19	2.89e-16	9		Tll1	4.77e-09	1.68e-06	10
Ankrd11	1.72e-16	1.49e-13	6		Nipbl	5.42e-07	9.13e-05	8
Qk	1.2e-15	8.88e-13	6		Zmiz1	1.15e-09	4.67e-07	7
Rasa1	1.48e-20	2.44e-17	6		Cul3	2.99e-08	8.05e-06	6
Uvrag	3.15e-10	1.11e-07	6		Mtmr3	4.85e-07	8.23e-05	6
Dcaf6	3.9e-10	1.29e-07	5		Lemd1	1.86e-11	1.43e-08	5
Hace1	3.43e-10	1.19e-07	5		Rtn3	3.91e-09	1.43e-06	5
Herc2	7.12e-08	1.45e-05	5		Sec31a	7.66e-11	5.15e-08	5
Mbnl1	3.66e-10	1.23e-07	5		Stk24	1.18e-08	3.69e-06	5
Nras/Csde1	9.17e-64	1.98e-59	5		Wdr37	9.58e-08	2.27e-05	5
Stat5	2.37e-27	5.11e-24	5		Xpo6	1.5e-06	0.00022	5
Tnrc6b	5.35e-07	7.35e-05	5		Capzb	2.28e-06	0.000318	4
Vps35l	3.08e-20	4.43e-17	5		Cpsf6	1.91e-08	5.56e-06	4
Zfand3	2.92e-08	6.62e-06	5		Dpp9	1.12e-16	1.85e-13	4
Jup	5.37e-43	1.65e-39	4		Gcc2	1.37e-06	0.000205	4
Kif2a	3.35e-13	2e-10	4		Hadhb	2.08e-09	7.88e-07	4
Ppara	6.59e-17	6.45e-14	4		Mir135b	4.39e-51	4.73e-47	4
R3hcc1l	2.57e-12	1.32e-09	4		Slc6a4	7.49e-13	7.02e-10	4
Shld2	1.05e-11	4.91e-09	4		Ttc7	1.23e-06	0.000187	4
Spag9	3.6e-07	5.39e-05	4		Zfp943	1.19e-08	3.66e-06	4
Tmem39a	2.16e-26	4.23e-23	4		Yeah	1.12e-10	6.91e-08	3
Usp25	1.38e-08	3.38e-06	4		Acox1	1.71e-08	5.06e-06	3
Wwc1	1.37e-09	3.93e-07	4		Asf1a	1.47e-08	4.4e-06	3
Wwc2	7.64e-08	1.54e-05	4		BC020402	5.64e-15	7.15e-12	3
Zfp148	1.01e-07	1.87e-05	4		Bsph1	5.48e-07	9.15e-05	3
Anks1	1.8e-06	0.000203	3		Camkk2	8.87e-09	2.9e-06	3
Atg4a	5.11e-09	1.39e-06	3		Ccdc101	1.13e-07	2.62e-05	3
Bptf	7.2e-07	9.34e-05	3		Eny2	2.03e-09	7.83e-07	3
Dgcr8	1.8e-14	1.14e-11	3		Ercc3	8.95e-07	0.000141	3
Ezh2	1.48e-07	2.66e-05	3		Gltscr1	5.74e-09	1.96e-06	3
Fbxo18	4.68e-15	3.36e-12	3		Gm13143	2.33e-17	4.57e-14	3
Fbxw4	4.96e-09	1.37e-06	3		Lman1	7.37e-08	1.85e-05	3
Gramd4	4.59e-11	1.9e-08	3		Mtif2	1.24e-07	2.81e-05	3
Kdm1a	4.59e-10	1.43e-07	3		Notch1	8.38e-08	2.05e-05	3
Mcmbp	9.84e-13	5.58e-10	3		Nrep	9.01e-07	0.000141	3
Naa15	9.11e-08	1.75e-05	3		Nufip1	1.11e-06	0.000169	3
Nup98	2.29e-06	0.000243	3		Pld2	1.16e-10	6.92e-08	3
Phf20l1	1.82e-06	0.000203	3		Poldip2	4.28e-14	4.61e-11	3
Plag1	1.93e-11	8.85e-09	3		Pxn	3.8e-07	6.76e-05	3
Rcan1	3.81e-11	1.64e-08	3		Slc4a2	1.02e-14	1.22e-11	3
Snx3	1.06e-14	6.94e-12	3		Srpk1	2.03e-07	3.86e-05	3
Spin1	5.18e-12	2.6e-09	3		Tbl2	1.53e-12	1.37e-09	3
Tasor2	1.08e-09	3.28e-07	3		Tmem173	6.27e-16	9e-13	3
Uso1	1.39e-08	3.37e-06	3		Trim26	2.27e-08	6.43e-06	3
Xpo1	2.16e-11	9.68e-09	3		Uba2	3.9e-07	6.88e-05	3
Zfp608	2.05e-06	0.000224	3		Upf3a	2.24e-10	1.2e-07	3
Zfx	1.3e-09	3.78e-07	3		Wdr45l	1.69e-07	3.37e-05	3
Zmym2	1.4e-06	0.000165	3		Zbed3	1.83e-11	1.46e-08	3
					Zc3hc1	1.39e-07	3.06e-05	3
					Zfp119	4.63e-09	1.66e-06	3
					Zfp382	3.91e-11	2.72e-08	3
					Zfp933	1.96e-07	3.79e-05	3

## Sheet: PIK3CA (EK)
PIK3CA (EK) (Genes identified as Clonal). These genes were identified in the screen for this driver, but potentially in screens for other drivers as well.	p-value	q-value	Number of Tumors		Genes identified as Subclonal (not in the clonal list for this driver). These genes may have been found as either clonal or subclonal in screens for other drivers.	p-value	q-value	Number of Tumors
Abcc2	5.34e-11	2.3e-08	3		1810030O07Rik	9.93e-09	3.69e-06	3
Ano6	4.74e-07	6.14e-05	4		5031439G07Rik	8.1e-14	1.09e-10	4
Axin1	2.17e-11	1.06e-08	3		Btbd1	1.15e-08	4.08e-06	4
Cab39l	6.07e-09	1.82e-06	4		Ccni	1.71e-11	1.27e-08	4
Ccdc186	4.81e-21	1.3e-17	3		Chst12	2.17e-12	2.34e-09	3
Cplane1	2.31e-10	9.21e-08	4		Dclre1a	4.77e-09	1.98e-06	3
Dear1	1.55e-79	1.67e-75	4		E2f3	4.78e-09	1.94e-06	5
Eprs	2.93e-09	9.41e-07	3		Fbrsl1	5.67e-07	0.000119	4
Fbxw7	3.89e-09	1.2e-06	5		Gm10474	9.48e-09	3.58e-06	3
Ggps1	2.13e-26	7.66e-23	3		Grlf1	1.76e-08	5.93e-06	6
Golim4	1.53e-07	2.57e-05	3		Isy1	2.83e-15	4.69e-12	4
Hras1/Lrrc56	3.95e-57	2.84e-53	3		Mfn2	2.19e-16	3.92e-13	4
Jup	0	0	6		Mki67	2.65e-08	8.38e-06	3
Kdm3a	2.29e-11	1.07e-08	3		Mthfd2l	1.85e-06	0.000321	5
Lpp	1.99e-06	0.000194	8		Nap1l4	8.37e-07	0.000167	3
Met	2.61e-15	2.67e-12	5		Nudt3	2.23e-12	2.29e-09	4
Myst3	6.68e-07	8e-05	3		Pard6b	3.58e-12	3.5e-09	3
Nacc2	4.72e-13	3.08e-10	3		Ppp2r2a	1.62e-19	3.87e-16	7
Nck2	9.11e-10	3.38e-07	4		Psmd11	1.28e-08	4.46e-06	4
Nhsl1	1.2e-09	4.31e-07	4		Ptgfrn	1.72e-07	4.21e-05	4
Pion	1.71e-06	0.000171	3		Rhof	3.68e-17	7.92e-14	3
Rab1	3.46e-18	4.66e-15	3		Rnf8	5.63e-10	3.03e-07	3
Rab2a	1.17e-07	2.15e-05	3		Rtn3	1.6e-06	0.000286	4
Rbm16	7.66e-07	9.06e-05	3		Sarnp	9.1e-07	0.00018	4
Smg7	4.64e-08	1.01e-05	3		Sec31a	9.11e-12	7.55e-09	5
Snx30	7.26e-08	1.46e-05	3		Tlr3	1.6e-09	7.66e-07	3
Sp3	6.9e-19	1.35e-15	4		Ube2e3	2.05e-06	0.00035	4
Tbc1d30	2.95e-14	2.35e-11	3		Wisp1	7.1e-08	2.04e-05	3
Tm9sf3	6.52e-10	2.46e-07	3		Zmiz1	8.54e-08	2.33e-05	6
Zfp148	2.35e-08	5.75e-06	4
Zfp326	1.09e-12	6.19e-10	3
Znrf1	3.23e-08	7.41e-06	3

## Sheet: PIK3CA (HR)
PIK3CA (HR) (Genes identified as Clonal). These genes were identified in the screen for this driver, but potentially in screens for other drivers as well.	p-value	q-value	Number of Tumors		Genes identified as Subclonal (not in the clonal list for this driver). These genes may have been found as either clonal or subclonal in screens for other drivers.	p-value	q-value	Number of Tumors
Acaa2	7.57e-08	1.68e-05	3		Sept2	1.45e-08	5.14e-06	6
Actr8	1.38e-11	8.02e-09	3		1600014C10Rik	5.32e-15	6.03e-12	5
Ankrd11	9.69e-07	0.000152	6		9930021J03Rik/Gm9832	4.31e-08	1.34e-05	10
Apc	1.52e-11	8.62e-09	7		Agt	1.72e-11	1.2e-08	4
Arhgap8	3.42e-11	1.8e-08	4		Akap11	8.67e-07	0.000168	6
Axin1	4.74e-12	2.91e-09	5		Akr1e1	1.99e-06	0.000329	4
Bcl11a	3.06e-08	8.03e-06	5		Ampd2	1.27e-06	0.000228	3
Bicd2	6.04e-07	0.000103	3		Anapc7	2.29e-07	5.3e-05	4
Cdc7	1.34e-08	3.92e-06	3		Ankrd12	1.12e-06	0.000205	9
Col5a1	7e-10	2.9e-07	6		Ano6	6.57e-07	0.000132	11
Crispld2	5.04e-10	2.17e-07	4		BC020402 lncRNA	3.72e-07	7.78e-05	3
Crybg3	1.86e-09	7.3e-07	5		Btbd3	1.28e-06	0.000227	5
Cul1	7.07e-15	5.64e-12	7		Ccdc127	1.68e-06	0.000289	4
D11Wsu99e/47e (Fam104a)	2.16e-09	8.18e-07	3		Ccni	2.24e-07	5.25e-05	5
Ddit3	9.41e-24	1.69e-20	3		Ccny	1.85e-06	0.000317	10
Epb4.1l5	7.25e-08	1.64e-05	6		Cdk13	1.17e-06	0.000211	9
Ext1	2.59e-07	4.94e-05	9		Chd2	9.78e-08	2.7e-05	10
Fam117b	1.51e-08	4.28e-06	5		Cmip	1.3e-07	3.41e-05	10
Fnip1	1.81e-06	0.000265	5		Cntd1	6.83e-12	5.25e-09	4
Gm10997	5.75e-17	5.9e-14	3		Csad	8.41e-07	0.000165	3
Gpr180	6.97e-08	1.63e-05	3		Dear1	3.53e-08	1.12e-05	3
Gpt2	6.37e-08	1.52e-05	3		Dffb	2.56e-08	8.47e-06	3
Iglon5	1.79e-14	1.33e-11	3		Dnaja3	1.12e-06	0.000206	4
Jup	6.78e-19	7.69e-16	4		E330033B04Rik lncRNA	1.1e-06	0.000206	3
Klhl2	2.09e-06	0.000303	5		Eqtn	2.56e-08	8.34e-06	5
Kmt2c (Mll3)	3.34e-13	2.25e-10	12		Eras	1.03e-22	2.78e-19	5
Kras	1.6e-14	1.23e-11	5		Fam168a	1.1e-06	0.000205	10
Map2k4	4.56e-11	2.34e-08	7		Fbp2	5.6e-08	1.65e-05	4
Map3k14	6.04e-07	0.000102	3		Fbxw7	1.57e-09	6.9e-07	14
Met	2.28e-08	6.3e-06	6		Fcer1a	3.75e-09	1.58e-06	4
Mterfd1	1.3e-07	2.62e-05	3		Fchsd2	3.39e-07	7.23e-05	13
Myst3	1.33e-17	1.43e-14	8		Fgf3	2.16e-12	1.86e-09	3
Nf1	1.05e-08	3.13e-06	10		Fgf8	6.49e-09	2.64e-06	3
Nipbl	1.25e-24	2.7e-21	14		Fnbp1l	5.41e-08	1.62e-05	9
Notch1	1.61e-88	3.47e-84	10		Gm11968	1.32e-08	4.74e-06	3
Papd4	8.69e-07	0.000138	4		Gmpr2	2.01e-24	7.23e-21	6
Pnpla6	8.51e-09	2.66e-06	3		Gnat2	1.88e-07	4.54e-05	3
Podxl2	5.54e-09	1.89e-06	3		Gnl3	2.84e-14	2.78e-11	5
Ppfibp1	7.1e-07	0.000117	6		Gosr2	1.57e-07	3.93e-05	4
Prokr2	5.79e-11	2.83e-08	3		Hras1/Lrrc56	2.42e-27	1.04e-23	5
Psma5	1.23e-07	2.5e-05	3		Kansl1	2.42e-07	5.55e-05	10
Rab1	1.57e-07	3.1e-05	3		Khsrp	2.36e-08	7.96e-06	3
Rai1	1.13e-06	0.000173	4		Lats1	1.21e-08	4.41e-06	6
Rasa1	4.3e-15	3.71e-12	8		Mapre2	1.49e-07	3.82e-05	10
Rassf4	3.24e-07	5.87e-05	3		Mbtd1	6.88e-09	2.75e-06	8
Rbm4b	1.16e-25	2.78e-22	4		Mdp1	9.67e-21	2.08e-17	5
Rnf2	1.34e-16	1.25e-13	5		Mgrn1	9.36e-07	0.00018	5
Samm50	5.7e-13	3.61e-10	3		Mib1	1.43e-11	1.02e-08	11
Scarb2	2.8e-11	1.51e-08	5		Nadk	6.76e-10	3.31e-07	5
Scly	6.6e-11	3.16e-08	3		Nedd8	7.38e-15	7.57e-12	5
Scrn3	7.77e-07	0.000126	3		Nr3c1	6.03e-08	1.75e-05	9
Sec14l1	3.01e-08	8e-06	3		Nrm	9.22e-10	4.41e-07	3
Sirt1	7.6e-09	2.44e-06	3		Olfr592	2.35e-10	1.3e-07	4
Smad2	4.23e-09	1.49e-06	5		Pdcd11	1.02e-06	0.000195	5
Smad4	9.85e-14	6.84e-11	6		Pdcd6	4.52e-07	9.36e-05	4
Tet2	6.54e-08	1.55e-05	5		Pde7a	1.14e-08	4.25e-06	9
Tgfbr1	7.99e-09	2.53e-06	5		Pdxdc1	1.91e-06	0.000324	7
Tm9sf2	6.5e-07	0.000109	4		Peg13	2.92e-08	9.4e-06	3
Tm9sf3	7.96e-07	0.000127	4		Plxna1	1.6e-08	5.56e-06	5
Trps1	8.87e-28	2.73e-24	18		Pou4f1	1.12e-08	4.22e-06	3
Zfp451	4.77e-07	8.43e-05	4		Pradc1	1.39e-07	3.61e-05	3
Zfx	4.85e-21	5.8e-18	7		Pten	3.64e-12	2.9e-09	10
					Rab7	1.34e-13	1.2e-10	5
					Rnf185	1.04e-06	0.000196	5
					Rreb1	1.28e-07	3.4e-05	9
					Sdha	6.06e-07	0.000123	5
					Serp2	1.43e-06	0.000253	4
					Setd5	1.65e-06	0.000287	8
					Sfxn1	2.79e-07	6.06e-05	5
					Sike1	1.08e-09	4.94e-07	4
					Slc23a1	5.19e-09	2.15e-06	4
					Sp1	7.99e-08	2.26e-05	5
					Spcs1	8.56e-14	8.01e-11	4
					Srp19	3.61e-17	5.55e-14	5
					Ssbp3	2.75e-07	6.05e-05	8
					Stard5	2.29e-06	0.000371	3
					Tbc1d15	4.63e-08	1.41e-05	7
					Tceb1	5.85e-07	0.00012	4
					Trip12	1.63e-06	0.000285	10
					Ttc35	2.46e-07	5.51e-05	7
					Vmn2r3	2.14e-06	0.000349	5
					Wnk4	2.66e-10	1.43e-07	4
					Wnt1	7.33e-11	4.79e-08	3
					Xpo1	1.56e-07	3.95e-05	6
					Zfp622	1.84e-10	1.1e-07	5
					Zfp687	1.18e-07	3.18e-05	3

## Sheet: p53 (R270H)
p53 (R270H) (Genes identified as Clonal). These genes were identified in the screen for this driver, but potentially in screens for other drivers as well.	p-value	q-value	Number of Tumors		Genes identified as Subclonal (not in the clonal list for this driver). These genes may have been found as either clonal or subclonal in screens for other drivers.	p-value	q-value	Number of Tumors
Sept9	1.76e-06	0.000216	3		1600014C10Rik	3.59e-11	4.54e-08	3
Aebp2	1.13e-10	5.3e-08	3		6330549D23Rik	2.94e-07	8.21e-05	3
Arfgef2	4.12e-08	9.64e-06	3		Ankrd11	1.76e-12	3.16e-09	9
Bach2	1.25e-06	0.000166	4		Atp10a	6.08e-08	2.18e-05	8
Cbfb	4.08e-10	1.6e-07	3		Ccnt2	1.66e-08	8.32e-06	4
Cdk19	6.04e-07	9.17e-05	4		Chmp7	8.41e-10	6.47e-07	3
Ehmt1	4.67e-08	1.08e-05	4		Cnnm2	6.84e-08	2.34e-05	6
Ell2	3.36e-07	5.66e-05	3		Deaf1	1.99e-09	1.43e-06	4
Ep300	7.64e-13	5.31e-10	4		Dyrk1a	2.09e-08	9.78e-06	7
Epc1	3.28e-11	1.57e-08	4		Foxo1	1.98e-10	1.94e-07	6
Faf1	1.15e-07	2.45e-05	7		Grlf1	4.59e-07	0.000118	6
Gm14005	6.7e-10	2.45e-07	4		H2afv	2.75e-08	1.21e-05	3
Gpatch8	1.08e-06	0.000146	3		H47	4.44e-11	5.32e-08	3
Kdm1a	1.5e-09	4.97e-07	3		Jarid2	1.92e-13	3.76e-10	11
Kif13b	3.11e-11	1.52e-08	5		Jup	6.75e-16	1.82e-12	4
Met	9.36e-43	2.02e-38	9		Kcnk5	2.05e-06	0.000387	3
N4bp2	3.78e-08	9.05e-06	3		Kdm4c	1.75e-06	0.000353	8
Notch1	4.54e-18	6.98e-15	3		Klf7	1.4e-06	0.000292	5
Nsf	3.2e-08	7.84e-06	4		Mfsd1	5.91e-08	2.16e-05	3
Phf2	4.33e-19	7.18e-16	4		Mir210	1.04e-21	4.48e-18	3
Pik3c2b	2.1e-11	1.08e-08	3		Mkl1	1.28e-06	0.000273	7
Rab7	1.18e-25	6.37e-22	3		Naa15	3.27e-07	9.04e-05	5
Rasa1	1.93e-19	4.16e-16	6		Phrf1	5.09e-12	8.43e-09	4
Rheb	4.4e-12	2.71e-09	3		Polr3f	4.28e-08	1.68e-05	3
Rnf19a	4.49e-10	1.73e-07	3		Psmd14	1.87e-06	0.000366	6
Rybp	1.69e-08	4.49e-06	3		Pten	1.39e-06	0.000294	5
Spsb1	9.55e-14	8.94e-11	3		Rab1	2.3e-06	0.000424	3
Srgap2	2.87e-08	7.18e-06	6		Rnf216	4.37e-07	0.000116	6
Stat5	4.41e-41	4.75e-37	4		Sp3	2.32e-06	0.000423	4
Tab2	1.12e-08	3.12e-06	3		Stim1	2.44e-07	7.1e-05	8
Tbc1d22a	1.94e-07	3.87e-05	5		Tbc1d30	2.22e-08	1.02e-05	4
Tgfbr3	2e-06	0.000238	4		Tyw5	1.65e-06	0.000342	3
Tmco7	1.6e-10	6.87e-08	5		Ube2d2	6.82e-08	2.37e-05	4
Tmem165	1.03e-15	1.39e-12	3		Ypel5	3.54e-08	1.44e-05	3
Trim24	1.2e-13	1.03e-10	5		Zmiz1	8.92e-09	5.19e-06	7
Trps1	1.33e-09	4.56e-07	7
Ubr5	3.54e-08	8.57e-06	4

## Sheet: K-Ras (G12D)
K-Ras (G12D) (Genes identified as Clonal). These genes were identified in the screen for this driver, but potentially in screens for other drivers as well.	p-value	q-value	Number of Tumors		K-Ras (G12D) Genes identified as Subclonal (not in the clonal list for this driver). These genes may have been found as either clonal or subclonal in screens for other drivers.	p-value	q-value	Number of Tumors
Akap13	1.08e-08	4.55e-06	13		Aurkaip1	6.79e-07	0.000172	3
Angptl4	7.9e-12	7.09e-09	3		Bmp2k	1.97e-09	8.85e-07	11
Ankrd11	2.15e-08	8.58e-06	8		C2cd5	7.46e-07	0.000183	9
As3mt	2.94e-09	1.44e-06	4		Cep68	6.03e-08	2.17e-05	5
Asb3	9.94e-07	0.000228	8		Cnot2	2.97e-07	9.01e-05	11
AW209491	1.18e-08	4.87e-06	3		Crebbp	8.45e-08	2.85e-05	12
Card11	1.44e-09	7.37e-07	7		Crtc3	5.97e-07	0.000157	9
Catsper4	1.68e-10	1.17e-07	3		Csgalnact2	6.61e-07	0.000172	6
Ccdc75	1.19e-07	3.66e-05	3		Dmd	2.09e-13	1.8e-10	27
Cd177	2.16e-10	1.33e-07	3		Eif3h	7.16e-07	0.000177	9
Cept1	9.6e-14	9.84e-11	7		Enoph1	1.34e-06	0.0003	5
D5Ertd579e	8.04e-11	5.78e-08	6		Eqtn	1.99e-06	0.000428	5
Dcun1d1	1.85e-10	1.21e-07	5		Gnaq	3.01e-10	1.7e-07	20
Dimt1	1.97e-07	5.8e-05	3		Grlf1	1.19e-06	0.000278	10
Dyrk1a	3.39e-07	9.02e-05	7		Jup	1.44e-09	6.6e-07	5
Eed	1.26e-50	6.77e-47	10		Klraq1	5.58e-07	0.000148	7
Eif4enif1	5.25e-14	5.65e-11	6		Ktn1	3.48e-07	9.98e-05	9
Gm14005	8.23e-07	0.000197	6		Lgi1	8.46e-21	1.52e-17	11
Gm5494	9.39e-10	5.19e-07	3		Lrp1b	3.31e-10	1.78e-07	24
Gspt1	1.02e-06	0.000232	4		Macrod2	2.22e-07	6.92e-05	22
Hltf	1.99e-15	2.25e-12	8		Med13	8.52e-09	3.34e-06	12
Hmox2	3.96e-11	3.05e-08	5		Mir103-2	3.62e-10	1.9e-07	4
Ints13	3.27e-07	8.81e-05	4		Olfr1338	9.6e-07	0.00023	3
Iqgap2	8.1e-17	1.25e-13	15		Ppia	7.94e-08	2.72e-05	3
Kremen1	6.95e-48	3e-44	12		Psmc6	4.18e-09	1.73e-06	6
Map4k3	8.16e-08	2.62e-05	8		Pten	3.47e-11	2.14e-08	11
Mcm4	2.42e-07	6.94e-05	3		Rab7	4.44e-15	4.35e-12	6
Met	1.47e-16	2.12e-13	10		Reep2	3.02e-10	1.67e-07	4
Mical1	1.93e-11	1.6e-08	3		Rnf138	2.83e-10	1.65e-07	7
Nf1	2.99e-07	8.37e-05	11		Rsl1d1	4.75e-11	2.84e-08	5
Nf2	2.01e-06	0.000394	5		Sec23b	4.98e-07	0.000136	6
Nsd1	3.35e-10	1.95e-07	8		Slc18a1	1.45e-06	0.000323	7
Nup98	4.67e-07	0.000121	6		Smad5	6.61e-07	0.00017	6
Olfr1382	5.62e-13	5.51e-10	3		Stk25	4.34e-07	0.000121	4
Pbx3	3.67e-07	9.65e-05	10		Tmem135	3.53e-07	0.0001	16
Pik3r1	3.93e-11	3.14e-08	7		Tnpo1	2.74e-08	1e-05	10
Ppp1r12b	1.81e-07	5.43e-05	9		Vamp4	3.78e-10	1.94e-07	7
Prg4	1.09e-06	0.000241	3		Zfand3	6.81e-08	2.37e-05	15
Ptprj	1.28e-09	6.91e-07	8		Zfp943	1.24e-06	0.000281	6
Rasa1	3.34e-08	1.26e-05	7		Znrf3	8.96e-10	4.29e-07	15
Rbm47	1.13e-07	3.53e-05	7
Rit1	1.61e-07	4.88e-05	3
Saps3	4.54e-08	1.6e-05	7
Scmh1	1.42e-15	1.7e-12	11
Sec63	7.49e-08	2.44e-05	6
Selenot	1.92e-06	0.000384	3
Smad2	1.48e-06	0.000312	5
Sp3	2.23e-08	8.72e-06	5
Sri	3.35e-09	1.57e-06	4
Srr	7.16e-11	5.32e-08	4
Stx2	7.19e-08	2.38e-05	3
Tctn2	6.75e-07	0.000165	3
Tmem170b	3.17e-07	8.75e-05	4
Tmem204	4.22e-08	1.51e-05	3
Tnf	1.43e-09	7.51e-07	2
Ube2e2	3.75e-08	1.39e-05	13
Zar1	8.5e-07	0.000201	2
Zfml	4.31e-09	1.93e-06	7
Zfp120	2.37e-09	1.19e-06	4
Zfp322a	1.4e-11	1.21e-08	4

## Sheet: Notch1 (ICD)
Notch1ICD (Genes identified as Clonal). These genes were identified in the screen for this driver, but potentially in screens for other drivers as well.	p-value	q-value	Number of Tumors		Notch1ICD Genes identified as Subclonal (not in the clonal list for this driver). These genes may have been found as either clonal or subclonal in screens for other drivers.	p-value	q-value	Number of Tumors
Aff4	6.68e-08	1.34e-05	3		4831440E17Rik lnc RNA	5.21e-16	7.02e-13	4
Ahdc1	1.92e-15	1.29e-12	3		Arid2	5.18e-08	2.6e-05	8
Amer1	5.72e-20	5.86e-17	3		Atp7a	3.32e-08	1.79e-05	8
Ccdc41	1.02e-13	6.09e-11	5		Bivm	2.22e-07	9.02e-05	4
Cenpc1	4.27e-09	1.28e-06	3		Brd4	3.28e-09	2.53e-06	7
Cenpq	5.16e-39	1.39e-35	4		Caprin1	8.75e-09	6.08e-06	5
Cpped1	3.28e-07	4.68e-05	3		Ciapin1	3.25e-07	0.000121	3
Crebbp	1.43e-08	3.53e-06	4		Coq9	1.29e-07	5.55e-05	3
Dnahc10	5.98e-09	1.72e-06	3		Erbb2	1.59e-13	1.63e-10	4
Eif3h	2.25e-07	3.56e-05	3		Ginm1	5.94e-07	0.000197	3
Eif4enif1	3.53e-22	3.8e-19	4		Gm5512	7.07e-09	5.25e-06	4
Eras	0	0	9		Hist1h4h	7.91e-12	7.41e-09	3
Fbxw7	3.26e-09	1e-06	5		Itpka	1.71e-11	1.54e-08	3
Flt3	2.48e-17	1.98e-14	4		Kdelc1	7.77e-11	6.44e-08	4
Gm13078	4.07e-28	6.75e-25	3		Nfxl1	6.85e-07	0.000224	5
Gm2058	2.7e-07	4.15e-05	3		Rap1a	2.26e-06	0.0006	6
Gnaq	1.82e-09	5.95e-07	6		Rhof	3.15e-11	2.71e-08	3
Gsk3b	5.97e-10	2.04e-07	5		Rmnd1	3.07e-08	1.7e-05	4
Hdac6	1.01e-51	3.64e-48	4		Rubcn	4.47e-13	4.38e-10	6
Igf2/Igf2as/Mir483	0	0	5		Samm50	2.07e-08	1.28e-05	3
Jarid2	2.95e-13	1.67e-10	6		Sar1a	2.44e-07	9.74e-05	3
Kdm5c	5.29e-23	6.7e-20	4		Stard4	1.06e-06	0.000316	3
Met	1.92e-15	1.25e-12	5		Suv39h1	3.89e-08	2.04e-05	3
Mid2	1.56e-06	0.000166	3		Tgfb2	2.49e-08	1.45e-05	6
Mobkl2b	2.2e-06	0.000217	4		Tmem67	1.36e-06	0.000382	5
Mut	1.08e-24	1.55e-21	4		Tmem97	1.06e-09	8.43e-07	3
Myst3	7.76e-12	3.72e-09	4		Uxt	7.96e-07	0.000245	3
Ppara	1.06e-10	4.23e-08	3		Wnt1	7.17e-28	2.21e-24	4
Pten	2.89e-13	1.68e-10	4
Rnf43	9.62e-10	3.19e-07	3
Saps2	3.34e-09	1.01e-06	3
Sema4d	4.35e-10	1.56e-07	3
St5	6.9e-08	1.35e-05	3
Tcerg1	4.78e-08	1e-05	3
Tcf7l2	5.55e-23	6.64e-20	7
Trp53bp1	9.71e-09	2.61e-06	3
Trps1	2.81e-08	6.18e-06	6
Ube2h	3.18e-07	4.57e-05	3
Vps4b	3.62e-16	2.69e-13	3
Yme1l1	1.64e-10	6.31e-08	3
Zfp148	7.18e-13	3.96e-10	5
Zfp407	2.15e-10	7.98e-08	8

## Sheet: Stat3C
Stat3C (Genes identified as Clonal). These genes were identified in the screen for this driver, but potentially in screens for other drivers as well.	p-value	q-value	Number of Tumors		Stat3C Genes identified as Subclonal (not in the clonal list for this driver). These genes may have been found as either clonal or subclonal in screens for other drivers.	p-value	q-value	Number of Tumors
Adsl	1.97e-13	1.57e-10	3		1600014C10Rik	4.15e-13	3.31e-10	5
Ahcyl2	8.16e-08	1.24e-05	6		1700052K11Rik lnc RNA	2.18e-11	1.15e-08	4
Ankrd11	4e-24	2.16e-20	10		2610306M01Rik lnc RNA	8.09e-08	1.56e-05	3
Ankrd13a	1.1e-12	6.98e-10	3		4930465K10Rik lnc RNA	3.39e-07	5.32e-05	3
Arid4b	3.06e-07	3.88e-05	6		4930539J05Rik	3.01e-20	7.2e-17	6
Ash1l	1.17e-06	0.000123	5		Actr8	1.79e-07	3.07e-05	4
Atg3	9.81e-07	0.000105	3		Acvr2a	8.21e-09	2.27e-06	11
Baz2b	4.51e-08	7.36e-06	8		Aebp2	2.04e-06	0.000235	6
Bnip3l	2.09e-10	7.05e-08	3		Akt2	2.13e-06	0.00024	5
Bod1l	1.69e-08	3.08e-06	4		Ankrd17	1.52e-07	2.7e-05	13
C1galt1	4.16e-08	6.95e-06	3		Arl15	7.03e-08	1.4e-05	20
Capn7	8.75e-07	9.57e-05	3		Baz2a	7.73e-07	0.000106	5
Capza2	6.13e-12	3.14e-09	4		BC020402 lnc RNA	1.13e-10	5.31e-08	4
Casp8ap2	1.28e-06	0.000135	3		Bfar	8.04e-12	4.56e-09	7
Cdk5rap1	8e-08	1.22e-05	3		Cbfb	3.69e-08	8.37e-06	7
CMIP	7.16e-13	4.67e-10	7		Cd300c2	1.11e-08	2.94e-06	3
Cnst	2.54e-07	3.36e-05	4		Cdc40	1.44e-07	2.59e-05	7
Crebbp	6e-16	8.62e-13	8		Cdk13	4.72e-07	6.96e-05	10
Nras/Csde1	9.15e-11	3.58e-08	4		Cept1	1.76e-08	4.57e-06	8
Csgalnact2	1.95e-07	2.76e-05	3		Ciao1	1.18e-17	1.96e-14	5
Csnk2a1	7.44e-09	1.5e-06	4		Clcnka	2.08e-06	0.000236	3
Cul1	7.87e-10	2.12e-07	5		Cmip	1.86e-15	2.22e-12	15
Cux1	1.11e-07	1.63e-05	8		Cops3	2.73e-08	6.62e-06	5
Dcp2	8.72e-07	9.58e-05	3		Creb3l3	1.32e-06	0.000164	3
Dip2b	3.83e-08	6.45e-06	6		Csde1	1.61e-11	8.68e-09	8
Dtnbp1	4.47e-07	5.44e-05	4		Ctdsp2	5.08e-09	1.5e-06	4
Eif4enif1	1.41e-06	0.000146	3		Cuedc1	6.72e-07	9.53e-05	7
Epc1	1.98e-06	0.0002	4		Defb26	2.46e-07	4.02e-05	3
Epc2	1.12e-06	0.000119	5		Defb28	5.06e-07	7.41e-05	3
Fam115a	1.16e-09	3.01e-07	3		Dnajb6	1.46e-06	0.000177	6
Fbxl5	3.06e-10	9.43e-08	4		Dstyk	2.32e-06	0.000261	6
Foxk1	4.9e-08	7.88e-06	3		Dyrk1a	1.38e-06	0.00017	10
Foxk2	6.44e-07	7.42e-05	3		Efnb2	2.08e-07	3.5e-05	6
Gab1	2.36e-08	4.16e-06	5		Elf1	6.31e-08	1.31e-05	10
Glud1	2.68e-07	3.47e-05	3		Evi2b	2.79e-08	6.67e-06	5
Gnai3	2.34e-12	1.33e-09	4		Ext1	5.87e-08	1.24e-05	17
Gpatch8	6.46e-10	1.76e-07	5		Fam120a	3.01e-08	7.13e-06	9
Grlf1	1.6e-24	1.15e-20	9		Fam178a	4.2e-07	6.42e-05	7
H2afy	6.81e-07	7.8e-05	3		Fam193a	8.1e-08	1.54e-05	8
Hdac4	9.48e-07	0.000103	6		Fau	1.04e-10	4.99e-08	3
Il6st	1.05e-11	4.81e-09	4		Fchsd2	3.02e-14	2.83e-11	19
Ints13	2.71e-07	3.49e-05	3		Fgfr1op2	1.38e-06	0.00017	5
Itch	6.6e-08	1.04e-05	5		Fkbp1a	1.6e-06	0.000193	4
Jup	1.23e-36	1.32e-32	5		Fnip1	1.82e-14	1.78e-11	13
Kcmf1	3.36e-09	7.55e-07	4		Frs2	1.82e-06	0.000216	8
Kdm5c	8.12e-07	9.01e-05	3		Fth1	1.92e-12	1.33e-09	4
Kdm6a	3.48e-07	4.3e-05	6		Fut11	4.32e-07	6.51e-05	3
Kdr	7.54e-19	2.32e-15	5		G530011O06Rik lnc RNA	2.21e-16	2.98e-13	4
Kpna1	8e-18	1.44e-14	6		Gcfc1	4.94e-09	1.48e-06	6
Kpna4	3.85e-07	4.72e-05	4		Gigyf2	1.05e-06	0.000135	11
Kpna6	3.13e-10	9.49e-08	3		Gltscr2	6.39e-08	1.3e-05	3
Kras	5.05e-07	6.02e-05	3		Gm5129	2.98e-12	1.89e-09	4
Krt80	4.49e-18	8.79e-15	3		Gm5151	2.07e-07	3.51e-05	3
Larp1	7.97e-07	8.9e-05	3		Golph3	5.63e-09	1.6e-06	6
Lats1	3.6e-07	4.43e-05	3		Gpr107	7.79e-07	0.000106	6
Ldb3	7.59e-07	8.56e-05	3		Hipk1	7.09e-08	1.4e-05	7
Lipa	2.48e-07	3.32e-05	3		Il1rapl1	7.92e-07	0.000107	9
Lpp	8.5e-09	1.68e-06	14		Irf2	7.2e-07	0.0001	9
Lrch3	7.95e-08	1.22e-05	5		Itm2b	1.08e-07	1.99e-05	5
Lrtm1	1.93e-13	1.6e-10	3		Jmjd1c	1.72e-10	7.57e-08	14
Luzp1	1.25e-09	3.17e-07	5		Kmt2c (Mll3)	7.09e-13	5.45e-10	21
Mapk14	1.28e-10	4.75e-08	4		Lig4	6.04e-09	1.69e-06	4
Mapkapk2	4.95e-15	4.85e-12	4		Lnpep	9.4e-07	0.000124	10
Med26	7.09e-07	8.08e-05	3		Macrod2	4.24e-07	6.44e-05	15
Met	0	0	20		Mage-g2	3.34e-09	1.06e-06	3
Mgea5	4.53e-09	9.75e-07	3		Mageb3	2.03e-10	8.56e-08	4
Mtmr3	1.4e-17	2.33e-14	8		Map4k4	8.57e-14	7.38e-11	13
Myst3	6.22e-09	1.31e-06	5		Mbd2	5.18e-09	1.49e-06	8
N4bp1	6.61e-08	1.03e-05	3		Mbnl2	1.17e-08	3.07e-06	12
Nae1	8.41e-10	2.24e-07	3		Mcts2	1.12e-16	1.61e-13	4
Nap1l4	1.44e-08	2.71e-06	3		Mir26a-2	5.1e-25	1.83e-21	4
Ncoa6	1.58e-08	2.97e-06	4		Mir708	5.66e-08	1.21e-05	3
Ndufa12	2.07e-10	7.08e-08	3		Mirlet7c-1	1.3e-06	0.000163	3
Net1	6.75e-13	4.85e-10	4		Mllt10	2.04e-06	0.000237	12
Nf1	2.91e-07	3.72e-05	8		Ndfip1	2.03e-08	5.14e-06	7
Notch1	2.93e-18	7.01e-15	4		Nploc4	1.27e-06	0.000161	6
Nrf1	3.75e-08	6.37e-06	5		Olfml3	5.47e-07	7.8e-05	3
Pcgf5	5.99e-07	7.01e-05	4		Omp	1.95e-21	5.99e-18	4
Phf21a	2e-06	0.000201	6		Pak2	8.43e-11	4.13e-08	9
Pik3r1	9.65e-07	0.000104	4		Pan3	1.52e-09	5.1e-07	12
Ppp2ca	1.41e-09	3.45e-07	3		Pcnp	1.93e-06	0.000226	4
Pten	4.6e-10	1.34e-07	5		Pdk2	5.16e-09	1.5e-06	4
Ptpn5	7.05e-12	3.38e-09	4		Pdlim5	9.83e-07	0.000128	13
Rab7	4.76e-15	4.88e-12	3		Phf2	7.49e-12	4.36e-09	8
Raly	2.67e-10	8.59e-08	5		Picalm	7.2e-08	1.41e-05	10
Rasa1	2.44e-19	8.77e-16	8		Pln	1.69e-06	0.000201	4
Rbm26	1.48e-06	0.000152	4		Ppcs	7.75e-07	0.000106	3
Rbm33	1.41e-07	2.03e-05	5		Ppp4r2	6.37e-08	1.31e-05	6
Rdh10	1.79e-16	2.75e-13	4		Pum1	1.43e-12	1.03e-09	13
Sh2b2	1.67e-14	1.56e-11	3		Rab1	3.79e-07	5.88e-05	5
Shprh	2.2e-06	0.000219	4		Rab2a	2.36e-10	9.6e-08	10
Siah1a	1.59e-10	5.8e-08	3		Rab5b	1.98e-06	0.00023	4
Slain2	1.92e-07	2.74e-05	4		Rai1	9.95e-09	2.71e-06	8
Slc35a5	3.73e-09	8.29e-07	3		Rbm4	2.11e-08	5.29e-06	4
Slc37a1	1.39e-07	2.03e-05	3		Rbm9	3.62e-08	8.3e-06	15
Slmap	2.3e-11	9.55e-09	7		Rbpms	5.36e-07	7.69e-05	10
Smad4	5.12e-08	8.17e-06	4		Rnf217	9.98e-10	3.58e-07	12
Smurf2	2.6e-07	3.41e-05	5		Rod1	4.64e-07	6.9e-05	9
Snx2	1.22e-09	3.13e-07	4		Rpp21	7.93e-08	1.54e-05	3
Socs5	6.24e-09	1.3e-06	3		Scarna6	3.36e-08	7.87e-06	3
Soga1	3.1e-07	3.91e-05	3		Sfrs15	9.88e-08	1.85e-05	7
Sp3	1.43e-09	3.46e-07	4		Slc38a10	2.13e-07	3.54e-05	5
Spata13	2.42e-08	4.24e-06	5		Smap2	9.5e-12	5.25e-09	8
Sppl3	5.63e-07	6.67e-05	4		Smarca2	1.6e-07	2.8e-05	12
Stat5	1.03e-09	2.72e-07	4		Srrm2	1.24e-06	0.000158	4
Svil	6.91e-09	1.42e-06	4		Ssbp3	1.76e-14	1.81e-11	12
Taok1	1.6e-08	2.96e-06	5		Ssu72	1.63e-07	2.83e-05	5
Tax1bp1	3.47e-12	1.91e-09	5		Stat6	4.29e-08	9.52e-06	4
Tbc1d22b	2.5e-07	3.33e-05	3		Stk24	4.4e-08	9.67e-06	8
Tes	7.39e-07	8.38e-05	3		Sufu	1.08e-08	2.9e-06	8
Tmem170b	2.62e-07	3.42e-05	3		Taok3	2.63e-08	6.44e-06	10
Tnks	1.03e-10	3.97e-08	7		Tbca	1.44e-06	0.000176	7
Tnrc6b	5.65e-09	1.21e-06	8		Tgfbr1	1.73e-09	5.73e-07	9
Trps1	1.61e-10	5.77e-08	10		Tmbim6	2.3e-07	3.79e-05	4
Ube2d2	5.82e-07	6.85e-05	3		Tmem167	6.5e-08	1.31e-05	6
Ube2e1	3.24e-10	9.69e-08	4		Tnrc6a	2.12e-07	3.54e-05	8
Ubqln1	1.77e-07	2.54e-05	3		Tspan10	2.68e-07	4.31e-05	3
Usp9x	2.18e-12	1.3e-09	7		Ubap2l	1.12e-06	0.000144	7
Zcchc7	2.64e-14	2.37e-11	10		Ube2d3	1.12e-12	8.3e-10	8
Zeb1	4.38e-08	7.26e-06	7		Ube2e3	1.93e-06	0.000227	7
Zfp341	1.81e-10	6.38e-08	3		Vgll4	1.22e-07	2.21e-05	6
Zfp516	6.5e-08	1.03e-05	4		Vta1	2.07e-06	0.000236	7
Zfp644	4.09e-09	8.89e-07	5		Wbp4	3.48e-08	8.06e-06	5
Znrf3	3.2e-07	4.01e-05	6		Wfdc16	2.59e-07	4.2e-05	3
					Wrap53	5.06e-08	1.1e-05	4
					Xpo1	1.64e-06	0.000196	6
					Zfand3	3.91e-09	1.2e-06	15
					Zfml	7.38e-07	0.000102	9
					Zmynd11	8.84e-10	3.23e-07	10
					Znrf2	1.15e-10	5.25e-08	10

## Sheet: Elf3
Elf3 (Genes identified as Clonal). These genes were identified in the screen for this driver, but potentially in screens for other drivers as well.	p-value	q-value	Number of Tumors		Elf3 Genes identified as Subclonal (not in the clonal list for this driver). These genes may have been found as either clonal or subclonal in screens for other drivers.	p-value	q-value	Number of Tumors
Agps	2.91e-14	5.59e-12	3		Bnc1	1.36e-12	7.12e-10	3
Cdk17	6.56e-18	2.48e-15	3		Clk4	4.18e-14	2.73e-11	3
Flt3	9.89e-26	1.02e-22	3		Cnih4	5.55e-15	4.98e-12	3
Foxp1	1.62e-33	2.05e-30	6		Ctdp1	2.9e-08	7.91e-06	3
Hipk2	2.54e-18	1.03e-15	4		Cyb5b	7.7e-10	3.19e-07	3
Hras1/Lrrc56	2.43e-86	1.31e-82	3		Eif4enif1	2.4e-08	6.88e-06	3
Hs2st1	1.78e-12	2.37e-10	3		Foxf2	2.31e-62	1.24e-58	4
Jarid2	3.03e-16	8.37e-14	4		H2afy	9.57e-09	3.03e-06	3
Jup	0	0	8		Hck	4.02e-09	1.4e-06	3
Met	8.56e-41	1.23e-37	5		Igf2	5.64e-29	1.52e-25	3
Mitf	3.07e-14	5.85e-12	4		Kansl1	1.72e-08	5.14e-06	5
Mllt3	1.76e-06	9.01e-05	3		Mkl1	3.78e-07	8.39e-05	5
Nedd9	5.29e-11	5.53e-09	3		Mllt10	2.21e-06	0.000386	5
Nfat5	6.5e-16	1.57e-13	3		Mphosph8	3.29e-10	1.39e-07	3
Rai14	5.56e-13	7.93e-11	3		Ncor1	1.07e-06	0.000215	5
Smg6	1.67e-07	1.04e-05	3		Ngfr	6.24e-23	1.12e-19	3
Stat5	3.85e-50	6.38e-47	4		Nipal2	2.24e-06	0.00039	4
Ube2d2	1.08e-34	1.45e-31	3		Nrip1	1.5e-08	4.62e-06	4
					Raf1	8.15e-07	0.000167	3
					Smad5	1.97e-09	7.72e-07	3
					Socs5	1.63e-19	2.34e-16	4
					Ssbp3	3.88e-08	1.02e-05	4
					St3gal1	4.51e-07	9.61e-05	3
					Trp53bp2	3.66e-07	8.2e-05	3
					Zfand3	5.82e-11	2.61e-08	7
					Zfp984	2.19e-06	0.000386	3

## Sheet: Lfng
Lfng (Genes identified as Clonal). These genes were identified in the screen for this driver, but potentially in screens for other drivers as well.	p-value	q-value	Number of Tumors		Lfng Genes identified as Subclonal (not in the clonal list for this driver). These genes may have been found as either clonal or subclonal in screens for other drivers.	p-value	q-value	Number of Tumors
Sept9	9.08e-22	8.5e-19	3		Abi1	1.13e-06	0.000121	3
Chl1	6.54e-08	4.86e-06	3		Dnajc1	1.29e-09	4.08e-07	5
Fbxw7	1.48e-18	7.23e-16	4		E2f3	3.61e-10	1.28e-07	3
Jup	0	0	5		Ep300	6.59e-10	2.22e-07	3
Met	0	0	8		Epc2	2.07e-10	8.25e-08	4
Paip2	2.01e-57	6.2e-54	3		Eri3	1.88e-07	2.76e-05	3
Psd3	2.2e-06	0.000129	3		Fam196a	2.47e-14	1.66e-11	3
Smurf2	5.59e-17	2.23e-14	3		Gart	7.74e-24	1.11e-20	3
Wwc1	9.03e-49	2.43e-45	5		Gm5647	1.01e-38	3.63e-35	3
					Hras1/Lrrc56	0	0	4
					Jhdm1d	9.19e-09	2.47e-06	3
					Lrig2	8.44e-11	3.57e-08	3
					Matr3	4.4e-16	3.51e-13	3
					Ranbp9	1.97e-08	4.71e-06	3
					Rnf19a	3.13e-13	1.87e-10	3
					Rod1	8.54e-08	1.5e-05	3
					Son	6.11e-18	5.26e-15	3
					Tcf20	1.34e-07	2.07e-05	3
					Trps1	7.91e-10	2.58e-07	6
					Zfp592	4.9e-14	3.11e-11	3
					Zfp608	5.12e-08	9.94e-06	3

## Sheet: Combined Cohort
Control, Pik3ca-EK, Pik3ca-HR, p53, Ras, Notch-ICD, Stat3C and Elf3 cohorts combined into one cohort (Genes identified as Clonal)	p-value	q-value	Number of Tumors		Control, Pik3ca-EK, Pik3ca-HR, p53, Ras, Notch-ICD, Stat3c and Elf3 cohorts combined into one cohort (Genes identified as Subclonal)	p-value	q-value	Number of Tumors
1600014C10Rik	3e-21	3.4e-18	8		1600014C10Rik	3.13e-07	2.38e-05	27
1700052K11Rik lncRNA	1.94e-07	2.69e-05	4		1700052K11Rik lncRNA	1.17e-26	1.79e-23	15
1700109H08Rik	1.9e-06	0.000193	5		4831440E17Rik lncRNA	6.36e-09	7.14e-07	15
Actr8	2.6e-07	3.44e-05	5		9930021J03Rik	4.86e-10	7.53e-08	8
Adra2a	3.1e-11	1.24e-08	5		Acvr2a	3.87e-15	1.41e-12	35
Ambra1	2.52e-07	3.36e-05	18		Adam1a	3.25e-07	2.44e-05	26
Ampd2	6.95e-14	4.68e-11	6		Adra2a	5.13e-08	4.75e-06	8
Ankib1	6.04e-09	1.37e-06	16		Aebp2	2.27e-07	1.81e-05	26
Ankrd11	7.35e-25	2.64e-21	25		Agbl4	4.14e-14	1.26e-11	18
Ap3b1	1.4e-07	2.06e-05	19		AI314180	4.95e-07	3.52e-05	21
Apba3	1.28e-07	1.94e-05	3		Akap13	5e-08	4.64e-06	26
Apon	2.32e-07	3.13e-05	3		Ambra1	2.72e-11	5.32e-09	29
App	2.42e-07	3.24e-05	19		Amer1	5.95e-07	4.15e-05	6
Asb3	6.84e-07	7.97e-05	16		Ampd2	1.26e-12	3.18e-10	9
Ash1l	1.81e-07	2.55e-05	14		Ankrd11	1.99e-06	0.000119	14
Ate1	1.34e-06	0.000142	14		Ano6	5.65e-07	3.96e-05	55
Axin1	3.82e-08	6.91e-06	9		Ap3b1	4.97e-11	9.39e-09	33
BC020402	1.34e-10	4.65e-08	5		App	2.74e-09	3.33e-07	52
Bmp2k	1.67e-07	2.4e-05	12		Arid2	5.76e-09	6.5e-07	37
Brd1	4.67e-07	5.58e-05	7		Ark2N	2.09e-13	5.86e-11	10
Capza2	1.47e-12	7.19e-10	10		Asb3	1.51e-40	8.12e-37	54
Capzb	1.04e-08	2.17e-06	10		Ash1l	2.03e-08	2.03e-06	32
Card11	2.18e-06	0.000216	11		Atf7	6.03e-08	5.53e-06	37
Ccin	7.31e-07	8.46e-05	3		Atp10a	7.08e-09	7.91e-07	39
Cept1	8.59e-12	3.77e-09	12		Atp2b1	3.6e-09	4.31e-07	28
Chka	9.53e-07	0.000107	7		AW209491	3.42e-07	2.56e-05	31
Chmp6	1.43e-06	0.000151	3		Axin1	1.48e-13	4.25e-11	33
Cnot6l	3.59e-07	4.55e-05	13		B330016D10Rik lncRNA	2.89e-08	2.77e-06	23
Cops3	4.38e-10	1.26e-07	7		B4galt1	1.32e-06	8.29e-05	30
Cpeb2	5.62e-07	6.65e-05	10		BC020402 lncRNA	9.78e-07	6.42e-05	24
Cplane1	1.46e-06	0.000152	12		Bfar	6.81e-08	6.14e-06	9
Crebbp	6.72e-11	2.49e-08	17		Bmp2k	3.76e-24	4.26e-21	26
Csnk1a1	4.21e-10	1.22e-07	9		Brd1	3.45e-07	2.58e-05	6
Cul1	4.08e-21	4.4e-18	18		Brd4	2.68e-09	3.3e-07	15
Cul3	3.11e-08	5.83e-06	13		Caprin1	7.67e-12	1.65e-09	9
Cux1	1.34e-07	2.01e-05	22		Capza2	9.42e-07	6.24e-05	12
Cyp20a1	1.75e-08	3.52e-06	9		Capzb	4.12e-10	6.43e-08	25
D5Ertd579e	6.09e-07	7.13e-05	9		Cblb	1.95e-06	0.000118	12
Dcp2	1.25e-07	1.93e-05	8		Ccny	4.3e-11	8.19e-09	24
Dear1	5.18e-08	9.15e-06	4		Cdc40	2.38e-14	7.55e-12	19
Dip2b	3.57e-07	4.55e-05	15		Cdk13	1.97e-06	0.000118	13
Dyrk1a	1.1e-07	1.73e-05	14		Cept1	1.28e-07	1.07e-05	17
Eed	9.59e-23	1.38e-19	12		Chd2	6.83e-17	3.5e-14	46
Eif4enif1	1.96e-23	3.84e-20	14		Chd6	8.2e-08	7.18e-06	29
Epc1	3.3e-07	4.23e-05	11		Cmip	1.3e-09	1.8e-07	18
Eras	6.17e-13	3.09e-10	5		Cnga4	5.3e-11	9.92e-09	29
Evi2b	3.71e-13	2.05e-10	8		Cnot1	1.55e-15	6.44e-13	24
Exoc4	1.7e-07	2.42e-05	47		Cnot2	8.45e-07	5.62e-05	25
Ext1	1.81e-07	2.54e-05	22		Cnot6l	2.66e-07	2.09e-05	31
F2rl2	2.04e-09	5.04e-07	5		Cntnap2	3.03e-07	2.32e-05	7
Fam72a	1.92e-06	0.000193	5		Cops3	1.49e-08	1.56e-06	23
Fbll1	1.33e-09	3.5e-07	4		Crebbp	1.92e-12	4.61e-10	31
Fbxo11	1.22e-08	2.52e-06	12		Csde1	1.26e-15	5.32e-13	33
Fbxw7	2.62e-23	4.71e-20	29		Csnk1a1	1.65e-12	3.98e-10	108
Fgfr1op2	2.5e-10	7.6e-08	8		Ctnna1	1.27e-06	8.11e-05	10
Fnip1	7.46e-10	2.09e-07	14		Ctnna3	9.38e-16	4.04e-13	36
Fryl	2.45e-09	6.01e-07	21		Cul1	1.88e-24	2.25e-21	25
G530011O06Rik lncRNA	1.76e-16	1.46e-13	5		Cul3	1.99e-06	0.000119	13
Gm10638	1.51e-07	2.21e-05	4		Cux1	5.27e-09	6e-07	32
Gm10997	2.97e-07	3.85e-05	4		Dcun1d1	2.9e-08	2.76e-06	70
Gm13078	2.88e-07	3.78e-05	5		Dear1	2.83e-25	3.58e-22	34
Gm13088	1.25e-06	0.000134	4		Dgcr8	3.22e-18	1.98e-15	33
Gm4013	1.64e-10	5.43e-08	5		Dip2b	3.46e-12	8.11e-10	50
Gm7854	1.91e-06	0.000193	11		Dmd	5.72e-08	5.27e-06	16
Gna13	9.33e-10	2.58e-07	8		Dnajb6	1.65e-09	2.18e-07	15
Gnaq	1.81e-09	4.6e-07	24		Dyrk1a	3.74e-10	5.88e-08	16
Gnat2	8.89e-16	6.84e-13	6		Eed	7.46e-14	2.2e-11	9
Gpatch8	7.49e-09	1.66e-06	12		Ehmt1	1.38e-06	8.65e-05	12
Gpr114	2.24e-07	3.06e-05	5		Eif3h	6.2e-07	4.28e-05	28
Grlf1	1.67e-10	5.47e-08	15		Eif4enif1	1.43e-16	7.02e-14	109
Gsk3b	3.36e-12	1.57e-09	21		Elf1	2.64e-10	4.25e-08	17
Hdhd2	1.42e-08	2.91e-06	7		Elk3	5.87e-13	1.58e-10	32
Hltf	3.23e-08	6e-06	11		Eml4	4.15e-15	1.47e-12	17
Hmox2	1.88e-08	3.71e-06	8		Ep300	5.05e-07	3.57e-05	25
Hnrnpm	2.27e-07	3.07e-05	8		Epc1	1.14e-06	7.35e-05	20
Igf2/Igf2as/Mir483	4.2e-17	3.93e-14	6		Eras	2.79e-41	2e-37	31
Il3	4.27e-13	2.19e-10	5		Erbb2ip	4.13e-07	3.05e-05	23
Ilrun	2.06e-06	0.000205	8		Erbb4	1.96e-07	1.59e-05	15
Ints13	1.36e-10	4.59e-08	9		Eva1b	3.24e-07	2.45e-05	28
Iqgap2	7.44e-11	2.72e-08	24		Evi2b	1.03e-09	1.46e-07	21
Jarid2	1.02e-07	1.63e-05	18		Exoc4	8.05e-10	1.17e-07	23
Jup	6.6e-22	8.36e-19	9		Ext1	3.33e-22	3.12e-19	11
Kmt2c (Mll3)	3.9e-11	1.5e-08	26		Ezh2	1.61e-08	1.66e-06	28
Kmt2e (Mll5)	2.84e-08	5.47e-06	12		Fam120a	1.34e-08	1.41e-06	48
Kpnb1	9.63e-07	0.000107	6		Fam168a	1.33e-13	3.88e-11	14
Kremen1	8.53e-17	7.35e-14	13		Fam72a	3.13e-07	2.38e-05	96
Krt5	1.84e-09	4.6e-07	4		Fat1	2.46e-09	3.08e-07	46
Lats1	2.25e-10	6.93e-08	9		Fbll1	4.83e-07	3.45e-05	19
Lims1	1.29e-06	0.000137	12		Fbxw7	4.86e-10	7.48e-08	23
Lpp	7.17e-14	4.68e-11	48		Fchsd2	3.93e-09	4.63e-07	12
Maip1	1.14e-06	0.000123	5		Fgfr1op2	1.83e-07	1.49e-05	28
Map3k2	5.63e-07	6.63e-05	11		Fhit	1.27e-10	2.14e-08	6
Mapk14	2.41e-13	1.4e-10	11		Fip1l1	2.03e-06	0.00012	11
March7	1.74e-06	0.00018	8		Fndc3b	2.15e-08	2.11e-06	10
Matk	3.51e-08	6.46e-06	3		Fnip1	5.29e-07	3.72e-05	21
Med13	9.02e-07	0.000102	13		Foxo1	3.29e-10	5.25e-08	7
Med13l	5.4e-08	9.46e-06	17		Foxp1	3.95e-21	2.93e-18	50
Met	4.77e-29	3.43e-25	24		G530011O06Rik lncRNA	2.3e-21	1.9e-18	53
Mir103-2	1.98e-07	2.71e-05	4		Galnt1	5.17e-12	1.17e-09	15
Mir29b-2/Mir29c	4.13e-13	2.17e-10	5		Gbf1	1.44e-06	8.99e-05	75
Mir30c-1	6.03e-08	1.03e-05	4		Gdi2	2.21e-08	2.16e-06	20
Mir365-2	1.39e-07	2.07e-05	3		Gigyf2	2.32e-08	2.25e-06	43
Mterfd1	2.1e-11	8.87e-09	8		Gm10997	1.07e-14	3.66e-12	30
Mtmr3	9.46e-07	0.000107	13		Gm13078	1.26e-09	1.75e-07	21
Myst3	9.95e-24	2.38e-20	20		Gm2012	1.31e-06	8.27e-05	34
Nap1l1	2.43e-11	1.01e-08	8		Gm5129	1.07e-23	1.1e-20	10
Ncoa6	9.72e-07	0.000108	9		Gm5151	5.05e-09	5.82e-07	23
Nf1	4.25e-22	5.73e-19	35		Gmfg	2.86e-07	2.21e-05	27
Nfib	1.01e-06	0.000111	19		Gna13	4.48e-07	3.25e-05	12
Nfyc	1.44e-06	0.000151	10		Gnaq	1.82e-06	0.000111	27
Nipbl	7.71e-23	1.19e-19	30		Gnat2	1.8e-07	1.47e-05	7
Notch1	2.34e-20	2.4e-17	10		Gpatch8	9.64e-08	8.27e-06	9
Nras/Csde1	2.89e-16	2.31e-13	12		Grb2	8.03e-11	1.43e-08	11
Nsd1	1.76e-08	3.52e-06	14		Grk5	2.37e-08	2.28e-06	7
Nudt21	6.18e-08	1.05e-05	6		Grlf1	2.19e-06	0.000127	6
Pan3	8.69e-09	1.87e-06	15		Gsk3b	4.47e-08	4.19e-06	8
Pcdhac2	9.86e-07	0.000109	8		Hmox2	6.98e-07	4.72e-05	12
Pcgf3	3.81e-08	6.96e-06	8		Igf2/Igf2as/Mir483	4.88e-16	2.19e-13	55
Pdlim5	1.54e-07	2.24e-05	18		Il1rapl1	2.03e-15	8.11e-13	10
Pik3r1	1.17e-07	1.82e-05	11		Ilrun	3.81e-16	1.75e-13	28
Ppara	2.86e-09	6.85e-07	10		Ints13	6.86e-08	6.16e-06	16
Ppm1f	1.97e-06	0.000197	5		Ipo7	3.01e-07	2.31e-05	34
Ppp2ca	8.3e-09	1.81e-06	7		Iqgap2	2.24e-14	7.21e-12	31
Ppp3ca	5.11e-07	6.09e-05	22		Irf2	3.95e-15	1.42e-12	42
Prph	9.98e-07	0.00011	3		Jarid2	6.36e-07	4.37e-05	13
Pten	2.94e-27	1.58e-23	20		Jmjd1c	1.09e-10	1.87e-08	8
Ptprj	3.23e-09	7.64e-07	15		Jup	2.13e-09	2.73e-07	69
Qk	1.11e-09	3.03e-07	17		Kansl1l	1.61e-06	9.97e-05	14
R3hcc1l	1.36e-07	2.03e-05	11		Kansl1l	1.7e-06	0.000105	38
Rab1	2.27e-06	0.000224	6		Kat2a	9.81e-11	1.72e-08	26
Rab7	2.59e-24	6.98e-21	9		Kcmf1	2.8e-18	1.77e-15	47
Raly	1.07e-07	1.69e-05	11		Kctd18	2.12e-08	2.09e-06	31
Rasa1	1.59e-24	4.88e-21	22		Kdm1a	8.51e-28	1.41e-24	17
Rbm27	1.27e-07	1.94e-05	11		Kdm4c	1.93e-06	0.000117	6
Rbm9	1.64e-06	0.00017	18		Kdm6a	4.45e-07	3.26e-05	16
Rdh10	1.56e-11	6.73e-09	8		Klf7	1.78e-06	0.000109	9
Reps1	1.85e-06	0.00019	10		Kmt2c (Mll3)	2.21e-07	1.76e-05	16
Rit1	5.65e-09	1.3e-06	6		Kmt2e (Mll5)	2.74e-07	2.14e-05	35
Rlf	1.62e-12	7.77e-10	11		Kpnb1	4.07e-11	7.83e-09	36
Rnf216	4.83e-09	1.13e-06	14		Kremen1	2.02e-06	0.00012	19
Rreb1	7.86e-07	9.01e-05	12		Ktn1	1.04e-08	1.12e-06	12
Rubcn	5.47e-08	9.5e-06	8		Larp1	1.32e-12	3.32e-10	20
Safb2	7.57e-08	1.26e-05	5		Lats1	4.47e-07	3.26e-05	20
Samm50	2.85e-08	5.43e-06	5		Lats2	2.71e-07	2.12e-05	14
Sarnp	2.19e-10	6.85e-08	11		Lims1	4.03e-12	9.24e-10	17
Scmh1	2.54e-11	1.03e-08	18		Lnpep	4.5e-07	3.25e-05	14
Sec14l1	4.46e-07	5.37e-05	6		Lpp	4.99e-07	3.53e-05	23
Setdb1	4.02e-07	4.95e-05	7		Lrch1	7.69e-08	6.79e-06	26
Sfrs15	1.12e-09	3.03e-07	10		Lrp1b	2.28e-16	1.09e-13	98
Sfrs2ip	8.22e-14	5.21e-11	12		Luc7l3	8.72e-08	7.54e-06	32
Slain2	4.34e-07	5.25e-05	10		Macrod2	1.29e-14	4.28e-12	96
Slc37a1	1.11e-06	0.000121	7		Maea	1.41e-12	3.49e-10	16
Slc41a1	4.18e-07	5.09e-05	5		Magi2	2.44e-10	3.95e-08	92
Slmap	1.83e-07	2.54e-05	15		Map3k2	9.71e-07	6.41e-05	12
Smad2	1.12e-10	3.94e-08	12		Map4k3	4.78e-07	3.43e-05	70
Smad4	8.85e-08	1.44e-05	10		Map4k4	1.1e-06	7.08e-05	20
Smg6	3.35e-14	2.4e-11	27		Mapk14	6.6e-07	4.53e-05	28
Solh	6.9e-09	1.55e-06	4		Mapk8	1.03e-12	2.68e-10	29
Sp3	1.15e-09	3.07e-07	10		Mapre2	5.16e-10	7.83e-08	17
Spata13	4.11e-07	5.03e-05	12		Mcts2	3.53e-07	2.62e-05	20
Spin1	1.52e-09	3.89e-07	9		Med13	2.75e-07	2.14e-05	26
Spint2	2.55e-09	6.16e-07	6		Med13l	8.72e-12	1.82e-09	7
Srgap2	7.98e-08	1.32e-05	22		Met	5.68e-17	2.98e-14	35
Srr	3.88e-10	1.14e-07	7		Mga	1.28e-08	1.35e-06	33
Stat5	4.64e-17	4.16e-14	13		Mir103-2	5.33e-31	1.28e-27	43
Stk24	3.29e-11	1.29e-08	12		Mir26a-2	2.31e-07	1.83e-05	21
Svil	7.84e-09	1.72e-06	10		Mir29b-2/Mir29c	1.13e-07	9.58e-06	7
Taok1	1.03e-08	2.18e-06	13		Mir365-1	2.74e-18	1.79e-15	7
Tcaf1	1.42e-06	0.00015	6		Mkl1	5.12e-09	5.86e-07	7
Tcf20	3.16e-07	4.08e-05	12		Mllt10	6.2e-11	1.15e-08	6
Tcf7l2	3.62e-07	4.54e-05	15		Mllt3	1.32e-07	1.1e-05	30
Tgfbr1	1.51e-08	3.08e-06	11		Mphosph8	1.32e-28	2.59e-25	69
Tlk2	6.13e-10	1.74e-07	15		Mterfd1	2.37e-11	4.77e-09	25
Tm9sf3	2.17e-10	6.97e-08	11		Mtmr3	2.06e-07	1.66e-05	32
Tnrc6b	4.33e-14	3.01e-11	26		Myst3	1.32e-06	8.31e-05	43
Trp53bp1	3.88e-07	4.8e-05	10		Nap1l1	7.75e-08	6.81e-06	13
Trps1	3.75e-36	4.04e-32	45		Ncapd2	7.47e-07	5.01e-05	11
Tusc3	2.18e-10	6.89e-08	19		Ndfip1	1.96e-06	0.000118	24
Ube2d2	7.14e-08	1.2e-05	8		Nf1	1e-12	2.63e-10	27
Ube2e3	5.82e-08	1e-05	10		Nipbl	8.28e-07	5.54e-05	11
Ube2f	1.66e-13	1.02e-10	10		Notch1	2.7e-09	3.31e-07	11
Uso1	8.89e-08	1.44e-05	10		Nr3c1	2.21e-08	2.16e-06	16
Usp9x	2.34e-08	4.54e-06	15		Nras/Csde1	5.34e-17	2.88e-14	58
Vgll4	1.34e-10	4.58e-08	9		Nsd1	4.8e-24	5.17e-21	55
Wac	3.77e-07	4.69e-05	11		Nudt21	7.93e-18	4.62e-15	16
Wbp1l	1.88e-06	0.000192	7		Obfc2b	9.47e-08	8.16e-06	23
Zar1	3.04e-08	5.75e-06	4		Omp	2.33e-26	3.35e-23	17
Zcchc7	1.15e-06	0.000124	19		Otud4	2.51e-11	4.96e-09	29
Zfand3	3.09e-13	1.75e-10	23		Pacs1	1e-08	1.09e-06	11
Zfp148	3.32e-23	5.5e-20	24		Pafah1b1	1.28e-06	8.13e-05	7
Zfr	3.61e-07	4.55e-05	11		Pak2	1.95e-11	4.01e-09	6
Zfx	2.66e-18	2.61e-15	14		Pan3	9.89e-07	6.46e-05	14
Zmiz1	4.17e-08	7.48e-06	14		Pard3	1.69e-07	1.38e-05	27
					Pdlim5	2.34e-09	2.95e-07	19
					Phf2	6.67e-07	4.54e-05	17
					Picalm	1.22e-12	3.14e-10	32
					Pik3r1	1.23e-06	7.88e-05	68
					Pisd-ps1	1.01e-06	6.57e-05	33
					Pisd-ps3	2.73e-15	1.07e-12	20
					Pitpnc1	4.86e-07	3.46e-05	23
					Pomt1	3.49e-14	1.09e-11	26
					Ppm1f	2.18e-09	2.78e-07	8
					Ppp2ca	2.08e-09	2.69e-07	8
					Ppp2r2a	7.2e-08	6.41e-06	37
					Ppp3ca	1.21e-07	1.02e-05	8
					Ppp4r2	1.01e-06	6.55e-05	9
					Psmc6	2.34e-08	2.26e-06	12
					Psmd11	7.77e-12	1.66e-09	21
					PSME3IP1	8.2e-10	1.19e-07	48
					Ptcd3	2.06e-08	2.06e-06	14
					Pten	7.95e-10	1.16e-07	13
					Ptprc	1.9e-10	3.12e-08	17
					Ptprj	1.11e-09	1.55e-07	14
					Pum1	3.39e-40	1.46e-36	41
					Qk	3e-07	2.31e-05	27
					Rab1	1.2e-08	1.27e-06	27
					Rab2a	2.55e-13	7.05e-11	31
					Rab7	8.08e-12	1.71e-09	34
					Rabep1	2.9e-15	1.1e-12	16
					Rai1	4.15e-09	4.83e-07	22
					Raly	4.58e-35	1.64e-31	18
					Rap1a	9.97e-09	1.08e-06	25
					Rasa1	2.65e-09	3.28e-07	19
					Rb1cc1	1.57e-09	2.11e-07	22
					Rbm16	4.01e-09	4.69e-07	23
					Rbm33	2.7e-45	2.91e-41	50
					Rbm9	6.34e-08	5.78e-06	20
					Rdh10	1.5e-07	1.24e-05	22
					Relch	6.97e-11	1.28e-08	28
					Reps1	2.27e-10	3.7e-08	41
					Rere	6.06e-07	4.2e-05	11
					Rlf	8.22e-08	7.16e-06	20
					Rnf138	4.47e-07	3.26e-05	46
					Rnf19a	5.58e-12	1.24e-09	19
					Rnf216	7.23e-08	6.41e-06	13
					Rock1	6.74e-07	4.58e-05	15
					Rreb1	1.46e-07	1.2e-05	24
					Rsbn1l	1.95e-11	3.97e-09	35
					Rsl1d1	5.23e-12	1.17e-09	28
					Rubcn	9.74e-07	6.41e-05	17
					Safb2	1.04e-10	1.78e-08	10
					Samd4b	1.88e-08	1.91e-06	9
					Saps3	1.77e-06	0.000109	11
					Sarnp	3.4e-15	1.26e-12	32
					Scmh1	1.53e-13	4.34e-11	22
					Setd5	1.31e-06	8.3e-05	27
					Sf3a2	1.42e-14	4.65e-12	29
					Sfrs15	6.59e-10	9.92e-08	6
					Sfrs2ip	1.8e-06	0.00011	15
					Sgcz	1.45e-09	1.96e-07	18
					Slmap	6.6e-07	4.52e-05	59
					Smad2	1.42e-09	1.94e-07	31
					Smad4	1.57e-12	3.84e-10	23
					Smad7	1.21e-08	1.28e-06	19
					Smg6	6.36e-13	1.69e-10	12
					Socs5	1.5e-08	1.56e-06	42
					Solh	1.21e-10	2.06e-08	14
					Sp3	2.25e-09	2.85e-07	7
					Spen	7.32e-10	1.09e-07	18
					Spin1	1.84e-10	3.04e-08	18
					Spnb2	4.32e-07	3.19e-05	14
					Sppl3	2.86e-07	2.22e-05	25
					Spred1	6.47e-08	5.88e-06	20
					Srgap2	2.07e-08	2.05e-06	20
					Ssbp3	3.28e-11	6.37e-09	48
					Ssu72	1.25e-07	1.05e-05	21
					Stard5	3.46e-07	2.58e-05	11
					Stat5	4.66e-22	4.18e-19	13
					Stk24	1.63e-21	1.41e-18	15
					Svil	6.14e-12	1.35e-09	22
					Taok1	2.46e-11	4.91e-09	20
					Taok3	3.69e-14	1.14e-11	29
					Tax1bp1	1.4e-07	1.16e-05	23
					Tcf20	1.04e-09	1.48e-07	20
					Tcf7l2	5.68e-14	1.7e-11	29
					Tgfbr1	1.56e-15	6.34e-13	38
					Tlk2	1.25e-14	4.19e-12	25
					Tm9sf3	8.55e-08	7.43e-06	25
					Tmbim6	3.73e-12	8.63e-10	21
					Tmem135	1.17e-07	9.89e-06	9
					Tmem97	2.47e-09	3.07e-07	42
					Tnpo1	1.98e-06	0.000119	7
					Tnrc6a	6.41e-16	2.82e-13	29
					Tnrc6b	1.48e-09	2e-07	21
					Trip12	2.83e-21	2.25e-18	56
					Trp53bp1	6.58e-08	5.96e-06	29
					Trps1	8.19e-09	9.09e-07	20
					Ube2c	1.67e-33	5.15e-30	78
					Ube2d2	4.36e-07	3.21e-05	6
					Ube2e2	9.03e-09	9.87e-07	15
					Ube2e3	7e-07	4.71e-05	49
					Ube3c	4.91e-10	7.51e-08	20
					Ubr5	2.14e-06	0.000125	24
					Ubtd1	1.77e-06	0.000109	24
					Usp24	1.51e-06	9.38e-05	13
					Usp25	6.78e-10	1.01e-07	30
					Usp9x	2.08e-06	0.000123	24
					Utrn	5.59e-15	1.94e-12	35
					Vgll4	3.74e-08	3.52e-06	68
					Vps26a	7.62e-11	1.38e-08	16
					Vps54	2.11e-06	0.000124	12
					Wbp1l	1.02e-06	6.62e-05	22
					Ythdf2	3.23e-08	3.06e-06	12
					Zar1	2.27e-06	0.000131	6
					Zbtb20	8.76e-09	9.63e-07	61
					Zcchc7	9.61e-10	1.38e-07	42
					Zfand3	2.99e-26	4.03e-23	55
					Zfml	7.04e-08	6.29e-06	23
					Zfp148	2.89e-21	2.22e-18	41
					Zfp292	3.92e-09	4.64e-07	23
					Zfp407	7.58e-10	1.12e-07	63
					Zfr	7.92e-11	1.42e-08	24
					Zfx	1.18e-31	3.19e-28	31
					Zmiz1	9.8e-11	1.73e-08	29
					Zmynd11	2e-09	2.59e-07	23
					Znrf2	1.86e-08	1.9e-06	21

[truncated: 5 more sheets: Adenosquamous Carcinoma, Papillary, Poorly Differentiated AC, Spindle, Squamous]
