# Supplementary material for: Single allele loss-of-function mutations select and sculpt conditional cooperative networks in breast cancer
Source: Nat Commun. 2021 Sep 2;12:5238. doi: 10.1038/s41467-021-25467-w (PMC8413298; doi:10.1038/s41467-021-25467-w)
Supplement: Supplementary file 5 — Supplementary Data 2 [file 41467_2021_25467_MOESM5_ESM.xlsx]

## Sheet: Control dataset
Mouse and SClonalle	gCIS	Clonal vs Subclonal
6961_NFS072	Cux1	Subclonal
8080_NFS144	Cux1	Subclonal
8467_NFS148	Cux1	Clonal
9168_NFS170	Cux1	Subclonal
9399_NFS086	Cux1	Clonal
A2951_NFS118	Cux1	Clonal
B1156_B-37	Cux1	Clonal
B1784_B-18	Cux1	Clonal
B1784_B-19	Cux1	Clonal
B1852_C12	Cux1	Clonal
B603_A-02	Cux1	Clonal
B931_A-98	Cux1	Clonal
5506_N07	Qk	Subclonal
8080_NFS144	Qk	Clonal
9399_NFS086	Qk	Clonal
B1026_C02	Qk	Subclonal
B1218_C04	Qk	Subclonal
B1366_B-50	Qk	Subclonal
B1543_A-87	Qk	Clonal
B2017_B-22	Qk	Clonal
B602_A-05	Qk	Clonal
B931_A-98	Qk	Clonal
B972_B-48	Qk	Subclonal
5416_NFS110	Met	Clonal
5506_N07	Met	Subclonal
5630_N11	Met	Clonal
9399_NFS086	Met	Clonal
9399_NFS087	Met	Clonal
A2951_NFS119	Met	Clonal
B1217_B-34	Met	Clonal
B1638_B-59	Met	Clonal
B1638_B-60	Met	Clonal
B2009_B-61	Met	Clonal
B931_A-98	Met	Clonal
5416_NFS110	Exoc4	Clonal
5506_N07	Exoc4	Clonal
8467_NFS148	Exoc4	Clonal
9399_NFS087	Exoc4	Clonal
A2951_NFS120	Exoc4	Clonal
B1160_NFS232	Exoc4	Clonal
B1539_B-44	Exoc4	Clonal
B1638_B-59	Exoc4	Clonal
B2009_B-61	Exoc4	Clonal
B602_A-06	Exoc4	Clonal
5416_NFS110	Uvrag	Clonal
5892_NFS034	Uvrag	Subclonal
8080_NFS144	Uvrag	Clonal
8467_NFS148	Uvrag	Clonal
9399_NFS085	Uvrag	Subclonal
B1156_B-36	Uvrag	Clonal
B1156_B-37	Uvrag	Subclonal
B1539_B-44	Uvrag	Clonal
B1852_C12	Uvrag	Clonal
5327_NFS151	Rasa1	Clonal
9399_NFS085	Rasa1	Clonal
B1160_NFS232	Rasa1	Clonal
B1160_NFS234	Rasa1	Clonal
B1160_NFS235	Rasa1	Clonal
B1170_A-107	Rasa1	Clonal
B1637_A-150	Rasa1	Subclonal
B1784_B-17	Rasa1	Subclonal
5506_N07	Herc2	Subclonal
9399_NFS086	Herc2	Clonal
9399_NFS087	Herc2	Clonal
B1218_C03	Herc2	Subclonal
B1256_A-63	Herc2	Subclonal
B1637_A-150	Herc2	Clonal
B1638_B-59	Herc2	Clonal
B1784_B-17	Herc2	Clonal
6232_N14	Hace1	Subclonal
8080_NFS144	Hace1	Clonal
9168_NFS170	Hace1	Subclonal
9397_NFS175	Hace1	Clonal
9399_NFS087	Hace1	Subclonal
B1217_B-35	Hace1	Clonal
B2009_B-61	Hace1	Clonal
B2017_B-22	Hace1	Clonal
6232_N14	Ankrd11	Clonal
6626_NFS145	Ankrd11	Clonal
6961_NFS073	Ankrd11	Clonal
9168_NFS170	Ankrd11	Clonal
9399_NFS085	Ankrd11	Subclonal
9399_NFS086	Ankrd11	Clonal
B1160_NFS233	Ankrd11	Subclonal
B1852_C12	Ankrd11	Clonal
5630_N11	Csde1/Nras	Subclonal
6247_NFS152	Csde1/Nras	Clonal
6472_NFS156	Csde1/Nras	Clonal
B1156_B-37	Csde1/Nras	Clonal
B1156_B-38	Csde1/Nras	Clonal
B1160_NFS232	Csde1/Nras	Subclonal
B972_B-48	Csde1/Nras	Clonal
8080_NFS144	Csde1/Nras	Clonal
5068_NFS041	Wwc1	Subclonal
5327_NFS151	Wwc1	Subclonal
5506_N07	Wwc1	Clonal
9168_NFS170	Wwc1	Clonal
9399_NFS086	Wwc1	Clonal
B1160_NFS232	Wwc1	Clonal
B1156_B-37	Stat5	Clonal
B1160_NFS232	Stat5	Clonal
B1160_NFS233	Stat5	Clonal
B1217_B-34	Stat5	Subclonal
B1217_B-35	Stat5	Clonal
B483_A-104	Stat5	Clonal
4672_NFS134	Kif2a	Subclonal
5506_N07	Kif2a	Clonal
B1366_B-50	Kif2a	Clonal
B1366_B-52	Kif2a	Clonal
B1543_A-87	Kif2a	Subclonal
B1784_B-18	Kif2a	Clonal
5510_NFS112	Vps35l	Clonal
B1160_NFS232	Vps35l	Clonal
B1160_NFS233	Vps35l	Clonal
B1160_NFS234	Vps35l	Clonal
B1218_C04	Vps35l	Subclonal
B2017_B-22	Vps35l	Clonal
6648_NFS053	Zfand3	Clonal
8080_NFS144	Zfand3	Clonal
B1023_A-106	Zfand3	Clonal
B1160_NFS233	Zfand3	Clonal
B2009_B-61	Zfand3	Clonal
B1638_B-59	Uso1	Subclonal
B1852_C12	Uso1	Clonal
B2017_B-22	Uso1	Subclonal
B603_A-02	Uso1	Clonal
B931_A-98	Uso1	Clonal
8080_NFS144	Tnrc6b	Clonal
B1023_A-105	Tnrc6b	Clonal
B1366_B-51	Tnrc6b	Clonal
B1366_B-52	Tnrc6b	Clonal
B2009_B-61	Tnrc6b	Clonal
6139_N12	Tmem39a	Clonal
6232_N14	Tmem39a	Clonal
9168_NFS170	Tmem39a	Clonal
9399_NFS085	Tmem39a	Clonal
B1633_A-151	Tmem39a	Subclonal
8467_NFS148	Mbnl1	Clonal
9168_NFS170	Mbnl1	Clonal
A2951_NFS119	Mbnl1	Clonal
B1454_A-72	Mbnl1	Clonal
B931_A-98	Mbnl1	Clonal
6626_NFS145	Ezh2	Subclonal
8467_NFS148	Ezh2	Clonal
B1633_A-151	Ezh2	Subclonal
B602_A-05	Ezh2	Clonal
B931_A-98	Ezh2	Clonal
9168_NFS170	Dcaf6	Clonal
A2951_NFS119	Dcaf6	Clonal
B1170_A-107	Dcaf6	Clonal
B1852_C12	Dcaf6	Clonal
B602_A-05	Dcaf6	Clonal
5068_NFS039	Bptf	Clonal
6232_N14	Bptf	Clonal
6247_NFS152	Bptf	Subclonal
9399_NFS086	Bptf	Clonal
B1451_B-39	Bptf	Subclonal
5506_N07	Anks1	Clonal
B1026_C02	Anks1	Clonal
B1543_A-87	Anks1	Subclonal
B1616_A-100	Anks1	Subclonal
B602_A-06	Anks1	Clonal
5068_NFS039	Mcmbp	Subclonal
5892_NFS034	Mcmbp	Subclonal
6232_N14	Mcmbp	Clonal
9168_NFS170	Mcmbp	Clonal
B602_A-05	Mcmbp	Clonal
5327_NFS151	Zfx	Clonal
A2951_NFS118	Zfx	Subclonal
A2951_NFS119	Zfx	Clonal
B1218_C03	Zfx	Clonal
B1023_A-105	Zfp148	Clonal
B1156_B-37	Zfp148	Clonal
B1214_A-149	Zfp148	Clonal
B2009_B-61	Zfp148	Clonal
8080_NFS144	Wwc2	Clonal
B1026_C02	Wwc2	Clonal
B1218_C03	Wwc2	Clonal
B1852_C12	Wwc2	Clonal
8467_NFS148	Usp25	Clonal
9399_NFS086	Usp25	Clonal
9399_NFS087	Usp25	Clonal
B1026_C02	Usp25	Clonal
4672_NFS134	Spag9	Clonal
9399_NFS087	Spag9	Clonal
B1026_C02	Spag9	Clonal
B1170_A-107	Spag9	Clonal
8080_NFS144	Snx3	Clonal
9399_NFS087	Snx3	Clonal
B1023_A-106	Snx3	Clonal
B1214_A-149	Snx3	Subclonal
A2951_NFS119	Ppara	Clonal
B1160_NFS233	Ppara	Clonal
B602_A-05	Ppara	Clonal
B972_B-48	Ppara	Clonal
B1160_NFS234	Plag1	Subclonal
B1160_NFS235	Plag1	Clonal
B1454_A-72	Plag1	Clonal
B483_A-104	Plag1	Clonal
9399_NFS086	Jup	Clonal
B1170_A-108	Jup	Clonal
B1218_C04	Jup	Clonal
B1366_B-51	Jup	Clonal
9397_NFS175	Gramd4	Subclonal
9399_NFS086	Gramd4	Clonal
B1218_C03	Gramd4	Clonal
B1539_B-44	Gramd4	Clonal
6232_N14	Fam35a	Clonal
6472_NFS156	Fam35a	Clonal
9168_NFS170	Fam35a	Clonal
B1454_A-72	Fam35a	Clonal
6626_NFS145	Dgcr8	Clonal
8180_NFS142	Dgcr8	Subclonal
B1366_B-49	Dgcr8	Clonal
B1638_B-59	Dgcr8	Clonal
8080_NFS144	R3hcc1l	Clonal
B1156_B-36	R3hcc1l	Clonal
B1160_NFS233	R3hcc1l	Clonal
B1784_B-18	R3hcc1l	Clonal
9168_NFS170	Tasor2	Clonal
9399_NFS086	Tasor2	Subclonal
B1160_NFS234	Tasor2	Clonal
B1784_B-18	Tasor2	Clonal
6648_NFS053	Zmym2	Clonal
8080_NFS144	Zmym2	Clonal
B1637_A-150	Zmym2	Clonal
B1170_A-107	Zfp608	Clonal
B1784_B-17	Zfp608	Clonal
B603_A-02	Zfp608	Clonal
6626_NFS145	Xpo1	Clonal
6648_NFS053	Xpo1	Clonal
B322_A-01	Xpo1	Clonal
5416_NFS110	Spin1	Clonal
B1784_B-18	Spin1	Clonal
B602_A-06	Spin1	Clonal
9168_NFS170	Rcan1	Clonal
B1366_B-51	Rcan1	Clonal
B483_A-104	Rcan1	Clonal
9399_NFS086	Phf20l1	Clonal
B1784_B-18	Phf20l1	Clonal
B602_A-05	Phf20l1	Clonal
6232_N14	NSubclonal98	Clonal
6472_NFS156	NSubclonal98	Clonal
B602_A-05	NSubclonal98	Clonal
B1218_C04	Naa15	Clonal
B1633_A-151	Naa15	Clonal
B2009_B-61	Naa15	Clonal
5510_NFS112	Kdm1a	Clonal
B1539_B-44	Kdm1a	Clonal
B1852_C12	Kdm1a	Clonal
9168_NFS170	Fbxw4	Clonal
B1160_NFS232	Fbxw4	Clonal
B1218_C04	Fbxw4	Clonal
6961_NFS073	Fbxo18	Clonal
9168_NFS170	Fbxo18	Clonal
A2951_NFS118	Fbxo18	Clonal
8467_NFS148	Atg4a	Clonal
9399_NFS086	Atg4a	Clonal
B2009_B-61	Atg4a	Clonal

## Sheet: Pik3ca (EK) Dataset
Mouse and Tumor	gCIS	Clonal-Subclonal
B1662_A-101	Zfp148	Clonal
B1968_A-147	Zfp148	Subclonal
B2585_C11	Zfp148	Clonal
B2612_C35	Zfp148	Clonal
B2854_C48	Zfp148	Clonal
B590_A-20	Zfp148	Subclonal
B590_A-23	Zfp148	Subclonal
B723_A-04	Zfp148	Subclonal
B1629_E040	Lpp	Clonal
B1662_A-101	Lpp	Clonal
B2585_C09	Lpp	Clonal
B2612_C35	Lpp	Clonal
B2612_C36	Lpp	Clonal
B2612_C38	Lpp	Clonal
B2854_C43	Lpp	Clonal
B723_A-04	Lpp	Clonal
B2118_NFS255	Fbxw7	Subclonal
B2585_C09	Fbxw7	Clonal
B2585_C11	Fbxw7	Clonal
B2612_C36	Fbxw7	Clonal
B2854_C46	Fbxw7	Subclonal
B3060_E017	Fbxw7	Clonal
B590_A-23	Fbxw7	Subclonal
B723_A-03	Fbxw7	Clonal
B2256_C40	Cab39l	Subclonal
B2585_C09	Cab39l	Clonal
B3420_E016	Cab39l	Clonal
B511_A-14	Cab39l	Clonal
B590_A-21	Cab39l	Subclonal
B590_A-24	Cab39l	Subclonal
B723_A-04	Cab39l	Clonal
B2612_C35	Cplane1	Clonal
B2854_C44	Cplane1	Clonal
B590_A-19	Cplane1	Subclonal
B590_A-21	Cplane1	Subclonal
B598_A-13	Cplane1	Clonal
B723_A-03	Cplane1	Subclonal
B723_A-04	Cplane1	Clonal
B2530_NFS259	Nhsl1	Subclonal
B2530_NFS261	Nhsl1	Subclonal
B2585_C09	Nhsl1	Clonal
B511_A-14	Nhsl1	Clonal
B590_A-22	Nhsl1	Clonal
B723_A-03	Nhsl1	Clonal
B1975_C28	Met	Clonal
B2118_NFS255	Met	Clonal
B2585_C09	Met	Clonal
B3420_E016	Met	Subclonal
B931_A-99	Met	Clonal
B936_A-25	Met	Clonal
B1629_E040	Jup	Clonal
B2256_C41	Jup	Clonal
B2612_C35	Jup	Clonal
B3420_E016	Jup	Clonal
B582_A-28	Jup	Clonal
B590_A-20	Jup	Clonal
B2339_B-45	Snx30	Subclonal
B2854_C47	Snx30	Clonal
B484_A-08	Snx30	Subclonal
B511_A-15	Snx30	Clonal
B723_A-03	Snx30	Clonal
B1629_E041	Axin1	Clonal
B2118_NFS255	Axin1	Subclonal
B212_A-12	Axin1	Subclonal
B2612_C38	Axin1	Clonal
B2854_C44	Axin1	Clonal
B2612_C35	Abcc2	Clonal
B2612_C36	Abcc2	Clonal
B2854_C47	Abcc2	Subclonal
B590_A-21	Abcc2	Subclonal
B590_A-23	Abcc2	Clonal
B2585_C09	Sp3	Clonal
B2585_C10	Sp3	Clonal
B2854_C43	Sp3	Clonal
B2854_C48	Sp3	Clonal
B2408_B-56	Nck2	Clonal
B2408_B-57	Nck2	Clonal
B2585_C09	Nck2	Clonal
B2585_C11	Nck2	Clonal
B1662_A-101	Kdm3a	Clonal
B2585_C09	Kdm3a	Clonal
B2854_C48	Kdm3a	Clonal
B590_A-21	Kdm3a	Subclonal
B2585_C09	Dear1	Clonal
B2612_C36	Dear1	Clonal
B3060_E017	Dear1	Clonal
B723_A-03	Dear1	Clonal
B2854_C44	Ano6	Clonal
B511_A-14	Ano6	Clonal
B511_A-16	Ano6	Clonal
B588_A-11	Ano6	Clonal
B2612_C36	A630007B06Rik	Clonal
B2612_C38	A630007B06Rik	Clonal
B2718_NFS247	A630007B06Rik	Clonal
B3060_E017	A630007B06Rik	Subclonal
B2585_C09	Znrf1	Clonal
B2854_C44	Znrf1	Clonal
B2927_NFS256	Znrf1	Clonal
B2585_C09	Zfp326	Clonal
B2612_C35	Zfp326	Clonal
B3420_E016	Zfp326	Clonal
B2585_C09	Tm9sf3	Clonal
B2718_NFS247	Tm9sf3	Clonal
B723_A-04	Tm9sf3	Clonal
B2585_C09	Tbc1d30	Clonal
B2854_C44	Tbc1d30	Clonal
B509_A-17	Tbc1d30	Clonal
B1662_A-101	Smg7	Clonal
B484_A-07	Smg7	Clonal
B588_A-11	Smg7	Clonal
B1662_A-101	Rbm16	Clonal
B2612_C37	Rbm16	Clonal
B723_A-04	Rbm16	Clonal
B2718_NFS247	Rab2a	Clonal
B511_A-129	Rab2a	Clonal
B511_A-14	Rab2a	Clonal
B2118_NFS255	Rab1	Clonal
B2612_C36	Rab1	Clonal
B2854_C47	Rab1	Clonal
B1658_A-103	Pion	Clonal
B2380_B-02	Pion	Clonal
B2612_C39	Pion	Clonal
B2612_C37	Nacc2	Clonal
B2854_C44	Nacc2	Clonal
B590_A-22	Nacc2	Clonal
B2585_C09	Myst3	Clonal
B2854_C46	Myst3	Clonal
B511_A-15	Myst3	Clonal
B1658_A-103	Hras1/Lrrc56	Clonal
B1975_C28	Hras1/Lrrc56	Clonal
B3060_E017	Hras1/Lrrc56	Clonal
B484_A-07	Golim4	Clonal
B588_A-11	Golim4	Clonal
B723_A-04	Golim4	Clonal
B2585_C11	Ggps1	Clonal
B509_A-17	Ggps1	Clonal
B590_A-24	Ggps1	Clonal
B1662_A-101	Eprs	Clonal
B2585_C09	Eprs	Clonal
B2854_C48	Eprs	Clonal

## Sheet: Pik3ca (HR) Dataset
Mouse and Tumor	gCIS	Clonal-Subclonal
B1256_A-65	Trps1	Clonal
B1359_A-127	Trps1	Clonal
B1359_A-66	Trps1	Subclonal
B1454_A-77	Trps1	Subclonal
B1608_A-83	Trps1	Subclonal
B1608_A-86	Trps1	Subclonal
B1730_A-160	Trps1	Subclonal
B1961_C051	Trps1	Subclonal
B2030_NFS228	Trps1	Clonal
B2030_NFS230	Trps1	Subclonal
B2095_B-24	Trps1	Subclonal
B2095_B-30	Trps1	Subclonal
B2123_B-29	Trps1	Clonal
B2123_B-33	Trps1	Clonal
B2124_B-09	Trps1	Clonal
B2163_B-05	Trps1	Clonal
B2523_B-70	Trps1	Clonal
B2675_C056	Trps1	Clonal
B2675_C057	Trps1	Clonal
B2675_C058	Trps1	Clonal
B2675_C062	Trps1	Subclonal
B2724_C067	Trps1	Clonal
B2973_E001	Trps1	Clonal
B3144_C092	Trps1	Clonal
B3144_C095	Trps1	Subclonal
B3144_C097	Trps1	Clonal
B3303_E008	Trps1	Clonal
B715_A-119	Trps1	Subclonal
B720_A-37	Trps1	Subclonal
B720_A-39	Trps1	Clonal
B761_A-44	Trps1	Clonal
B1256_A-62	Mll3	Clonal
B1256_A-64	Mll3	Subclonal
B1359_A-127	Mll3	Clonal
B1359_A-128	Mll3	Clonal
B1454_A-79	Mll3	Clonal
B1608_A-71	Mll3	Clonal
B1608_A-74	Mll3	Clonal
B1608_A-80	Mll3	Subclonal
B1730_A-159	Mll3	Subclonal
B1858_A-142	Mll3	Subclonal
B1858_A-144	Mll3	Subclonal
B2119_B-40	Mll3	Clonal
B2119_B-43	Mll3	Clonal
B2123_B-33	Mll3	Subclonal
B2124_B-10	Mll3	Clonal
B2523_B-68	Mll3	Subclonal
B2675_C056	Mll3	Clonal
B2675_C057	Mll3	Subclonal
B2675_C059	Mll3	Subclonal
B2675_C061	Mll3	Subclonal
B2675_C062	Mll3	Subclonal
B3158_E012	Mll3	Clonal
B3303_E007	Mll3	Subclonal
B626_A-130	Mll3	Clonal
B715_A-119	Mll3	Subclonal
B1035_A-53	Nipbl	Clonal
B1105_A-49	Nipbl	Clonal
B1124_NFS231	Nipbl	Clonal
B1359_A-128	Nipbl	Clonal
B1454_A-90	Nipbl	Clonal
B1608_A-71	Nipbl	Subclonal
B1858_A-142	Nipbl	Subclonal
B2093_A-152	Nipbl	Subclonal
B2123_B-33	Nipbl	Subclonal
B2163_B-04	Nipbl	Clonal
B2163_B-15	Nipbl	Clonal
B2625_B-65	Nipbl	Clonal
B2675_C058	Nipbl	Clonal
B2973_E002	Nipbl	Clonal
B3144_C091	Nipbl	Clonal
B3144_C094	Nipbl	Clonal
B3303_E007	Nipbl	Subclonal
B3332_E009	Nipbl	Subclonal
B439_A-40	Nipbl	Clonal
B441_A-43	Nipbl	Subclonal
B715_A-120	Nipbl	Clonal
B1359_A-127	Zfx	Clonal
B1359_A-128	Zfx	Clonal
B2095_B-28	Zfx	Subclonal
B2119_B-40	Zfx	Clonal
B2119_B-41	Zfx	Subclonal
B2163_B-15	Zfx	Subclonal
B2345_C14	Zfx	Clonal
B2620_B-53	Zfx	Subclonal
B2675_C060	Zfx	Subclonal
B3144_C091	Zfx	Clonal
B3303_E007	Zfx	Subclonal
B439_A-40	Zfx	Clonal
B626_A-45	Zfx	Clonal
B715_A-120	Zfx	Subclonal
B1359_A-127	Rasa1	Clonal
B1454_A-90	Rasa1	Clonal
B1579_A-68	Rasa1	Clonal
B1858_A-144	Rasa1	Subclonal
B2030_NFS228	Rasa1	Subclonal
B2030_NFS230	Rasa1	Subclonal
B2093_A-154	Rasa1	Subclonal
B2163_B-04	Rasa1	Clonal
B2163_B-15	Rasa1	Clonal
B2625_B-72	Rasa1	Clonal
B2724_C069	Rasa1	Clonal
B3142_C081	Rasa1	Clonal
B720_A-126	Rasa1	Subclonal
B1035_A-54	Notch1	Subclonal
B1124_NFS231	Notch1	Clonal
B1454_A-77	Notch1	Clonal
B1608_A-75	Notch1	Clonal
B1608_A-76	Notch1	Clonal
B1858_A-141	Notch1	Clonal
B1858_A-142	Notch1	Subclonal
B1858_A-143	Notch1	Subclonal
B1858_A-144	Notch1	Clonal
B2124_B-10	Notch1	Clonal
B3144_C091	Notch1	Clonal
B715_A-124	Notch1	Clonal
B715_A-34	Notch1	Clonal
B1608_A-73	Apc	Clonal
B1608_A-74	Apc	Clonal
B1608_A-75	Apc	Clonal
B1608_A-76	Apc	Clonal
B1608_A-80	Apc	Subclonal
B1858_A-144	Apc	Subclonal
B2030_NFS228	Apc	Subclonal
B2030_NFS230	Apc	Clonal
B2123_B-32	Apc	Subclonal
B2124_B-10	Apc	Clonal
B2675_C056	Apc	Clonal
B1858_A-141	Tm9sf3	Clonal
B1858_A-142	Tm9sf3	Subclonal
B1858_A-144	Tm9sf3	Subclonal
B2675_C056	Tm9sf3	Clonal
B2675_C057	Tm9sf3	Subclonal
B2675_C061	Tm9sf3	Clonal
B3144_C094	Tm9sf3	Subclonal
B3144_C097	Tm9sf3	Clonal
B715_A-32	Tm9sf3	Subclonal
B720_A-37	Tm9sf3	Subclonal
B2030_NFS228	Nf1	Clonal
B2030_NFS229	Nf1	Clonal
B2095_B-27	Nf1	Clonal
B2163_B-05	Nf1	Clonal
B2345_C14	Nf1	Clonal
B2973_E001	Nf1	Clonal
B2973_E002	Nf1	Clonal
B3332_E009	Nf1	Clonal
B715_A-119	Nf1	Clonal
B720_A-126	Nf1	Clonal
B1035_A-132	Myst3	Clonal
B1569_A-69	Myst3	Subclonal
B2163_B-05	Myst3	Clonal
B2163_B-15	Myst3	Clonal
B2345_C14	Myst3	Clonal
B2675_C060	Myst3	Clonal
B439_A-40	Myst3	Clonal
B715_A-119	Myst3	Subclonal
B715_A-33	Myst3	Clonal
B720_A-126	Myst3	Clonal
B1608_A-75	Met	Subclonal
B1608_A-76	Met	Subclonal
B1961_C051	Met	Clonal
B2030_NFS230	Met	Clonal
B2675_C057	Met	Clonal
B2675_C058	Met	Clonal
B2675_C061	Met	Clonal
B3144_C092	Met	Clonal
B3162_NFS241	Met	Subclonal
B626_A-130	Met	Subclonal
B1124_NFS231	Axin1	Subclonal
B1256_A-65	Axin1	Clonal
B1359_A-127	Axin1	Clonal
B1608_A-86	Axin1	Subclonal
B1858_A-141	Axin1	Clonal
B2095_B-24	Axin1	Subclonal
B2163_B-05	Axin1	Subclonal
B2675_C060	Axin1	Subclonal
B3142_C081	Axin1	Clonal
B3144_C091	Axin1	Clonal
B1105_A-139	Ankrd11	Subclonal
B1256_A-65	Ankrd11	Clonal
B1579_A-116	Ankrd11	Clonal
B1858_A-143	Ankrd11	Clonal
B1961_C051	Ankrd11	Subclonal
B2095_B-30	Ankrd11	Clonal
B2675_C057	Ankrd11	Clonal
B2675_C058	Ankrd11	Clonal
B2675_C061	Ankrd11	Subclonal
B3303_E007	Ankrd11	Subclonal
B1608_A-71	Map2k4	Subclonal
B1608_A-83	Map2k4	Clonal
B2119_B-43	Map2k4	Clonal
B2163_B-05	Map2k4	Clonal
B2625_B-65	Map2k4	Subclonal
B2625_B-72	Map2k4	Clonal
B2973_E001	Map2k4	Clonal
B3144_C094	Map2k4	Clonal
B439_A-40	Map2k4	Clonal
B1608_A-71	Fnip1	Clonal
B2030_NFS229	Fnip1	Subclonal
B2163_B-05	Fnip1	Clonal
B2163_B-15	Fnip1	Clonal
B2163_B-16	Fnip1	Subclonal
B2625_B-72	Fnip1	Clonal
B626_A-130	Fnip1	Clonal
B629_A-35	Fnip1	Subclonal
B715_A-119	Fnip1	Subclonal
B1256_A-65	Ext1	Clonal
B1858_A-142	Ext1	Clonal
B1858_A-144	Ext1	Clonal
B2163_B-06	Ext1	Clonal
B2345_C026	Ext1	Clonal
B2973_E001	Ext1	Clonal
B3144_C092	Ext1	Clonal
B441_A-41	Ext1	Clonal
B715_A-33	Ext1	Clonal
B1608_A-71	Tgfbr1	Subclonal
B1858_A-143	Tgfbr1	Clonal
B2030_NFS228	Tgfbr1	Clonal
B2030_NFS229	Tgfbr1	Subclonal
B2523_B-71	Tgfbr1	Clonal
B3144_C094	Tgfbr1	Clonal
B715_A-119	Tgfbr1	Subclonal
B720_A-38	Tgfbr1	Clonal
B1035_A-55	Kras	Subclonal
B1454_A-70	Kras	Subclonal
B1608_A-73	Kras	Clonal
B1608_A-74	Kras	Clonal
B1608_A-75	Kras	Clonal
B1608_A-76	Kras	Clonal
B2724_C069	Kras	Subclonal
B3144_C094	Kras	Clonal
B1256_A-62	Cul1	Clonal
B1608_A-71	Cul1	Clonal
B2163_B-05	Cul1	Clonal
B2345_C14	Cul1	Clonal
B3144_C091	Cul1	Clonal
B3144_C092	Cul1	Clonal
B715_A-119	Cul1	Clonal
B720_A-126	Cul1	Subclonal
B1579_A-116	Smad4	Clonal
B1608_A-75	Smad4	Clonal
B2030_NFS228	Smad4	Clonal
B2675_C061	Smad4	Clonal
B3144_C091	Smad4	Clonal
B3303_E007	Smad4	Subclonal
B720_A-39	Smad4	Clonal
B1256_A-65	Fam117b	Clonal
B1359_A-127	Fam117b	Clonal
B1454_A-90	Fam117b	Subclonal
B2095_B-24	Fam117b	Subclonal
B2345_C14	Fam117b	Clonal
B3306_E018	Fam117b	Clonal
B439_A-40	Fam117b	Clonal
B1858_A-141	Scarb2	Clonal
B1858_A-142	Scarb2	Clonal
B1858_A-144	Scarb2	Clonal
B1964_C064	Scarb2	Subclonal
B2345_C026	Scarb2	Clonal
B2675_C061	Scarb2	Clonal
B1454_A-90	Rnf2	Subclonal
B1608_A-73	Rnf2	Clonal
B1608_A-74	Rnf2	Clonal
B1608_A-75	Rnf2	Clonal
B1608_A-76	Rnf2	Clonal
B2119_B-40	Rnf2	Clonal
B1454_A-90	Rab1	Clonal
B1454_A-91	Rab1	Clonal
B2030_NFS229	Rab1	Subclonal
B2095_B-31	Rab1	Subclonal
B2163_B-03	Rab1	Clonal
B715_A-119	Rab1	Subclonal
B1256_A-65	Ppfibp1	Clonal
B1608_A-83	Ppfibp1	Clonal
B2163_B-05	Ppfibp1	Clonal
B2973_E002	Ppfibp1	Clonal
B3142_C081	Ppfibp1	Clonal
B626_A-130	Ppfibp1	Clonal
B1730_A-157	Jup	Subclonal
B2030_NFS230	Jup	Subclonal
B2123_B-32	Jup	Clonal
B2675_C057	Jup	Clonal
B3144_C094	Jup	Clonal
B626_A-131	Jup	Clonal
B1961_C051	Gpr180	Subclonal
B2675_C057	Gpr180	Clonal
B2675_C059	Gpr180	Subclonal
B715_A-120	Gpr180	Clonal
B715_A-121	Gpr180	Subclonal
B715_A-33	Gpr180	Clonal
B1105_A-139	Epb4.1l5	Clonal
B2030_NFS228	Epb4.1l5	Clonal
B2095_B-27	Epb4.1l5	Clonal
B2119_B-43	Epb4.1l5	Clonal
B3142_C081	Epb4.1l5	Clonal
B715_A-120	Epb4.1l5	Clonal
B1608_A-73	Col5a1	Clonal
B1608_A-74	Col5a1	Clonal
B1608_A-75	Col5a1	Clonal
B1608_A-76	Col5a1	Clonal
B3144_C094	Col5a1	Clonal
B3306_E018	Col5a1	Clonal
B1730_A-157	Tet2	Clonal
B1858_A-141	Tet2	Clonal
B2973_E001	Tet2	Clonal
B3306_E018	Tet2	Clonal
B3332_E009	Tet2	Clonal
B1256_A-62	Smad2	Clonal
B1454_A-79	Smad2	Clonal
B1454_A-81	Smad2	Clonal
B2345_C14	Smad2	Clonal
B626_A-130	Smad2	Clonal
B1858_A-142	Rbm4b	Clonal
B1858_A-144	Rbm4b	Clonal
B2030_NFS228	Rbm4b	Clonal
B2119_B-43	Rbm4b	Clonal
B3303_E007	Rbm4b	Subclonal
B1105_A-139	Podxl2	Clonal
B2095_B-23	Podxl2	Subclonal
B2119_B-42	Podxl2	Clonal
B2625_B-72	Podxl2	Clonal
B3303_E007	Podxl2	Subclonal
B1858_A-142	Klhl2	Clonal
B1964_C064	Klhl2	Clonal
B2163_B-05	Klhl2	Clonal
B2675_C061	Klhl2	Clonal
B715_A-119	Klhl2	Clonal
B1608_A-80	Gm10997	Subclonal
B1964_C064	Gm10997	Clonal
B2163_B-05	Gm10997	Clonal
B2675_C059	Gm10997	Subclonal
B2675_C061	Gm10997	Clonal
B1730_A-157	Crybg3	Clonal
B2163_B-06	Crybg3	Clonal
B2345_C026	Crybg3	Clonal
B3144_C091	Crybg3	Clonal
B720_A-38	Crybg3	Clonal
B1858_A-142	Cdc7	Clonal
B1858_A-144	Cdc7	Subclonal
B1858_A-145	Cdc7	Subclonal
B2163_B-15	Cdc7	Clonal
B3306_E018	Cdc7	Clonal
B1454_A-77	Bcl11a	Clonal
B1579_A-68	Bcl11a	Clonal
B3144_C091	Bcl11a	Clonal
B3303_E008	Bcl11a	Clonal
B715_A-123	Bcl11a	Clonal
B1454_A-90	Zfp451	Clonal
B2119_B-43	Zfp451	Clonal
B2675_C058	Zfp451	Clonal
B3303_E007	Zfp451	Clonal
B2345_C14	Tm9sf2	Clonal
B3306_E018	Tm9sf2	Clonal
B715_A-33	Tm9sf2	Clonal
B761_A-44	Tm9sf2	Clonal
B1359_A-127	Sirt1	Clonal
B1359_A-66	Sirt1	Subclonal
B2625_B-62	Sirt1	Clonal
B3144_C094	Sirt1	Clonal
B1105_A-49	Rai1	Clonal
B1608_A-75	Rai1	Clonal
B1608_A-80	Rai1	Clonal
B1858_A-143	Rai1	Clonal
B1454_A-77	Papd4	Clonal
B2163_B-05	Papd4	Clonal
B2675_C057	Papd4	Clonal
B3144_C096	Papd4	Clonal
B1454_A-90	Crispld2	Clonal
B2345_C14	Crispld2	Clonal
B2523_B-71	Crispld2	Clonal
B2973_E002	Crispld2	Clonal
B1961_C051	Arhgap8	Clonal
B3144_C095	Arhgap8	Clonal
B441_A-41	Arhgap8	Clonal
B720_A-126	Arhgap8	Clonal
B1858_A-143	Sec14l1	Clonal
B1961_C051	Sec14l1	Clonal
B2163_B-15	Sec14l1	Clonal
B1359_A-127	Scrn3	Clonal
B2973_E001	Scrn3	Clonal
B2973_E002	Scrn3	Clonal
B2124_B-13	Scly	Clonal
B2345_C14	Scly	Clonal
B3162_NFS241	Scly	Clonal
B1608_A-73	Samm50	Clonal
B3144_C094	Samm50	Clonal
B3304_C070	Samm50	Clonal
B2163_B-06	Rassf4	Clonal
B2625_B-64	Rassf4	Clonal
B3144_C091	Rassf4	Clonal
B1730_A-157	Psma5	Clonal
B2163_B-05	Psma5	Clonal
B2625_B-65	Psma5	Clonal
B2625_B-66	Prokr2	Clonal
B3303_E007	Prokr2	Clonal
B720_A-38	Prokr2	Clonal
B2119_B-42	Pnpla6	Clonal
B3142_C081	Pnpla6	Clonal
B3162_NFS241	Pnpla6	Clonal
B1454_A-70	Mterfd1	Clonal
B2675_C056	Mterfd1	Clonal
B715_A-121	Mterfd1	Clonal
B1124_NFS231	Map3k14	Clonal
B2973_E001	Map3k14	Clonal
B3144_C096	Map3k14	Clonal
B2163_B-05	Iglon5	Clonal
B2523_B-70	Iglon5	Clonal
B2625_B-65	Iglon5	Clonal
B2163_B-05	Gpt2	Clonal
B2675_C057	Gpt2	Clonal
B2675_C062	Gpt2	Clonal
B1454_A-70	Ddit3	Clonal
B1608_A-83	Ddit3	Clonal
B2523_B-69	Ddit3	Clonal
B1608_A-84	Fam104a	Clonal
B2163_B-05	Fam104a	Clonal
B3144_C094	Fam104a	Clonal
B1105_A-49	Bicd2	Clonal
B2163_B-05	Bicd2	Clonal
B715_A-34	Bicd2	Clonal
B1608_A-74	Actr8	Clonal
B2724_C069	Actr8	Clonal
B715_A-120	Actr8	Clonal
B2030_NFS228	Acaa2	Clonal
B2675_C061	Acaa2	Clonal
B3142_C081	Acaa2	Clonal

## Sheet: p53 (R270H) Dataset
Mouse and Tumor	gCIS	Clonal-Subclonal
12428_KK143	Rasa1	Clonal
13325_KK147	Rasa1	Clonal
5262_NFS055	Rasa1	Subclonal
5263_NFS004	Rasa1	Clonal
5281_NFS028	Rasa1	Subclonal
5332_NFS033	Rasa1	Clonal
5501_N06	Rasa1	Subclonal
5559_N09	Rasa1	Clonal
5559_NFS006	Rasa1	Subclonal
5760_NFS024	Rasa1	Subclonal
6968_NFS166	Rasa1	Clonal
8210_NFS095	Rasa1	Subclonal
8597_NFS104	Rasa1	Subclonal
11493_KK131	Met	Clonal
12202_KK141	Met	Subclonal
5175_NFS001	Met	Clonal
5262_NFS003	Met	Clonal
5281_NFS029	Met	Clonal
5559_NFS005	Met	Clonal
6233_NFS035	Met	Subclonal
6394_NFS153	Met	Clonal
6968_NFS161	Met	Subclonal
7000_NFS022	Met	Subclonal
8210_NFS096	Met	Clonal
8597_NFS102	Met	Clonal
9363_NFS172	Met	Clonal
12423_KK142	Trps1	Clonal
12428_KK143	Trps1	Clonal
13317_KK146	Trps1	Clonal
17076_KK192	Trps1	Clonal
17076_KK193	Trps1	Clonal
5559_NFS006	Trps1	Clonal
6233_NFS036	Trps1	Subclonal
6983_NFS105	Trps1	Subclonal
8209_NFS057	Trps1	Subclonal
8597_NFS103	Trps1	Clonal
9363_NFS172	Trps1	Subclonal
10354_KK129	Faf1	Clonal
15250_KK157	Faf1	Clonal
5262_NFS003	Faf1	Clonal
5332_NFS031	Faf1	Clonal
8597_NFS102	Faf1	Clonal
8597_NFS104	Faf1	Clonal
9635_NFS090	Faf1	Clonal
12423_KK142	Ubr5	Subclonal
15250_KK157	Ubr5	Clonal
5262_NFS003	Ubr5	Clonal
5501_N06	Ubr5	Subclonal
8209_NFS057	Ubr5	Clonal
9363_NFS173	Ubr5	Clonal
12423_KK142	Trim24	Subclonal
13899_KK154	Trim24	Clonal
5501_N06	Trim24	Clonal
5559_N08	Trim24	Clonal
6968_NFS161	Trim24	Clonal
8597_NFS102	Trim24	Clonal
12971_KK145	Srgap2	Clonal
13325_KK151	Srgap2	Clonal
15250_KK157	Srgap2	Clonal
5262_NFS003	Srgap2	Clonal
5556_NFS115	Srgap2	Clonal
6241_NFS083	Srgap2	Clonal
12428_KK143	Rheb	Subclonal
17076_KK193	Rheb	Subclonal
5176_NFS002	Rheb	Clonal
5262_NFS003	Rheb	Clonal
5281_NFS029	Rheb	Subclonal
6233_NFS036	Rheb	Clonal
12423_KK142	Phf2	Subclonal
12971_KK145	Phf2	Clonal
5176_NFS002	Phf2	Clonal
6394_NFS153	Phf2	Clonal
9363_NFS173	Phf2	Subclonal
9363_NFS174	Phf2	Clonal
15250_KK157	Tmco7	Clonal
8070_NFS168	Tmco7	Clonal
8210_NFS095	Tmco7	Clonal
8210_NFS096	Tmco7	Clonal
9359_NFS093	Tmco7	Clonal
5176_NFS002	Tbc1d22a	Clonal
5281_NFS029	Tbc1d22a	Clonal
5332_NFS031	Tbc1d22a	Clonal
5501_NFS007	Tbc1d22a	Clonal
6049_NFS101	Tbc1d22a	Clonal
5280_KK128	Stat5	Clonal
6467_NFS099	Stat5	Clonal
8210_NFS096	Stat5	Clonal
8597_NFS104	Stat5	Clonal
A2845_N15	Stat5	Subclonal
13903_KK155	Kif13b	Clonal
13903_KK156	Kif13b	Clonal
5556_NFS115	Kif13b	Clonal
8070_NFS168	Kif13b	Clonal
8597_NFS102	Kif13b	Clonal
10354_KK129	Kdm1a	Subclonal
15250_KK157	Kdm1a	Clonal
5176_NFS002	Kdm1a	Clonal
5262_NFS055	Kdm1a	Subclonal
5899_NFS038	Kdm1a	Clonal
12423_KK142	Gpatch8	Subclonal
15250_KK157	Gpatch8	Subclonal
17076_KK193	Gpatch8	Clonal
5263_NFS004	Gpatch8	Clonal
5501_N06	Gpatch8	Clonal
10354_KK129	Epc1	Clonal
13325_KK147	Epc1	Clonal
5262_NFS055	Epc1	Subclonal
5281_NFS029	Epc1	Clonal
8210_NFS096	Epc1	Clonal
12971_KK145	Ep300	Clonal
13903_KK156	Ep300	Clonal
15250_KK157	Ep300	Clonal
5556_NFS115	Ep300	Subclonal
5654_N16	Ep300	Clonal
12423_KK142	Tmem165	Subclonal
5176_NFS002	Tmem165	Clonal
6968_NFS161	Tmem165	Clonal
8210_NFS095	Tmem165	Clonal
5262_NFS003	Tgfbr3	Clonal
5332_NFS032	Tgfbr3	Clonal
6394_NFS154	Tgfbr3	Clonal
8209_NFS056	Tgfbr3	Clonal
12428_KK144	Nsf	Clonal
13317_KK146	Nsf	Clonal
6509_NFS157	Nsf	Clonal
6968_NFS165	Nsf	Clonal
13317_KK146	Gm14005	Clonal
17076_KK193	Gm14005	Clonal
8070_NFS167	Gm14005	Clonal
9363_NFS174	Gm14005	Clonal
5281_NFS029	Ehmt1	Clonal
5559_NFS006	Ehmt1	Clonal
5899_NFS038	Ehmt1	Clonal
A2845_N15	Ehmt1	Clonal
5559_N09	Cdk19	Clonal
5559_NFS006	Cdk19	Clonal
6241_NFS083	Cdk19	Clonal
6394_NFS153	Cdk19	Clonal
12428_KK144	Bach2	Clonal
5262_NFS003	Bach2	Clonal
5262_NFS055	Bach2	Clonal
5501_NFS007	Bach2	Clonal
5262_NFS003	Aebp2	Clonal
5262_NFS055	Aebp2	Subclonal
5559_NFS006	Aebp2	Clonal
8210_NFS096	Aebp2	Clonal
5281_NFS029	Tab2	Clonal
5501_N06	Tab2	Clonal
8210_NFS096	Tab2	Clonal
5262_NFS003	Spsb1	Clonal
5281_NFS029	Spsb1	Clonal
5559_N08	Spsb1	Clonal
17076_KK192	Sept9	Clonal
5009_N03	Sept9	Clonal
A2845_N15	Sept9	Clonal
5332_NFS031	Rybp	Clonal
5559_N10	Rybp	Clonal
9363_NFS174	Rybp	Clonal
12971_KK145	Rnf19a	Clonal
15250_KK157	Rnf19a	Clonal
17076_KK193	Rnf19a	Clonal
12428_KK144	Rab7	Clonal
13899_KK154	Rab7	Clonal
9363_NFS173	Rab7	Clonal
15250_KK157	Pik3c2b	Clonal
6968_NFS165	Pik3c2b	Clonal
9363_NFS173	Pik3c2b	Clonal
5559_NFS006	Notch1	Clonal
6470_NFS011	Notch1	Clonal
6470_NFS012	Notch1	Clonal
12423_KK142	N4bp2	Clonal
12428_KK144	N4bp2	Clonal
5501_N06	N4bp2	Clonal
12428_KK143	Ell2	Clonal
15250_KK157	Ell2	Clonal
5332_NFS031	Ell2	Clonal
15250_KK157	Cbfb	Clonal
5559_NFS005	Cbfb	Clonal
8210_NFS095	Cbfb	Clonal
5176_NFS002	Arfgef2	Clonal
5332_NFS031	Arfgef2	Clonal
5556_NFS115	Arfgef2	Clonal

## Sheet: Ras (G12D) Dataset
Mouse_Tumor	gCIS	Clonal/Subclonal
B5708_F01	Iqgap2	Subclonal
B5708_F07	Iqgap2	Subclonal
B5998_R14	Iqgap2	Clonal
B5998_R15	Iqgap2	Clonal
B5998_R18	Iqgap2	Clonal
B5998_R20	Iqgap2	Subclonal
B6001_R34	Iqgap2	Clonal
B6001_R35	Iqgap2	Clonal
B6001_R37	Iqgap2	Clonal
B6001_R38	Iqgap2	Clonal
B6001_R39	Iqgap2	Clonal
B6001_R40	Iqgap2	Clonal
B6001_R41	Iqgap2	Clonal
B6001_R42	Iqgap2	Clonal
B6001_R44	Iqgap2	Clonal
B6001_R45	Iqgap2	Clonal
B6002_R24	Iqgap2	Subclonal
B6038_R58	Iqgap2	Clonal
B6189_R46	Iqgap2	Clonal
B6189_R50	Iqgap2	Subclonal
B5998_R13	Scmh1	Clonal
B5998_R21	Scmh1	Subclonal
B5998_R22	Scmh1	Subclonal
B5998_R23	Scmh1	Clonal
B6000_R52	Scmh1	Subclonal
B6002_R24	Scmh1	Clonal
B6002_R25	Scmh1	Clonal
B6002_R26	Scmh1	Clonal
B6002_R27	Scmh1	Clonal
B6002_R28	Scmh1	Clonal
B6002_R30	Scmh1	Clonal
B6002_R31	Scmh1	Clonal
B6002_R32	Scmh1	Clonal
B6002_R33	Scmh1	Clonal
B5708_F08	Met	Clonal
B5895_R02	Met	Subclonal
B5895_R11	Met	Clonal
B5998_R16	Met	Subclonal
B5998_R19	Met	Clonal
B6000_R52	Met	Clonal
B6001_R35	Met	Clonal
B6001_R37	Met	Clonal
B6002_R27	Met	Clonal
B6187_R73	Met	Clonal
B6187_R74	Met	Subclonal
B6187_R76	Met	Subclonal
B6187_R77	Met	Clonal
B6189_R50	Met	Clonal
B5708_F07	Eif4enif1	Subclonal
B5708_F08	Eif4enif1	Subclonal
B5708_F12	Eif4enif1	Clonal
B5895_R02	Eif4enif1	Subclonal
B5895_R11	Eif4enif1	Clonal
B5998_R13	Eif4enif1	Clonal
B5998_R14	Eif4enif1	Subclonal
B5998_R16	Eif4enif1	Subclonal
B5998_R18	Eif4enif1	Subclonal
B5998_R19	Eif4enif1	Clonal
B5998_R20	Eif4enif1	Subclonal
B5998_R22	Eif4enif1	Subclonal
B6001_R44	Eif4enif1	Clonal
B6187_R78	Eif4enif1	Clonal
B5708_F06	Ube2e2	Clonal
B5998_R16	Ube2e2	Clonal
B5998_R17	Ube2e2	Clonal
B6001_R35	Ube2e2	Clonal
B6001_R37	Ube2e2	Clonal
B6001_R39	Ube2e2	Clonal
B6001_R42	Ube2e2	Clonal
B6001_R44	Ube2e2	Clonal
B6001_R45	Ube2e2	Clonal
B6038_R64	Ube2e2	Clonal
B6187_R72	Ube2e2	Clonal
B6189_R50	Ube2e2	Clonal
B6189_R51	Ube2e2	Clonal
B5708_F02	Rasa1	Clonal
B5708_F04	Rasa1	Clonal
B5708_F12	Rasa1	Clonal
B5708_F14	Rasa1	Clonal
B5895_R02	Rasa1	Subclonal
B5895_R08	Rasa1	Subclonal
B5895_R09	Rasa1	Clonal
B5998_R13	Rasa1	Subclonal
B5998_R22	Rasa1	Subclonal
B6000_R53	Rasa1	Subclonal
B6001_R34	Rasa1	Clonal
B6002_R33	Rasa1	Subclonal
B6189_R50	Rasa1	Clonal
B5708_F04	Pik3r1	Clonal
B5895_R06	Pik3r1	Clonal
B5998_R16	Pik3r1	Clonal
B5998_R22	Pik3r1	Subclonal
B5998_R23	Pik3r1	Subclonal
B6002_R24	Pik3r1	Subclonal
B6002_R25	Pik3r1	Clonal
B6002_R27	Pik3r1	Subclonal
B6002_R28	Pik3r1	Subclonal
B6002_R29	Pik3r1	Clonal
B6002_R30	Pik3r1	Clonal
B6038_R59	Pik3r1	Subclonal
B6189_R50	Pik3r1	Clonal
B5708_F07	Kremen1	Subclonal
B5998_R13	Kremen1	Clonal
B5998_R14	Kremen1	Clonal
B5998_R15	Kremen1	Clonal
B5998_R16	Kremen1	Clonal
B5998_R17	Kremen1	Clonal
B5998_R18	Kremen1	Clonal
B5998_R19	Kremen1	Clonal
B5998_R20	Kremen1	Clonal
B5998_R21	Kremen1	Clonal
B5998_R22	Kremen1	Clonal
B5998_R23	Kremen1	Clonal
B6002_R27	Kremen1	Clonal
B5895_R02	Eed	Subclonal
B6001_R44	Eed	Subclonal
B6038_R59	Eed	Clonal
B6038_R60	Eed	Clonal
B6038_R63	Eed	Clonal
B6038_R64	Eed	Clonal
B6038_R65	Eed	Subclonal
B6038_R66	Eed	Clonal
B6038_R67	Eed	Clonal
B6038_R68	Eed	Clonal
B6038_R69	Eed	Clonal
B6038_R70	Eed	Clonal
B6038_R71	Eed	Clonal
B5708_F09	Akap13	Clonal
B5708_F10	Akap13	Clonal
B6001_R34	Akap13	Clonal
B6001_R35	Akap13	Clonal
B6001_R37	Akap13	Clonal
B6001_R38	Akap13	Clonal
B6001_R39	Akap13	Clonal
B6001_R40	Akap13	Clonal
B6001_R41	Akap13	Clonal
B6001_R42	Akap13	Clonal
B6001_R43	Akap13	Clonal
B6001_R44	Akap13	Clonal
B6001_R45	Akap13	Clonal
B5708_F01	Ptprj	Clonal
B5708_F02	Ptprj	Subclonal
B5708_F06	Ptprj	Subclonal
B5708_F09	Ptprj	Clonal
B5708_F13	Ptprj	Clonal
B5998_R16	Ptprj	Clonal
B5998_R19	Ptprj	Clonal
B6000_R55	Ptprj	Clonal
B6002_R25	Ptprj	Subclonal
B6038_R58	Ptprj	Clonal
B6189_R51	Ptprj	Clonal
B5708_F02	Nsd1	Clonal
B5708_F07	Nsd1	Subclonal
B5895_R09	Nsd1	Subclonal
B5895_R10	Nsd1	Clonal
B5895_R11	Nsd1	Clonal
B5998_R13	Nsd1	Clonal
B6002_R24	Nsd1	Clonal
B6002_R33	Nsd1	Clonal
B6038_R58	Nsd1	Subclonal
B6038_R63	Nsd1	Clonal
B6187_R75	Nsd1	Clonal
B5708_F06	Nf1	Clonal
B5708_F08	Nf1	Clonal
B5895_R11	Nf1	Clonal
B5998_R18	Nf1	Clonal
B5998_R19	Nf1	Clonal
B5998_R22	Nf1	Clonal
B5998_R23	Nf1	Clonal
B6000_R57	Nf1	Clonal
B6001_R39	Nf1	Clonal
B6001_R40	Nf1	Clonal
B6002_R26	Nf1	Clonal
B5708_F04	Dyrk1a	Clonal
B5708_F11	Dyrk1a	Clonal
B5895_R02	Dyrk1a	Clonal
B5895_R06	Dyrk1a	Clonal
B5895_R09	Dyrk1a	Clonal
B5998_R14	Dyrk1a	Clonal
B5998_R15	Dyrk1a	Subclonal
B5998_R18	Dyrk1a	Subclonal
B6000_R53	Dyrk1a	Subclonal
B6001_R42	Dyrk1a	Clonal
B6002_R33	Dyrk1a	Subclonal
B5708_F07	Pbx3	Clonal
B5708_F08	Pbx3	Clonal
B5708_F09	Pbx3	Clonal
B5708_F10	Pbx3	Clonal
B6001_R35	Pbx3	Clonal
B6001_R37	Pbx3	Clonal
B6001_R40	Pbx3	Clonal
B6001_R45	Pbx3	Clonal
B6038_R67	Pbx3	Clonal
B6189_R50	Pbx3	Clonal
B5895_R01	Hmox2	Clonal
B5998_R14	Hmox2	Subclonal
B5998_R17	Hmox2	Subclonal
B5998_R19	Hmox2	Clonal
B5998_R22	Hmox2	Subclonal
B6000_R52	Hmox2	Clonal
B6000_R53	Hmox2	Subclonal
B6000_R57	Hmox2	Clonal
B6002_R30	Hmox2	Subclonal
B6189_R50	Hmox2	Clonal
B5708_F01	Hltf	Clonal
B5708_F02	Hltf	Clonal
B5708_F03	Hltf	Clonal
B5708_F04	Hltf	Clonal
B5708_F05	Hltf	Clonal
B5708_F11	Hltf	Clonal
B5708_F12	Hltf	Clonal
B5895_R11	Hltf	Clonal
B5998_R20	Hltf	Subclonal
B6000_R52	Hltf	Subclonal
B5998_R22	Cept1	Subclonal
B6002_R30	Cept1	Subclonal
B6038_R58	Cept1	Clonal
B6038_R60	Cept1	Clonal
B6038_R63	Cept1	Clonal
B6038_R64	Cept1	Clonal
B6038_R65	Cept1	Subclonal
B6038_R66	Cept1	Clonal
B6038_R68	Cept1	Clonal
B6038_R71	Cept1	Clonal
B5708_F04	Ppp1r12b	Clonal
B5895_R04	Ppp1r12b	Clonal
B5895_R05	Ppp1r12b	Clonal
B5998_R14	Ppp1r12b	Clonal
B6000_R53	Ppp1r12b	Clonal
B6001_R34	Ppp1r12b	Clonal
B6001_R45	Ppp1r12b	Clonal
B6002_R27	Ppp1r12b	Clonal
B6189_R50	Ppp1r12b	Clonal
B5708_F02	Sri	Subclonal
B5998_R16	Sri	Clonal
B5998_R17	Sri	Subclonal
B5998_R18	Sri	Subclonal
B5998_R21	Sri	Clonal
B5998_R22	Sri	Subclonal
B5998_R23	Sri	Clonal
B6002_R31	Sri	Clonal
B5708_F05	Map4k3	Clonal
B5708_F14	Map4k3	Clonal
B5998_R16	Map4k3	Clonal
B5998_R20	Map4k3	Clonal
B5998_R23	Map4k3	Clonal
B6000_R53	Map4k3	Clonal
B6002_R29	Map4k3	Clonal
B6002_R30	Map4k3	Clonal
B5708_F04	Asb3	Clonal
B5708_F14	Asb3	Clonal
B5998_R18	Asb3	Clonal
B6001_R44	Asb3	Clonal
B6002_R28	Asb3	Clonal
B6002_R33	Asb3	Clonal
B6038_R67	Asb3	Clonal
B6038_R69	Asb3	Clonal
B5708_F02	Ankrd11	Clonal
B5708_F04	Ankrd11	Clonal
B5708_F06	Ankrd11	Clonal
B5708_F09	Ankrd11	Clonal
B5895_R01	Ankrd11	Clonal
B5895_R04	Ankrd11	Clonal
B5895_R05	Ankrd11	Clonal
B6038_R59	Ankrd11	Clonal
B5895_R02	Zfml	Clonal
B5998_R17	Zfml	Clonal
B5998_R19	Zfml	Clonal
B6001_R42	Zfml	Clonal
B6002_R27	Zfml	Clonal
B6002_R31	Zfml	Clonal
B6189_R51	Zfml	Clonal
B5895_R06	Saps3	Clonal
B5998_R15	Saps3	Clonal
B5998_R19	Saps3	Clonal
B6000_R56	Saps3	Clonal
B6001_R44	Saps3	Clonal
B6002_R33	Saps3	Clonal
B6187_R80	Saps3	Clonal
B5708_F03	Rbm47	Clonal
B5708_F06	Rbm47	Clonal
B5708_F12	Rbm47	Clonal
B5998_R19	Rbm47	Clonal
B5998_R23	Rbm47	Clonal
B6000_R53	Rbm47	Clonal
B6001_R39	Rbm47	Clonal
B5708_F02	Gspt1	Subclonal
B5895_R06	Gspt1	Clonal
B5895_R11	Gspt1	Clonal
B5998_R21	Gspt1	Subclonal
B6002_R27	Gspt1	Subclonal
B6002_R28	Gspt1	Clonal
B6189_R47	Gspt1	Clonal
B5708_F04	Card11	Clonal
B5998_R18	Card11	Clonal
B6000_R52	Card11	Clonal
B6000_R53	Card11	Clonal
B6000_R54	Card11	Clonal
B6000_R56	Card11	Clonal
B6000_R57	Card11	Clonal
B5708_F01	As3mt	Subclonal
B5708_F02	As3mt	Subclonal
B5708_F04	As3mt	Clonal
B5708_F10	As3mt	Clonal
B5998_R15	As3mt	Clonal
B5998_R17	As3mt	Clonal
B5998_R19	As3mt	Subclonal
B5708_F14	Tmem170b	Clonal
B5895_R07	Tmem170b	Clonal
B5998_R16	Tmem170b	Subclonal
B5998_R18	Tmem170b	Clonal
B5998_R22	Tmem170b	Subclonal
B6187_R73	Tmem170b	Clonal
B5998_R21	Sec63	Clonal
B6000_R55	Sec63	Clonal
B6001_R34	Sec63	Clonal
B6001_R37	Sec63	Clonal
B6001_R45	Sec63	Clonal
B6002_R27	Sec63	Clonal
B5708_F03	NSubclonal98	Clonal
B5708_F09	NSubclonal98	Clonal
B5708_F12	NSubclonal98	Clonal
B5708_F13	NSubclonal98	Clonal
B5998_R19	NSubclonal98	Clonal
B6038_R63	NSubclonal98	Clonal
B5708_F10	Gm14005	Clonal
B5708_F14	Gm14005	Clonal
B5895_R05	Gm14005	Clonal
B6000_R52	Gm14005	Clonal
B6001_R37	Gm14005	Clonal
B6189_R46	Gm14005	Clonal
B5895_R11	Dcun1d1	Clonal
B5998_R14	Dcun1d1	Clonal
B5998_R15	Dcun1d1	Clonal
B5998_R18	Dcun1d1	Clonal
B5998_R21	Dcun1d1	Subclonal
B5998_R22	Dcun1d1	Clonal
B5895_R09	D5Ertd579e	Clonal
B5998_R14	D5Ertd579e	Clonal
B6001_R39	D5Ertd579e	Clonal
B6001_R42	D5Ertd579e	Clonal
B6038_R63	D5Ertd579e	Clonal
B6189_R47	D5Ertd579e	Clonal
B5708_F06	AW209491	Subclonal
B5708_F10	AW209491	Clonal
B5998_R13	AW209491	Clonal
B5998_R22	AW209491	Subclonal
B6000_R53	AW209491	Clonal
B6001_R35	AW209491	Subclonal
B5708_F09	Sp3	Clonal
B5708_F14	Sp3	Clonal
B5895_R11	Sp3	Clonal
B5998_R14	Sp3	Clonal
B6002_R28	Sp3	Clonal
B5708_F04	Smad2	Clonal
B5895_R03	Smad2	Clonal
B5998_R14	Smad2	Clonal
B6001_R42	Smad2	Clonal
B6002_R26	Smad2	Clonal
B5708_F01	Nf2	Clonal
B5895_R09	Nf2	Clonal
B6001_R35	Nf2	Clonal
B6001_R44	Nf2	Clonal
B6038_R63	Nf2	Clonal
B5998_R19	Zfp322a	Clonal
B5998_R23	Zfp322a	Clonal
B6001_R42	Zfp322a	Clonal
B6002_R30	Zfp322a	Clonal
B5895_R10	Zfp120	Clonal
B5998_R23	Zfp120	Clonal
B6001_R43	Zfp120	Clonal
B6187_R78	Zfp120	Clonal
B5708_F02	Tnf	Clonal
B6001_R34	Tnf	Clonal
B6038_R59	Tnf	Clonal
B6038_R66	Tnf	Clonal
B5998_R13	Srr	Clonal
B5998_R16	Srr	Clonal
B5998_R17	Srr	Clonal
B6002_R32	Srr	Clonal
B5998_R16	Mical1	Subclonal
B6001_R35	Mical1	Clonal
B6001_R39	Mical1	Clonal
B6001_R45	Mical1	Clonal
B6001_R43	Ints13	Clonal
B6001_R44	Ints13	Clonal
B6001_R45	Ints13	Clonal
B5895_R05	Zar1	Subclonal
B6001_R44	Zar1	Clonal
B6189_R47	Zar1	Clonal
B5708_F13	Tmem204	Clonal
B5895_R07	Tmem204	Clonal
B6000_R53	Tmem204	Clonal
B5708_F01	Tctn2	Clonal
B6001_R39	Tctn2	Clonal
B6038_R71	Tctn2	Clonal
B6000_R53	Stx2	Clonal
B6001_R39	Stx2	Clonal
B6002_R32	Stx2	Clonal
B5708_F06	Rit1	Clonal
B5998_R13	Rit1	Clonal
B5998_R17	Rit1	Clonal
B5708_F04	Prg4	Clonal
B5998_R13	Prg4	Clonal
B5998_R18	Prg4	Clonal
B5708_F03	Olfr1382	Clonal
B6001_R38	Olfr1382	Clonal
B6187_R80	Olfr1382	Clonal
B5708_F01	Mcm4	Clonal
B6001_R38	Mcm4	Clonal
B6001_R45	Mcm4	Clonal
B5708_F10	Gm5494	Clonal
B5895_R09	Gm5494	Clonal
B6002_R28	Gm5494	Clonal
B5708_F01	Dimt1	Clonal
B5998_R14	Dimt1	Clonal
B6187_R80	Dimt1	Clonal
B5708_F03	Cd177	Clonal
B6038_R64	Cd177	Clonal
B6189_R50	Cd177	Clonal
B5998_R23	Ccdc75	Clonal
B6001_R39	Ccdc75	Clonal
B6187_R75	Ccdc75	Clonal
B5998_R21	Catsper4	Clonal
B5998_R23	Catsper4	Clonal
B6002_R32	Catsper4	Clonal
B5998_R13	Angptl4	Clonal
B6038_R58	Angptl4	Clonal
B6189_R50	Angptl4	Clonal
B5708_F04	Selenot	Clonal
B5708_F08	Selenot	Clonal
B5895_R09	Selenot	Clonal

## Sheet: Notch1 (ICD) Dataset
Mouse and Tumor	gCIS	Clonal-Subclonal
16448_NICD-1	Zfp407	Clonal
17599_KK195	Zfp407	Clonal
17599_KK196	Zfp407	Clonal
17943_NICD-13	Zfp407	Subclonal
17998_NICD-15	Zfp407	Subclonal
18001_NICD-23	Zfp407	Clonal
18550_NICD-28	Zfp407	Subclonal
18562_NICD-99	Zfp407	Clonal
18729_NICD-35	Zfp407	Clonal
18733_NICD-37	Zfp407	Subclonal
18742_NICD-107	Zfp407	Clonal
19114_NICD-45	Zfp407	Subclonal
19114_NICD-46	Zfp407	Clonal
19788_NICD-59	Zfp407	Subclonal
N133_NICD-67	Zfp407	Subclonal
17599_NICD-6	Tcf7l2	Subclonal
17599_NICD-7	Tcf7l2	Subclonal
17599_NICD-8	Tcf7l2	Subclonal
17599_NICD-9	Tcf7l2	Subclonal
17998_NICD-15	Tcf7l2	Subclonal
18001_NICD-22	Tcf7l2	Clonal
19111_NICD-39	Tcf7l2	Subclonal
19114_NICD-46	Tcf7l2	Clonal
19493_NICD-48	Tcf7l2	Clonal
19493_NICD-49	Tcf7l2	Clonal
19788_NICD-57	Tcf7l2	Clonal
19788_NICD-59	Tcf7l2	Subclonal
N133_NICD-66	Tcf7l2	Clonal
N133_NICD-68	Tcf7l2	Clonal
17599_KK194	Gnaq	Clonal
17599_KK195	Gnaq	Subclonal
17599_KK196	Gnaq	Clonal
17599_KK197	Gnaq	Clonal
17998_NICD-15	Gnaq	Subclonal
18729_NICD-36	Gnaq	Subclonal
19421_NICD-113	Gnaq	Subclonal
19493_NICD-49	Gnaq	Clonal
19788_NICD-57	Gnaq	Clonal
19788_NICD-59	Gnaq	Subclonal
N133_NICD-66	Gnaq	Clonal
17349_NICD-74	Eras	Subclonal
18509_NICD-88	Eras	Clonal
18517_NICD-98	Eras	Clonal
18693_NICD-30	Eras	Clonal
18693_NICD-31	Eras	Clonal
18741_NICD-102	Eras	Clonal
18741_NICD-103	Eras	Clonal
18741_NICD-104	Eras	Subclonal
18741_NICD-105	Eras	Clonal
18746_NICD-110	Eras	Clonal
18746_NICD-111	Eras	Clonal
17349_NICD-72	Met	Clonal
17599_KK196	Met	Subclonal
17599_NICD-8	Met	Subclonal
17998_NICD-15	Met	Subclonal
18005_NICD-76	Met	Clonal
18005_NICD-77	Met	Clonal
18550_NICD-28	Met	Subclonal
18562_NICD-100	Met	Clonal
19111_NICD-39	Met	Subclonal
19788_NICD-57	Met	Clonal
17230_NICD-4	Jarid2	Clonal
17230_NICD-5	Jarid2	Clonal
17998_NICD-15	Jarid2	Subclonal
17998_NICD-17	Jarid2	Subclonal
18508_NICD-86	Jarid2	Subclonal
18562_NICD-100	Jarid2	Clonal
18729_NICD-34	Jarid2	Clonal
19114_NICD-45	Jarid2	Clonal
19114_NICD-46	Jarid2	Subclonal
19788_NICD-58	Jarid2	Clonal
18005_NICD-78	Flt3	Subclonal
18005_NICD-79	Flt3	Subclonal
18005_NICD-80	Flt3	Subclonal
18503_NICD-81	Flt3	Subclonal
18506_NICD-82	Flt3	Subclonal
18506_NICD-83	Flt3	Subclonal
18506_NICD-84	Flt3	Clonal
18506_NICD-85	Flt3	Clonal
18508_NICD-86	Flt3	Clonal
18517_NICD-97	Flt3	Clonal
17230_NICD-4	Zfp148	Clonal
17599_NICD-7	Zfp148	Subclonal
18277_NICD-24	Zfp148	Subclonal
18517_NICD-97	Zfp148	Clonal
18550_NICD-27	Zfp148	Clonal
18550_NICD-28	Zfp148	Subclonal
18562_NICD-99	Zfp148	Clonal
19493_NICD-50	Zfp148	Clonal
17599_NICD-9	Fam123b	Clonal
17943_NICD-13	Fam123b	Subclonal
17998_NICD-15	Fam123b	Subclonal
18277_NICD-25	Fam123b	Subclonal
18741_NICD-104	Fam123b	Subclonal
19493_NICD-49	Fam123b	Clonal
19493_NICD-52	Fam123b	Subclonal
N133_NICD-68	Fam123b	Clonal
17230_NICD-5	Crebbp	Clonal
17998_NICD-16	Crebbp	Subclonal
18693_NICD-31	Crebbp	Subclonal
19493_NICD-51	Crebbp	Subclonal
19493_NICD-52	Crebbp	Clonal
19788_NICD-59	Crebbp	Subclonal
19791_NICD-64	Crebbp	Clonal
N133_NICD-66	Crebbp	Clonal
17599_KK197	Ccdc41	Clonal
17943_NICD-13	Ccdc41	Subclonal
17943_NICD-14	Ccdc41	Clonal
17998_NICD-15	Ccdc41	Subclonal
18550_NICD-26	Ccdc41	Subclonal
18550_NICD-27	Ccdc41	Clonal
18550_NICD-29	Ccdc41	Clonal
19421_NICD-113	Ccdc41	Clonal
17230_NICD-5	Trps1	Clonal
17599_KK195	Trps1	Clonal
18742_NICD-106	Trps1	Clonal
19790_NICD-62	Trps1	Clonal
19791_NICD-64	Trps1	Clonal
N133_NICD-66	Trps1	Clonal
17230_NICD-5	Trp53bp1	Clonal
17943_NICD-14	Trp53bp1	Clonal
18509_NICD-88	Trp53bp1	Subclonal
18550_NICD-27	Trp53bp1	Clonal
18733_NICD-37	Trp53bp1	Subclonal
19791_NICD-64	Trp53bp1	Subclonal
17608_NICD-10	Mut	Clonal
17943_NICD-13	Mut	Subclonal
17998_NICD-15	Mut	Subclonal
18562_NICD-100	Mut	Clonal
N133_NICD-65	Mut	Clonal
N133_NICD-66	Mut	Clonal
17998_NICD-18	Igf2/Igf2as/Mir483	Clonal
18001_NICD-21	Igf2/Igf2as/Mir483	Clonal
18510_NICD-90	Igf2/Igf2as/Mir483	Subclonal
18510_NICD-91	Igf2/Igf2as/Mir483	Clonal
19493_NICD-49	Igf2/Igf2as/Mir483	Clonal
19790_NICD-62	Igf2/Igf2as/Mir483	Clonal
18509_NICD-88	Hdac6	Clonal
18741_NICD-102	Hdac6	Clonal
18741_NICD-103	Hdac6	Clonal
18741_NICD-104	Hdac6	Subclonal
18741_NICD-105	Hdac6	Clonal
19493_NICD-51	Gsk3b	Clonal
19788_NICD-57	Gsk3b	Clonal
19790_NICD-62	Gsk3b	Clonal
19790_NICD-63	Gsk3b	Clonal
19791_NICD-64	Gsk3b	Clonal
17348_NICD-70	Gm13078	Clonal
17349_NICD-73	Gm13078	Clonal
18742_NICD-106	Gm13078	Subclonal
18742_NICD-107	Gm13078	Clonal
18744_NICD-108	Gm13078	Subclonal
17941_NICD-12	Fbxw7	Clonal
18741_NICD-105	Fbxw7	Clonal
19493_NICD-52	Fbxw7	Clonal
19788_NICD-58	Fbxw7	Clonal
19790_NICD-63	Fbxw7	Clonal
17608_NICD-10	Cenpq	Clonal
17998_NICD-15	Cenpq	Subclonal
18562_NICD-100	Cenpq	Clonal
N133_NICD-65	Cenpq	Clonal
N133_NICD-66	Cenpq	Clonal
18001_NICD-23	Vps4b	Clonal
18277_NICD-24	Vps4b	Subclonal
18517_NICD-97	Vps4b	Clonal
18729_NICD-34	Vps4b	Clonal
17230_NICD-2	Pten	Clonal
19112_NICD-40	Pten	Clonal
19790_NICD-61	Pten	Clonal
N133_NICD-66	Pten	Clonal
17599_KK194	Myst3	Clonal
17599_NICD-8	Myst3	Clonal
19112_NICD-40	Myst3	Clonal
N133_NICD-65	Myst3	Clonal
17599_KK196	Mobkl2b	Clonal
17998_NICD-16	Mobkl2b	Clonal
19493_NICD-49	Mobkl2b	Clonal
N133_NICD-66	Mobkl2b	Clonal
18001_NICD-23	Kdm5c	Clonal
19114_NICD-45	Kdm5c	Clonal
19788_NICD-55	Kdm5c	Clonal
19788_NICD-56	Kdm5c	Clonal
18517_NICD-97	Eif4enif1	Clonal
19112_NICD-42	Eif4enif1	Clonal
19493_NICD-50	Eif4enif1	Clonal
N133_NICD-66	Eif4enif1	Clonal
18001_NICD-21	Ahdc1	Subclonal
18562_NICD-100	Ahdc1	Clonal
18729_NICD-36	Ahdc1	Clonal
18733_NICD-38	Ahdc1	Clonal
17230_NICD-5	Yme1l1	Clonal
17599_KK195	Yme1l1	Clonal
N133_NICD-66	Yme1l1	Clonal
17230_NICD-5	Ube2h	Clonal
19114_NICD-46	Ube2h	Clonal
19493_NICD-51	Ube2h	Clonal
17599_KK196	Tcerg1	Clonal
19114_NICD-46	Tcerg1	Clonal
19790_NICD-62	Tcerg1	Clonal
19114_NICD-46	St5	Clonal
19493_NICD-51	St5	Clonal
19788_NICD-55	St5	Clonal
17230_NICD-4	Sema4d	Clonal
18001_NICD-23	Sema4d	Clonal
18562_NICD-99	Sema4d	Clonal
17230_NICD-5	Saps2	Clonal
17599_KK196	Saps2	Clonal
19112_NICD-40	Saps2	Clonal
17998_NICD-16	Rnf43	Clonal
19493_NICD-52	Rnf43	Clonal
N133_NICD-66	Rnf43	Clonal
18510_NICD-91	Ppara	Clonal
18510_NICD-92	Ppara	Clonal
18742_NICD-106	Ppara	Clonal
17599_KK196	Mid2	Clonal
18693_NICD-30	Mid2	Clonal
19121_NICD-112	Mid2	Clonal
17230_NICD-5	Gm2058	Clonal
19114_NICD-46	Gm2058	Clonal
19493_NICD-51	Gm2058	Clonal
17230_NICD-5	Eif3h	Clonal
19493_NICD-51	Eif3h	Clonal
19788_NICD-59	Eif3h	Clonal
17998_NICD-16	Dnahc10	Clonal
18746_NICD-110	Dnahc10	Clonal
19493_NICD-51	Dnahc10	Clonal
17998_NICD-16	Cpped1	Clonal
19493_NICD-50	Cpped1	Clonal
N133_NICD-66	Cpped1	Clonal
18741_NICD-104	Cenpc1	Clonal
19788_NICD-59	Cenpc1	Clonal
N133_NICD-66	Cenpc1	Clonal
17230_NICD-5	Aff4	Clonal
18001_NICD-23	Aff4	Clonal
18277_NICD-24	Aff4	Clonal

## Sheet: Stat3C Dataset
Mouse and Tumor	gCIS	Clonal-Subclonal
10167_KK026	Lpp	Clonal
10173_KK037	Lpp	Subclonal
10280_KK045	Lpp	Subclonal
10429_KK048	Lpp	Clonal
10433_KK054	Lpp	Subclonal
10448_KK061	Lpp	Clonal
10569_KK063	Lpp	Subclonal
10685_KK066	Lpp	Subclonal
10685_KK068	Lpp	Clonal
10686_KK069	Lpp	Subclonal
10686_KK071	Lpp	Subclonal
10687_KK072	Lpp	Clonal
10695_KK073	Lpp	Subclonal
11000_KK076	Lpp	Subclonal
11000_KK078	Lpp	Clonal
11002_KK079	Lpp	Subclonal
11002_KK080	Lpp	Subclonal
11195_KK082	Lpp	Subclonal
11195_KK083	Lpp	Clonal
11409_KK089	Lpp	Subclonal
11938_KK102	Lpp	Clonal
12080_KK107	Lpp	Subclonal
12733_KK120	Lpp	Subclonal
13307_KK175	Lpp	Clonal
13311_KK123	Lpp	Subclonal
6547_NFS176	Lpp	Subclonal
6547_NFS178	Lpp	Clonal
6688_NFS183	Lpp	Subclonal
8865_KK016	Lpp	Clonal
8865_KK017	Lpp	Clonal
9249_NFS205	Lpp	Clonal
9527_NFS211	Lpp	Clonal
10170_KK034	Met	Clonal
10173_KK037	Met	Clonal
10268_KK042	Met	Clonal
10429_KK048	Met	Subclonal
10442_KK059	Met	Clonal
10448_KK061	Met	Clonal
10569_KK062	Met	Subclonal
11411_KK092	Met	Clonal
11938_KK103	Met	Clonal
12400_KK116	Met	Clonal
12400_KK117	Met	Clonal
12733_KK120	Met	Clonal
13300_KK174	Met	Clonal
13307_KK175	Met	Clonal
13891_KK124	Met	Clonal
13892_KK125	Met	Clonal
6691_KK005	Met	Clonal
8104_NFS213	Met	Clonal
8379_NFS192	Met	Clonal
8465_NFS215	Met	Clonal
8865_KK018	Met	Clonal
9249_NFS205	Met	Clonal
10270_KK044	Trps1	Clonal
10429_KK048	Trps1	Subclonal
10432_KK051	Trps1	Clonal
10433_KK054	Trps1	Subclonal
10569_KK063	Trps1	Subclonal
10685_KK068	Trps1	Clonal
10686_KK069	Trps1	Clonal
10695_KK073	Trps1	Subclonal
10993_KK075	Trps1	Clonal
11002_KK079	Trps1	Clonal
11196_KK084	Trps1	Subclonal
11938_KK102	Trps1	Subclonal
12080_KK108	Trps1	Subclonal
12735_KK171	Trps1	Clonal
6691_KK005	Trps1	Subclonal
8372_NFS189	Trps1	Clonal
8388_KK010	Trps1	Subclonal
8582_NFS198	Trps1	Subclonal
8865_KK017	Trps1	Subclonal
9249_NFS206	Trps1	Clonal
9530_KK023	Trps1	Clonal
10429_KK049	Ankrd11	Subclonal
10685_KK068	Ankrd11	Subclonal
10686_KK069	Ankrd11	Subclonal
11000_KK077	Ankrd11	Subclonal
11000_KK078	Ankrd11	Clonal
11003_KK081	Ankrd11	Subclonal
11196_KK084	Ankrd11	Subclonal
11409_KK089	Ankrd11	Subclonal
11414_KK097	Ankrd11	Clonal
11938_KK102	Ankrd11	Subclonal
12080_KK108	Ankrd11	Subclonal
12733_KK120	Ankrd11	Subclonal
12735_KK171	Ankrd11	Clonal
6547_NFS179	Ankrd11	Clonal
6688_NFS182	Ankrd11	Clonal
6688_NFS183	Ankrd11	Clonal
6691_KK005	Ankrd11	Clonal
8366_NFS187	Ankrd11	Clonal
8461_NFS193	Ankrd11	Clonal
8865_KK017	Ankrd11	Clonal
9196_KK020	Ankrd11	Subclonal
10174_KK038	Tnrc6b	Clonal
10270_KK044	Tnrc6b	Subclonal
10433_KK054	Tnrc6b	Subclonal
10442_KK059	Tnrc6b	Clonal
10569_KK062	Tnrc6b	Subclonal
10569_KK063	Tnrc6b	Subclonal
10685_KK066	Tnrc6b	Subclonal
10686_KK069	Tnrc6b	Subclonal
10993_KK075	Tnrc6b	Clonal
11000_KK077	Tnrc6b	Subclonal
11002_KK079	Tnrc6b	Subclonal
11003_KK081	Tnrc6b	Clonal
11195_KK083	Tnrc6b	Subclonal
11938_KK102	Tnrc6b	Subclonal
13300_KK174	Tnrc6b	Clonal
6688_NFS183	Tnrc6b	Clonal
8372_NFS189	Tnrc6b	Clonal
8865_KK017	Tnrc6b	Subclonal
9195_NFS204	Tnrc6b	Clonal
9196_KK021	Tnrc6b	Subclonal
10429_KK048	Zcchc7	Subclonal
10686_KK069	Zcchc7	Subclonal
11000_KK076	Zcchc7	Subclonal
11000_KK077	Zcchc7	Subclonal
11000_KK078	Zcchc7	Clonal
11002_KK080	Zcchc7	Subclonal
11003_KK081	Zcchc7	Subclonal
11195_KK082	Zcchc7	Subclonal
11414_KK097	Zcchc7	Clonal
6547_NFS178	Zcchc7	Clonal
6547_NFS179	Zcchc7	Clonal
6688_NFS182	Zcchc7	Clonal
8098_KK007	Zcchc7	Clonal
8463_NFS197	Zcchc7	Clonal
8865_KK016	Zcchc7	Clonal
8865_KK017	Zcchc7	Subclonal
8869_NFS202	Zcchc7	Clonal
9196_KK020	Zcchc7	Clonal
10174_KK038	Rasa1	Subclonal
10280_KK045	Rasa1	Subclonal
10428_KK046	Rasa1	Subclonal
10429_KK048	Rasa1	Subclonal
10429_KK049	Rasa1	Subclonal
10430_KK050	Rasa1	Clonal
10433_KK054	Rasa1	Subclonal
10442_KK059	Rasa1	Clonal
10686_KK069	Rasa1	Subclonal
11195_KK083	Rasa1	Subclonal
6547_NFS176	Rasa1	Clonal
6547_NFS178	Rasa1	Clonal
6553_NFS181	Rasa1	Subclonal
8094_NFS184	Rasa1	Clonal
8366_NFS186	Rasa1	Clonal
8366_NFS187	Rasa1	Clonal
8865_KK017	Rasa1	Subclonal
9527_NFS212	Rasa1	Clonal
10429_KK048	Usp9x	Subclonal
10448_KK060	Usp9x	Subclonal
10448_KK061	Usp9x	Clonal
10686_KK071	Usp9x	Subclonal
11000_KK076	Usp9x	Subclonal
11002_KK080	Usp9x	Clonal
11195_KK083	Usp9x	Subclonal
11938_KK102	Usp9x	Subclonal
8372_NFS190	Usp9x	Subclonal
8461_NFS193	Usp9x	Subclonal
8463_NFS194	Usp9x	Clonal
8463_NFS196	Usp9x	Clonal
8618_NFS199	Usp9x	Subclonal
8865_KK017	Usp9x	Clonal
9196_KK020	Usp9x	Clonal
9252_NFS208	Usp9x	Subclonal
9530_KK023	Usp9x	Clonal
10270_KK044	Crebbp	Subclonal
10442_KK059	Crebbp	Clonal
10569_KK063	Crebbp	Subclonal
10686_KK069	Crebbp	Clonal
11000_KK076	Crebbp	Subclonal
11002_KK080	Crebbp	Subclonal
11195_KK083	Crebbp	Clonal
11196_KK084	Crebbp	Subclonal
11409_KK089	Crebbp	Subclonal
11941_KK106	Crebbp	Subclonal
12735_KK171	Crebbp	Clonal
6547_NFS179	Crebbp	Clonal
8098_KK008	Crebbp	Subclonal
8372_NFS190	Crebbp	Subclonal
8463_NFS197	Crebbp	Clonal
8865_KK017	Crebbp	Clonal
8869_NFS202	Crebbp	Clonal
10270_KK044	Nf1	Subclonal
10569_KK063	Nf1	Subclonal
10682_KK064	Nf1	Clonal
10686_KK069	Nf1	Clonal
10687_KK072	Nf1	Clonal
11000_KK076	Nf1	Clonal
11000_KK077	Nf1	Subclonal
11195_KK083	Nf1	Clonal
11196_KK084	Nf1	Subclonal
11414_KK097	Nf1	Subclonal
8366_NFS187	Nf1	Subclonal
8372_NFS190	Nf1	Clonal
8463_NFS196	Nf1	Clonal
8865_KK017	Nf1	Subclonal
9196_KK021	Nf1	Subclonal
9196_KK022	Nf1	Clonal
10429_KK049	Cux1	Subclonal
10433_KK054	Cux1	Subclonal
10442_KK059	Cux1	Clonal
10686_KK070	Cux1	Clonal
11000_KK076	Cux1	Subclonal
11000_KK077	Cux1	Subclonal
11000_KK078	Cux1	Subclonal
11409_KK089	Cux1	Subclonal
6547_NFS178	Cux1	Clonal
6547_NFS179	Cux1	Clonal
6553_NFS181	Cux1	Clonal
6688_NFS182	Cux1	Clonal
6691_KK005	Cux1	Clonal
8463_NFS196	Cux1	Clonal
8962_NFS210	Cux1	Subclonal
9196_KK021	Cux1	Subclonal
10173_KK037	CMIP	Subclonal
10429_KK048	CMIP	Subclonal
10432_KK051	CMIP	Clonal
10695_KK073	CMIP	Subclonal
11003_KK081	CMIP	Subclonal
6688_NFS182	CMIP	Subclonal
6688_NFS183	CMIP	Subclonal
6691_KK005	CMIP	Subclonal
8366_NFS187	CMIP	Clonal
8366_NFS188	CMIP	Clonal
8461_NFS193	CMIP	Clonal
8463_NFS196	CMIP	Clonal
8463_NFS197	CMIP	Clonal
8865_KK017	CMIP	Subclonal
9196_KK020	CMIP	Clonal
10268_KK040	Taok1	Clonal
10428_KK047	Taok1	Clonal
10429_KK048	Taok1	Subclonal
10433_KK054	Taok1	Subclonal
10569_KK063	Taok1	Subclonal
10682_KK064	Taok1	Clonal
11000_KK076	Taok1	Subclonal
11000_KK078	Taok1	Clonal
11195_KK083	Taok1	Subclonal
11941_KK106	Taok1	Subclonal
12384_KK113	Taok1	Clonal
6691_KK005	Taok1	Subclonal
8098_KK008	Taok1	Subclonal
8865_KK017	Taok1	Subclonal
10173_KK037	Kdm6a	Subclonal
11000_KK076	Kdm6a	Subclonal
11000_KK078	Kdm6a	Clonal
11002_KK079	Kdm6a	Subclonal
11195_KK083	Kdm6a	Clonal
11196_KK084	Kdm6a	Subclonal
11409_KK089	Kdm6a	Subclonal
12384_KK114	Kdm6a	Clonal
17599_KK004	Kdm6a	Clonal
8379_NFS192	Kdm6a	Subclonal
8461_NFS193	Kdm6a	Clonal
8463_NFS196	Kdm6a	Clonal
8865_KK017	Kdm6a	Subclonal
9252_NFS208	Kdm6a	Subclonal
10429_KK048	Cul1	Subclonal
10569_KK063	Cul1	Subclonal
10685_KK068	Cul1	Subclonal
10686_KK069	Cul1	Subclonal
10686_KK070	Cul1	Clonal
11000_KK076	Cul1	Subclonal
11002_KK079	Cul1	Subclonal
11414_KK096	Cul1	Clonal
12384_KK112	Cul1	Clonal
12384_KK113	Cul1	Clonal
12384_KK114	Cul1	Subclonal
9196_KK021	Cul1	Subclonal
9252_NFS208	Cul1	Clonal
9533_KK025	Cul1	Subclonal
10268_KK042	Hdac4	Subclonal
10448_KK060	Hdac4	Clonal
10569_KK063	Hdac4	Clonal
10686_KK069	Hdac4	Subclonal
10695_KK073	Hdac4	Clonal
11195_KK083	Hdac4	Clonal
12734_KK122	Hdac4	Subclonal
17599_KK004	Hdac4	Subclonal
6688_NFS183	Hdac4	Subclonal
8463_NFS196	Hdac4	Clonal
8865_KK017	Hdac4	Subclonal
8962_NFS210	Hdac4	Clonal
9533_KK025	Hdac4	Subclonal
10429_KK048	Grlf1	Subclonal
10430_KK050	Grlf1	Clonal
10433_KK054	Grlf1	Clonal
10686_KK069	Grlf1	Subclonal
10686_KK071	Grlf1	Clonal
10687_KK072	Grlf1	Clonal
11409_KK089	Grlf1	Subclonal
12080_KK107	Grlf1	Clonal
6691_KK005	Grlf1	Clonal
8366_NFS186	Grlf1	Clonal
8366_NFS188	Grlf1	Clonal
8865_KK017	Grlf1	Subclonal
8869_NFS202	Grlf1	Clonal
10429_KK048	Gpatch8	Subclonal
10429_KK049	Gpatch8	Clonal
10432_KK051	Gpatch8	Subclonal
10441_KK057	Gpatch8	Subclonal
10569_KK062	Gpatch8	Subclonal
10569_KK063	Gpatch8	Subclonal
10686_KK069	Gpatch8	Subclonal
11000_KK076	Gpatch8	Subclonal
11003_KK081	Gpatch8	Subclonal
11195_KK083	Gpatch8	Clonal
8094_NFS184	Gpatch8	Clonal
8463_NFS197	Gpatch8	Clonal
8865_KK018	Gpatch8	Clonal
10429_KK048	Dip2b	Subclonal
10442_KK059	Dip2b	Clonal
10569_KK062	Dip2b	Clonal
10569_KK063	Dip2b	Subclonal
10686_KK069	Dip2b	Subclonal
11000_KK076	Dip2b	Subclonal
11195_KK083	Dip2b	Clonal
11938_KK102	Dip2b	Subclonal
6549_KK002	Dip2b	Subclonal
8366_NFS187	Dip2b	Clonal
8372_NFS190	Dip2b	Clonal
8865_KK017	Dip2b	Subclonal
9533_KK024	Dip2b	Clonal
10448_KK061	Tnks	Subclonal
10569_KK063	Tnks	Subclonal
10686_KK069	Tnks	Subclonal
10687_KK072	Tnks	Clonal
11000_KK077	Tnks	Subclonal
11000_KK078	Tnks	Clonal
11003_KK081	Tnks	Clonal
11195_KK083	Tnks	Clonal
11407_KK086	Tnks	Clonal
6549_KK002	Tnks	Clonal
8865_KK017	Tnks	Subclonal
9196_KK022	Tnks	Clonal
10429_KK048	Pten	Subclonal
10442_KK059	Pten	Clonal
10569_KK063	Pten	Subclonal
10683_KK065	Pten	Clonal
10685_KK066	Pten	Subclonal
10685_KK068	Pten	Subclonal
11196_KK084	Pten	Subclonal
12080_KK107	Pten	Subclonal
8461_NFS193	Pten	Clonal
8865_KK017	Pten	Subclonal
9249_NFS205	Pten	Clonal
9533_KK025	Pten	Clonal
10432_KK051	Mtmr3	Clonal
10433_KK054	Mtmr3	Subclonal
10686_KK069	Mtmr3	Subclonal
11195_KK083	Mtmr3	Clonal
11196_KK084	Mtmr3	Subclonal
6547_NFS179	Mtmr3	Clonal
6691_KK005	Mtmr3	Clonal
8463_NFS196	Mtmr3	Clonal
8463_NFS197	Mtmr3	Clonal
8869_NFS202	Mtmr3	Subclonal
9249_NFS206	Mtmr3	Clonal
9527_NFS212	Mtmr3	Clonal
10173_KK037	Arid4b	Subclonal
10429_KK049	Arid4b	Subclonal
10569_KK063	Arid4b	Subclonal
10685_KK066	Arid4b	Clonal
10686_KK071	Arid4b	Clonal
11000_KK076	Arid4b	Subclonal
11002_KK079	Arid4b	Subclonal
6553_NFS181	Arid4b	Clonal
6688_NFS182	Arid4b	Clonal
6688_NFS183	Arid4b	Clonal
6691_KK005	Arid4b	Clonal
8865_KK017	Arid4b	Subclonal
10270_KK044	Tax1bp1	Subclonal
10569_KK063	Tax1bp1	Subclonal
10687_KK072	Tax1bp1	Clonal
11000_KK076	Tax1bp1	Subclonal
11196_KK084	Tax1bp1	Subclonal
11409_KK089	Tax1bp1	Clonal
12735_KK171	Tax1bp1	Clonal
17599_KK004	Tax1bp1	Subclonal
6547_NFS178	Tax1bp1	Clonal
6553_NFS181	Tax1bp1	Clonal
8098_KK008	Tax1bp1	Subclonal
10429_KK049	Slmap	Subclonal
10569_KK063	Slmap	Subclonal
10685_KK066	Slmap	Clonal
11000_KK076	Slmap	Subclonal
11000_KK078	Slmap	Clonal
11002_KK079	Slmap	Subclonal
11003_KK081	Slmap	Clonal
11195_KK083	Slmap	Clonal
11414_KK096	Slmap	Clonal
8098_KK007	Slmap	Clonal
9249_NFS205	Slmap	Clonal
10429_KK048	Rbm33	Subclonal
10569_KK063	Rbm33	Subclonal
10686_KK069	Rbm33	Subclonal
11002_KK079	Rbm33	Subclonal
11003_KK081	Rbm33	Clonal
11407_KK086	Rbm33	Clonal
11941_KK106	Rbm33	Subclonal
12080_KK107	Rbm33	Subclonal
6547_NFS179	Rbm33	Clonal
8366_NFS186	Rbm33	Clonal
8463_NFS197	Rbm33	Clonal
10569_KK063	Epc1	Subclonal
11195_KK083	Epc1	Clonal
17599_KK004	Epc1	Clonal
6547_NFS178	Epc1	Subclonal
6553_NFS181	Epc1	Clonal
6691_KK005	Epc1	Clonal
8094_NFS184	Epc1	Subclonal
8379_NFS192	Epc1	Subclonal
8388_KK010	Epc1	Subclonal
8463_NFS196	Epc1	Subclonal
8865_KK017	Epc1	Subclonal
10170_KK032	Lrch3	Subclonal
10442_KK059	Lrch3	Clonal
10695_KK073	Lrch3	Subclonal
12735_KK171	Lrch3	Clonal
17599_KK004	Lrch3	Clonal
6547_NFS178	Lrch3	Subclonal
8388_KK010	Lrch3	Clonal
8865_KK017	Lrch3	Subclonal
9196_KK020	Lrch3	Clonal
9249_NFS205	Lrch3	Subclonal
10429_KK048	Ash1l	Subclonal
10683_KK065	Ash1l	Clonal
10686_KK071	Ash1l	Subclonal
10695_KK073	Ash1l	Subclonal
11000_KK076	Ash1l	Subclonal
11003_KK081	Ash1l	Clonal
12735_KK171	Ash1l	Clonal
8366_NFS187	Ash1l	Subclonal
8463_NFS197	Ash1l	Clonal
9249_NFS206	Ash1l	Clonal
10173_KK037	Jup	Clonal
10433_KK054	Jup	Clonal
10686_KK069	Jup	Clonal
12080_KK107	Jup	Subclonal
12735_KK172	Jup	Subclonal
8098_KK007	Jup	Subclonal
8366_NFS187	Jup	Clonal
8626_NFS200	Jup	Subclonal
9533_KK024	Jup	Clonal
10448_KK060	Svil	Clonal
10569_KK063	Svil	Subclonal
10686_KK069	Svil	Subclonal
10993_KK075	Svil	Clonal
11000_KK076	Svil	Clonal
11003_KK081	Svil	Subclonal
8379_NFS192	Svil	Clonal
8869_NFS203	Svil	Subclonal
10685_KK068	Sppl3	Subclonal
10686_KK069	Sppl3	Clonal
11000_KK076	Sppl3	Subclonal
11195_KK083	Sppl3	Clonal
12384_KK113	Sppl3	Subclonal
8379_NFS192	Sppl3	Clonal
8463_NFS197	Sppl3	Clonal
9196_KK021	Sppl3	Subclonal
10429_KK048	Kpna1	Subclonal
10686_KK071	Kpna1	Clonal
10687_KK072	Kpna1	Clonal
11000_KK076	Kpna1	Subclonal
11195_KK083	Kpna1	Clonal
11414_KK098	Kpna1	Clonal
6547_NFS179	Kpna1	Clonal
8463_NFS194	Kpna1	Clonal
10429_KK048	Eif4enif1	Subclonal
10429_KK049	Eif4enif1	Subclonal
10569_KK063	Eif4enif1	Subclonal
10686_KK069	Eif4enif1	Subclonal
11000_KK078	Eif4enif1	Clonal
11413_KK095	Eif4enif1	Subclonal
12080_KK108	Eif4enif1	Clonal
8372_NFS189	Eif4enif1	Clonal
10569_KK063	Csde1/Nras	Subclonal
11195_KK083	Csde1/Nras	Clonal
11408_KK088	Csde1/Nras	Clonal
12735_KK171	Csde1/Nras	Clonal
13307_KK175	Csde1/Nras	Clonal
6691_KK005	Csde1/Nras	Subclonal
8582_NFS198	Csde1/Nras	Subclonal
9527_NFS212	Csde1/Nras	Subclonal
10428_KK047	Baz2b	Clonal
10687_KK072	Baz2b	Clonal
11000_KK078	Baz2b	Clonal
11195_KK083	Baz2b	Clonal
6547_NFS179	Baz2b	Clonal
8463_NFS197	Baz2b	Clonal
8869_NFS202	Baz2b	Clonal
9527_NFS212	Baz2b	Clonal
10429_KK048	Zeb1	Clonal
10687_KK072	Zeb1	Clonal
11000_KK078	Zeb1	Clonal
11409_KK089	Zeb1	Clonal
6547_NFS179	Zeb1	Clonal
8094_NFS184	Zeb1	Clonal
8463_NFS197	Zeb1	Clonal
10569_KK063	Sp3	Subclonal
10993_KK075	Sp3	Clonal
11195_KK083	Sp3	Subclonal
11196_KK084	Sp3	Subclonal
6547_NFS178	Sp3	Clonal
8379_NFS192	Sp3	Clonal
9196_KK020	Sp3	Clonal
10170_KK032	Ncoa6	Clonal
10569_KK063	Ncoa6	Subclonal
10683_KK065	Ncoa6	Clonal
11000_KK076	Ncoa6	Subclonal
11002_KK079	Ncoa6	Subclonal
11003_KK081	Ncoa6	Clonal
11408_KK088	Ncoa6	Clonal
11000_KK077	Nap1l4	Subclonal
11196_KK084	Nap1l4	Subclonal
13892_KK125	Nap1l4	Subclonal
6547_NFS178	Nap1l4	Clonal
6547_NFS179	Nap1l4	Clonal
6691_KK005	Nap1l4	Clonal
8865_KK017	Nap1l4	Subclonal
10442_KK059	Kdr	Clonal
10695_KK073	Kdr	Subclonal
11000_KK077	Kdr	Clonal
11414_KK096	Kdr	Clonal
6691_KK005	Kdr	Clonal
8461_NFS193	Kdr	Clonal
8582_NFS198	Kdr	Subclonal
10429_KK049	H2afy	Subclonal
10433_KK054	H2afy	Subclonal
10442_KK059	H2afy	Clonal
10683_KK065	H2afy	Clonal
11195_KK083	H2afy	Clonal
11408_KK088	H2afy	Subclonal
8865_KK016	H2afy	Subclonal
10569_KK063	Csnk2a1	Subclonal
11000_KK076	Csnk2a1	Subclonal
11003_KK081	Csnk2a1	Subclonal
11195_KK083	Csnk2a1	Clonal
12735_KK171	Csnk2a1	Clonal
13307_KK175	Csnk2a1	Clonal
8463_NFS196	Csnk2a1	Clonal
10429_KK048	Bod1l	Subclonal
10685_KK066	Bod1l	Subclonal
17599_KK004	Bod1l	Clonal
6547_NFS178	Bod1l	Clonal
8372_NFS189	Bod1l	Clonal
8372_NFS190	Bod1l	Clonal
9195_NFS204	Bod1l	Subclonal
10170_KK032	Ints13	Subclonal
10569_KK063	Ints13	Subclonal
10685_KK068	Ints13	Subclonal
11196_KK084	Ints13	Subclonal
11409_KK089	Ints13	Clonal
13300_KK174	Ints13	Clonal
6553_NFS181	Ints13	Clonal
10687_KK072	Znrf3	Clonal
17599_KK004	Znrf3	Clonal
8869_NFS203	Znrf3	Clonal
9195_NFS204	Znrf3	Clonal
9527_NFS212	Znrf3	Clonal
9961_NFS209	Znrf3	Clonal
10695_KK073	Socs5	Subclonal
11195_KK082	Socs5	Subclonal
12384_KK113	Socs5	Subclonal
12400_KK116	Socs5	Clonal
12400_KK117	Socs5	Clonal
9249_NFS205	Socs5	Clonal
10441_KK057	Rdh10	Subclonal
10569_KK063	Rdh10	Subclonal
10687_KK072	Rdh10	Clonal
11000_KK076	Rdh10	Clonal
17599_KK004	Rdh10	Clonal
8869_NFS202	Rdh10	Clonal
10442_KK059	Phf21a	Clonal
10685_KK066	Phf21a	Clonal
10686_KK071	Phf21a	Clonal
11002_KK080	Phf21a	Clonal
11195_KK083	Phf21a	Clonal
8463_NFS197	Phf21a	Clonal
10442_KK059	Fam115a	Subclonal
11000_KK076	Fam115a	Clonal
11409_KK089	Fam115a	Subclonal
8366_NFS188	Fam115a	Clonal
8626_NFS200	Fam115a	Subclonal
8865_KK016	Fam115a	Clonal
12384_KK113	Ahcyl2	Clonal
12735_KK171	Ahcyl2	Clonal
6553_NFS181	Ahcyl2	Clonal
6691_KK005	Ahcyl2	Clonal
9527_NFS211	Ahcyl2	Clonal
9527_NFS212	Ahcyl2	Clonal
10433_KK054	Adsl	Subclonal
10686_KK070	Adsl	Clonal
11003_KK081	Adsl	Subclonal
13300_KK174	Adsl	Clonal
8865_KK017	Adsl	Clonal
8962_NFS210	Adsl	Subclonal
10432_KK051	Zfp644	Clonal
11000_KK078	Zfp644	Clonal
6547_NFS178	Zfp644	Clonal
6547_NFS179	Zfp644	Clonal
8372_NFS190	Zfp644	Clonal
10993_KK075	Spata13	Clonal
11408_KK088	Spata13	Clonal
12080_KK108	Spata13	Clonal
6691_KK005	Spata13	Clonal
8366_NFS188	Spata13	Clonal
10448_KK060	Smurf2	Clonal
10569_KK062	Smurf2	Clonal
10686_KK069	Smurf2	Clonal
10686_KK071	Smurf2	Clonal
6547_NFS177	Smurf2	Clonal
10682_KK064	Raly	Clonal
6547_NFS178	Raly	Clonal
6547_NFS179	Raly	Clonal
6688_NFS183	Raly	Clonal
9196_KK022	Raly	Clonal
10429_KK048	Rab7	Subclonal
10448_KK060	Rab7	Clonal
10685_KK068	Rab7	Clonal
10687_KK072	Rab7	Clonal
11938_KK103	Rab7	Subclonal
10173_KK037	Ppp2ca	Subclonal
10695_KK073	Ppp2ca	Subclonal
11409_KK089	Ppp2ca	Clonal
8372_NFS190	Ppp2ca	Clonal
8379_NFS192	Ppp2ca	Clonal
10686_KK069	Nrf1	Clonal
17599_KK004	Nrf1	Clonal
6547_NFS179	Nrf1	Clonal
6688_NFS182	Nrf1	Clonal
8372_NFS190	Nrf1	Clonal
11000_KK078	Notch1	Clonal
11002_KK079	Notch1	Subclonal
11195_KK083	Notch1	Clonal
8366_NFS187	Notch1	Clonal
8463_NFS196	Notch1	Clonal
10569_KK063	Ndufa12	Subclonal
10686_KK069	Ndufa12	Subclonal
11195_KK083	Ndufa12	Clonal
12388_KK115	Ndufa12	Clonal
9249_NFS205	Ndufa12	Clonal
10267_KK039	Myst3	Clonal
10687_KK072	Myst3	Clonal
11003_KK081	Myst3	Clonal
12080_KK108	Myst3	Clonal
17599_KK004	Myst3	Clonal
10687_KK072	Mgea5	Clonal
11002_KK080	Mgea5	Clonal
11003_KK081	Mgea5	Subclonal
8461_NFS193	Mgea5	Clonal
8865_KK017	Mgea5	Subclonal
11003_KK081	Luzp1	Clonal
12080_KK108	Luzp1	Clonal
13307_KK175	Luzp1	Clonal
8094_NFS184	Luzp1	Clonal
8372_NFS190	Luzp1	Clonal
10442_KK059	Itch	Clonal
10569_KK063	Itch	Clonal
10687_KK072	Itch	Clonal
6688_NFS183	Itch	Clonal
9249_NFS206	Itch	Clonal
10569_KK062	Gab1	Clonal
10695_KK073	Gab1	Clonal
12384_KK111	Gab1	Clonal
6547_NFS179	Gab1	Clonal
6691_KK005	Gab1	Clonal
10442_KK059	Epc2	Clonal
10682_KK064	Epc2	Clonal
13891_KK124	Epc2	Clonal
8372_NFS190	Epc2	Clonal
9196_KK022	Epc2	Clonal
11000_KK076	Ankrd13a	Subclonal
11000_KK077	Ankrd13a	Clonal
11196_KK084	Ankrd13a	Subclonal
12735_KK171	Ankrd13a	Clonal
6547_NFS177	Ankrd13a	Clonal
10687_KK072	Zfp516	Clonal
11195_KK083	Zfp516	Clonal
11407_KK086	Zfp516	Clonal
8372_NFS190	Zfp516	Clonal
6547_NFS177	Ube2e1	Clonal
8379_NFS192	Ube2e1	Clonal
8865_KK017	Ube2e1	Clonal
9249_NFS206	Ube2e1	Clonal
10448_KK061	Stat5	Clonal
10687_KK072	Stat5	Clonal
11195_KK083	Stat5	Clonal
11196_KK084	Stat5	Clonal
12092_KK110	Snx2	Clonal
6547_NFS179	Snx2	Clonal
6691_KK005	Snx2	Clonal
8461_NFS193	Snx2	Clonal
10993_KK075	Smad4	Clonal
11003_KK081	Smad4	Clonal
11195_KK083	Smad4	Clonal
12092_KK110	Smad4	Clonal
10442_KK059	Slain2	Clonal
10569_KK063	Slain2	Clonal
12092_KK110	Slain2	Clonal
8463_NFS196	Slain2	Clonal
13300_KK174	Shprh	Clonal
8366_NFS187	Shprh	Clonal
8463_NFS197	Shprh	Clonal
8465_NFS215	Shprh	Clonal
10442_KK059	Sh2b2	Clonal
10686_KK070	Sh2b2	Clonal
11195_KK083	Sh2b2	Subclonal
6688_NFS182	Sh2b2	Clonal
12384_KK112	Rbm26	Clonal
12735_KK171	Rbm26	Clonal
8463_NFS196	Rbm26	Clonal
9252_NFS208	Rbm26	Clonal
11000_KK078	Ptpn5	Clonal
11003_KK081	Ptpn5	Clonal
11195_KK083	Ptpn5	Clonal
8104_NFS213	Ptpn5	Clonal
10173_KK037	Pik3r1	Clonal
10569_KK062	Pik3r1	Clonal
8094_NFS184	Pik3r1	Clonal
8463_NFS194	Pik3r1	Clonal
11941_KK106	Pcgf5	Clonal
6547_NFS179	Pcgf5	Clonal
6691_KK005	Pcgf5	Clonal
8962_NFS210	Pcgf5	Clonal
10442_KK059	Net1	Clonal
10687_KK072	Net1	Clonal
10993_KK075	Net1	Clonal
8366_NFS187	Net1	Clonal
10429_KK049	Mapkapk2	Clonal
10695_KK073	Mapkapk2	Clonal
6547_NFS179	Mapkapk2	Clonal
8283_NFS185	Mapkapk2	Clonal
11000_KK078	Mapk14	Clonal
12735_KK171	Mapk14	Clonal
13311_KK123	Mapk14	Clonal
9533_KK024	Mapk14	Clonal
10687_KK072	Kpna4	Clonal
11000_KK078	Kpna4	Clonal
11195_KK083	Kpna4	Clonal
8372_NFS190	Kpna4	Clonal
12384_KK112	Kcmf1	Clonal
6547_NFS179	Kcmf1	Clonal
8372_NFS190	Kcmf1	Clonal
8463_NFS196	Kcmf1	Clonal
10448_KK060	Il6st	Clonal
11003_KK081	Il6st	Clonal
8372_NFS190	Il6st	Clonal
8379_NFS192	Il6st	Clonal
10687_KK072	Gnai3	Clonal
11195_KK083	Gnai3	Clonal
11408_KK088	Gnai3	Clonal
12735_KK171	Gnai3	Clonal
17599_KK004	Fbxl5	Clonal
8366_NFS187	Fbxl5	Clonal
8372_NFS189	Fbxl5	Clonal
8372_NFS190	Fbxl5	Clonal
10442_KK059	Dtnbp1	Clonal
10685_KK068	Dtnbp1	Clonal
11195_KK083	Dtnbp1	Clonal
12384_KK113	Dtnbp1	Clonal
10442_KK059	Cnst	Clonal
10686_KK069	Cnst	Clonal
10687_KK072	Cnst	Clonal
11003_KK081	Cnst	Clonal
10442_KK059	Capza2	Clonal
10683_KK065	Capza2	Clonal
10993_KK075	Capza2	Clonal
8366_NFS186	Capza2	Clonal
11002_KK080	Zfp341	Clonal
6549_KK002	Zfp341	Clonal
6688_NFS183	Zfp341	Clonal
11408_KK088	Ubqln1	Clonal
12080_KK108	Ubqln1	Clonal
6553_NFS181	Ubqln1	Clonal
10448_KK060	Ube2d2	Clonal
8094_NFS184	Ube2d2	Clonal
8463_NFS196	Ube2d2	Clonal
17599_KK004	Tmem170b	Clonal
6547_NFS178	Tmem170b	Clonal
8283_NFS185	Tmem170b	Clonal
12080_KK107	Tes	Clonal
6547_NFS179	Tes	Clonal
8461_NFS193	Tes	Clonal
8094_NFS184	Tbc1d22b	Clonal
8366_NFS188	Tbc1d22b	Clonal
8372_NFS190	Tbc1d22b	Clonal
10429_KK048	Slc37a1	Clonal
10442_KK059	Slc37a1	Clonal
11941_KK106	Slc37a1	Clonal
10682_KK064	Slc35a5	Clonal
10687_KK072	Slc35a5	Clonal
6691_KK005	Slc35a5	Clonal
6547_NFS178	Siah1a	Clonal
8463_NFS197	Siah1a	Clonal
9196_KK022	Siah1a	Clonal
11003_KK081	Nae1	Clonal
17599_KK004	Nae1	Clonal
8283_NFS185	Nae1	Clonal
11000_KK078	N4bp1	Clonal
6547_NFS179	N4bp1	Clonal
8618_NFS199	N4bp1	Clonal
10268_KK040	Med26	Clonal
10433_KK054	Med26	Clonal
11000_KK076	Med26	Clonal
10268_KK042	Lrtm1	Clonal
11000_KK078	Lrtm1	Clonal
9195_NFS204	Lrtm1	Clonal
11195_KK083	Lipa	Clonal
8372_NFS190	Lipa	Clonal
8379_NFS192	Lipa	Clonal
10173_KK037	Ldb3	Clonal
12080_KK107	Ldb3	Clonal
8618_NFS199	Ldb3	Clonal
8094_NFS184	Lats1	Clonal
8372_NFS190	Lats1	Clonal
8463_NFS197	Lats1	Clonal
10448_KK060	Larp1	Clonal
8463_NFS197	Larp1	Clonal
9249_NFS206	Larp1	Clonal
11003_KK081	Krt80	Clonal
11408_KK088	Krt80	Clonal
12080_KK108	Krt80	Clonal
11195_KK083	Kras	Clonal
12092_KK110	Kras	Clonal
9527_NFS212	Kras	Clonal
10442_KK059	Kpna6	Clonal
11195_KK083	Kpna6	Clonal
6688_NFS182	Kpna6	Clonal
12080_KK107	Kdm5c	Clonal
8372_NFS190	Kdm5c	Clonal
9527_NFS212	Kdm5c	Clonal
10682_KK064	Glud1	Clonal
8366_NFS188	Glud1	Clonal
8631_KK015	Glud1	Clonal
10442_KK059	Foxk2	Clonal
12092_KK110	Foxk2	Clonal
17599_KK004	Foxk2	Clonal
10442_KK059	Foxk1	Clonal
10448_KK060	Foxk1	Clonal
6547_NFS179	Foxk1	Clonal
10448_KK060	Dcp2	Clonal
11195_KK083	Dcp2	Clonal
8463_NFS196	Dcp2	Clonal
10686_KK071	Csgalnact2	Clonal
8094_NFS184	Csgalnact2	Clonal
8463_NFS197	Csgalnact2	Clonal
10687_KK072	Cdk5rap1	Clonal
11195_KK083	Cdk5rap1	Clonal
6688_NFS182	Cdk5rap1	Clonal
10174_KK038	Casp8ap2	Clonal
17599_KK004	Casp8ap2	Clonal
8461_NFS193	Casp8ap2	Clonal
10569_KK062	Capn7	Clonal
6553_NFS181	Capn7	Clonal
9249_NFS205	Capn7	Clonal
10686_KK071	C1galt1	Clonal
9249_NFS205	C1galt1	Clonal
9527_NFS211	C1galt1	Clonal
13307_KK175	Bnip3l	Clonal
17599_KK004	Bnip3l	Clonal
8366_NFS186	Bnip3l	Clonal
10682_KK064	Atg3	Clonal
10687_KK072	Atg3	Clonal
6691_KK005	Atg3	Clonal
10442_KK059	Soga1	Clonal
11938_KK103	Soga1	Clonal
9195_NFS204	Soga1	Clonal

## Sheet: Elf3 Dataset
Mouse and Tumor	gCIS	Clonal-Subclonal
13094_ELF-1	Jup	Clonal
13094_KK158	Jup	Clonal
13459_KK163	Jup	Clonal
14078_KK180	Jup	Clonal
14089_ELF-2	Jup	Clonal
14096_ELF-10	Jup	Clonal
14096_ELF-9	Jup	Clonal
16453_ELF-37	Jup	Clonal
13093_KK177	Stat5	Subclonal
13456_KK178	Stat5	Clonal
14094_ELF-6	Stat5	Clonal
14427_ELF-11	Stat5	Clonal
14696_ELF-17	Stat5	Subclonal
15280_ELF-20	Stat5	Subclonal
15671_ELF-22	Stat5	Clonal
13094_ELF-1	Met	Clonal
14098_KK166	Met	Clonal
14099_KK168	Met	Clonal
14692_KK188	Met	Subclonal
15291_KK189	Met	Subclonal
15291_KK190	Met	Clonal
15671_ELF-22	Met	Clonal
13093_KK177	Foxp1	Clonal
14079_KK187	Foxp1	Clonal
14085_KK165	Foxp1	Clonal
14696_ELF-16	Foxp1	Clonal
14696_ELF-17	Foxp1	Subclonal
14754_ELF-19	Foxp1	Clonal
14754_KK169	Foxp1	Clonal
13094_ELF-1	Jarid2	Clonal
13105_KK162	Jarid2	Clonal
14427_ELF-11	Jarid2	Clonal
14696_ELF-17	Jarid2	Subclonal
15280_ELF-20	Jarid2	Subclonal
15671_ELF-22	Jarid2	Clonal
13094_ELF-1	Hipk2	Clonal
13456_KK178	Hipk2	Clonal
14078_KK180	Hipk2	Clonal
14079_KK187	Hipk2	Clonal
14089_ELF-2	Hipk2	Subclonal
13105_KK161	Agps	Subclonal
14079_KK187	Agps	Subclonal
14085_KK165	Agps	Clonal
15280_ELF-20	Agps	Clonal
15291_KK190	Agps	Clonal
13456_KK178	Mitf	Clonal
14690_ELF-13	Mitf	Clonal
15280_ELF-20	Mitf	Clonal
15671_ELF-22	Mitf	Clonal
14085_KK165	Hras1/Lrrc56	Clonal
14696_ELF-16	Hras1/Lrrc56	Subclonal
14696_ELF-17	Hras1/Lrrc56	Clonal
15280_ELF-20	Hras1/Lrrc56	Clonal
14085_KK165	Ube2d2	Clonal
14094_ELF-6	Ube2d2	Clonal
14696_ELF-17	Ube2d2	Clonal
14085_KK165	Smg6	Clonal
14690_ELF-13	Smg6	Clonal
15280_ELF-20	Smg6	Clonal
14085_KK165	Rai14	Clonal
14690_ELF-13	Rai14	Clonal
15671_ELF-22	Rai14	Clonal
14094_ELF-6	Nfat5	Clonal
14094_ELF-7	Nfat5	Clonal
14696_ELF-17	Nfat5	Clonal
14079_KK187	Nedd9	Clonal
14089_ELF-3	Nedd9	Clonal
14696_ELF-17	Nedd9	Clonal
14094_ELF-6	Mllt3	Clonal
14427_ELF-11	Mllt3	Clonal
15671_ELF-22	Mllt3	Clonal
14094_ELF-7	Hs2st1	Clonal
14427_ELF-11	Hs2st1	Clonal
14696_ELF-17	Hs2st1	Clonal
13094_ELF-1	Flt3	Clonal
14085_KK165	Flt3	Clonal
14696_ELF-17	Flt3	Clonal
13093_KK177	Cdk17	Clonal
14094_ELF-6	Cdk17	Clonal
14427_ELF-11	Cdk17	Clonal

## Sheet: Lfng Dataset
Mouse and Tumor	gCIS	Clonal/Subclonal
11226_G14	Met	Clonal
11226_G15	Met	Clonal
11232_G16	Met	Clonal
11232_G17	Met	Clonal
11703_G07	Met	Clonal
12182_G21	Met	Clonal
15494_G11	Met	Clonal
15503_G23	Met	Clonal
11226_G14	Jup	Clonal
11226_G15	Jup	Subclonal
11232_G16	Jup	Clonal
11645_G19	Jup	Clonal
15494_G11	Jup	Clonal
9846_G03	Jup	Clonal
11226_G13	Wwc1	Clonal
11232_G17	Wwc1	Clonal
11308_G06	Wwc1	Clonal
15494_G11	Wwc1	Clonal
9846_G05	Wwc1	Clonal
11849_G20	Fbxw7	Clonal
15494_G11	Fbxw7	Subclonal
17903_G25	Fbxw7	Clonal
9846_G03	Fbxw7	Clonal
9846_G04	Fbxw7	Clonal
11226_G15	Smurf2	Clonal
11703_G07	Smurf2	Clonal
15494_G11	Smurf2	Clonal
9846_G03	Smurf2	Subclonal
11849_G20	Sept9	Clonal
15494_G11	Sept9	Clonal
9846_G03	Sept9	Clonal
11849_G20	Psd3	Clonal
17903_G25	Psd3	Clonal
9846_G03	Psd3	Clonal
17903_G25	Paip2	Clonal
9846_G03	Paip2	Clonal
9846_G04	Paip2	Clonal
11308_G06	Chl1	Clonal
11703_G07	Chl1	Clonal
15494_G11	Chl1	Clonal

## Sheet: Large Cohort
Mouse and Tumor Sample	gCIS	Clonal/Subclonal Status	Oncogenic Driver
10167_KK026	Lpp	Clonal	Stat3c
10173_KK037	Lpp	Subclonal	Stat3c
10280_KK045	Lpp	Subclonal	Stat3c
10429_KK048	Lpp	Clonal	Stat3c
10433_KK054	Lpp	Subclonal	Stat3c
10448_KK061	Lpp	Clonal	Stat3c
10569_KK063	Lpp	Subclonal	Stat3c
10685_KK066	Lpp	Subclonal	Stat3c
10685_KK068	Lpp	Clonal	Stat3c
10686_KK069	Lpp	Subclonal	Stat3c
10687_KK072	Lpp	Clonal	Stat3c
10695_KK073	Lpp	Subclonal	Stat3c
11000_KK076	Lpp	Subclonal	Stat3c
11000_KK078	Lpp	Clonal	Stat3c
11002_KK079	Lpp	Subclonal	Stat3c
11002_KK080	Lpp	Subclonal	Stat3c
11195_KK082	Lpp	Subclonal	Stat3c
11195_KK083	Lpp	Clonal	Stat3c
11409_KK089	Lpp	Subclonal	Stat3c
11938_KK102	Lpp	Clonal	Stat3c
12080_KK107	Lpp	Subclonal	Stat3c
13307_KK175	Lpp	Clonal	Stat3c
13903_KK156	Lpp	Clonal	p53_R270H
14079_KK187	Lpp	Clonal	Elf3
14696_ELF-16	Lpp	Clonal	Elf3
14696_ELF-17	Lpp	Subclonal	Elf3
15250_KK157	Lpp	Subclonal	p53_R270H
15291_KK189	Lpp	Clonal	Elf3
17230_NICD-4	Lpp	Subclonal	RN1
17599_NICD-6	Lpp	Subclonal	RN1
17998_NICD-16	Lpp	Subclonal	RN1
18001_NICD-23	Lpp	Clonal	RN1
18562_NICD-100	Lpp	Clonal	RN1
18562_NICD-99	Lpp	Clonal	RN1
18729_NICD-35	Lpp	Subclonal	RN1
19493_NICD-50	Lpp	Subclonal	RN1
19493_NICD-51	Lpp	Subclonal	RN1
19493_NICD-52	Lpp	Subclonal	RN1
19788_NICD-59	Lpp	Clonal	RN1
19790_NICD-62	Lpp	Clonal	RN1
19791_NICD-64	Lpp	Subclonal	RN1
5280_KK128	Lpp	Clonal	p53_R270H
5506_N07	Lpp	Clonal	Control
5559_NFS005	Lpp	Clonal	p53_R270H
6247_NFS152	Lpp	Subclonal	Control
6688_NFS183	Lpp	Subclonal	Stat3c
8210_NFS096	Lpp	Subclonal	p53_R270H
8597_NFS102	Lpp	Subclonal	p53_R270H
8597_NFS103	Lpp	Clonal	p53_R270H
8865_KK016	Lpp	Clonal	Stat3c
8865_KK017	Lpp	Clonal	Stat3c
9363_NFS174	Lpp	Clonal	p53_R270H
B1359_A-128	Lpp	Clonal	H1047R
B1454_A-90	Lpp	Clonal	H1047R
B1543_A-87	Lpp	Subclonal	Control
B1608_A-80	Lpp	Clonal	H1047R
B1637_A-150	Lpp	Subclonal	Control
B1662_A-101	Lpp	Clonal	E545K
B1858_A-142	Lpp	Subclonal	H1047R
B1858_A-144	Lpp	Subclonal	H1047R
B1964_C064	Lpp	Clonal	H1047R
B2093_A-153	Lpp	Clonal	H1047R
B2095_B-24	Lpp	Subclonal	H1047R
B2095_B-27	Lpp	Subclonal	H1047R
B2163_B-03	Lpp	Subclonal	H1047R
B2163_B-15	Lpp	Subclonal	H1047R
B2523_B-68	Lpp	Subclonal	H1047R
B2585_C09	Lpp	Clonal	E545K
B2612_C35	Lpp	Clonal	E545K
B2612_C36	Lpp	Clonal	E545K
B2612_C38	Lpp	Clonal	E545K
B2675_C058	Lpp	Clonal	H1047R
B2854_C43	Lpp	Clonal	E545K
B2854_C48	Lpp	Subclonal	E545K
B3093_C089	Lpp	Clonal	H1047R
B3144_C094	Lpp	Clonal	H1047R
B3303_E007	Lpp	Subclonal	H1047R
B5708_F02	Lpp	Clonal	Ras
B5895_R01	Lpp	Clonal	Ras
B5895_R02	Lpp	Subclonal	Ras
B5998_R13	Lpp	Clonal	Ras
B5998_R18	Lpp	Subclonal	Ras
B5998_R19	Lpp	Clonal	Ras
B5998_R21	Lpp	Subclonal	Ras
B5998_R23	Lpp	Subclonal	Ras
B6001_R37	Lpp	Subclonal	Ras
B6002_R27	Lpp	Subclonal	Ras
B6002_R28	Lpp	Clonal	Ras
B6038_R64	Lpp	Clonal	Ras
B6038_R66	Lpp	Clonal	Ras
B6189_R46	Lpp	Subclonal	Ras
B626_A-130	Lpp	Clonal	H1047R
B715_A-119	Lpp	Subclonal	H1047R
B715_A-120	Lpp	Subclonal	H1047R
B715_A-34	Lpp	Subclonal	H1047R
B720_A-126	Lpp	Subclonal	H1047R
B723_A-04	Lpp	Clonal	E545K
N133_NICD-67	Lpp	Subclonal	RN1
10268_KK040	Exoc4	Subclonal	Stat3c
10268_KK042	Exoc4	Clonal	Stat3c
10429_KK048	Exoc4	Subclonal	Stat3c
10429_KK049	Exoc4	Subclonal	Stat3c
10448_KK060	Exoc4	Subclonal	Stat3c
10448_KK061	Exoc4	Subclonal	Stat3c
10569_KK062	Exoc4	Clonal	Stat3c
10569_KK063	Exoc4	Subclonal	Stat3c
11000_KK076	Exoc4	Subclonal	Stat3c
11000_KK078	Exoc4	Subclonal	Stat3c
11195_KK083	Exoc4	Subclonal	Stat3c
11196_KK084	Exoc4	Subclonal	Stat3c
11409_KK089	Exoc4	Subclonal	Stat3c
12423_KK142	Exoc4	Subclonal	p53_R270H
14079_KK187	Exoc4	Clonal	Elf3
14085_KK165	Exoc4	Subclonal	Elf3
14754_ELF-19	Exoc4	Subclonal	Elf3
15250_KK157	Exoc4	Clonal	p53_R270H
17599_KK195	Exoc4	Clonal	RN1
17599_NICD-8	Exoc4	Subclonal	RN1
17998_NICD-15	Exoc4	Subclonal	RN1
18562_NICD-99	Exoc4	Clonal	RN1
18729_NICD-36	Exoc4	Subclonal	RN1
19111_NICD-39	Exoc4	Subclonal	RN1
19114_NICD-46	Exoc4	Subclonal	RN1
19493_NICD-49	Exoc4	Clonal	RN1
19493_NICD-51	Exoc4	Subclonal	RN1
19640_NICD-53	Exoc4	Subclonal	RN1
19788_NICD-60	Exoc4	Subclonal	RN1
5263_NFS004	Exoc4	Subclonal	p53_R270H
5280_KK128	Exoc4	Clonal	p53_R270H
5416_NFS110	Exoc4	Clonal	Control
5506_N07	Exoc4	Clonal	Control
6232_N14	Exoc4	Subclonal	Control
6394_NFS155	Exoc4	Subclonal	p53_R270H
6547_NFS178	Exoc4	Clonal	Stat3c
6547_NFS179	Exoc4	Clonal	Stat3c
8209_NFS056	Exoc4	Clonal	p53_R270H
8366_NFS188	Exoc4	Clonal	Stat3c
8467_NFS148	Exoc4	Clonal	Control
8865_KK017	Exoc4	Subclonal	Stat3c
9249_NFS206	Exoc4	Subclonal	Stat3c
9363_NFS171	Exoc4	Subclonal	p53_R270H
9363_NFS172	Exoc4	Subclonal	p53_R270H
9363_NFS173	Exoc4	Clonal	p53_R270H
9399_NFS087	Exoc4	Clonal	Control
9533_KK025	Exoc4	Clonal	Stat3c
A2951_NFS120	Exoc4	Clonal	Control
B1023_A-105	Exoc4	Subclonal	Control
B1035_A-58	Exoc4	Subclonal	H1047R
B1124_NFS231	Exoc4	Clonal	H1047R
B1359_A-127	Exoc4	Subclonal	H1047R
B1454_A-70	Exoc4	Subclonal	H1047R
B1539_B-44	Exoc4	Clonal	Control
B1579_A-113	Exoc4	Subclonal	H1047R
B1608_A-74	Exoc4	Clonal	H1047R
B1608_A-80	Exoc4	Clonal	H1047R
B1638_B-59	Exoc4	Clonal	Control
B1858_A-141	Exoc4	Clonal	H1047R
B1858_A-142	Exoc4	Subclonal	H1047R
B1858_A-144	Exoc4	Clonal	H1047R
B2095_B-27	Exoc4	Clonal	H1047R
B2119_B-42	Exoc4	Clonal	H1047R
B2163_B-04	Exoc4	Clonal	H1047R
B2585_C09	Exoc4	Subclonal	E545K
B2612_C36	Exoc4	Clonal	E545K
B2612_C37	Exoc4	Clonal	E545K
B2612_C39	Exoc4	Clonal	E545K
B2854_C48	Exoc4	Subclonal	E545K
B3093_C089	Exoc4	Subclonal	H1047R
B511_A-14	Exoc4	Clonal	E545K
B5708_F02	Exoc4	Clonal	Ras
B5708_F10	Exoc4	Clonal	Ras
B5708_F14	Exoc4	Clonal	Ras
B5998_R15	Exoc4	Subclonal	Ras
B5998_R20	Exoc4	Subclonal	Ras
B5998_R22	Exoc4	Subclonal	Ras
B5998_R23	Exoc4	Subclonal	Ras
B6001_R35	Exoc4	Clonal	Ras
B6001_R37	Exoc4	Subclonal	Ras
B6001_R40	Exoc4	Clonal	Ras
B6001_R43	Exoc4	Clonal	Ras
B6001_R44	Exoc4	Subclonal	Ras
B6002_R25	Exoc4	Subclonal	Ras
B6002_R27	Exoc4	Clonal	Ras
B6002_R29	Exoc4	Subclonal	Ras
B602_A-06	Exoc4	Clonal	E545K
B6038_R64	Exoc4	Subclonal	Ras
B6038_R67	Exoc4	Clonal	Ras
B626_A-130	Exoc4	Clonal	H1047R
B715_A-119	Exoc4	Subclonal	H1047R
B715_A-120	Exoc4	Subclonal	H1047R
B715_A-121	Exoc4	Clonal	H1047R
B723_A-03	Exoc4	Clonal	E545K
N133_NICD-68	Exoc4	Clonal	RN1
N354_NICD-114	Exoc4	Clonal	RN1
10270_KK044	Trps1	Clonal	Stat3c
10429_KK048	Trps1	Subclonal	Stat3c
10432_KK051	Trps1	Clonal	Stat3c
10433_KK054	Trps1	Subclonal	Stat3c
10569_KK063	Trps1	Subclonal	Stat3c
10685_KK068	Trps1	Clonal	Stat3c
10686_KK069	Trps1	Clonal	Stat3c
10695_KK073	Trps1	Subclonal	Stat3c
10993_KK075	Trps1	Clonal	Stat3c
11002_KK079	Trps1	Clonal	Stat3c
11196_KK084	Trps1	Subclonal	Stat3c
11938_KK102	Trps1	Subclonal	Stat3c
12423_KK142	Trps1	Clonal	p53_R270H
12735_KK171	Trps1	Clonal	Stat3c
13094_ELF-1	Trps1	Subclonal	Elf3
13317_KK146	Trps1	Clonal	p53_R270H
17076_KK192	Trps1	Clonal	p53_R270H
17076_KK193	Trps1	Clonal	p53_R270H
17599_KK195	Trps1	Clonal	RN1
17599_NICD-6	Trps1	Subclonal	RN1
17599_NICD-9	Trps1	Subclonal	RN1
18508_NICD-86	Trps1	Subclonal	RN1
18742_NICD-106	Trps1	Clonal	RN1
19112_NICD-41	Trps1	Subclonal	RN1
19790_NICD-62	Trps1	Clonal	RN1
19791_NICD-64	Trps1	Clonal	RN1
4672_NFS134	Trps1	Clonal	Control
5559_NFS006	Trps1	Clonal	p53_R270H
6233_NFS036	Trps1	Subclonal	p53_R270H
6691_KK005	Trps1	Subclonal	Stat3c
6961_NFS072	Trps1	Clonal	Control
8209_NFS057	Trps1	Subclonal	p53_R270H
8582_NFS198	Trps1	Subclonal	Stat3c
8597_NFS103	Trps1	Clonal	p53_R270H
8865_KK017	Trps1	Subclonal	Stat3c
9530_KK023	Trps1	Clonal	Stat3c
B1170_A-107	Trps1	Clonal	Control
B1256_A-65	Trps1	Clonal	H1047R
B1359_A-127	Trps1	Clonal	H1047R
B1359_A-66	Trps1	Subclonal	H1047R
B1366_B-52	Trps1	Clonal	Control
B1608_A-83	Trps1	Subclonal	H1047R
B1608_A-86	Trps1	Subclonal	H1047R
B1730_A-160	Trps1	Subclonal	H1047R
B1961_C051	Trps1	Subclonal	H1047R
B2095_B-24	Trps1	Subclonal	H1047R
B2095_B-30	Trps1	Subclonal	H1047R
B2123_B-29	Trps1	Clonal	H1047R
B2123_B-33	Trps1	Clonal	H1047R
B2124_B-09	Trps1	Clonal	H1047R
B2163_B-05	Trps1	Clonal	H1047R
B2339_B-45	Trps1	Clonal	E545K
B2523_B-70	Trps1	Clonal	H1047R
B2612_C37	Trps1	Clonal	E545K
B2612_C39	Trps1	Subclonal	E545K
B2675_C056	Trps1	Clonal	H1047R
B2675_C057	Trps1	Clonal	H1047R
B2675_C062	Trps1	Subclonal	H1047R
B2854_C46	Trps1	Subclonal	E545K
B2973_E001	Trps1	Clonal	H1047R
B3144_C092	Trps1	Clonal	H1047R
B3144_C097	Trps1	Clonal	H1047R
B3303_E008	Trps1	Clonal	H1047R
B5708_F01	Trps1	Clonal	Ras
B590_A-24	Trps1	Clonal	E545K
B5998_R14	Trps1	Subclonal	Ras
B5998_R18	Trps1	Subclonal	Ras
B5998_R20	Trps1	Clonal	Ras
B5998_R21	Trps1	Subclonal	Ras
B6001_R38	Trps1	Subclonal	Ras
B6038_R58	Trps1	Clonal	Ras
B715_A-119	Trps1	Subclonal	H1047R
B720_A-37	Trps1	Subclonal	H1047R
B720_A-39	Trps1	Clonal	H1047R
B723_A-03	Trps1	Clonal	E545K
B761_A-44	Trps1	Clonal	H1047R
N133_NICD-66	Trps1	Clonal	RN1
N133_NICD-67	Trps1	Subclonal	RN1
10173_KK037	Kmt2c/Mll3	Subclonal	Stat3c
10429_KK048	Kmt2c/Mll3	Subclonal	Stat3c
10429_KK049	Kmt2c/Mll3	Subclonal	Stat3c
10433_KK054	Kmt2c/Mll3	Subclonal	Stat3c
10448_KK061	Kmt2c/Mll3	Subclonal	Stat3c
10569_KK063	Kmt2c/Mll3	Subclonal	Stat3c
10686_KK069	Kmt2c/Mll3	Subclonal	Stat3c
10686_KK070	Kmt2c/Mll3	Clonal	Stat3c
11195_KK083	Kmt2c/Mll3	Clonal	Stat3c
11409_KK089	Kmt2c/Mll3	Subclonal	Stat3c
11414_KK098	Kmt2c/Mll3	Subclonal	Stat3c
12423_KK142	Kmt2c/Mll3	Clonal	p53_R270H
14085_KK165	Kmt2c/Mll3	Subclonal	Elf3
14098_KK166	Kmt2c/Mll3	Subclonal	Elf3
15250_KK157	Kmt2c/Mll3	Subclonal	p53_R270H
17599_NICD-6	Kmt2c/Mll3	Subclonal	RN1
17599_NICD-8	Kmt2c/Mll3	Clonal	RN1
17998_NICD-15	Kmt2c/Mll3	Subclonal	RN1
18277_NICD-24	Kmt2c/Mll3	Subclonal	RN1
18733_NICD-37	Kmt2c/Mll3	Subclonal	RN1
19788_NICD-58	Kmt2c/Mll3	Clonal	RN1
19788_NICD-59	Kmt2c/Mll3	Subclonal	RN1
19790_NICD-62	Kmt2c/Mll3	Clonal	RN1
5506_N07	Kmt2c/Mll3	Subclonal	Control
6467_NFS099	Kmt2c/Mll3	Clonal	p53_R270H
6691_KK005	Kmt2c/Mll3	Clonal	Stat3c
8080_NFS144	Kmt2c/Mll3	Clonal	Control
8171_NFS010	Kmt2c/Mll3	Subclonal	p53_R270H
8618_NFS199	Kmt2c/Mll3	Subclonal	Stat3c
8626_NFS200	Kmt2c/Mll3	Subclonal	Stat3c
8865_KK017	Kmt2c/Mll3	Subclonal	Stat3c
8869_NFS203	Kmt2c/Mll3	Clonal	Stat3c
9196_KK022	Kmt2c/Mll3	Clonal	Stat3c
A2951_NFS119	Kmt2c/Mll3	Clonal	Control
B1217_B-35	Kmt2c/Mll3	Subclonal	Control
B1256_A-62	Kmt2c/Mll3	Clonal	H1047R
B1256_A-64	Kmt2c/Mll3	Subclonal	H1047R
B1359_A-127	Kmt2c/Mll3	Clonal	H1047R
B1359_A-128	Kmt2c/Mll3	Clonal	H1047R
B1454_A-79	Kmt2c/Mll3	Clonal	H1047R
B1608_A-74	Kmt2c/Mll3	Clonal	H1047R
B1608_A-80	Kmt2c/Mll3	Subclonal	H1047R
B1784_B-18	Kmt2c/Mll3	Subclonal	Control
B1784_B-19	Kmt2c/Mll3	Subclonal	Control
B1858_A-142	Kmt2c/Mll3	Subclonal	H1047R
B1858_A-144	Kmt2c/Mll3	Subclonal	H1047R
B1975_C27	Kmt2c/Mll3	Subclonal	E545K
B2119_B-40	Kmt2c/Mll3	Clonal	H1047R
B2119_B-43	Kmt2c/Mll3	Clonal	H1047R
B2123_B-33	Kmt2c/Mll3	Subclonal	H1047R
B2124_B-10	Kmt2c/Mll3	Clonal	H1047R
B2523_B-68	Kmt2c/Mll3	Subclonal	H1047R
B2675_C056	Kmt2c/Mll3	Clonal	H1047R
B2675_C057	Kmt2c/Mll3	Subclonal	H1047R
B2675_C059	Kmt2c/Mll3	Subclonal	H1047R
B2675_C061	Kmt2c/Mll3	Subclonal	H1047R
B2675_C062	Kmt2c/Mll3	Subclonal	H1047R
B2854_C48	Kmt2c/Mll3	Clonal	E545K
B3303_E007	Kmt2c/Mll3	Subclonal	H1047R
B511_A-14	Kmt2c/Mll3	Subclonal	E545K
B5998_R17	Kmt2c/Mll3	Subclonal	Ras
B5998_R21	Kmt2c/Mll3	Subclonal	Ras
B6002_R26	Kmt2c/Mll3	Clonal	Ras
B602_A-06	Kmt2c/Mll3	Subclonal	E545K
B6038_R71	Kmt2c/Mll3	Clonal	Ras
B603_A-02	Kmt2c/Mll3	Clonal	E545K
B626_A-130	Kmt2c/Mll3	Clonal	H1047R
B715_A-119	Kmt2c/Mll3	Subclonal	H1047R
N133_NICD-66	Kmt2c/Mll3	Subclonal	RN1
10429_KK048	Med13	Subclonal	Stat3c
10429_KK049	Med13	Subclonal	Stat3c
10433_KK054	Med13	Subclonal	Stat3c
10442_KK059	Med13	Clonal	Stat3c
10569_KK063	Med13	Subclonal	Stat3c
10687_KK072	Med13	Clonal	Stat3c
11000_KK076	Med13	Subclonal	Stat3c
11003_KK081	Med13	Subclonal	Stat3c
11195_KK083	Med13	Clonal	Stat3c
11407_KK086	Med13	Subclonal	Stat3c
11938_KK102	Med13	Subclonal	Stat3c
12087_KK126	Med13	Subclonal	Stat3c
12423_KK142	Med13	Subclonal	p53_R270H
13459_KK163	Med13	Subclonal	Elf3
14089_ELF-3	Med13	Clonal	Elf3
14692_KK188	Med13	Subclonal	Elf3
14754_ELF-19	Med13	Subclonal	Elf3
15250_KK157	Med13	Clonal	p53_R270H
17230_NICD-5	Med13	Clonal	RN1
17599_NICD-8	Med13	Subclonal	RN1
19493_NICD-50	Med13	Subclonal	RN1
5068_NFS039	Med13	Clonal	Control
5262_NFS003	Med13	Clonal	p53_R270H
5506_N07	Med13	Subclonal	Control
6233_NFS036	Med13	Clonal	p53_R270H
6691_KK005	Med13	Subclonal	Stat3c
8597_NFS103	Med13	Clonal	p53_R270H
8865_KK017	Med13	Subclonal	Stat3c
9196_KK021	Med13	Subclonal	Stat3c
9397_NFS175	Med13	Subclonal	Control
9399_NFS087	Med13	Clonal	Control
B1095_C29	Med13	Subclonal	Control
B1230_A-50	Med13	Subclonal	H1047R
B1359_A-127	Med13	Clonal	H1047R
B1359_A-128	Med13	Clonal	H1047R
B1454_A-79	Med13	Clonal	H1047R
B1539_B-44	Med13	Clonal	Control
B1608_A-75	Med13	Subclonal	H1047R
B2095_B-30	Med13	Clonal	H1047R
B2523_B-68	Med13	Subclonal	H1047R
B2612_C38	Med13	Clonal	E545K
B2854_C48	Med13	Subclonal	E545K
B3144_C094	Med13	Subclonal	H1047R
B511_A-15	Med13	Clonal	E545K
B5708_F01	Med13	Subclonal	Ras
B5708_F02	Med13	Subclonal	Ras
B5708_F03	Med13	Clonal	Ras
B5708_F06	Med13	Subclonal	Ras
B5708_F10	Med13	Clonal	Ras
B5895_R11	Med13	Subclonal	Ras
B5998_R13	Med13	Clonal	Ras
B5998_R15	Med13	Subclonal	Ras
B5998_R16	Med13	Subclonal	Ras
B5998_R17	Med13	Clonal	Ras
B5998_R21	Med13	Subclonal	Ras
B5998_R22	Med13	Subclonal	Ras
B6000_R53	Med13	Clonal	Ras
B6001_R34	Med13	Clonal	Ras
B6001_R39	Med13	Clonal	Ras
B6001_R42	Med13	Clonal	Ras
B6038_R58	Med13	Clonal	Ras
B6189_R49	Med13	Clonal	Ras
B626_A-130	Med13	Clonal	H1047R
B715_A-119	Med13	Subclonal	H1047R
10270_KK044	Nf1	Subclonal	Stat3c
10569_KK063	Nf1	Subclonal	Stat3c
10682_KK064	Nf1	Clonal	Stat3c
10686_KK069	Nf1	Clonal	Stat3c
10687_KK072	Nf1	Clonal	Stat3c
11000_KK076	Nf1	Clonal	Stat3c
11000_KK077	Nf1	Subclonal	Stat3c
11195_KK083	Nf1	Clonal	Stat3c
11196_KK084	Nf1	Subclonal	Stat3c
11414_KK097	Nf1	Subclonal	Stat3c
14079_KK187	Nf1	Clonal	Elf3
14094_ELF-7	Nf1	Subclonal	Elf3
15250_KK157	Nf1	Subclonal	p53_R270H
15671_ELF-22	Nf1	Subclonal	Elf3
17076_KK193	Nf1	Clonal	p53_R270H
17230_NICD-5	Nf1	Clonal	RN1
17599_KK195	Nf1	Clonal	RN1
17998_NICD-16	Nf1	Subclonal	RN1
18742_NICD-106	Nf1	Clonal	RN1
19493_NICD-50	Nf1	Clonal	RN1
19493_NICD-52	Nf1	Subclonal	RN1
5262_NFS055	Nf1	Subclonal	p53_R270H
5263_NFS004	Nf1	Clonal	p53_R270H
5327_NFS151	Nf1	Clonal	Control
5506_N07	Nf1	Clonal	Control
5556_NFS115	Nf1	Subclonal	p53_R270H
5559_NFS006	Nf1	Subclonal	p53_R270H
8366_NFS187	Nf1	Subclonal	Stat3c
8372_NFS190	Nf1	Clonal	Stat3c
8865_KK017	Nf1	Subclonal	Stat3c
9196_KK021	Nf1	Subclonal	Stat3c
9196_KK022	Nf1	Clonal	Stat3c
9363_NFS172	Nf1	Clonal	p53_R270H
B1359_A-127	Nf1	Subclonal	H1047R
B1975_C28	Nf1	Subclonal	E545K
B2095_B-27	Nf1	Clonal	H1047R
B2163_B-05	Nf1	Clonal	H1047R
B2345_C14	Nf1	Clonal	H1047R
B2380_B-02	Nf1	Clonal	E545K
B2523_B-68	Nf1	Subclonal	H1047R
B2854_C48	Nf1	Subclonal	E545K
B2973_E002	Nf1	Clonal	H1047R
B3332_E009	Nf1	Clonal	H1047R
B5708_F06	Nf1	Clonal	Ras
B5895_R11	Nf1	Clonal	Ras
B5998_R18	Nf1	Clonal	Ras
B5998_R19	Nf1	Clonal	Ras
B5998_R20	Nf1	Subclonal	Ras
B5998_R22	Nf1	Clonal	Ras
B5998_R23	Nf1	Clonal	Ras
B6000_R57	Nf1	Clonal	Ras
B6001_R39	Nf1	Clonal	Ras
B6001_R40	Nf1	Clonal	Ras
B6001_R41	Nf1	Subclonal	Ras
B602_A-05	Nf1	Clonal	E545K
B715_A-119	Nf1	Clonal	H1047R
B715_A-120	Nf1	Subclonal	H1047R
B720_A-126	Nf1	Clonal	H1047R
10174_KK038	Tnrc6b	Clonal	Stat3c
10270_KK044	Tnrc6b	Subclonal	Stat3c
10433_KK054	Tnrc6b	Subclonal	Stat3c
10442_KK059	Tnrc6b	Clonal	Stat3c
10569_KK062	Tnrc6b	Subclonal	Stat3c
10569_KK063	Tnrc6b	Subclonal	Stat3c
10685_KK066	Tnrc6b	Subclonal	Stat3c
10686_KK069	Tnrc6b	Subclonal	Stat3c
10993_KK075	Tnrc6b	Clonal	Stat3c
11000_KK077	Tnrc6b	Subclonal	Stat3c
11002_KK079	Tnrc6b	Subclonal	Stat3c
11003_KK081	Tnrc6b	Clonal	Stat3c
11195_KK083	Tnrc6b	Subclonal	Stat3c
11938_KK102	Tnrc6b	Subclonal	Stat3c
12423_KK142	Tnrc6b	Subclonal	p53_R270H
13300_KK174	Tnrc6b	Clonal	Stat3c
14085_KK165	Tnrc6b	Subclonal	Elf3
14089_ELF-2	Tnrc6b	Subclonal	Elf3
17998_NICD-15	Tnrc6b	Subclonal	RN1
19112_NICD-41	Tnrc6b	Clonal	RN1
5280_KK128	Tnrc6b	Clonal	p53_R270H
5501_N06	Tnrc6b	Clonal	p53_R270H
5556_NFS116	Tnrc6b	Subclonal	p53_R270H
6470_NFS013	Tnrc6b	Subclonal	p53_R270H
6688_NFS183	Tnrc6b	Clonal	Stat3c
8080_NFS144	Tnrc6b	Clonal	Control
8865_KK017	Tnrc6b	Subclonal	Stat3c
9195_NFS204	Tnrc6b	Clonal	Stat3c
9196_KK021	Tnrc6b	Subclonal	Stat3c
9399_NFS087	Tnrc6b	Subclonal	Control
B1023_A-105	Tnrc6b	Clonal	Control
B1359_A-66	Tnrc6b	Subclonal	H1047R
B1366_B-51	Tnrc6b	Clonal	Control
B1366_B-52	Tnrc6b	Clonal	Control
B1454_A-79	Tnrc6b	Clonal	H1047R
B1454_A-81	Tnrc6b	Subclonal	H1047R
B1543_A-87	Tnrc6b	Subclonal	Control
B1579_A-116	Tnrc6b	Clonal	H1047R
B1662_A-101	Tnrc6b	Clonal	E545K
B1961_C051	Tnrc6b	Subclonal	H1047R
B2009_B-61	Tnrc6b	Clonal	Control
B2119_B-42	Tnrc6b	Clonal	H1047R
B2625_B-62	Tnrc6b	Clonal	H1047R
B2927_NFS256	Tnrc6b	Clonal	E545K
B3303_E007	Tnrc6b	Clonal	H1047R
B484_A-08	Tnrc6b	Clonal	E545K
B511_A-129	Tnrc6b	Subclonal	E545K
B5895_R02	Tnrc6b	Subclonal	Ras
B5998_R18	Tnrc6b	Clonal	Ras
B5998_R21	Tnrc6b	Subclonal	Ras
B5998_R22	Tnrc6b	Subclonal	Ras
B5998_R23	Tnrc6b	Clonal	Ras
B6001_R37	Tnrc6b	Subclonal	Ras
B6001_R44	Tnrc6b	Subclonal	Ras
B715_A-119	Tnrc6b	Subclonal	H1047R
B715_A-121	Tnrc6b	Clonal	H1047R
10429_KK048	Zfand3	Subclonal	Stat3c
10429_KK049	Zfand3	Subclonal	Stat3c
10569_KK063	Zfand3	Subclonal	Stat3c
10686_KK069	Zfand3	Subclonal	Stat3c
11000_KK076	Zfand3	Subclonal	Stat3c
11000_KK078	Zfand3	Clonal	Stat3c
11002_KK079	Zfand3	Subclonal	Stat3c
11195_KK083	Zfand3	Clonal	Stat3c
11409_KK089	Zfand3	Subclonal	Stat3c
12971_KK145	Zfand3	Subclonal	p53_R270H
13456_KK178	Zfand3	Subclonal	Elf3
14089_ELF-3	Zfand3	Clonal	Elf3
14094_ELF-6	Zfand3	Subclonal	Elf3
14094_ELF-7	Zfand3	Clonal	Elf3
14696_ELF-17	Zfand3	Subclonal	Elf3
15250_KK157	Zfand3	Clonal	p53_R270H
17599_KK195	Zfand3	Subclonal	RN1
18001_NICD-21	Zfand3	Subclonal	RN1
18005_NICD-80	Zfand3	Clonal	RN1
18562_NICD-100	Zfand3	Clonal	RN1
19114_NICD-46	Zfand3	Clonal	RN1
19493_NICD-51	Zfand3	Subclonal	RN1
5262_NFS003	Zfand3	Clonal	p53_R270H
5280_KK128	Zfand3	Subclonal	p53_R270H
5899_NFS038	Zfand3	Subclonal	p53_R270H
6648_NFS053	Zfand3	Clonal	Control
6688_NFS182	Zfand3	Subclonal	Stat3c
8070_NFS167	Zfand3	Subclonal	p53_R270H
8080_NFS144	Zfand3	Clonal	Control
8372_NFS190	Zfand3	Subclonal	Stat3c
9527_NFS212	Zfand3	Clonal	Stat3c
9533_KK024	Zfand3	Clonal	Stat3c
B1023_A-105	Zfand3	Subclonal	Control
B1023_A-106	Zfand3	Clonal	Control
B1454_A-70	Zfand3	Subclonal	H1047R
B1608_A-74	Zfand3	Subclonal	H1047R
B1608_A-83	Zfand3	Clonal	H1047R
B1961_C051	Zfand3	Subclonal	H1047R
B2625_B-66	Zfand3	Subclonal	H1047R
B2854_C43	Zfand3	Clonal	E545K
B2854_C48	Zfand3	Clonal	E545K
B3093_C089	Zfand3	Clonal	H1047R
B3144_C091	Zfand3	Subclonal	H1047R
B3303_E008	Zfand3	Clonal	H1047R
B5708_F01	Zfand3	Subclonal	Ras
B5708_F02	Zfand3	Subclonal	Ras
B5708_F11	Zfand3	Clonal	Ras
B5998_R13	Zfand3	Subclonal	Ras
B5998_R16	Zfand3	Subclonal	Ras
B5998_R23	Zfand3	Clonal	Ras
B6001_R40	Zfand3	Clonal	Ras
B6002_R24	Zfand3	Subclonal	Ras
B6038_R58	Zfand3	Clonal	Ras
B6038_R64	Zfand3	Subclonal	Ras
B6189_R46	Zfand3	Subclonal	Ras
10429_KK048	Nipbl	Subclonal	Stat3c
10448_KK061	Nipbl	Clonal	Stat3c
10695_KK073	Nipbl	Subclonal	Stat3c
11414_KK098	Nipbl	Subclonal	Stat3c
12423_KK142	Nipbl	Subclonal	p53_R270H
14094_ELF-6	Nipbl	Subclonal	Elf3
14096_ELF-9	Nipbl	Subclonal	Elf3
17230_NICD-2	Nipbl	Subclonal	RN1
17230_NICD-5	Nipbl	Clonal	RN1
17599_KK195	Nipbl	Subclonal	RN1
17943_NICD-13	Nipbl	Subclonal	RN1
18005_NICD-76	Nipbl	Subclonal	RN1
18562_NICD-99	Nipbl	Clonal	RN1
19493_NICD-51	Nipbl	Clonal	RN1
5506_N07	Nipbl	Subclonal	Control
5899_NFS038	Nipbl	Subclonal	p53_R270H
6049_NFS101	Nipbl	Subclonal	p53_R270H
6570_NFS158	Nipbl	Clonal	Control
6688_NFS183	Nipbl	Clonal	Stat3c
6691_KK005	Nipbl	Subclonal	Stat3c
6961_NFS073	Nipbl	Clonal	Control
8388_KK010	Nipbl	Subclonal	Stat3c
9363_NFS172	Nipbl	Subclonal	p53_R270H
B1035_A-53	Nipbl	Clonal	H1047R
B1105_A-49	Nipbl	Clonal	H1047R
B1124_NFS231	Nipbl	Clonal	H1047R
B1256_A-63	Nipbl	Subclonal	H1047R
B1359_A-128	Nipbl	Clonal	H1047R
B1454_A-72	Nipbl	Clonal	H1047R
B1454_A-90	Nipbl	Clonal	H1047R
B1638_B-59	Nipbl	Subclonal	Control
B1638_B-60	Nipbl	Clonal	Control
B1662_A-101	Nipbl	Clonal	E545K
B2093_A-152	Nipbl	Subclonal	H1047R
B2123_B-33	Nipbl	Subclonal	H1047R
B2163_B-04	Nipbl	Clonal	H1047R
B2163_B-15	Nipbl	Clonal	H1047R
B2625_B-65	Nipbl	Clonal	H1047R
B2675_C058	Nipbl	Clonal	H1047R
B2973_E002	Nipbl	Clonal	H1047R
B3144_C091	Nipbl	Clonal	H1047R
B3144_C094	Nipbl	Clonal	H1047R
B3303_E007	Nipbl	Subclonal	H1047R
B3332_E009	Nipbl	Subclonal	H1047R
B439_A-40	Nipbl	Clonal	H1047R
B441_A-43	Nipbl	Subclonal	H1047R
B5895_R02	Nipbl	Subclonal	Ras
B5895_R03	Nipbl	Clonal	Ras
B5998_R13	Nipbl	Clonal	Ras
B5998_R15	Nipbl	Clonal	Ras
B5998_R22	Nipbl	Subclonal	Ras
B6001_R44	Nipbl	Clonal	Ras
B6038_R71	Nipbl	Clonal	Ras
B715_A-120	Nipbl	Clonal	H1047R
B723_A-04	Nipbl	Clonal	E545K
10173_KK037	Gnaq	Subclonal	Stat3c
10569_KK063	Gnaq	Subclonal	Stat3c
10685_KK068	Gnaq	Subclonal	Stat3c
10686_KK069	Gnaq	Subclonal	Stat3c
10687_KK072	Gnaq	Clonal	Stat3c
11000_KK076	Gnaq	Subclonal	Stat3c
11000_KK077	Gnaq	Subclonal	Stat3c
11002_KK079	Gnaq	Subclonal	Stat3c
11195_KK083	Gnaq	Clonal	Stat3c
11407_KK086	Gnaq	Clonal	Stat3c
12423_KK142	Gnaq	Subclonal	p53_R270H
13094_KK158	Gnaq	Subclonal	Elf3
13899_KK154	Gnaq	Subclonal	p53_R270H
15250_KK157	Gnaq	Clonal	p53_R270H
17998_NICD-15	Gnaq	Subclonal	RN1
18729_NICD-36	Gnaq	Subclonal	RN1
19493_NICD-49	Gnaq	Clonal	RN1
19788_NICD-57	Gnaq	Clonal	RN1
19788_NICD-59	Gnaq	Subclonal	RN1
5506_N07	Gnaq	Subclonal	Control
8210_NFS096	Gnaq	Clonal	p53_R270H
8865_KK017	Gnaq	Subclonal	Stat3c
8869_NFS202	Gnaq	Subclonal	Stat3c
9196_KK021	Gnaq	Subclonal	Stat3c
9399_NFS085	Gnaq	Clonal	Control
B1105_A-49	Gnaq	Clonal	H1047R
B1543_A-87	Gnaq	Subclonal	Control
B1858_A-141	Gnaq	Subclonal	H1047R
B2119_B-43	Gnaq	Subclonal	H1047R
B2124_B-13	Gnaq	Subclonal	H1047R
B2523_B-71	Gnaq	Clonal	H1047R
B2854_C48	Gnaq	Subclonal	E545K
B2973_E001	Gnaq	Clonal	H1047R
B3144_C092	Gnaq	Clonal	H1047R
B3303_E007	Gnaq	Clonal	H1047R
B441_A-43	Gnaq	Subclonal	H1047R
B5708_F03	Gnaq	Clonal	Ras
B5895_R09	Gnaq	Clonal	Ras
B5998_R13	Gnaq	Subclonal	Ras
B5998_R15	Gnaq	Subclonal	Ras
B5998_R17	Gnaq	Clonal	Ras
B5998_R19	Gnaq	Subclonal	Ras
B5998_R21	Gnaq	Subclonal	Ras
B5998_R22	Gnaq	Clonal	Ras
B6001_R40	Gnaq	Clonal	Ras
B6002_R24	Gnaq	Clonal	Ras
B6002_R26	Gnaq	Subclonal	Ras
B6002_R27	Gnaq	Subclonal	Ras
B6002_R28	Gnaq	Subclonal	Ras
B6002_R29	Gnaq	Clonal	Ras
B6002_R30	Gnaq	Clonal	Ras
B6002_R33	Gnaq	Clonal	Ras
B6038_R65	Gnaq	Subclonal	Ras
B6038_R67	Gnaq	Clonal	Ras
N133_NICD-66	Gnaq	Clonal	RN1
10429_KK049	Ankrd11	Subclonal	Stat3c
10685_KK068	Ankrd11	Subclonal	Stat3c
10686_KK069	Ankrd11	Subclonal	Stat3c
11000_KK077	Ankrd11	Subclonal	Stat3c
11000_KK078	Ankrd11	Clonal	Stat3c
11003_KK081	Ankrd11	Subclonal	Stat3c
11196_KK084	Ankrd11	Subclonal	Stat3c
11409_KK089	Ankrd11	Subclonal	Stat3c
11414_KK097	Ankrd11	Clonal	Stat3c
11938_KK102	Ankrd11	Subclonal	Stat3c
12080_KK108	Ankrd11	Subclonal	Stat3c
12428_KK143	Ankrd11	Subclonal	p53_R270H
12733_KK120	Ankrd11	Subclonal	Stat3c
12735_KK171	Ankrd11	Clonal	Stat3c
12971_KK145	Ankrd11	Clonal	p53_R270H
14079_KK187	Ankrd11	Clonal	Elf3
14696_ELF-17	Ankrd11	Clonal	Elf3
15280_ELF-20	Ankrd11	Subclonal	Elf3
17599_NICD-6	Ankrd11	Subclonal	RN1
18510_NICD-92	Ankrd11	Subclonal	RN1
18746_NICD-111	Ankrd11	Subclonal	RN1
19493_NICD-52	Ankrd11	Clonal	RN1
5262_NFS003	Ankrd11	Clonal	p53_R270H
5760_NFS024	Ankrd11	Subclonal	p53_R270H
6232_N14	Ankrd11	Clonal	Control
6547_NFS179	Ankrd11	Clonal	Stat3c
6626_NFS145	Ankrd11	Clonal	Control
6691_KK005	Ankrd11	Clonal	Stat3c
6961_NFS073	Ankrd11	Clonal	Control
6968_NFS161	Ankrd11	Subclonal	p53_R270H
7000_NFS021	Ankrd11	Subclonal	p53_R270H
8366_NFS187	Ankrd11	Clonal	Stat3c
8461_NFS193	Ankrd11	Clonal	Stat3c
8865_KK017	Ankrd11	Clonal	Stat3c
9196_KK020	Ankrd11	Subclonal	Stat3c
9399_NFS085	Ankrd11	Subclonal	Control
B1105_A-139	Ankrd11	Subclonal	H1047R
B1160_NFS233	Ankrd11	Subclonal	Control
B1256_A-65	Ankrd11	Clonal	H1047R
B1579_A-116	Ankrd11	Clonal	H1047R
B1658_A-103	Ankrd11	Clonal	E545K
B1852_C12	Ankrd11	Clonal	Control
B1858_A-143	Ankrd11	Clonal	H1047R
B1961_C051	Ankrd11	Subclonal	H1047R
B2256_C41	Ankrd11	Subclonal	E545K
B2675_C057	Ankrd11	Clonal	H1047R
B2675_C058	Ankrd11	Clonal	H1047R
B2675_C061	Ankrd11	Subclonal	H1047R
B3303_E007	Ankrd11	Subclonal	H1047R
B5708_F02	Ankrd11	Clonal	Ras
B5998_R20	Ankrd11	Subclonal	Ras
B5998_R23	Ankrd11	Subclonal	Ras
B6038_R59	Ankrd11	Clonal	Ras
N133_NICD-68	Ankrd11	Subclonal	RN1
10174_KK038	Rasa1	Subclonal	Stat3c
10280_KK045	Rasa1	Subclonal	Stat3c
10428_KK046	Rasa1	Subclonal	Stat3c
10429_KK048	Rasa1	Subclonal	Stat3c
10429_KK049	Rasa1	Subclonal	Stat3c
10430_KK050	Rasa1	Clonal	Stat3c
10433_KK054	Rasa1	Subclonal	Stat3c
10442_KK059	Rasa1	Clonal	Stat3c
10686_KK069	Rasa1	Subclonal	Stat3c
11195_KK083	Rasa1	Subclonal	Stat3c
13325_KK147	Rasa1	Clonal	p53_R270H
14078_KK180	Rasa1	Subclonal	Elf3
14696_ELF-17	Rasa1	Subclonal	Elf3
15671_ELF-22	Rasa1	Clonal	Elf3
17230_NICD-5	Rasa1	Clonal	RN1
19790_NICD-62	Rasa1	Clonal	RN1
5262_NFS055	Rasa1	Subclonal	p53_R270H
5263_NFS004	Rasa1	Clonal	p53_R270H
5327_NFS151	Rasa1	Clonal	Control
5332_NFS033	Rasa1	Clonal	p53_R270H
5501_N06	Rasa1	Subclonal	p53_R270H
5559_N09	Rasa1	Clonal	p53_R270H
5559_NFS006	Rasa1	Subclonal	p53_R270H
5760_NFS024	Rasa1	Subclonal	p53_R270H
6553_NFS181	Rasa1	Subclonal	Stat3c
8210_NFS095	Rasa1	Subclonal	p53_R270H
8366_NFS186	Rasa1	Clonal	Stat3c
8597_NFS104	Rasa1	Subclonal	p53_R270H
8865_KK017	Rasa1	Subclonal	Stat3c
9399_NFS085	Rasa1	Clonal	Control
B1170_A-107	Rasa1	Clonal	Control
B1359_A-127	Rasa1	Clonal	H1047R
B1454_A-90	Rasa1	Clonal	H1047R
B1579_A-68	Rasa1	Clonal	H1047R
B1637_A-150	Rasa1	Subclonal	Control
B1784_B-17	Rasa1	Subclonal	Control
B1858_A-144	Rasa1	Subclonal	H1047R
B2093_A-154	Rasa1	Subclonal	H1047R
B2163_B-04	Rasa1	Clonal	H1047R
B2163_B-15	Rasa1	Clonal	H1047R
B2625_B-72	Rasa1	Clonal	H1047R
B2854_C43	Rasa1	Clonal	E545K
B3142_C081	Rasa1	Clonal	H1047R
B5708_F04	Rasa1	Clonal	Ras
B5895_R02	Rasa1	Subclonal	Ras
B5998_R13	Rasa1	Subclonal	Ras
B5998_R22	Rasa1	Subclonal	Ras
B6000_R53	Rasa1	Subclonal	Ras
B6002_R33	Rasa1	Subclonal	Ras
B720_A-126	Rasa1	Subclonal	H1047R
10428_KK046	Fbxw7	Clonal	Stat3c
10429_KK048	Fbxw7	Subclonal	Stat3c
10433_KK054	Fbxw7	Subclonal	Stat3c
10686_KK069	Fbxw7	Clonal	Stat3c
10695_KK073	Fbxw7	Clonal	Stat3c
11195_KK083	Fbxw7	Clonal	Stat3c
11938_KK102	Fbxw7	Subclonal	Stat3c
14078_KK180	Fbxw7	Clonal	Elf3
14094_ELF-6	Fbxw7	Subclonal	Elf3
17076_KK192	Fbxw7	Clonal	p53_R270H
17599_NICD-8	Fbxw7	Subclonal	RN1
17941_NICD-12	Fbxw7	Clonal	RN1
18729_NICD-35	Fbxw7	Subclonal	RN1
18741_NICD-105	Fbxw7	Clonal	RN1
19493_NICD-52	Fbxw7	Clonal	RN1
19788_NICD-58	Fbxw7	Clonal	RN1
19790_NICD-63	Fbxw7	Clonal	RN1
5332_NFS031	Fbxw7	Clonal	p53_R270H
5506_N07	Fbxw7	Subclonal	Control
6959_NFS037	Fbxw7	Subclonal	p53_R270H
8210_NFS096	Fbxw7	Subclonal	p53_R270H
8372_NFS190	Fbxw7	Subclonal	Stat3c
8467_NFS148	Fbxw7	Clonal	Control
8865_KK017	Fbxw7	Subclonal	Stat3c
9363_NFS174	Fbxw7	Clonal	p53_R270H
B1579_A-115	Fbxw7	Subclonal	H1047R
B1608_A-74	Fbxw7	Subclonal	H1047R
B1784_B-18	Fbxw7	Clonal	Control
B2119_B-40	Fbxw7	Clonal	H1047R
B2123_B-29	Fbxw7	Clonal	H1047R
B2123_B-33	Fbxw7	Subclonal	H1047R
B2345_C14	Fbxw7	Clonal	H1047R
B2585_C09	Fbxw7	Clonal	E545K
B2585_C11	Fbxw7	Clonal	E545K
B2612_C36	Fbxw7	Clonal	E545K
B2625_B-72	Fbxw7	Subclonal	H1047R
B2854_C46	Fbxw7	Subclonal	E545K
B322_A-01	Fbxw7	Clonal	E545K
B3306_E018	Fbxw7	Clonal	H1047R
B5708_F09	Fbxw7	Clonal	Ras
B5998_R22	Fbxw7	Subclonal	Ras
B6002_R31	Fbxw7	Clonal	Ras
B6002_R33	Fbxw7	Clonal	Ras
B6038_R61	Fbxw7	Clonal	Ras
B715_A-119	Fbxw7	Subclonal	H1047R
B715_A-120	Fbxw7	Clonal	H1047R
B720_A-126	Fbxw7	Subclonal	H1047R
B723_A-03	Fbxw7	Clonal	E545K
N133_NICD-67	Fbxw7	Subclonal	RN1
N133_NICD-68	Fbxw7	Subclonal	RN1
10429_KK049	Cux1	Subclonal	Stat3c
10433_KK054	Cux1	Subclonal	Stat3c
10442_KK059	Cux1	Clonal	Stat3c
10686_KK070	Cux1	Clonal	Stat3c
11000_KK076	Cux1	Subclonal	Stat3c
11000_KK077	Cux1	Subclonal	Stat3c
11000_KK078	Cux1	Subclonal	Stat3c
11409_KK089	Cux1	Subclonal	Stat3c
14078_KK180	Cux1	Subclonal	Elf3
14085_KK165	Cux1	Clonal	Elf3
15250_KK157	Cux1	Clonal	p53_R270H
17599_NICD-8	Cux1	Subclonal	RN1
18550_NICD-28	Cux1	Subclonal	RN1
18729_NICD-35	Cux1	Subclonal	RN1
19111_NICD-39	Cux1	Subclonal	RN1
5262_NFS003	Cux1	Clonal	p53_R270H
6467_NFS099	Cux1	Clonal	p53_R270H
6547_NFS179	Cux1	Clonal	Stat3c
6688_NFS182	Cux1	Clonal	Stat3c
6691_KK005	Cux1	Clonal	Stat3c
6961_NFS072	Cux1	Subclonal	Control
8080_NFS144	Cux1	Subclonal	Control
8210_NFS095	Cux1	Subclonal	p53_R270H
8467_NFS148	Cux1	Clonal	Control
8962_NFS210	Cux1	Subclonal	Stat3c
9196_KK021	Cux1	Subclonal	Stat3c
B1035_A-53	Cux1	Clonal	H1047R
B1156_B-37	Cux1	Clonal	Control
B1784_B-18	Cux1	Clonal	Control
B1784_B-19	Cux1	Clonal	Control
B1852_C12	Cux1	Clonal	Control
B1858_A-142	Cux1	Subclonal	H1047R
B1858_A-143	Cux1	Subclonal	H1047R
B2095_B-27	Cux1	Subclonal	H1047R
B2119_B-40	Cux1	Clonal	H1047R
B2612_C36	Cux1	Clonal	E545K
B2854_C43	Cux1	Clonal	E545K
B3142_C081	Cux1	Subclonal	H1047R
B3303_E007	Cux1	Subclonal	H1047R
B441_A-41	Cux1	Clonal	H1047R
B441_A-42	Cux1	Subclonal	H1047R
B5895_R03	Cux1	Subclonal	Ras
B590_A-21	Cux1	Subclonal	E545K
B5998_R21	Cux1	Subclonal	Ras
B5998_R22	Cux1	Subclonal	Ras
B5998_R23	Cux1	Subclonal	Ras
B6001_R38	Cux1	Clonal	Ras
B603_A-02	Cux1	Clonal	E545K
B720_A-126	Cux1	Subclonal	H1047R
B931_A-98	Cux1	Clonal	E545K
10173_KK037	Srgap2	Subclonal	Stat3c
10429_KK048	Srgap2	Subclonal	Stat3c
10429_KK049	Srgap2	Subclonal	Stat3c
10442_KK059	Srgap2	Clonal	Stat3c
10569_KK063	Srgap2	Subclonal	Stat3c
10683_KK065	Srgap2	Clonal	Stat3c
10685_KK066	Srgap2	Clonal	Stat3c
11000_KK076	Srgap2	Subclonal	Stat3c
11002_KK079	Srgap2	Subclonal	Stat3c
11941_KK106	Srgap2	Subclonal	Stat3c
12423_KK142	Srgap2	Subclonal	p53_R270H
12971_KK145	Srgap2	Clonal	p53_R270H
14078_KK180	Srgap2	Subclonal	Elf3
15250_KK157	Srgap2	Clonal	p53_R270H
17348_NICD-70	Srgap2	Subclonal	RN1
18699_NICD-32	Srgap2	Clonal	RN1
19788_NICD-54	Srgap2	Subclonal	RN1
5262_NFS003	Srgap2	Clonal	p53_R270H
5332_NFS031	Srgap2	Subclonal	p53_R270H
5556_NFS115	Srgap2	Clonal	p53_R270H
6547_NFS177	Srgap2	Subclonal	Stat3c
8080_NFS144	Srgap2	Clonal	Control
8210_NFS096	Srgap2	Subclonal	p53_R270H
8865_KK017	Srgap2	Subclonal	Stat3c
B2119_B-43	Srgap2	Clonal	H1047R
B2523_B-68	Srgap2	Clonal	H1047R
B2585_C09	Srgap2	Clonal	E545K
B2724_C069	Srgap2	Subclonal	H1047R
B2854_C47	Srgap2	Clonal	E545K
B2854_C48	Srgap2	Clonal	E545K
B2973_E002	Srgap2	Clonal	H1047R
B441_A-41	Srgap2	Subclonal	H1047R
B5708_F02	Srgap2	Subclonal	Ras
B5708_F08	Srgap2	Subclonal	Ras
B5708_F13	Srgap2	Clonal	Ras
B5895_R02	Srgap2	Clonal	Ras
B5895_R09	Srgap2	Clonal	Ras
B5998_R15	Srgap2	Subclonal	Ras
B5998_R17	Srgap2	Clonal	Ras
B6000_R53	Srgap2	Subclonal	Ras
B6002_R33	Srgap2	Subclonal	Ras
B6038_R64	Srgap2	Subclonal	Ras
B6038_R67	Srgap2	Clonal	Ras
B603_A-02	Srgap2	Subclonal	E545K
B715_A-121	Srgap2	Clonal	H1047R
B720_A-126	Srgap2	Subclonal	H1047R
B931_A-98	Srgap2	Clonal	E545K
N133_NICD-67	Srgap2	Subclonal	RN1
10429_KK049	Ppp3ca	Subclonal	Stat3c
10569_KK063	Ppp3ca	Subclonal	Stat3c
10686_KK069	Ppp3ca	Clonal	Stat3c
11000_KK076	Ppp3ca	Subclonal	Stat3c
11000_KK078	Ppp3ca	Clonal	Stat3c
11195_KK083	Ppp3ca	Clonal	Stat3c
12092_KK110	Ppp3ca	Clonal	Stat3c
12423_KK142	Ppp3ca	Subclonal	p53_R270H
13300_KK174	Ppp3ca	Clonal	Stat3c
14696_ELF-16	Ppp3ca	Subclonal	Elf3
15291_KK189	Ppp3ca	Subclonal	Elf3
17599_NICD-8	Ppp3ca	Subclonal	RN1
17998_NICD-16	Ppp3ca	Subclonal	RN1
18550_NICD-28	Ppp3ca	Subclonal	RN1
19790_NICD-62	Ppp3ca	Clonal	RN1
5068_NFS040	Ppp3ca	Subclonal	Control
5280_KK128	Ppp3ca	Clonal	p53_R270H
6232_N14	Ppp3ca	Subclonal	Control
6626_NFS145	Ppp3ca	Subclonal	Control
8865_KK016	Ppp3ca	Subclonal	Stat3c
B1256_A-62	Ppp3ca	Clonal	H1047R
B1256_A-64	Ppp3ca	Clonal	H1047R
B1539_B-44	Ppp3ca	Subclonal	Control
B1608_A-73	Ppp3ca	Clonal	H1047R
B1638_B-59	Ppp3ca	Clonal	Control
B1784_B-18	Ppp3ca	Subclonal	Control
B1961_C051	Ppp3ca	Subclonal	H1047R
B212_A-12	Ppp3ca	Subclonal	E545K
B2163_B-05	Ppp3ca	Subclonal	H1047R
B2163_B-16	Ppp3ca	Clonal	H1047R
B2523_B-71	Ppp3ca	Clonal	H1047R
B2675_C059	Ppp3ca	Subclonal	H1047R
B2854_C48	Ppp3ca	Subclonal	E545K
B3144_C093	Ppp3ca	Clonal	H1047R
B3144_C094	Ppp3ca	Subclonal	H1047R
B352_A-09	Ppp3ca	Clonal	E545K
B439_A-40	Ppp3ca	Subclonal	H1047R
B5708_F02	Ppp3ca	Subclonal	Ras
B5708_F14	Ppp3ca	Clonal	Ras
B5895_R08	Ppp3ca	Subclonal	Ras
B5895_R10	Ppp3ca	Clonal	Ras
B5895_R11	Ppp3ca	Clonal	Ras
B5998_R13	Ppp3ca	Clonal	Ras
B5998_R14	Ppp3ca	Clonal	Ras
B6000_R52	Ppp3ca	Subclonal	Ras
B6001_R44	Ppp3ca	Subclonal	Ras
B6002_R33	Ppp3ca	Clonal	Ras
B720_A-38	Ppp3ca	Clonal	H1047R
10429_KK048	Jarid2	Subclonal	Stat3c
10429_KK049	Jarid2	Subclonal	Stat3c
10569_KK062	Jarid2	Clonal	Stat3c
10695_KK073	Jarid2	Subclonal	Stat3c
11000_KK076	Jarid2	Subclonal	Stat3c
11000_KK077	Jarid2	Subclonal	Stat3c
11003_KK081	Jarid2	Subclonal	Stat3c
11196_KK084	Jarid2	Subclonal	Stat3c
11409_KK089	Jarid2	Subclonal	Stat3c
12423_KK142	Jarid2	Subclonal	p53_R270H
12428_KK144	Jarid2	Clonal	p53_R270H
13094_ELF-1	Jarid2	Clonal	Elf3
13105_KK162	Jarid2	Clonal	Elf3
13311_KK123	Jarid2	Subclonal	Stat3c
13899_KK154	Jarid2	Subclonal	p53_R270H
14696_ELF-17	Jarid2	Subclonal	Elf3
15250_KK157	Jarid2	Subclonal	p53_R270H
15280_ELF-20	Jarid2	Subclonal	Elf3
15671_ELF-22	Jarid2	Clonal	Elf3
17230_NICD-4	Jarid2	Clonal	RN1
17230_NICD-5	Jarid2	Clonal	RN1
17998_NICD-15	Jarid2	Subclonal	RN1
17998_NICD-17	Jarid2	Subclonal	RN1
18508_NICD-86	Jarid2	Subclonal	RN1
18729_NICD-34	Jarid2	Clonal	RN1
19114_NICD-45	Jarid2	Clonal	RN1
19114_NICD-46	Jarid2	Subclonal	RN1
19788_NICD-58	Jarid2	Clonal	RN1
5262_NFS055	Jarid2	Subclonal	p53_R270H
6959_NFS037	Jarid2	Subclonal	p53_R270H
6961_NFS073	Jarid2	Clonal	Control
8080_NFS144	Jarid2	Subclonal	Control
B1608_A-71	Jarid2	Clonal	H1047R
B1784_B-18	Jarid2	Clonal	Control
B1961_C051	Jarid2	Subclonal	H1047R
B1975_C27	Jarid2	Subclonal	E545K
B2523_B-71	Jarid2	Subclonal	H1047R
B2854_C48	Jarid2	Subclonal	E545K
B2973_E002	Jarid2	Clonal	H1047R
B5708_F02	Jarid2	Subclonal	Ras
B5998_R14	Jarid2	Clonal	Ras
B5998_R15	Jarid2	Clonal	Ras
B5998_R16	Jarid2	Subclonal	Ras
B5998_R22	Jarid2	Subclonal	Ras
B5998_R23	Jarid2	Subclonal	Ras
B6001_R44	Jarid2	Clonal	Ras
B931_A-98	Jarid2	Clonal	E545K
10173_KK037	Ext1	Subclonal	Stat3c
10270_KK044	Ext1	Subclonal	Stat3c
10429_KK048	Ext1	Subclonal	Stat3c
10433_KK054	Ext1	Subclonal	Stat3c
10448_KK060	Ext1	Subclonal	Stat3c
10686_KK069	Ext1	Subclonal	Stat3c
10687_KK072	Ext1	Clonal	Stat3c
11000_KK076	Ext1	Subclonal	Stat3c
11413_KK095	Ext1	Subclonal	Stat3c
11941_KK106	Ext1	Subclonal	Stat3c
12384_KK113	Ext1	Clonal	Stat3c
12423_KK142	Ext1	Subclonal	p53_R270H
12971_KK145	Ext1	Clonal	p53_R270H
15250_KK157	Ext1	Clonal	p53_R270H
17076_KK192	Ext1	Clonal	p53_R270H
17230_NICD-4	Ext1	Subclonal	RN1
17599_KK004	Ext1	Clonal	RN1
5176_NFS002	Ext1	Clonal	p53_R270H
5416_NFS110	Ext1	Clonal	Control
8098_KK009	Ext1	Subclonal	Stat3c
8865_KK017	Ext1	Subclonal	Stat3c
9249_NFS206	Ext1	Subclonal	Stat3c
9359_NFS093	Ext1	Clonal	p53_R270H
9363_NFS174	Ext1	Subclonal	p53_R270H
B1256_A-65	Ext1	Clonal	H1047R
B1608_A-74	Ext1	Subclonal	H1047R
B1608_A-83	Ext1	Subclonal	H1047R
B1858_A-142	Ext1	Clonal	H1047R
B1858_A-144	Ext1	Clonal	H1047R
B2163_B-06	Ext1	Clonal	H1047R
B2523_B-68	Ext1	Subclonal	H1047R
B2854_C43	Ext1	Subclonal	E545K
B2854_C48	Ext1	Clonal	E545K
B2973_E001	Ext1	Clonal	H1047R
B3144_C092	Ext1	Clonal	H1047R
B322_A-01	Ext1	Subclonal	E545K
B441_A-41	Ext1	Clonal	H1047R
B5708_F13	Ext1	Clonal	Ras
B5998_R15	Ext1	Subclonal	Ras
B5998_R22	Ext1	Subclonal	Ras
B6001_R35	Ext1	Clonal	Ras
B6001_R40	Ext1	Clonal	Ras
B6038_R68	Ext1	Clonal	Ras
B6189_R46	Ext1	Subclonal	Ras
B715_A-119	Ext1	Subclonal	H1047R
B715_A-33	Ext1	Clonal	H1047R
10173_KK037	Met	Clonal	Stat3c
10268_KK042	Met	Clonal	Stat3c
10429_KK048	Met	Subclonal	Stat3c
10442_KK059	Met	Clonal	Stat3c
10448_KK061	Met	Clonal	Stat3c
10569_KK062	Met	Subclonal	Stat3c
11938_KK103	Met	Subclonal	Stat3c
12400_KK116	Met	Clonal	Stat3c
12400_KK117	Met	Clonal	Stat3c
12733_KK120	Met	Clonal	Stat3c
13300_KK174	Met	Subclonal	Stat3c
13307_KK175	Met	Clonal	Stat3c
13891_KK124	Met	Subclonal	Stat3c
13892_KK125	Met	Clonal	Stat3c
14098_KK166	Met	Subclonal	Elf3
14099_KK168	Met	Subclonal	Elf3
14692_KK188	Met	Subclonal	Elf3
15291_KK189	Met	Subclonal	Elf3
15671_ELF-22	Met	Clonal	Elf3
17349_NICD-72	Met	Subclonal	RN1
17599_NICD-8	Met	Subclonal	RN1
18005_NICD-77	Met	Clonal	RN1
18562_NICD-100	Met	Subclonal	RN1
19111_NICD-39	Met	Subclonal	RN1
19788_NICD-57	Met	Clonal	RN1
5175_NFS001	Met	Clonal	p53_R270H
5416_NFS110	Met	Clonal	Control
5506_N07	Met	Subclonal	Control
5559_NFS005	Met	Clonal	p53_R270H
5630_N11	Met	Clonal	Control
6968_NFS161	Met	Subclonal	p53_R270H
7000_NFS022	Met	Subclonal	p53_R270H
8597_NFS102	Met	Clonal	p53_R270H
8865_KK018	Met	Clonal	Stat3c
B1217_B-34	Met	Clonal	Control
B1638_B-59	Met	Clonal	Control
B1638_B-60	Met	Clonal	Control
B2118_NFS255	Met	Clonal	E545K
B5895_R02	Met	Subclonal	Ras
B5998_R16	Met	Subclonal	Ras
B626_A-130	Met	Subclonal	H1047R
B931_A-98	Met	Clonal	E545K
B931_A-99	Met	Clonal	E545K
10429_KK048	Zcchc7	Subclonal	Stat3c
10686_KK069	Zcchc7	Subclonal	Stat3c
11000_KK076	Zcchc7	Subclonal	Stat3c
11000_KK077	Zcchc7	Subclonal	Stat3c
11000_KK078	Zcchc7	Clonal	Stat3c
11002_KK080	Zcchc7	Subclonal	Stat3c
11003_KK081	Zcchc7	Subclonal	Stat3c
11414_KK097	Zcchc7	Clonal	Stat3c
15280_ELF-20	Zcchc7	Subclonal	Elf3
17998_NICD-15	Zcchc7	Subclonal	RN1
18001_NICD-21	Zcchc7	Clonal	RN1
18693_NICD-30	Zcchc7	Subclonal	RN1
19788_NICD-59	Zcchc7	Subclonal	RN1
5262_NFS003	Zcchc7	Clonal	p53_R270H
5760_NFS024	Zcchc7	Subclonal	p53_R270H
8098_KK007	Zcchc7	Clonal	Stat3c
8463_NFS197	Zcchc7	Clonal	Stat3c
8865_KK016	Zcchc7	Clonal	Stat3c
8865_KK017	Zcchc7	Subclonal	Stat3c
8869_NFS202	Zcchc7	Clonal	Stat3c
9196_KK020	Zcchc7	Clonal	Stat3c
9399_NFS086	Zcchc7	Clonal	Control
B1616_A-100	Zcchc7	Clonal	E545K
B1638_B-59	Zcchc7	Subclonal	Control
B1858_A-142	Zcchc7	Subclonal	H1047R
B1858_A-144	Zcchc7	Clonal	H1047R
B1964_C064	Zcchc7	Clonal	H1047R
B2030_NFS229	Zcchc7	Subclonal	H1047R
B2030_NFS230	Zcchc7	Subclonal	H1047R
B2854_C48	Zcchc7	Subclonal	E545K
B2973_E002	Zcchc7	Clonal	H1047R
B3306_E018	Zcchc7	Clonal	H1047R
B5895_R09	Zcchc7	Clonal	Ras
B5895_R11	Zcchc7	Clonal	Ras
B5998_R13	Zcchc7	Subclonal	Ras
B5998_R18	Zcchc7	Subclonal	Ras
B5998_R20	Zcchc7	Subclonal	Ras
B5998_R21	Zcchc7	Subclonal	Ras
B6001_R40	Zcchc7	Clonal	Ras
B626_A-130	Zcchc7	Clonal	H1047R
N133_NICD-67	Zcchc7	Subclonal	RN1
N133_NICD-68	Zcchc7	Subclonal	RN1
10170_KK032	Smg6	Clonal	Stat3c
10267_KK039	Smg6	Subclonal	Stat3c
10569_KK063	Smg6	Subclonal	Stat3c
10685_KK066	Smg6	Subclonal	Stat3c
10686_KK069	Smg6	Subclonal	Stat3c
11000_KK077	Smg6	Subclonal	Stat3c
11000_KK078	Smg6	Clonal	Stat3c
11003_KK081	Smg6	Clonal	Stat3c
11195_KK083	Smg6	Subclonal	Stat3c
12423_KK142	Smg6	Subclonal	p53_R270H
14085_KK165	Smg6	Clonal	Elf3
14690_ELF-13	Smg6	Clonal	Elf3
15280_ELF-20	Smg6	Clonal	Elf3
17599_KK196	Smg6	Clonal	RN1
17998_NICD-15	Smg6	Subclonal	RN1
18517_NICD-97	Smg6	Clonal	RN1
19788_NICD-58	Smg6	Clonal	RN1
5263_NFS004	Smg6	Subclonal	p53_R270H
6691_KK005	Smg6	Clonal	Stat3c
6959_NFS037	Smg6	Clonal	p53_R270H
8210_NFS096	Smg6	Subclonal	p53_R270H
8463_NFS197	Smg6	Subclonal	Stat3c
8597_NFS104	Smg6	Clonal	p53_R270H
9399_NFS086	Smg6	Clonal	Control
A2951_NFS118	Smg6	Clonal	Control
A2951_NFS119	Smg6	Clonal	Control
B1359_A-128	Smg6	Clonal	H1047R
B2675_C061	Smg6	Clonal	H1047R
B2973_E001	Smg6	Clonal	H1047R
B3306_E018	Smg6	Clonal	H1047R
B5895_R10	Smg6	Subclonal	Ras
B5998_R13	Smg6	Subclonal	Ras
B5998_R16	Smg6	Clonal	Ras
B5998_R17	Smg6	Clonal	Ras
B5998_R20	Smg6	Subclonal	Ras
B6001_R43	Smg6	Clonal	Ras
B6001_R45	Smg6	Clonal	Ras
B6002_R28	Smg6	Clonal	Ras
B6002_R32	Smg6	Clonal	Ras
B6038_R61	Smg6	Clonal	Ras
B715_A-119	Smg6	Clonal	H1047R
N133_NICD-67	Smg6	Subclonal	RN1
10267_KK039	Gsk3b	Subclonal	Stat3c
10429_KK048	Gsk3b	Subclonal	Stat3c
10685_KK066	Gsk3b	Clonal	Stat3c
11000_KK076	Gsk3b	Subclonal	Stat3c
11000_KK078	Gsk3b	Subclonal	Stat3c
11938_KK103	Gsk3b	Subclonal	Stat3c
12388_KK115	Gsk3b	Clonal	Stat3c
12423_KK142	Gsk3b	Subclonal	p53_R270H
13456_KK178	Gsk3b	Clonal	Elf3
15250_KK157	Gsk3b	Subclonal	p53_R270H
17998_NICD-15	Gsk3b	Subclonal	RN1
19493_NICD-51	Gsk3b	Clonal	RN1
19788_NICD-57	Gsk3b	Clonal	RN1
19790_NICD-62	Gsk3b	Clonal	RN1
19790_NICD-63	Gsk3b	Clonal	RN1
19791_NICD-64	Gsk3b	Clonal	RN1
5262_NFS055	Gsk3b	Subclonal	p53_R270H
5332_NFS030	Gsk3b	Subclonal	p53_R270H
5506_N07	Gsk3b	Clonal	Control
6547_NFS179	Gsk3b	Clonal	Stat3c
8283_NFS185	Gsk3b	Clonal	Stat3c
8597_NFS103	Gsk3b	Subclonal	p53_R270H
9363_NFS172	Gsk3b	Subclonal	p53_R270H
B1454_A-79	Gsk3b	Clonal	H1047R
B1543_A-87	Gsk3b	Subclonal	Control
B1608_A-71	Gsk3b	Subclonal	H1047R
B1638_B-59	Gsk3b	Subclonal	Control
B1858_A-144	Gsk3b	Subclonal	H1047R
B2095_B-27	Gsk3b	Subclonal	H1047R
B2163_B-03	Gsk3b	Clonal	H1047R
B2585_C11	Gsk3b	Clonal	E545K
B2625_B-72	Gsk3b	Clonal	H1047R
B2675_C060	Gsk3b	Clonal	H1047R
B2854_C48	Gsk3b	Clonal	E545K
B2973_E002	Gsk3b	Clonal	H1047R
B5998_R20	Gsk3b	Subclonal	Ras
B6001_R40	Gsk3b	Clonal	Ras
B6001_R45	Gsk3b	Clonal	Ras
B6002_R28	Gsk3b	Subclonal	Ras
B715_A-119	Gsk3b	Subclonal	H1047R
B931_A-98	Gsk3b	Clonal	E545K
N133_NICD-66	Gsk3b	Subclonal	RN1
10429_KK048	Zfp148	Subclonal	Stat3c
11000_KK076	Zfp148	Subclonal	Stat3c
11003_KK081	Zfp148	Subclonal	Stat3c
11408_KK088	Zfp148	Clonal	Stat3c
12080_KK108	Zfp148	Clonal	Stat3c
14079_KK187	Zfp148	Clonal	Elf3
15250_KK157	Zfp148	Subclonal	p53_R270H
17230_NICD-4	Zfp148	Clonal	RN1
17599_NICD-7	Zfp148	Subclonal	RN1
18277_NICD-24	Zfp148	Subclonal	RN1
18517_NICD-97	Zfp148	Clonal	RN1
18550_NICD-27	Zfp148	Clonal	RN1
18550_NICD-28	Zfp148	Subclonal	RN1
18562_NICD-99	Zfp148	Clonal	RN1
19493_NICD-50	Zfp148	Clonal	RN1
5262_NFS003	Zfp148	Clonal	p53_R270H
5332_NFS031	Zfp148	Subclonal	p53_R270H
5506_N07	Zfp148	Subclonal	Control
6968_NFS160	Zfp148	Subclonal	p53_R270H
8618_NFS199	Zfp148	Subclonal	Stat3c
8865_KK017	Zfp148	Subclonal	Stat3c
8869_NFS202	Zfp148	Clonal	Stat3c
B1023_A-105	Zfp148	Clonal	Control
B1156_B-37	Zfp148	Clonal	Control
B1214_A-149	Zfp148	Clonal	Control
B1454_A-70	Zfp148	Clonal	H1047R
B1662_A-101	Zfp148	Clonal	E545K
B1730_A-160	Zfp148	Subclonal	H1047R
B2009_B-61	Zfp148	Clonal	Control
B2119_B-42	Zfp148	Subclonal	H1047R
B2123_B-32	Zfp148	Clonal	H1047R
B2585_C11	Zfp148	Clonal	E545K
B2612_C35	Zfp148	Clonal	E545K
B2625_B-64	Zfp148	Clonal	H1047R
B2625_B-66	Zfp148	Clonal	H1047R
B2675_C058	Zfp148	Clonal	H1047R
B2854_C48	Zfp148	Clonal	E545K
B5708_F02	Zfp148	Subclonal	Ras
B5998_R23	Zfp148	Subclonal	Ras
B6038_R66	Zfp148	Clonal	Ras
B715_A-119	Zfp148	Subclonal	H1047R
10429_KK048	Rbm9	Subclonal	Stat3c
10429_KK049	Rbm9	Clonal	Stat3c
10433_KK054	Rbm9	Subclonal	Stat3c
10442_KK059	Rbm9	Subclonal	Stat3c
10569_KK062	Rbm9	Subclonal	Stat3c
10686_KK069	Rbm9	Subclonal	Stat3c
11000_KK076	Rbm9	Subclonal	Stat3c
11195_KK083	Rbm9	Subclonal	Stat3c
11409_KK089	Rbm9	Clonal	Stat3c
12384_KK111	Rbm9	Subclonal	Stat3c
12423_KK142	Rbm9	Subclonal	p53_R270H
13094_ELF-1	Rbm9	Subclonal	Elf3
14089_ELF-3	Rbm9	Clonal	Elf3
14094_ELF-7	Rbm9	Clonal	Elf3
15250_KK157	Rbm9	Clonal	p53_R270H
17998_NICD-16	Rbm9	Clonal	RN1
18005_NICD-78	Rbm9	Subclonal	RN1
6547_NFS177	Rbm9	Subclonal	Stat3c
8461_NFS193	Rbm9	Clonal	Stat3c
8597_NFS102	Rbm9	Clonal	p53_R270H
8865_KK017	Rbm9	Subclonal	Stat3c
9196_KK020	Rbm9	Subclonal	Stat3c
9527_NFS211	Rbm9	Subclonal	Stat3c
B1160_NFS234	Rbm9	Clonal	Control
B1454_A-90	Rbm9	Clonal	H1047R
B1543_A-87	Rbm9	Clonal	Control
B1961_C051	Rbm9	Clonal	H1047R
B2163_B-05	Rbm9	Clonal	H1047R
B2625_B-66	Rbm9	Subclonal	H1047R
B2675_C059	Rbm9	Subclonal	H1047R
B2675_C062	Rbm9	Subclonal	H1047R
B2973_E002	Rbm9	Clonal	H1047R
B3144_C096	Rbm9	Clonal	H1047R
B5708_F01	Rbm9	Subclonal	Ras
B5998_R21	Rbm9	Subclonal	Ras
B5998_R22	Rbm9	Subclonal	Ras
B6001_R37	Rbm9	Clonal	Ras
B602_A-05	Rbm9	Clonal	E545K
B6038_R63	Rbm9	Subclonal	Ras
B6187_R80	Rbm9	Subclonal	Ras
B6189_R50	Rbm9	Clonal	Ras
10429_KK048	Pten	Subclonal	Stat3c
10442_KK059	Pten	Clonal	Stat3c
10569_KK063	Pten	Subclonal	Stat3c
10683_KK065	Pten	Clonal	Stat3c
10685_KK066	Pten	Subclonal	Stat3c
10685_KK068	Pten	Subclonal	Stat3c
11196_KK084	Pten	Subclonal	Stat3c
12080_KK107	Pten	Subclonal	Stat3c
12423_KK142	Pten	Subclonal	p53_R270H
12971_KK145	Pten	Subclonal	p53_R270H
13094_ELF-1	Pten	Clonal	Elf3
14096_ELF-9	Pten	Subclonal	Elf3
17230_NICD-2	Pten	Clonal	RN1
19112_NICD-40	Pten	Clonal	RN1
19790_NICD-61	Pten	Clonal	RN1
8461_NFS193	Pten	Clonal	Stat3c
8865_KK017	Pten	Subclonal	Stat3c
9249_NFS205	Pten	Clonal	Stat3c
9363_NFS173	Pten	Clonal	p53_R270H
9533_KK025	Pten	Clonal	Stat3c
B1454_A-79	Pten	Clonal	H1047R
B1454_A-90	Pten	Clonal	H1047R
B1454_A-91	Pten	Clonal	H1047R
B1579_A-68	Pten	Subclonal	H1047R
B1608_A-71	Pten	Subclonal	H1047R
B1784_B-18	Pten	Clonal	Control
B1858_A-144	Pten	Subclonal	H1047R
B2095_B-30	Pten	Subclonal	H1047R
B2854_C48	Pten	Clonal	E545K
B3144_C094	Pten	Clonal	H1047R
B3303_E007	Pten	Subclonal	H1047R
B5708_F02	Pten	Subclonal	Ras
B5895_R02	Pten	Subclonal	Ras
B5998_R18	Pten	Clonal	Ras
B5998_R19	Pten	Subclonal	Ras
B5998_R21	Pten	Subclonal	Ras
B5998_R22	Pten	Subclonal	Ras
B6001_R43	Pten	Clonal	Ras
B6038_R62	Pten	Subclonal	Ras
B6038_R64	Pten	Clonal	Ras
N133_NICD-66	Pten	Clonal	RN1
10429_KK048	App	Subclonal	Stat3c
10569_KK063	App	Subclonal	Stat3c
11000_KK076	App	Subclonal	Stat3c
11000_KK078	App	Clonal	Stat3c
12384_KK111	App	Clonal	Stat3c
14094_ELF-6	App	Clonal	Elf3
19112_NICD-40	App	Subclonal	RN1
19493_NICD-51	App	Subclonal	RN1
19788_NICD-57	App	Clonal	RN1
19790_NICD-61	App	Clonal	RN1
5559_NFS005	App	Subclonal	p53_R270H
8597_NFS103	App	Clonal	p53_R270H
8869_NFS203	App	Clonal	Stat3c
9399_NFS086	App	Clonal	Control
B1359_A-127	App	Clonal	H1047R
B1454_A-70	App	Subclonal	H1047R
B1543_A-87	App	Subclonal	Control
B1858_A-142	App	Subclonal	H1047R
B2095_B-27	App	Clonal	H1047R
B2119_B-43	App	Clonal	H1047R
B2163_B-05	App	Subclonal	H1047R
B2380_B-02	App	Clonal	E545K
B2523_B-71	App	Clonal	H1047R
B2675_C058	App	Clonal	H1047R
B2854_C48	App	Subclonal	E545K
B322_A-01	App	Subclonal	E545K
B5708_F07	App	Subclonal	Ras
B5708_F14	App	Clonal	Ras
B590_A-22	App	Clonal	E545K
B5998_R13	App	Subclonal	Ras
B5998_R14	App	Subclonal	Ras
B5998_R18	App	Clonal	Ras
B5998_R21	App	Subclonal	Ras
B6001_R40	App	Subclonal	Ras
B6002_R29	App	Subclonal	Ras
B602_A-06	App	Subclonal	E545K
B720_A-126	App	Subclonal	H1047R
B723_A-04	App	Clonal	E545K
B931_A-99	App	Clonal	E545K
10442_KK059	Tcf7l2	Clonal	Stat3c
10685_KK066	Tcf7l2	Subclonal	Stat3c
10695_KK073	Tcf7l2	Subclonal	Stat3c
11000_KK076	Tcf7l2	Subclonal	Stat3c
11000_KK077	Tcf7l2	Subclonal	Stat3c
11196_KK084	Tcf7l2	Subclonal	Stat3c
14089_ELF-3	Tcf7l2	Clonal	Elf3
15250_KK157	Tcf7l2	Subclonal	p53_R270H
15280_ELF-20	Tcf7l2	Subclonal	Elf3
17599_NICD-6	Tcf7l2	Subclonal	RN1
17599_NICD-7	Tcf7l2	Subclonal	RN1
17599_NICD-8	Tcf7l2	Subclonal	RN1
17599_NICD-9	Tcf7l2	Subclonal	RN1
17998_NICD-15	Tcf7l2	Subclonal	RN1
18001_NICD-22	Tcf7l2	Clonal	RN1
19111_NICD-39	Tcf7l2	Subclonal	RN1
19114_NICD-46	Tcf7l2	Clonal	RN1
19493_NICD-48	Tcf7l2	Clonal	RN1
19493_NICD-49	Tcf7l2	Clonal	RN1
19788_NICD-57	Tcf7l2	Clonal	RN1
19788_NICD-59	Tcf7l2	Subclonal	RN1
5262_NFS003	Tcf7l2	Clonal	p53_R270H
6394_NFS154	Tcf7l2	Subclonal	p53_R270H
B1411_B-47	Tcf7l2	Subclonal	E545K
B1454_A-79	Tcf7l2	Subclonal	H1047R
B1662_A-101	Tcf7l2	Subclonal	E545K
B1784_B-19	Tcf7l2	Clonal	Control
B2163_B-03	Tcf7l2	Subclonal	H1047R
B2675_C057	Tcf7l2	Subclonal	H1047R
B3144_C092	Tcf7l2	Clonal	H1047R
B3332_E009	Tcf7l2	Clonal	H1047R
B5998_R22	Tcf7l2	Subclonal	Ras
B6038_R69	Tcf7l2	Clonal	Ras
B603_A-02	Tcf7l2	Clonal	E545K
B715_A-119	Tcf7l2	Subclonal	H1047R
B715_A-120	Tcf7l2	Subclonal	H1047R
N133_NICD-66	Tcf7l2	Clonal	RN1
N133_NICD-68	Tcf7l2	Clonal	RN1
10174_KK038	Iqgap2	Subclonal	Stat3c
10433_KK054	Iqgap2	Clonal	Stat3c
10569_KK063	Iqgap2	Subclonal	Stat3c
10686_KK069	Iqgap2	Subclonal	Stat3c
14094_ELF-7	Iqgap2	Subclonal	Elf3
17998_NICD-16	Iqgap2	Subclonal	RN1
18005_NICD-79	Iqgap2	Subclonal	RN1
18729_NICD-34	Iqgap2	Clonal	RN1
19790_NICD-61	Iqgap2	Clonal	RN1
6959_NFS037	Iqgap2	Subclonal	p53_R270H
8597_NFS102	Iqgap2	Clonal	p53_R270H
8869_NFS202	Iqgap2	Clonal	Stat3c
9399_NFS085	Iqgap2	Clonal	Control
B1658_A-103	Iqgap2	Clonal	E545K
B2345_C14	Iqgap2	Subclonal	H1047R
B2854_C43	Iqgap2	Subclonal	E545K
B5708_F01	Iqgap2	Subclonal	Ras
B5708_F07	Iqgap2	Subclonal	Ras
B5998_R14	Iqgap2	Clonal	Ras
B5998_R15	Iqgap2	Clonal	Ras
B5998_R18	Iqgap2	Clonal	Ras
B5998_R20	Iqgap2	Subclonal	Ras
B6001_R34	Iqgap2	Clonal	Ras
B6001_R35	Iqgap2	Clonal	Ras
B6001_R37	Iqgap2	Clonal	Ras
B6001_R38	Iqgap2	Clonal	Ras
B6001_R39	Iqgap2	Clonal	Ras
B6001_R40	Iqgap2	Clonal	Ras
B6001_R41	Iqgap2	Clonal	Ras
B6001_R42	Iqgap2	Clonal	Ras
B6001_R44	Iqgap2	Clonal	Ras
B6001_R45	Iqgap2	Clonal	Ras
B6038_R58	Iqgap2	Clonal	Ras
B6189_R46	Iqgap2	Clonal	Ras
B6189_R50	Iqgap2	Subclonal	Ras
B715_A-118	Iqgap2	Subclonal	H1047R
B723_A-04	Iqgap2	Clonal	E545K
N133_NICD-66	Iqgap2	Clonal	RN1
10174_KK038	Ap3b1	Clonal	Stat3c
10448_KK061	Ap3b1	Clonal	Stat3c
10569_KK063	Ap3b1	Subclonal	Stat3c
10685_KK068	Ap3b1	Subclonal	Stat3c
10686_KK069	Ap3b1	Subclonal	Stat3c
10687_KK072	Ap3b1	Clonal	Stat3c
10695_KK073	Ap3b1	Subclonal	Stat3c
11196_KK084	Ap3b1	Subclonal	Stat3c
11409_KK089	Ap3b1	Subclonal	Stat3c
15250_KK157	Ap3b1	Subclonal	p53_R270H
17599_NICD-8	Ap3b1	Clonal	RN1
17943_NICD-13	Ap3b1	Subclonal	RN1
19493_NICD-50	Ap3b1	Clonal	RN1
5280_KK128	Ap3b1	Clonal	p53_R270H
5506_N07	Ap3b1	Subclonal	Control
6233_NFS036	Ap3b1	Subclonal	p53_R270H
6547_NFS178	Ap3b1	Subclonal	Stat3c
6688_NFS183	Ap3b1	Clonal	Stat3c
8597_NFS104	Ap3b1	Clonal	p53_R270H
8865_KK017	Ap3b1	Subclonal	Stat3c
B1633_A-151	Ap3b1	Clonal	Control
B1662_A-101	Ap3b1	Subclonal	E545K
B2119_B-43	Ap3b1	Clonal	H1047R
B2675_C058	Ap3b1	Subclonal	H1047R
B2854_C48	Ap3b1	Subclonal	E545K
B3144_C096	Ap3b1	Clonal	H1047R
B3306_E018	Ap3b1	Clonal	H1047R
B3332_E009	Ap3b1	Clonal	H1047R
B5708_F11	Ap3b1	Clonal	Ras
B590_A-19	Ap3b1	Clonal	E545K
B5998_R15	Ap3b1	Subclonal	Ras
B6000_R53	Ap3b1	Clonal	Ras
B6001_R37	Ap3b1	Clonal	Ras
B6001_R42	Ap3b1	Clonal	Ras
B6038_R64	Ap3b1	Subclonal	Ras
B603_A-02	Ap3b1	Clonal	E545K
B715_A-120	Ap3b1	Subclonal	H1047R
10170_KK032	Ambra1	Clonal	Stat3c
10429_KK048	Ambra1	Subclonal	Stat3c
11000_KK076	Ambra1	Subclonal	Stat3c
11002_KK079	Ambra1	Clonal	Stat3c
11493_KK131	Ambra1	Clonal	p53_R270H
12384_KK112	Ambra1	Clonal	Stat3c
12423_KK142	Ambra1	Subclonal	p53_R270H
17230_NICD-5	Ambra1	Subclonal	RN1
17599_KK197	Ambra1	Clonal	RN1
18510_NICD-91	Ambra1	Subclonal	RN1
18510_NICD-92	Ambra1	Subclonal	RN1
18562_NICD-99	Ambra1	Clonal	RN1
19112_NICD-41	Ambra1	Clonal	RN1
19493_NICD-49	Ambra1	Subclonal	RN1
19493_NICD-51	Ambra1	Subclonal	RN1
19790_NICD-63	Ambra1	Subclonal	RN1
4672_NFS134	Ambra1	Subclonal	Control
6233_NFS035	Ambra1	Subclonal	p53_R270H
6718_NFS131	Ambra1	Subclonal	Control
8865_KK017	Ambra1	Subclonal	Stat3c
A2951_NFS118	Ambra1	Clonal	Control
B1170_A-108	Ambra1	Clonal	Control
B1256_A-65	Ambra1	Subclonal	H1047R
B1359_A-128	Ambra1	Clonal	H1047R
B1730_A-160	Ambra1	Clonal	H1047R
B2585_C11	Ambra1	Clonal	E545K
B3144_C094	Ambra1	Clonal	H1047R
B3303_E007	Ambra1	Clonal	H1047R
B5895_R02	Ambra1	Clonal	Ras
B5998_R13	Ambra1	Subclonal	Ras
B5998_R20	Ambra1	Subclonal	Ras
B6001_R35	Ambra1	Subclonal	Ras
B6001_R39	Ambra1	Clonal	Ras
B6001_R41	Ambra1	Subclonal	Ras
B6038_R64	Ambra1	Clonal	Ras
B761_A-44	Ambra1	Clonal	H1047R
B931_A-98	Ambra1	Subclonal	E545K
10270_KK044	Crebbp	Subclonal	Stat3c
10442_KK059	Crebbp	Clonal	Stat3c
10569_KK063	Crebbp	Subclonal	Stat3c
10686_KK069	Crebbp	Clonal	Stat3c
11000_KK076	Crebbp	Subclonal	Stat3c
11002_KK080	Crebbp	Subclonal	Stat3c
11195_KK083	Crebbp	Clonal	Stat3c
11196_KK084	Crebbp	Subclonal	Stat3c
11238_KK130	Crebbp	Clonal	p53_R270H
11409_KK089	Crebbp	Subclonal	Stat3c
11941_KK106	Crebbp	Subclonal	Stat3c
12735_KK171	Crebbp	Clonal	Stat3c
17230_NICD-5	Crebbp	Clonal	RN1
17998_NICD-16	Crebbp	Subclonal	RN1
18693_NICD-31	Crebbp	Subclonal	RN1
19493_NICD-51	Crebbp	Subclonal	RN1
19493_NICD-52	Crebbp	Clonal	RN1
19788_NICD-59	Crebbp	Subclonal	RN1
5068_NFS039	Crebbp	Clonal	Control
6547_NFS179	Crebbp	Clonal	Stat3c
8098_KK008	Crebbp	Subclonal	Stat3c
8865_KK017	Crebbp	Clonal	Stat3c
9399_NFS085	Crebbp	Subclonal	Control
B1637_A-150	Crebbp	Subclonal	Control
B2095_B-23	Crebbp	Subclonal	H1047R
B2612_C37	Crebbp	Clonal	E545K
B2854_C43	Crebbp	Clonal	E545K
B2973_E001	Crebbp	Clonal	H1047R
B5998_R22	Crebbp	Subclonal	Ras
B6000_R53	Crebbp	Subclonal	Ras
B6001_R34	Crebbp	Clonal	Ras
B6001_R35	Crebbp	Clonal	Ras
B6002_R27	Crebbp	Subclonal	Ras
B6038_R69	Crebbp	Subclonal	Ras
B626_A-130	Crebbp	Clonal	H1047R
N133_NICD-66	Crebbp	Clonal	RN1
10429_KK048	Usp9x	Subclonal	Stat3c
10448_KK060	Usp9x	Subclonal	Stat3c
10448_KK061	Usp9x	Clonal	Stat3c
10686_KK071	Usp9x	Subclonal	Stat3c
11000_KK076	Usp9x	Subclonal	Stat3c
11002_KK080	Usp9x	Clonal	Stat3c
11195_KK083	Usp9x	Subclonal	Stat3c
11238_KK130	Usp9x	Subclonal	p53_R270H
11938_KK102	Usp9x	Subclonal	Stat3c
12423_KK142	Usp9x	Subclonal	p53_R270H
15250_KK157	Usp9x	Clonal	p53_R270H
18729_NICD-35	Usp9x	Subclonal	RN1
18733_NICD-38	Usp9x	Subclonal	RN1
19788_NICD-58	Usp9x	Subclonal	RN1
5506_N07	Usp9x	Subclonal	Control
5559_N08	Usp9x	Clonal	p53_R270H
6232_N14	Usp9x	Subclonal	Control
8372_NFS190	Usp9x	Subclonal	Stat3c
8463_NFS194	Usp9x	Clonal	Stat3c
8597_NFS103	Usp9x	Clonal	p53_R270H
8618_NFS199	Usp9x	Subclonal	Stat3c
8865_KK017	Usp9x	Clonal	Stat3c
9196_KK020	Usp9x	Clonal	Stat3c
9530_KK023	Usp9x	Clonal	Stat3c
B1366_B-49	Usp9x	Clonal	Control
B1858_A-142	Usp9x	Clonal	H1047R
B3142_C081	Usp9x	Clonal	H1047R
B5895_R10	Usp9x	Clonal	Ras
B5998_R18	Usp9x	Subclonal	Ras
B5998_R21	Usp9x	Subclonal	Ras
B5998_R22	Usp9x	Subclonal	Ras
B6038_R66	Usp9x	Clonal	Ras
B715_A-119	Usp9x	Subclonal	H1047R
N133_NICD-66	Usp9x	Clonal	RN1
N133_NICD-68	Usp9x	Subclonal	RN1
10428_KK047	Qk	Clonal	Stat3c
10429_KK048	Qk	Subclonal	Stat3c
10442_KK059	Qk	Clonal	Stat3c
10569_KK063	Qk	Subclonal	Stat3c
11000_KK076	Qk	Subclonal	Stat3c
11003_KK081	Qk	Subclonal	Stat3c
12423_KK142	Qk	Subclonal	p53_R270H
15671_ELF-22	Qk	Clonal	Elf3
19493_NICD-50	Qk	Clonal	RN1
5506_N07	Qk	Subclonal	Control
8080_NFS144	Qk	Clonal	Control
8366_NFS186	Qk	Clonal	Stat3c
8865_KK017	Qk	Subclonal	Stat3c
9363_NFS172	Qk	Subclonal	p53_R270H
9399_NFS086	Qk	Clonal	Control
B1026_C02	Qk	Subclonal	Control
B1366_B-50	Qk	Subclonal	Control
B1543_A-87	Qk	Clonal	Control
B1569_A-69	Qk	Subclonal	H1047R
B1629_E040	Qk	Clonal	E545K
B1858_A-142	Qk	Clonal	H1047R
B2017_B-22	Qk	Clonal	Control
B2119_B-43	Qk	Clonal	H1047R
B2854_C47	Qk	Subclonal	E545K
B2854_C48	Qk	Subclonal	E545K
B3144_C093	Qk	Clonal	H1047R
B5998_R22	Qk	Subclonal	Ras
B5998_R23	Qk	Subclonal	Ras
B6000_R53	Qk	Subclonal	Ras
B6001_R44	Qk	Clonal	Ras
B602_A-05	Qk	Clonal	E545K
B6038_R66	Qk	Clonal	Ras
B6187_R75	Qk	Subclonal	Ras
B931_A-98	Qk	Clonal	E545K
10429_KK048	Cul1	Subclonal	Stat3c
10569_KK063	Cul1	Subclonal	Stat3c
10685_KK068	Cul1	Subclonal	Stat3c
10686_KK069	Cul1	Subclonal	Stat3c
10686_KK070	Cul1	Clonal	Stat3c
11000_KK076	Cul1	Subclonal	Stat3c
11002_KK079	Cul1	Subclonal	Stat3c
11414_KK096	Cul1	Clonal	Stat3c
12384_KK112	Cul1	Clonal	Stat3c
12384_KK113	Cul1	Clonal	Stat3c
12384_KK114	Cul1	Subclonal	Stat3c
15250_KK157	Cul1	Clonal	p53_R270H
17076_KK192	Cul1	Clonal	p53_R270H
17998_NICD-16	Cul1	Subclonal	RN1
19493_NICD-49	Cul1	Clonal	RN1
5262_N04	Cul1	Subclonal	p53_R270H
9196_KK021	Cul1	Subclonal	Stat3c
9252_NFS208	Cul1	Clonal	Stat3c
9533_KK025	Cul1	Subclonal	Stat3c
B1256_A-62	Cul1	Clonal	H1047R
B1608_A-71	Cul1	Clonal	H1047R
B2163_B-05	Cul1	Clonal	H1047R
B2345_C14	Cul1	Clonal	H1047R
B2854_C48	Cul1	Clonal	E545K
B3144_C091	Cul1	Clonal	H1047R
B5895_R02	Cul1	Subclonal	Ras
B5998_R20	Cul1	Subclonal	Ras
B6000_R56	Cul1	Clonal	Ras
B6001_R34	Cul1	Clonal	Ras
B6001_R37	Cul1	Subclonal	Ras
B6002_R31	Cul1	Subclonal	Ras
B602_A-05	Cul1	Clonal	E545K
B715_A-119	Cul1	Clonal	H1047R
B720_A-126	Cul1	Subclonal	H1047R
10429_KK048	Pdlim5	Subclonal	Stat3c
10433_KK054	Pdlim5	Subclonal	Stat3c
10569_KK063	Pdlim5	Subclonal	Stat3c
10685_KK066	Pdlim5	Clonal	Stat3c
11000_KK076	Pdlim5	Subclonal	Stat3c
11003_KK081	Pdlim5	Clonal	Stat3c
12080_KK108	Pdlim5	Subclonal	Stat3c
17599_NICD-8	Pdlim5	Subclonal	RN1
19114_NICD-45	Pdlim5	Clonal	RN1
19114_NICD-46	Pdlim5	Clonal	RN1
19788_NICD-55	Pdlim5	Clonal	RN1
5262_NFS003	Pdlim5	Clonal	p53_R270H
6232_N14	Pdlim5	Subclonal	Control
6547_NFS178	Pdlim5	Clonal	Stat3c
8372_NFS190	Pdlim5	Subclonal	Stat3c
8461_NFS193	Pdlim5	Clonal	Stat3c
8865_KK017	Pdlim5	Subclonal	Stat3c
B1858_A-142	Pdlim5	Subclonal	H1047R
B1858_A-144	Pdlim5	Subclonal	H1047R
B2118_NFS255	Pdlim5	Subclonal	E545K
B212_A-12	Pdlim5	Clonal	E545K
B2345_C14	Pdlim5	Clonal	H1047R
B3093_C089	Pdlim5	Clonal	H1047R
B3303_E007	Pdlim5	Subclonal	H1047R
B5708_F12	Pdlim5	Clonal	Ras
B5895_R09	Pdlim5	Clonal	Ras
B5998_R13	Pdlim5	Clonal	Ras
B5998_R17	Pdlim5	Clonal	Ras
B5998_R21	Pdlim5	Clonal	Ras
B5998_R23	Pdlim5	Clonal	Ras
B6002_R30	Pdlim5	Subclonal	Ras
B626_A-130	Pdlim5	Subclonal	H1047R
B715_A-121	Pdlim5	Clonal	H1047R
10429_KK049	Med13l	Subclonal	Stat3c
10433_KK054	Med13l	Subclonal	Stat3c
10442_KK059	Med13l	Clonal	Stat3c
10569_KK063	Med13l	Subclonal	Stat3c
11000_KK076	Med13l	Subclonal	Stat3c
11195_KK083	Med13l	Clonal	Stat3c
12087_KK126	Med13l	Subclonal	Stat3c
12423_KK142	Med13l	Subclonal	p53_R270H
14692_KK188	Med13l	Subclonal	Elf3
14754_ELF-19	Med13l	Subclonal	Elf3
15250_KK157	Med13l	Clonal	p53_R270H
19493_NICD-50	Med13l	Subclonal	RN1
5262_NFS003	Med13l	Clonal	p53_R270H
6233_NFS036	Med13l	Clonal	p53_R270H
6691_KK005	Med13l	Subclonal	Stat3c
8597_NFS103	Med13l	Clonal	p53_R270H
8865_KK017	Med13l	Subclonal	Stat3c
9399_NFS087	Med13l	Clonal	Control
B1230_A-50	Med13l	Subclonal	H1047R
B1359_A-127	Med13l	Clonal	H1047R
B1359_A-128	Med13l	Clonal	H1047R
B1454_A-79	Med13l	Clonal	H1047R
B1608_A-75	Med13l	Subclonal	H1047R
B2095_B-30	Med13l	Clonal	H1047R
B2523_B-68	Med13l	Subclonal	H1047R
B5708_F10	Med13l	Clonal	Ras
B5895_R11	Med13l	Subclonal	Ras
B5998_R13	Med13l	Clonal	Ras
B5998_R17	Med13l	Clonal	Ras
B6001_R34	Med13l	Clonal	Ras
B6001_R39	Med13l	Clonal	Ras
B6189_R49	Med13l	Clonal	Ras
B715_A-119	Med13l	Subclonal	H1047R
10170_KK032	Cul3	Subclonal	Stat3c
11000_KK076	Cul3	Subclonal	Stat3c
11195_KK083	Cul3	Clonal	Stat3c
17230_NICD-5	Cul3	Clonal	RN1
17599_NICD-8	Cul3	Subclonal	RN1
19493_NICD-50	Cul3	Clonal	RN1
5559_NFS005	Cul3	Subclonal	p53_R270H
6961_NFS073	Cul3	Clonal	Control
8080_NFS144	Cul3	Subclonal	Control
8461_NFS193	Cul3	Clonal	Stat3c
8467_NFS148	Cul3	Clonal	Control
8865_KK017	Cul3	Subclonal	Stat3c
9252_NFS208	Cul3	Subclonal	Stat3c
9399_NFS087	Cul3	Subclonal	Control
9527_NFS211	Cul3	Subclonal	Stat3c
B1217_B-35	Cul3	Subclonal	Control
B1359_A-127	Cul3	Subclonal	H1047R
B1858_A-142	Cul3	Subclonal	H1047R
B1858_A-144	Cul3	Subclonal	H1047R
B1961_C051	Cul3	Subclonal	H1047R
B2163_B-03	Cul3	Clonal	H1047R
B2675_C058	Cul3	Clonal	H1047R
B2854_C48	Cul3	Subclonal	E545K
B2973_E002	Cul3	Clonal	H1047R
B484_A-07	Cul3	Subclonal	E545K
B598_A-13	Cul3	Clonal	E545K
B5998_R15	Cul3	Subclonal	Ras
B5998_R20	Cul3	Clonal	Ras
B5998_R22	Cul3	Subclonal	Ras
B6002_R33	Cul3	Clonal	Ras
B6038_R64	Cul3	Subclonal	Ras
B6038_R67	Cul3	Clonal	Ras
B720_A-126	Cul3	Subclonal	H1047R
10686_KK069	Cnot6l	Subclonal	Stat3c
10695_KK073	Cnot6l	Subclonal	Stat3c
14085_KK165	Cnot6l	Clonal	Elf3
17998_NICD-15	Cnot6l	Subclonal	RN1
18506_NICD-84	Cnot6l	Clonal	RN1
18729_NICD-35	Cnot6l	Subclonal	RN1
19114_NICD-46	Cnot6l	Clonal	RN1
5068_NFS039	Cnot6l	Clonal	Control
5506_N07	Cnot6l	Subclonal	Control
5899_NFS038	Cnot6l	Subclonal	p53_R270H
6688_NFS183	Cnot6l	Subclonal	Stat3c
6691_KK005	Cnot6l	Clonal	Stat3c
8467_NFS148	Cnot6l	Clonal	Control
8865_KK017	Cnot6l	Subclonal	Stat3c
8865_KK018	Cnot6l	Subclonal	Stat3c
B1784_B-19	Cnot6l	Subclonal	Control
B1858_A-142	Cnot6l	Subclonal	H1047R
B1858_A-144	Cnot6l	Subclonal	H1047R
B2123_B-29	Cnot6l	Subclonal	H1047R
B2675_C058	Cnot6l	Clonal	H1047R
B3144_C092	Cnot6l	Clonal	H1047R
B3306_E018	Cnot6l	Clonal	H1047R
B3332_E009	Cnot6l	Clonal	H1047R
B5708_F04	Cnot6l	Subclonal	Ras
B5708_F06	Cnot6l	Subclonal	Ras
B5708_F08	Cnot6l	Clonal	Ras
B5998_R14	Cnot6l	Subclonal	Ras
B5998_R16	Cnot6l	Clonal	Ras
B5998_R23	Cnot6l	Subclonal	Ras
B6002_R33	Cnot6l	Subclonal	Ras
B715_A-119	Cnot6l	Subclonal	H1047R
N133_NICD-66	Cnot6l	Clonal	RN1
N133_NICD-67	Cnot6l	Subclonal	RN1
10429_KK048	Ash1l	Subclonal	Stat3c
10683_KK065	Ash1l	Clonal	Stat3c
10686_KK071	Ash1l	Subclonal	Stat3c
10695_KK073	Ash1l	Subclonal	Stat3c
11000_KK076	Ash1l	Subclonal	Stat3c
11003_KK081	Ash1l	Clonal	Stat3c
12735_KK171	Ash1l	Clonal	Stat3c
15250_KK157	Ash1l	Clonal	p53_R270H
18550_NICD-28	Ash1l	Subclonal	RN1
18729_NICD-35	Ash1l	Subclonal	RN1
19493_NICD-48	Ash1l	Subclonal	RN1
19493_NICD-51	Ash1l	Subclonal	RN1
19640_NICD-53	Ash1l	Subclonal	RN1
8171_NFS010	Ash1l	Clonal	p53_R270H
8210_NFS096	Ash1l	Subclonal	p53_R270H
8463_NFS197	Ash1l	Clonal	Stat3c
9397_NFS175	Ash1l	Subclonal	Control
A2951_NFS119	Ash1l	Clonal	Control
B1366_B-51	Ash1l	Clonal	Control
B1638_B-59	Ash1l	Subclonal	Control
B1662_A-101	Ash1l	Clonal	E545K
B1961_C051	Ash1l	Clonal	H1047R
B2095_B-31	Ash1l	Subclonal	H1047R
B2612_C37	Ash1l	Clonal	E545K
B2854_C44	Ash1l	Subclonal	E545K
B5998_R20	Ash1l	Subclonal	Ras
B6001_R41	Ash1l	Subclonal	Ras
B6002_R24	Ash1l	Subclonal	Ras
B6038_R69	Ash1l	Clonal	Ras
B6187_R75	Ash1l	Clonal	Ras
B715_A-120	Ash1l	Subclonal	H1047R
B720_A-126	Ash1l	Clonal	H1047R
N133_NICD-67	Ash1l	Subclonal	RN1
10173_KK037	Pan3	Clonal	Stat3c
10433_KK054	Pan3	Subclonal	Stat3c
10442_KK059	Pan3	Clonal	Stat3c
10569_KK063	Pan3	Subclonal	Stat3c
10682_KK064	Pan3	Clonal	Stat3c
11003_KK081	Pan3	Subclonal	Stat3c
11196_KK084	Pan3	Subclonal	Stat3c
11938_KK102	Pan3	Subclonal	Stat3c
12080_KK108	Pan3	Subclonal	Stat3c
14094_ELF-7	Pan3	Clonal	Elf3
14098_KK166	Pan3	Subclonal	Elf3
14690_ELF-13	Pan3	Clonal	Elf3
15250_KK157	Pan3	Clonal	p53_R270H
8180_NFS142	Pan3	Clonal	Control
8210_NFS096	Pan3	Subclonal	p53_R270H
8865_KK017	Pan3	Subclonal	Stat3c
B1858_A-141	Pan3	Clonal	H1047R
B1858_A-144	Pan3	Clonal	H1047R
B2675_C056	Pan3	Clonal	H1047R
B2675_C057	Pan3	Subclonal	H1047R
B2675_C058	Pan3	Subclonal	H1047R
B2854_C46	Pan3	Subclonal	E545K
B5708_F02	Pan3	Clonal	Ras
B5708_F06	Pan3	Clonal	Ras
B5998_R13	Pan3	Subclonal	Ras
B5998_R18	Pan3	Clonal	Ras
B5998_R19	Pan3	Subclonal	Ras
B5998_R23	Pan3	Subclonal	Ras
B6189_R51	Pan3	Clonal	Ras
B715_A-119	Pan3	Subclonal	H1047R
B715_A-120	Pan3	Subclonal	H1047R
N133_NICD-67	Pan3	Clonal	RN1
10429_KK048	Dyrk1a	Subclonal	Stat3c
10448_KK060	Dyrk1a	Clonal	Stat3c
10448_KK061	Dyrk1a	Subclonal	Stat3c
10685_KK068	Dyrk1a	Subclonal	Stat3c
10695_KK073	Dyrk1a	Subclonal	Stat3c
12080_KK107	Dyrk1a	Subclonal	Stat3c
14079_KK187	Dyrk1a	Subclonal	Elf3
14089_ELF-3	Dyrk1a	Clonal	Elf3
15250_KK157	Dyrk1a	Clonal	p53_R270H
17076_KK192	Dyrk1a	Subclonal	p53_R270H
17230_NICD-4	Dyrk1a	Clonal	RN1
17599_KK004	Dyrk1a	Clonal	RN1
17599_KK196	Dyrk1a	Clonal	RN1
17599_KK197	Dyrk1a	Clonal	RN1
19493_NICD-50	Dyrk1a	Subclonal	RN1
19788_NICD-59	Dyrk1a	Subclonal	RN1
5433_NFS008	Dyrk1a	Clonal	p53_R270H
6968_NFS161	Dyrk1a	Subclonal	p53_R270H
8080_NFS144	Dyrk1a	Subclonal	Control
9196_KK021	Dyrk1a	Subclonal	Stat3c
B1454_A-90	Dyrk1a	Clonal	H1047R
B1608_A-71	Dyrk1a	Subclonal	H1047R
B2675_C061	Dyrk1a	Subclonal	H1047R
B3060_E017	Dyrk1a	Clonal	E545K
B5708_F04	Dyrk1a	Clonal	Ras
B5895_R02	Dyrk1a	Clonal	Ras
B5998_R14	Dyrk1a	Clonal	Ras
B5998_R15	Dyrk1a	Subclonal	Ras
B5998_R18	Dyrk1a	Subclonal	Ras
B6000_R53	Dyrk1a	Subclonal	Ras
B6001_R42	Dyrk1a	Clonal	Ras
B6002_R33	Dyrk1a	Subclonal	Ras
10448_KK061	Zfx	Clonal	Stat3c
11195_KK082	Zfx	Subclonal	Stat3c
12428_KK144	Zfx	Subclonal	p53_R270H
14098_KK166	Zfx	Subclonal	Elf3
18550_NICD-28	Zfx	Subclonal	RN1
18729_NICD-35	Zfx	Subclonal	RN1
5327_NFS151	Zfx	Clonal	Control
8372_NFS190	Zfx	Subclonal	Stat3c
8463_NFS197	Zfx	Subclonal	Stat3c
A2951_NFS118	Zfx	Subclonal	Control
A2951_NFS119	Zfx	Clonal	Control
B1359_A-127	Zfx	Clonal	H1047R
B1359_A-128	Zfx	Clonal	H1047R
B2095_B-28	Zfx	Subclonal	H1047R
B2119_B-40	Zfx	Clonal	H1047R
B2119_B-41	Zfx	Subclonal	H1047R
B2163_B-15	Zfx	Subclonal	H1047R
B2256_C40	Zfx	Subclonal	E545K
B2345_C14	Zfx	Clonal	H1047R
B2620_B-53	Zfx	Subclonal	H1047R
B2675_C060	Zfx	Subclonal	H1047R
B2854_C44	Zfx	Clonal	E545K
B3144_C091	Zfx	Clonal	H1047R
B3303_E007	Zfx	Subclonal	H1047R
B439_A-40	Zfx	Clonal	H1047R
B484_A-07	Zfx	Clonal	E545K
B5998_R21	Zfx	Subclonal	Ras
B6002_R24	Zfx	Clonal	Ras
B626_A-45	Zfx	Clonal	H1047R
B715_A-120	Zfx	Subclonal	H1047R
N133_NICD-68	Zfx	Clonal	RN1
10429_KK049	Slmap	Subclonal	Stat3c
10569_KK063	Slmap	Subclonal	Stat3c
10685_KK066	Slmap	Clonal	Stat3c
11000_KK076	Slmap	Subclonal	Stat3c
11000_KK078	Slmap	Clonal	Stat3c
11002_KK079	Slmap	Subclonal	Stat3c
11195_KK083	Slmap	Clonal	Stat3c
11414_KK096	Slmap	Clonal	Stat3c
13899_KK154	Slmap	Clonal	p53_R270H
14427_ELF-11	Slmap	Clonal	Elf3
17076_KK192	Slmap	Subclonal	p53_R270H
17230_NICD-4	Slmap	Subclonal	RN1
17998_NICD-15	Slmap	Subclonal	RN1
18729_NICD-34	Slmap	Clonal	RN1
19111_NICD-39	Slmap	Subclonal	RN1
19788_NICD-57	Slmap	Clonal	RN1
5506_N07	Slmap	Subclonal	Control
8098_KK007	Slmap	Clonal	Stat3c
8597_NFS104	Slmap	Subclonal	p53_R270H
B1975_C28	Slmap	Subclonal	E545K
B2339_B-45	Slmap	Subclonal	E545K
B2854_C43	Slmap	Clonal	E545K
B5708_F02	Slmap	Subclonal	Ras
B5708_F06	Slmap	Subclonal	Ras
B5895_R01	Slmap	Clonal	Ras
B5895_R02	Slmap	Clonal	Ras
B5998_R16	Slmap	Subclonal	Ras
B6001_R34	Slmap	Clonal	Ras
B6002_R24	Slmap	Clonal	Ras
B603_A-02	Slmap	Clonal	E545K
B720_A-126	Slmap	Subclonal	H1047R
10429_KK048	Grlf1	Subclonal	Stat3c
10430_KK050	Grlf1	Clonal	Stat3c
10433_KK054	Grlf1	Clonal	Stat3c
10686_KK069	Grlf1	Subclonal	Stat3c
10687_KK072	Grlf1	Clonal	Stat3c
11409_KK089	Grlf1	Subclonal	Stat3c
12080_KK107	Grlf1	Clonal	Stat3c
15250_KK157	Grlf1	Subclonal	p53_R270H
17349_NICD-73	Grlf1	Subclonal	RN1
17998_NICD-15	Grlf1	Subclonal	RN1
17998_NICD-16	Grlf1	Subclonal	RN1
[truncated: 2,108 more rows]

[truncated: 5 more sheets: ASC, Papillary, PDA, Spindle, Squamous]
