# Supplementary material for: Single allele loss-of-function mutations select and sculpt conditional cooperative networks in breast cancer
Source: Nat Commun. 2021 Sep 2;12:5238. doi: 10.1038/s41467-021-25467-w (PMC8413298; doi:10.1038/s41467-021-25467-w)
Supplement: Supplementary file 6 — Supplementary Data 3 [file 41467_2021_25467_MOESM6_ESM.xlsx]

## Sheet: Combined Clonal data
All gCIS combined from Control, EK, HR, p53RH, Ras, Notch1 Stat3C, Elf3 and Lfng cohorts		One large cohort consisting of tumors from Control, Pik3ca-EK, Pik3ca-HR, p53, Ras, Notch1-ICD, Stat3C and Elf3 mice (Genes identified as Clonal)		Unique to one large cohort list (Genes identified as Clonal)		Unique to one large cohort list (Genes identified as Clonal)	Number of tumors
Abcc2		1600014C10Rik		1600014C10Rik		Med13	64
Acaa2		1700052K11Rik lncRNA		1700052K11Rik lncRNA		Ppp3ca	48
Actr8		1700109H08Rik		1700109H08Rik		Rbm9	41
Adsl		Actr8		Adra2a		App	39
Aebp2		Adra2a		Ambra1		Ambra1	37
Aff4		Ambra1		Ampd2		Ap3b1	37
Agps		Ampd2		Ankib1		Med13l	33
Ahcyl2		Ankib1		Ap3b1		Cul3	33
Ahdc1		Ankrd11		Apba3		Cnot6l	33
Akap13		Ap3b1		Apon		Pdlim5	33
Amer1		Apba3		App		Pan3	32
Angptl4		Apon		Ate1		Zmiz1	29
Ankrd11		App		BC020402		Tcf20	29
Ankrd13a		Asb3		Bmp2k		Rreb1	28
Anks1		Ash1l		Brd1		Kmt2e (Mll5)	25
Ano6		Ate1		Capzb		Bmp2k	25
Apc		Axin1		Ccin		Tlk2	25
Arfgef2		BC020402		Chka		Zfr	24
Arhgap8		Bmp2k		Chmp6		Rnf216	24
Arid4b		Brd1		Cnot6l		Lims1	23
As3mt		Capza2		Cops3		Stk24	22
Asb3		Capzb		Cpeb2		Sarnp	22
Ash1l		Card11		Csnk1a1		Fryl	21
Atg3		Ccin		Cul3		Map3k2	20
Atg4a		Cept1		Cyp20a1		Ube2e3	20
AW209491		Chka		Evi2b		Reps1	20
Axin1		Chmp6		F2rl2		Nfib	19
Bach2		Cnot6l		Fam72a		Rlf	19
Baz2b		Cops3		Fbll1		Tusc3	19
Bcl11a		Cpeb2		Fbxo11		Sfrs2ip	18
Bicd2		Cplane1		Fgfr1op2		Capzb	17
Bnip3l		Crebbp		Fryl		Ankib1	16
Bod1l		Csnk1a1		G530011O06Rik lncRNA		Vgll4	16
Bptf		Cul1		Gm10638		Ilrun	16
C1galt1		Cul3		Gm13088		Rubcn	15
Cab39l		Cux1		Gm4013		Fgfr1op2	15
Capn7		Cyp20a1		Gm7854		Sfrs15	15
Capza2		D5Ertd579e		Gna13		1600014C10Rik	15
Card11		Dcp2		Gnat2		Wbp1l	15
Casp8ap2		Dear1		Gpr114		Evi2b	14
Catsper4		Dip2b		Hdhd2		Ate1	14
Cbfb		Dyrk1a		Hnrnpm		Csnk1a1	13
Ccdc186		Eed		Il3		Kpnb1	12
Ccdc41		Eif4enif1		Ilrun		Gna13	12
Ccdc75		Epc1		Kmt2e (Mll5)		Brd1	12
Cd177		Eras		Kpnb1		Fbxo11	12
Cdc7		Evi2b		Krt5		Gm7854	11
Cdk17		Exoc4		Lims1		Nudt21	11
Cdk19		Ext1		Maip1		Rbm27	11
Cdk5rap1		F2rl2		Map3k2		Nap1l1	11
Cenpc1		Fam72a		March7		Wac	11
Cenpq		Fbll1		Matk		Cpeb2	10
Cept1		Fbxo11		Med13		G530011O06Rik lncRNA	10
Chl1		Fbxw7		Med13l		Nfyc	10
CMIP		Fgfr1op2		Mir103-2		Fam72a	10
Cnst		Fnip1		Mir29b-2/Mir29c		Ampd2	10
Col5a1		Fryl		Mir30c-1		Ube2f	10
Cplane1		G530011O06Rik lncRNA		Mir365-2		Cops3	10
Cpped1		Gm10638		Nap1l1		Gnat2	10
Crebbp		Gm10997		Nfib		BC020402	9
Crispld2		Gm13078		Nfyc		Ppm1f	9
Crybg3		Gm13088		Nudt21		Safb2	9
Csgalnact2		Gm4013		Pan3		Cyp20a1	9
Csnk2a1		Gm7854		Pcdhac2		Adra2a	9
Cul1		Gna13		Pcgf3		1700052K11Rik lncRNA	8
Cux1		Gnaq		Pdlim5		March7	8
D11Wsu99e/47e (Fam104a)		Gnat2		Ppm1f		Pcgf3	8
D5Ertd579e		Gpatch8		Ppp3ca		Hnrnpm	8
Dcaf6		Gpr114		Prph		Pcdhac2	8
Dcp2		Grlf1		Rbm27		Solh	7
Dcun1d1		Gsk3b		Rbm9		Mir29b-2/Mir29c	7
Ddit3		Hdhd2		Reps1		Chka	7
Dear1		Hltf		Rlf		Hdhd2	7
Dgcr8		Hmox2		Rnf216		Fbll1	7
Dimt1		Hnrnpm		Rreb1		Mir103-2	7
Dip2b		Igf2/Igf2as/Mir483		Rubcn		Setdb1	7
Dnahc10		Il3		Safb2		Spint2	6
Dtnbp1		Ilrun		Sarnp		Tcaf1	6
Dyrk1a		Ints13		Setdb1		Gm4013	5
Eed		Iqgap2		Sfrs15		F2rl2	5
Ehmt1		Jarid2		Sfrs2ip		Maip1	5
Eif3h		Jup		Slc41a1		Gpr114	5
Eif4enif1		Kmt2e (Mll5)		Solh		Il3	5
Ell2		Kmt2c (Mll3)		Spint2		1700109H08Rik	5
Ep300		Kpnb1		Stk24		Slc41a1	5
Epb4.1l5		Kremen1		Tcaf1		Gm10638	4
Epc1		Krt5		Tcf20		Krt5	4
Epc2		Lats1		Tlk2		Gm13088	4
Eprs		Lims1		Tusc3		Mir30c-1	4
Eras		Lpp		Ube2e3		Chmp6	3
Exoc4		Maip1		Ube2f		Apon	3
Ext1		Map3k2		Vgll4		Mir365-2	3
Ezh2		Mapk14		Wac		Ccin	3
Faf1		March7		Wbp1l		Apba3	3
Fam115a		Matk		Zfr		Matk	3
Fam117b		Med13		Zmiz1		Prph	3
Fam35a		Med13l
Fbxl5		Met
Fbxo18		Mir103-2
Fbxw4		Mir29b-2/Mir29c
Fbxw7		Mir30c-1
Flt3		Mir365-2
Fnip1		Mterfd1
Foxk1		Mtmr3
Foxk2		Myst3
Foxp1		Nap1l1
Gab1		Ncoa6
Ggps1		Nf1
Glud1		Nfib
Gm10997		Nfyc
Gm13078		Nipbl
Gm14005		Notch1
Gm2058		Nras/Csde1
Gm5494		Nsd1
Gnai3		Nudt21
Gnaq		Pan3
Golim4		Pcdhac2
Gpatch8		Pcgf3
Gpr180		Pdlim5
Gpt2		Pik3r1
Gramd4		Ppara
Grlf1		Ppm1f
Gsk3b		Ppp2ca
Gspt1		Ppp3ca
H2afy		Prph
Hace1		Pten
Hdac4		Ptprj
Hdac6		Qk
Herc2		R3hcc1l
Hipk2		Rab1
Hltf		Rab7
Hmox2		Raly
Hras1/Lrrc56		Rasa1
Hs2st1		Rbm27
Igf2/Igf2as/Mir483		Rbm9
Iglon5		Rdh10
Il6st		Reps1
Ints13		Rit1
Iqgap2		Rlf
Itch		Rnf216
Jarid2		Rreb1
Jup		Rubcn
Kcmf1		Safb2
Kdm1a		Samm50
Kdm3a		Sarnp
Kdm5c		Scmh1
Kdm6a		Sec14l1
Kdr		Setdb1
Kif13b		Sfrs15
Kif2a		Sfrs2ip
Klhl2		Slain2
Kmt2c (Mll3)		Slc37a1
Kpna1		Slc41a1
Kpna4		Slmap
Kpna6		Smad2
Kras		Smad4
Kremen1		Smg6
Krt80		Solh
Larp1		Sp3
Lats1		Spata13
Ldb3		Spin1
Lipa		Spint2
Lpp		Srgap2
Lrch3		Srr
Lrtm1		Stat5
Luzp1		Stk24
Map2k4		Svil
Map3k14		Taok1
Map4k3		Tcaf1
Mapk14		Tcf20
Mapkapk2		Tcf7l2
Mbnl1		Tgfbr1
Mcm4		Tlk2
Mcmbp		Tm9sf3
Med26		Tnrc6b
Met		Trp53bp1
Mgea5		Trps1
Mical1		Tusc3
Mid2		Ube2d2
Mitf		Ube2e3
Mllt3		Ube2f
Mobkl2b		Uso1
Mterfd1		Usp9x
Mtmr3		Vgll4
Mut		Wac
Myst3		Wbp1l
N4bp1		Zar1
N4bp2		Zcchc7
Naa15		Zfand3
Nacc2		Zfp148
Nae1		Zfr
Nap1l4		Zfx
Nck2		Zmiz1
Ncoa6
Ndufa12
Nedd9
Net1
Nf1
Nf2
Nfat5
Nhsl1
Nipbl
Notch1
Nras/Csde1
Nrf1
Nsd1
Nsf
Nup98
Olfr1382
Paip2
Papd4
Pbx3
Pcgf5
Phf2
Phf20l1
Phf21a
Pik3c2b
Pik3r1
Pion
Plag1
Pnpla6
Podxl2
Ppara
Ppfibp1
Ppp1r12b
Ppp2ca
Prg4
Prokr2
Psd3
Psma5
Pten
Ptpn5
Ptprj
Qk
R3hcc1l
Rab1
Rab2a
Rab7
Rai1
Rai14
Raly
Rasa1
Rassf4
Rbm16
Rbm26
Rbm33
Rbm47
Rbm4b
Rcan1
Rdh10
Rheb
Rit1
Rnf19a
Rnf2
Rnf43
Rybp
Samm50
Saps2
Saps3
Scarb2
Scly
Scmh1
Scrn3
Sec14l1
Sec63
Selenot
Sema4d
Sept9
Sh2b2
Shprh
Siah1a
Sirt1
Slain2
Slc35a5
Slc37a1
Slmap
Smad2
Smad4
Smg6
Smg7
Smurf2
Snx2
Snx3
Snx30
Socs5
Soga1
Sp3
Spag9
Spata13
Spin1
Sppl3
Spsb1
Srgap2
Sri
Srr
St5
Stat5
Stx2
Svil
Tab2
Taok1
Tasor2
Tax1bp1
Tbc1d22a
Tbc1d22b
Tbc1d30
Tcerg1
Tcf7l2
Tctn2
Tes
Tet2
Tgfbr1
Tgfbr3
Tm9sf2
Tm9sf3
Tmco7
Tmem165
Tmem170b
Tmem204
Tmem39a
Tnf
Tnks
Tnrc6b
Trim24
Trp53bp1
Trps1
Ube2d2
Ube2e1
Ube2e2
Ube2h
Ubqln1
Ubr5
Uso1
Usp25
Usp9x
Uvrag
Vps35l
Vps4b
Wwc1
Wwc2
Xpo1
Yme1l1
Zar1
Zcchc7
Zeb1
Zfand3
Zfml
Zfp120
Zfp148
Zfp322a
Zfp326
Zfp341
Zfp407
Zfp451
Zfp516
Zfp608
Zfp644
Zfx
Zmym2
Znrf1
Znrf3

## Sheet: Combined Pathology data
All clonal gCIS from ASC, Papillary, PDA, Spindle and Squamous cohorts added together		All clonal gCIS added together from Control, EK, HR, p53RH, Ras, Notch1, Stat3C, Elf3 and Lfng cohorts added together plus all gCIS identified when one large cohort is made from Control, Pik3ca-EK, Pik3ca-HR, p53, Ras, Notch1-ICD, Stat3C and Elf3 mice		All clonal gCIS uniquely identified though histologically defined cohorts	Driver and Large cohort gCIS that are shared with the Histology-defined cohort gCIS	Driver and Large cohort gCIS that are not shared with the Histology-defined cohort gCIS
1700052K11Rik lncRNA		1600014C10Rik		4930528A17Rik	1700052K11Rik lncRNA	1600014C10Rik
4930528A17Rik		1700052K11Rik lncRNA		Aak1	Actr8	1700109H08Rik
Aak1		1700109H08Rik		Adamts4	Adsl	Abcc2
Actr8		Abcc2		Ankhd1	Amer1	Acaa2
Adamts4		Acaa2		Ankrd17	Ampd2	Adra2a
Adsl		Actr8		Apba1	Ankib1	Aebp2
Amer1		Adra2a		Arf3	Ankrd11	Aff4
Ampd2		Adsl		Arhgef5	Ap3b1	Agps
Ankhd1		Aebp2		Arid1b	Apc	Ahcyl2
Ankib1		Aff4		Arl15	Arid4b	Ahdc1
Ankrd11		Agps		Arl8b	As3mt	Akap13
Ankrd17		Ahcyl2		Arl9	Ash1l	Ambra1
Ap3b1		Ahdc1		Arpm1	Ate1	Angptl4
Apba1		Akap13		Atp6v1h	Atg4a	Ankrd13a
Apc		Ambra1		Atp7a	AW209491	Anks1
Arf3		Amer1		Atp9b	Axin1	Ano6
Arhgef5		Ampd2		Azin1	Bcl11a	Apba3
Arid1b		Angptl4		B3galnt2	Bicd2	Apon
Arid4b		Ankib1		B4galt1	Capza2	App
Arl15		Ankrd11		BC020402 lncRNA	Capzb	Arfgef2
Arl8b		Ankrd13a		Bmpr1a	Card11	Arhgap8
Arl9		Anks1		Camk1	Cnot6l	Asb3
Arpm1		Ano6		Ccdc87	Crebbp	Atg3
As3mt		Ap3b1		Ccni	Cul1	Bach2
Ash1l		Apba3		Ccs	Cul3	Baz2b
Ate1		Apc		Cep97	Cux1	BC020402
Atg4a		Apon		Chd1	D5Ertd579e	Bmp2k
Atp6v1h		App		Cnga4	Dcun1d1	Bnip3l
Atp7a		Arfgef2		Cnot1	Dip2b	Bod1l
Atp9b		Arhgap8		Commd8	Dyrk1a	Bptf
AW209491		Arid4b		Coro7	Ehmt1	Brd1
Axin1		As3mt		Cpeb4	Eif4enif1	C1galt1
Azin1		Asb3		Cpsf7	Epc1	Cab39l
B3galnt2		Ash1l		Crisp1	Epc2	Capn7
B4galt1		Ate1		Ctdspl2	Eras	Casp8ap2
BC020402 lncRNA		Atg3		Ctr9	Ext1	Catsper4
Bcl11a		Atg4a		Cyld	Ezh2	Cbfb
Bicd2		AW209491		Dennd5a	Fam117b	Ccdc186
Bmpr1a		Axin1		Dlg5	Fbxw4	Ccdc41
Camk1		Bach2		Erc1	Fbxw7	Ccdc75
Capza2		Baz2b		Faim3	Fgfr1op2	Ccin
Capzb		BC020402		Fam160a2	Flt3	Cd177
Card11		Bcl11a		Fam243	Foxp1	Cdc7
Ccdc87		Bicd2		Fam50b	Gm13078	Cdk17
Ccni		Bmp2k		Fam53a	Gna13	Cdk19
Ccs		Bnip3l		Fastkd5	Gnaq	Cdk5rap1
Cep97		Bod1l		Fbrsl1	Gnat2	Cenpc1
Chd1		Bptf		Fgf3	Gpatch8	Cenpq
Cnga4		Brd1		Fnbp4	Grlf1	Cept1
Cnot1		C1galt1		Foxo1	H2afy	Chka
Cnot6l		Cab39l		Fscn3	Hdac6	Chl1
Commd8		Capn7		Gcc1	Hmox2	Chmp6
Coro7		Capza2		Gfi1b	Igf2/Igf2as/Mir483	Cmip
Cpeb4		Capzb		Gm5158	Il3	Cnst
Cpsf7		Card11		Gm8267	Il6st	Col5a1
Crebbp		Casp8ap2		Gmfg	Ints13	Cops3
Crisp1		Catsper4		Gng7	Iqgap2	Cpeb2
Ctdspl2		Cbfb		Gpr107	Itch	Cplane1
Ctr9		Ccdc186		Gtf3c3	Jarid2	Cpped1
Cul1		Ccdc41		Gxylt1	Jup	Crispld2
Cul3		Ccdc75		Habp4	Kdm5c	Crybg3
Cux1		Ccin		Hipk1	Kdr	Csgalnact2
Cyld		Cd177		Hnrnpr	Kif2a	Csnk1a1
D5Ertd579e		Cdc7		Inppl1	Kmt2c (Mll3)	Csnk2a1
Dcun1d1		Cdk17		Irf2	Kpna1	Cyp20a1
Dennd5a		Cdk19		Itga5	Kpnb1	D11Wsu99e/47e (Fam104a)
Dip2b		Cdk5rap1		Itm2b	Kras	Dcaf6
Dlg5		Cenpc1		Kansl1	Krt80	Dcp2
Dyrk1a		Cenpq		Kcnj8	Larp1	Ddit3
Ehmt1		Cept1		Ktn1	Lats1	Dear1
Eif4enif1		Chka		Lonp2	Ldb3	Dgcr8
Epc1		Chl1		Lsm14a	Lpp	Dimt1
Epc2		Chmp6		Luc7l3	Lrtm1	Dnahc10
Eras		CMIP		Mageb3	Map2k4	Dtnbp1
Erc1		Cnot6l		Map3k1	Map3k14	Eed
Ext1		Cnst		Matr3	Map4k3	Eif3h
Ezh2		Col5a1		Med28	Mapkapk2	Ell2
Faim3		Cops3		Mesdc2	Med13	Ep300
Fam117b		Cpeb2		Mga	Med13l	Epb4.1l5
Fam160a2		Cplane1		Mhc ClassI/LOC547349	Med26	Eprs
Fam243		Cpped1		Mkl1	Met	Evi2b
Fam50b		Crebbp		Mllt10	Mgea5	Exoc4
Fam53a		Crispld2		Mobkl3	Mterfd1	F2rl2
Fastkd5		Crybg3		Mynn	Mtmr3	Faf1
Fbrsl1		Csgalnact2		Naa25	Myst3	Fam115a
Fbxw4		Csnk1a1		Nadk	N4bp1	Fam35a
Fbxw7		Csnk2a1		Ndel1	Naa15	Fam72a
Fgf3		Cul1		Ndufs2	Nap1l1	Fbll1
Fgfr1op2		Cul3		Nlrc3	Ncoa6	Fbxl5
Flt3		Cux1		Npepps	Net1	Fbxo11
Fnbp4		Cyp20a1		Nucb2	Nf1	Fbxo18
Foxo1		D11Wsu99e/47e (Fam104a)		Orc6l	Nfat5	Fnip1
Foxp1		D5Ertd579e		Parp12	Nipbl	Foxk1
Fscn3		Dcaf6		Pcbp2	Notch1	Foxk2
Gcc1		Dcp2		Pcmt1	Nras/Csde1	Fryl
Gfi1b		Dcun1d1		Pcyox1l	Nrf1	G530011O06Rik lncRNA
Gm13078		Ddit3		Pigy	Nsd1	Gab1
Gm5158		Dear1		Pkd2l2	Nudt21	Ggps1
Gm8267		Dgcr8		Polr3f	Nup98	Glud1
Gmfg		Dimt1		Pparg	Pan3	Gm10638
Gna13		Dip2b		Prkar1a	Pcgf3	Gm10997
Gnaq		Dnahc10		Ptdss1	Phf2	Gm13088
Gnat2		Dtnbp1		Rab5b	Phf21a	Gm14005
Gng7		Dyrk1a		Rnf145	Pik3r1	Gm2058
Gpatch8		Eed		Rnf185	Ppp2ca	Gm4013
Gpr107		Ehmt1		Rsbn1l	Prokr2	Gm5494
Grlf1		Eif3h		Rspo1	Pten	Gm7854
Gtf3c3		Eif4enif1		Samd4b	Ptpn5	Gnai3
Gxylt1		Ell2		Sfr1	Ptprj	Golim4
H2afy		Ep300		Sfrs12	Qk	Gpr114
Habp4		Epb4.1l5		Sh3glb1	Rab2a	Gpr180
Hdac6		Epc1		Sh3kbp1	Rab7	Gpt2
Hipk1		Epc2		Shq1	Raly	Gramd4
Hmox2		Eprs		Skida1	Rasa1	Gsk3b
Hnrnpr		Eras		Snd1	Rbm27	Gspt1
Igf2/Igf2as/Mir483		Evi2b		Spen	Rbm33	Hace1
Il3		Exoc4		Srp72	Rbm47	Hdac4
Il6st		Ext1		Ssbp3	Rbm9	Hdhd2
Inppl1		Ezh2		Stk4	Rdh10	Herc2
Ints13		F2rl2		Supt16h	Rit1	Hipk2
Iqgap2		Faf1		Tbc1d10a	Rnf216	Hltf
Irf2		Fam115a		Tnrc6a	Safb2	Hnrnpm
Itch		Fam117b		Tomm40	Samm50	Hras1/Lrrc56
Itga5		Fam35a		Topors	Saps3	Hs2st1
Itm2b		Fam72a		Twist2	Scmh1	Iglon5
Jarid2		Fbll1		Uqcc	Setdb1	Ilrun
Jup		Fbxl5		Usp26	Sfrs15	Kcmf1
Kansl1		Fbxo11		Vps13a	Sfrs2ip	Kdm1a
Kcnj8		Fbxo18		Wdr37	Sh2b2	Kdm3a
Kdm5c		Fbxw4		Xirp2	Slain2	Kdm6a
Kdr		Fbxw7		Xrn2	Slc35a5	Kif13b
Kif2a		Fgfr1op2		Ypel5	Slc37a1	Klhl2
Kmt2c (Mll3)		Flt3		Ywhae	Slmap	Kmt2e (Mll5)
Kpna1		Fnip1		Zbtb20	Smad2	Kpna4
Kpnb1		Foxk1		Zfp943	Smad4	Kpna6
Kras		Foxk2		Znrf2	Smg6	Kremen1
Krt80		Foxp1			Smg7	Krt5
Ktn1		Fryl			Smurf2	Lims1
Larp1		G530011O06Rik lncRNA			Socs5	Lipa
Lats1		Gab1			Solh	Lrch3
Ldb3		Ggps1			Sp3	Luzp1
Lonp2		Glud1			Spin1	Maip1
Lpp		Gm10638			Sppl3	Map3k2
Lrtm1		Gm10997			Srr	Mapk14
Lsm14a		Gm13078			Stat5	March7
Luc7l3		Gm13088			Stk24	Matk
Mageb3		Gm14005			Stx2	Mbnl1
Map2k4		Gm2058			Svil	Mcm4
Map3k1		Gm4013			Tax1bp1	Mcmbp
Map3k14		Gm5494			Tbc1d22a	Mical1
Map4k3		Gm7854			Tcf7l2	Mid2
Mapkapk2		Gna13			Tctn2	Mir103-2
Matr3		Gnai3			Tlk2	Mir29b-2/Mir29c
Med13		Gnaq			Tmem39a	Mir30c-1
Med13l		Gnat2			Tnrc6b	Mir365-2
Med26		Golim4			Trps1	Mitf
Med28		Gpatch8			Tusc3	Mllt3
Mesdc2		Gpr114			Ube2d2	Mobkl2b
Met		Gpr180			Ube2e1	Mut
Mga		Gpt2			Ube2e3	N4bp2
Mgea5		Gramd4			Ube2f	Nacc2
Mhc ClassI/LOC547349		Grlf1			Ubqln1	Nae1
Mkl1		Gsk3b			Usp9x	Nap1l4
Mllt10		Gspt1			Vgll4	Nck2
Mobkl3		H2afy			Wbp1l	Ndufa12
Mterfd1		Hace1			Wwc1	Nedd9
Mtmr3		Hdac4			Xpo1	Nf2
Mynn		Hdac6			Zcchc7	Nfib
Myst3		Hdhd2			Zeb1	Nfyc
N4bp1		Herc2			Zfand3	Nhsl1
Naa15		Hipk2			Zfp120	Nsf
Naa25		Hltf			Zfp148	Olfr1382
Nadk		Hmox2			Zfp322a	Paip2
Nap1l1		Hnrnpm			Zfp516	Papd4
Ncoa6		Hras1/Lrrc56			Zfp644	Pbx3
Ndel1		Hs2st1			Zfx	Pcdhac2
Ndufs2		Igf2/Igf2as/Mir483				Pcgf5
Net1		Iglon5				Pdlim5
Nf1		Il3				Phf20l1
Nfat5		Il6st				Pik3c2b
Nipbl		Ilrun				Pion
Nlrc3		Ints13				Plag1
Notch1		Iqgap2				Pnpla6
Npepps		Itch				Podxl2
Nras/Csde1		Jarid2				Ppara
Nrf1		Jup				Ppfibp1
Nsd1		Kcmf1				Ppm1f
Nucb2		Kdm1a				Ppp1r12b
Nudt21		Kdm3a				Ppp3ca
Nup98		Kdm5c				Prg4
Orc6l		Kdm6a				Prph
Pan3		Kdr				Psd3
Parp12		Kif13b				Psma5
Pcbp2		Kif2a				R3hcc1l
Pcgf3		Klhl2				Rab1
Pcmt1		Kmt2e (Mll5)				Rai1
Pcyox1l		Kmt2c (Mll3)				Rai14
Phf2		Kpna1				Rassf4
Phf21a		Kpna4				Rbm16
Pigy		Kpna6				Rbm26
Pik3r1		Kpnb1				Rbm4b
Pkd2l2		Kras				Rcan1
Polr3f		Kremen1				Reps1
Pparg		Krt5				Rheb
Ppp2ca		Krt80				Rlf
Prkar1a		Larp1				Rnf19a
Prokr2		Lats1				Rnf2
Ptdss1		Ldb3				Rnf43
Pten		Lims1				Rreb1
Ptpn5		Lipa				Rubcn
Ptprj		Lpp				Rybp
Qk		Lrch3				Saps2
Rab2a		Lrtm1				Sarnp
Rab5b		Luzp1				Scarb2
Rab7		Maip1				Scly
Raly		Map2k4				Scrn3
Rasa1		Map3k14				Sec14l1
Rbm27		Map3k2				Sec63
Rbm33		Map4k3				Selenot
Rbm47		Mapk14				Sema4d
Rbm9		Mapkapk2				Sept9
Rdh10		March7				Shprh
Rit1		Matk				Siah1a
Rnf145		Mbnl1				Sirt1
Rnf185		Mcm4				Slc41a1
Rnf216		Mcmbp				Snx2
Rsbn1l		Med13				Snx3
Rspo1		Med13l				Snx30
Safb2		Med26				Soga1
Samd4b		Met				Spag9
Samm50		Mgea5				Spata13
Saps3		Mical1				Spint2
Scmh1		Mid2				Spsb1
Setdb1		Mir103-2				Srgap2
Sfr1		Mir29b-2/Mir29c				Sri
Sfrs12		Mir30c-1				St5
Sfrs15		Mir365-2				Tab2
Sfrs2ip		Mitf				Taok1
Sh2b2		Mllt3				Tasor2
Sh3glb1		Mobkl2b				Tbc1d22b
Sh3kbp1		Mterfd1				Tbc1d30
Shq1		Mtmr3				Tcaf1
Skida1		Mut				Tcerg1
Slain2		Myst3				Tcf20
Slc35a5		N4bp1				Tes
Slc37a1		N4bp2				Tet2
Slmap		Naa15				Tgfbr1
Smad2		Nacc2				Tgfbr3
Smad4		Nae1				Tm9sf2
Smg6		Nap1l1				Tm9sf3
Smg7		Nap1l4				Tmco7
Smurf2		Nck2				Tmem165
Snd1		Ncoa6				Tmem170b
Socs5		Ndufa12				Tmem204
Solh		Nedd9				Tnf
Sp3		Net1				Tnks
Spen		Nf1				Trim24
Spin1		Nf2				Trp53bp1
Sppl3		Nfat5				Ube2e2
Srp72		Nfib				Ube2h
Srr		Nfyc				Ubr5
Ssbp3		Nhsl1				Uso1
Stat5		Nipbl				Usp25
Stk24		Notch1				Uvrag
Stk4		Nras/Csde1				Vps35l
Stx2		Nrf1				Vps4b
Supt16h		Nsd1				Wac
Svil		Nsf				Wwc2
Tax1bp1		Nudt21				Yme1l1
Tbc1d10a		Nup98				Zar1
Tbc1d22a		Olfr1382				Zfml
Tcf7l2		Paip2				Zfp326
Tctn2		Pan3				Zfp341
Tlk2		Papd4				Zfp407
Tmem39a		Pbx3				Zfp451
Tnrc6a		Pcdhac2				Zfp608
Tnrc6b		Pcgf3				Zfr
Tomm40		Pcgf5				Zmiz1
Topors		Pdlim5				Zmym2
Trps1		Phf2				Znrf1
Tusc3		Phf20l1				Znrf3
Twist2		Phf21a
Ube2d2		Pik3c2b
Ube2e1		Pik3r1
Ube2e3		Pion
Ube2f		Plag1
Ubqln1		Pnpla6
Uqcc		Podxl2
Usp26		Ppara
Usp9x		Ppfibp1
Vgll4		Ppm1f
Vps13a		Ppp1r12b
Wbp1l		Ppp2ca
Wdr37		Ppp3ca
Wwc1		Prg4
Xirp2		Prokr2
Xpo1		Prph
Xrn2		Psd3
Ypel5		Psma5
Ywhae		Pten
Zbtb20		Ptpn5
Zcchc7		Ptprj
Zeb1		Qk
Zfand3		R3hcc1l
Zfp120		Rab1
Zfp148		Rab2a
Zfp322a		Rab7
Zfp516		Rai1
Zfp644		Rai14
Zfp943		Raly
Zfx		Rasa1
Znrf2		Rassf4
		Rbm16
		Rbm26
		Rbm27
		Rbm33
		Rbm47
		Rbm4b
		Rbm9
		Rcan1
		Rdh10
		Reps1
		Rheb
		Rit1
		Rlf
		Rnf19a
		Rnf2
		Rnf216
		Rnf43
		Rreb1
		Rubcn
		Rybp
		Safb2
		Samm50
		Saps2
		Saps3
		Sarnp
		Scarb2
		Scly
		Scmh1
		Scrn3
		Sec14l1
		Sec63
		Selenot
		Sema4d
		Sept9
		Setdb1
		Sfrs15
		Sfrs2ip
		Sh2b2
		Shprh
		Siah1a
		Sirt1
		Slain2
		Slc35a5
		Slc37a1
		Slc41a1
		Slmap
		Smad2
		Smad4
		Smg6
		Smg7
		Smurf2
		Snx2
		Snx3
		Snx30
		Socs5
		Soga1
		Solh
		Sp3
		Spag9
		Spata13
		Spin1
		Spint2
		Sppl3
		Spsb1
		Srgap2
		Sri
		Srr
		St5
		Stat5
		Stk24
		Stx2
		Svil
		Tab2
		Taok1
		Tasor2
		Tax1bp1
		Tbc1d22a
		Tbc1d22b
		Tbc1d30
		Tcaf1
		Tcerg1
		Tcf20
		Tcf7l2
		Tctn2
		Tes
		Tet2
		Tgfbr1
		Tgfbr3
		Tlk2
		Tm9sf2
		Tm9sf3
		Tmco7
		Tmem165
		Tmem170b
		Tmem204
		Tmem39a
		Tnf
		Tnks
		Tnrc6b
		Trim24
		Trp53bp1
		Trps1
		Tusc3
		Ube2d2
		Ube2e1
		Ube2e2
		Ube2e3
		Ube2f
		Ube2h
		Ubqln1
		Ubr5
		Uso1
		Usp25
		Usp9x
		Uvrag
		Vgll4
		Vps35l
		Vps4b
		Wac
		Wbp1l
		Wwc1
		Wwc2
		Xpo1
		Yme1l1
		Zar1
		Zcchc7
		Zeb1
		Zfand3
		Zfml
		Zfp120
		Zfp148
		Zfp322a
		Zfp326
		Zfp341
		Zfp407
		Zfp451
		Zfp516
		Zfp608
		Zfp644
		Zfr
		Zfx
		Zmiz1
		Zmym2
		Znrf1
		Znrf3

## Sheet: Combined gCIS lists 
Clonal list Driver-Specific, non-Specific and histology based		Subclonal list Driver-Specific, Driver non-Specific and histology based		Total gCIS list
1600014C10Rik		0610040J01Rik		0610040J01Rik
1700052K11Rik lncRNA		1600014C10Rik		1600014C10Rik
1700109H08Rik		1700012L04Rik (H2al1m)		1700012L04Rik (H2al1m)
4930528A17Rik lncRNA		1700052K11Rik lncRNA		1700052K11Rik lncRNA
Aak1		1810030O07Rik		1700109H08Rik
Abcc2		2610306M01Rik lncRNA		1810030O07Rik
Acaa2		2810006K23Rik		2610306M01Rik lncRNA
Actr8		3830408C21Rik		2810006K23Rik
Adamts4		4831440E17Rik lncRNA		3830408C21Rik
Adra2a		4930465K10Rik lncRNA		4831440E17Rik lncRNA
Adsl		4930539J05Rik lncRNA		4930465K10Rik lncRNA
Aebp2		5031439G07Rik		4930528A17Rik lncRNA
Aff4		5430405H02Rik lncRNA		4930539J05Rik lncRNA
Agps		6330549D23Rik		5031439G07Rik
Ahcyl2		9930021J03Rik		5430405H02Rik lncRNA
Ahdc1		Aarsd1		6330549D23Rik
Akap13		Abi1		9930021J03Rik
Ambra1		Acox1		Aak1
Amer1		Actr8		Aarsd1
Ampd2		Acvr2a		Abcc2
Angptl4		Adam1a		Abi1
Ankhd1		Adck4		Acaa2
Ankib1		Add2		Acox1
Ankrd11		Adra2a		Actr8
Ankrd13a		Aebp2		Acvr2a
Ankrd17		Agbl4		Adam1a
Anks1		Agt		Adamts4
Ano6		AI314180		Adck4
Ap3b1		Akap11		Add2
Apba1		Akap13		Adra2a
Apba3		Akirin2		Adsl
Apc		Akr1e1		Aebp2
Apon		Akt2		Aff4
App		Ambra1		Agbl4
Arf3		Amer1		Agps
Arfgef2		Ampd2		Agt
Arhgap8		Anapc7		Ahcyl2
Arhgef5		Ankrd11		Ahdc1
Arid1b		Ankrd12		AI314180
Arid4b		Ankrd17		Akap11
Arl15		Ano6		Akap13
Arl8b		Ap3b1		Akirin2
Arl9		App		Akr1e1
Arpm1		Arf1		Akt2
As3mt		Arid2		Ambra1
Asb3		Ark2N		Amer1
Ash1l		Arl15		Ampd2
Ate1		Asb3		Anapc7
Atg3		Asf1a		Angptl4
Atg4a		Ash1l		Ankhd1
Atp6v1h		Atf5		Ankib1
Atp7a		Atf7		Ankrd11
Atp9b		Atp10a		Ankrd12
AW209491		Atp2b1		Ankrd13a
Axin1		Atp5b		Ankrd17
Azin1		Atp6v1b2		Anks1
B3galnt2		Atp7a		Ano6
B4galt1		Aurkaip1		Ap3b1
Bach2		AW209491		Apba1
Baz2b		Axin1		Apba3
BC020402 lncRNA		B330016D10Rik lncRNA		Apc
Bcl11a		B4galt1		Apon
Bicd2		Baz2a		App
Bmp2k		BC020402 lncRNA		Arf1
Bmpr1a		BC055004		Arf3
Bnip3l		Bfar		Arfgef2
Bod1l		Bicd2		Arhgap8
Bptf		Bivm		Arhgef5
Brd1		Bmp2k		Arid1b
C1galt1		Bnc1		Arid2
Cab39l		Bptf		Arid4b
Camk1		Braf		Ark2N
Capn7		Brd1		Arl15
Capza2		Brd2		Arl8b
Capzb		Brd4		Arl9
Card11		Bsph1		Arpm1
Casp8ap2		Btbd1		As3mt
Catsper4		Btbd3		Asb3
Cbfb		Bzrap1		Asf1a
Ccdc186		C2cd5		Ash1l
Ccdc41		Camkk2		Ate1
Ccdc75		Caprin1		Atf5
Ccdc87		Capza2		Atf7
Ccin		Capzb		Atg3
Ccni		Cbfb		Atg4a
Ccs		Cblb		Atp10a
Cd177		Ccdc101		Atp2b1
Cdc7		Ccdc127		Atp5b
Cdk17		Ccdc152		Atp6v1b2
Cdk19		Ccm2		Atp6v1h
Cdk5rap1		Ccni		Atp7a
Cenpc1		Ccnt2		Atp9b
Cenpq		Ccny		Aurkaip1
Cep97		Cct7		AW209491
Cept1		Cd200		Axin1
Chd1		Cd300c2		Azin1
Chka		Cdc16		B330016D10Rik lncRNA
Chl1		Cdc40		B3galnt2
Chmp6		Cdc7		B4galt1
CMIP		Cdk13		Bach2
Cnga4		Cdk16		Baz2a
Cnot1		Cdk17		Baz2b
Cnot6l		Cep68		BC020402 lncRNA
Cnst		Cep97		BC055004
Col5a1		Cept1		Bcl11a
Commd8		Chd2		Bfar
Cops3		Chd6		Bicd2
Coro7		Chmp7		Bivm
Cpeb2		Chst12		Bmp2k
Cpeb4		Ciao1		Bmpr1a
Cplane1		Ciapin1		Bnc1
Cpped1		Clasp1		Bnip3l
Cpsf7		Clcnka		Bod1l
Crebbp		Clk4		Bptf
Crisp1		Cmip		Braf
Crispld2		Cnga4		Brd1
Crybg3		Cnih4		Brd2
Csgalnact2		Cnnm2		Brd4
Csnk1a1		Cnot1		Bsph1
Csnk2a1		Cnot2		Btbd1
Ctdspl2		Cnot6l		Btbd3
Ctr9		Cntd1		Bzrap1
Cul1		Cntnap2		C1galt1
Cul3		Col5a1		C2cd5
Cux1		Cops3		Cab39l
Cyld		Coq3		Camk1
Cyp20a1		Coq9		Camkk2
D11Wsu99e/47e (Fam104a)		Cpsf6		Capn7
D5Ertd579e		Creb3l3		Caprin1
Dcaf6		Crebbp		Capza2
Dcp2		Crtc3		Capzb
Dcun1d1		Csad		Card11
Ddit3		Csgalnact2		Casp8ap2
Dear1		Csnk1a1		Catsper4
Dennd5a		Csnk1e		Cbfb
Dgcr8		Ctdp1		Cblb
Dimt1		Ctdsp2		Ccdc101
Dip2b		Ctnna1		Ccdc127
Dlg5		Ctnna3		Ccdc152
Dnahc10		Ctsf		Ccdc186
Dtnbp1		Cuedc1		Ccdc41
Dyrk1a		Cul1		Ccdc75
Eed		Cul3		Ccdc87
Ehmt1		Cux1		Ccin
Eif3h		Cyb5b		Ccm2
Eif4enif1		Dclre1a		Ccni
Ell2		Dcun1d1		Ccnt2
Ep300		Ddit3		Ccny
Epb4.1l5		Deaf1		Ccs
Epc1		Dear1		Cct7
Epc2		Defb26		Cd177
Eprs		Defb28		Cd200
Eras		Dffb		Cd300c2
Erc1		Dgcr8		Cdc16
Evi2b		Dip2b		Cdc40
Exoc4		Dis3		Cdc7
Ext1		Dmd		Cdk13
Ezh2		Dnaja3		Cdk16
F2rl2		Dnajb6		Cdk17
Faf1		Dnajc1		Cdk19
Faim3		Dnmbp		Cdk5rap1
Fam117b		Dpp9		Cenpc1
Fam160a2		Dstyk		Cenpq
Fam243		Dupd1		Cep68
Fam35a		Dyrk1a		Cep97
Fam50b		E2f3		Cept1
Fam53a		E330033B04Rik lncRNA		Chd1
Fam72a		Ecpas		Chd2
Fastkd5		Eed		Chd6
Fbll1		Efnb2		Chka
Fbrsl1		Ehmt1		Chl1
Fbxl5		Eif2s2		Chmp6
Fbxo11		Eif3h		Chmp7
Fbxo18		Eif4enif1		Chst12
Fbxw4		Elf1		Ciao1
Fbxw7		Elk3		Ciapin1
Fgf3		Eml4		Clasp1
Fgfr1op2		Enoph1		Clcnka
Flt3		Eny2		Clk4
Fnbp4		Ep300		Cmip
Fnip1		Epc1		Cnga4
Foxk1		Epc2		Cnih4
Foxk2		Eps15l1		Cnnm2
Foxo1		Eqtn		Cnot1
Foxp1		Eras		Cnot2
Fryl		Erbb2		Cnot6l
Fscn3		Erbb2ip		Cnst
G530011O06Rik lncRNA		Erbb4		Cntd1
Gab1		Ercc3		Cntnap2
Gcc1		Eri3		Col5a1
Gfi1b		Ern1		Commd8
Ggps1		Espnl		Cops3
Glud1		Etv6		Coq3
Gm10638		Eva1b		Coq9
Gm10997		Evi2b		Coro7
Gm13078		Exoc4		Cpeb2
Gm13088		Ext1		Cpeb4
Gm14005		Ezh2		Cplane1
Gm2058		F2rl2		Cpped1
Gm4013		Fads3		Cpsf6
Gm5158		Fam120a		Cpsf7
Gm5494		Fam133b		Creb3l3
Gm7854		Fam168a		Crebbp
Gm8267		Fam178a		Crisp1
Gmfg		Fam193a		Crispld2
Gna13		Fam196a		Crtc3
Gnai3		Fam229a		Crybg3
Gnaq		Fam72a		Csad
Gnat2		Fat1		Csgalnact2
Gng7		Fau		Csnk1a1
Golim4		Fbll1		Csnk1e
Gpatch8		Fbp2		Csnk2a1
Gpr107		Fbrsl1		Ctdp1
Gpr114		Fbxo4		Ctdsp2
Gpr180		Fbxw7		Ctdspl2
Gpt2		Fcer1a		Ctnna1
Gramd4		Fchsd2		Ctnna3
Grlf1		Fgf3		Ctr9
Gsk3b		Fgf8		Ctsf
Gspt1		Fgfr1op2		Cuedc1
Gtf3c3		Fhit		Cul1
Gxylt1		Fip1l1		Cul3
H2afy		Fkbp1a		Cux1
Habp4		Fnbp1l		Cyb5b
Hace1		Fndc3b		Cyld
Hdac4		Fnip1		Cyp20a1
Hdac6		Foxf2		D11Wsu99e/47e (Fam104a)
Hdhd2		Foxn2		D5Ertd579e
Herc2		Foxo1		Dcaf6
Hipk1		Foxp1		Dclre1a
Hipk2		Frs2		Dcp2
Hltf		Fth1		Dcun1d1
Hmox2		Fut11		Ddit3
Hnrnpm		G530011O06Rik lncRNA		Deaf1
Hnrnpr		G6pc3		Dear1
Hras1/Lrrc56		Galnt1		Defb26
Hs2st1		Gart		Defb28
Igf2/Igf2as/Mir483		Gas2l1		Dennd5a
Iglon5		Gas8		Dffb
Il3		Gatad2b		Dgcr8
Il6st		Gbf1		Dimt1
Ilrun		Gcc2		Dip2b
Inppl1		Gcfc1		Dis3
Ints13		Gdi2		Dlg5
Iqgap2		Gigyf2		Dmd
Irf2		Ginm1		Dnahc10
Itch		Glb1l		Dnaja3
Itga5		Gltscr1		Dnajb6
Itm2b		Gltscr2		Dnajc1
Jarid2		Gm10012		Dnmbp
Jup		Gm10474		Dpp9
Kansl1		Gm10997		Dstyk
Kcmf1		Gm11968		Dtnbp1
Kcnj8		Gm13078		Dupd1
Kdm1a		Gm13143		Dyrk1a
Kdm3a		Gm13251		E2f3
Kdm5c		Gm15760		E330033B04Rik lncRNA
Kdm6a		Gm2012		Ecpas
Kdr		Gm5129		Eed
Kif13b		Gm5151		Efnb2
Kif2a		Gm5512		Ehmt1
Klhl2		Gm5647		Eif2s2
Kmt2e (Mll5)		Gm5887		Eif3h
Kmt2c (Mll3)		Gm6251		Eif4enif1
Kpna1		Gm628		Elf1
Kpna4		Gm8369		Elk3
Kpna6		Gmfg		Ell2
Kpnb1		Gmpr2		Eml4
Kras		Gna13		Enoph1
Kremen1		Gnaq		Eny2
Krt5		Gnat2		Ep300
Krt80		Gnl3		Epb4.1l5
Ktn1		Golph3		Epc1
Larp1		Gosr2		Epc2
Lats1		Gpatch8		Eprs
Ldb3		Gpr107		Eps15l1
Lims1		Grb2		Eqtn
Lipa		Grk5		Eras
Lonp2		Grlf1		Erbb2
Lpp		Gsk3b		Erbb2ip
Lrch3		Gtf2f2		Erbb4
Lrtm1		H13		Erc1
Lsm14a		H2afv		Ercc3
Luc7l3		H2afy		Eri3
Luzp1		H47		Ern1
Mageb3		Hadhb		Espnl
Maip1		Hck		Etv6
Map2k4		Hibadh		Eva1b
Map3k1		Hipk1		Evi2b
Map3k14		Hist1h2bb		Exoc4
Map3k2		Hist1h4h		Ext1
Map4k3		Hivep3		Ezh2
Mapk14		Hmox2		F2rl2
Mapkapk2		Hpse		Fads3
March7		Hras1/Lrrc56		Faf1
Matk		Hspe1		Faim3
Matr3		Igf2/Igf2as/Mir483		Fam117b
Mbnl1		Igfbp4		Fam120a
Mcm4		Il1rapl1		Fam133b
Mcmbp		Il4i1		Fam160a2
Med13		Ilrun		Fam168a
Med13l		Ins1		Fam178a
Med26		Ints13		Fam193a
Med28		Ipo7		Fam196a
Mesdc2		Iqgap2		Fam229a
Met		Irf2		Fam243
Mga		Isy1		Fam35a
Mgea5		Itm2b		Fam50b
Mhc ClassI/LOC547349		Itpka		Fam53a
Mical1		Jarid2		Fam72a
Mid2		Jhdm1d		Fastkd5
Mir103-2		Jmjd1c		Fat1
Mir29b-2/Mir29c		Jmy		Fau
Mir30c-1		Jup		Fbll1
Mir365-2		Kansl1		Fbp2
Mitf		Kansl1l		Fbrsl1
Mkl1		Kat2a		Fbxl5
Mllt10		Kat6a/Myst3		Fbxo11
Mllt3		Kcmf1		Fbxo18
Mobkl2b		Kcnk5		Fbxo4
Mobkl3		Kctd18		Fbxw4
Mterfd1		Kdelc1		Fbxw7
Mtmr3		Kdm1a		Fcer1a
Mut		Kdm4c		Fchsd2
Mynn		Kdm6a		Fgf3
Myst3		Khsrp		Fgf8
N4bp1		Klf7		Fgfr1op2
N4bp2		Klhdc10		Fhit
Naa15		Klraq1		Fip1l1
Naa25		Kmt2c (Mll3)		Fkbp1a
Nacc2		Kmt2e (Mll5)		Flt3
Nadk		Kpnb1		Fnbp1l
Nae1		Kremen1		Fnbp4
Nap1l1		Ktn1		Fndc3b
Nap1l4		Lage3		Fnip1
Nck2		Larp1		Foxf2
Ncoa6		Lats1		Foxk1
Ndel1		Lats2		Foxk2
Ndufa12		Lax1		Foxn2
Ndufs2		Lect1		Foxo1
Nedd9		Lemd1		Foxp1
Net1		Lgi1		Frs2
Nf1		Lig4		Fryl
Nf2		Lims1		Fscn3
Nfat5		Lman1		Fth1
Nfib		Lnpep		Fut11
Nfyc		Lpp		G530011O06Rik lncRNA
Nhsl1		Lrch1		G6pc3
Nipbl		Lrch3		Gab1
Nlrc3		Lrig2		Galnt1
Notch1		Lrp1b		Gart
Npepps		Luc7l3		Gas2l1
Nras/Csde1		Luzp1		Gas8
Nrf1		Macf1		Gatad2b
Nsd1		Macrod2		Gbf1
Nsf		Maea		Gcc1
Nucb2		Mage-g2		Gcc2
Nudt21		Mageb3		Gcfc1
Nup98		Magi2		Gdi2
Olfr1382		Maip1		Gfi1b
Orc6l		Map3k14		Ggps1
Paip2		Map3k2		Gigyf2
Pan3		Map3k3		Ginm1
Papd4		Map4k3		Glb1l
Parp12		Map4k4		Gltscr1
Pbx3		Mapk14		Gltscr2
Pcbp2		Mapk8		Glud1
Pcdhac2		Mapre2		Gm10012
Pcgf3		Mark2		Gm10474
Pcgf5		Matr3		Gm10638
Pcmt1		Mbd2		Gm10997
Pcyox1l		Mbnl1		Gm11968
Pdlim5		Mbnl2		Gm13078
Phf2		Mbtd1		Gm13088
Phf20l1		Mcts2		Gm13143
Phf21a		Mdp1		Gm13251
Pigy		Meaf6		Gm14005
Pik3c2b		Med13		Gm15760
Pik3r1		Med13l		Gm2012
Pion		Met		Gm2058
Pkd2l2		Mfn2		Gm4013
Plag1		Mfsd1		Gm5129
Pnpla6		Mga		Gm5151
Podxl2		Mgrn1		Gm5158
Polr3f		Mhc ClassI/LOC547349		Gm5494
Ppara		Mib1		Gm5512
Pparg		Mir103-2		Gm5647
Ppfibp1		Mir135b		Gm5887
Ppm1f		Mir210		Gm6251
Ppp1r12b		Mir26a-2		Gm628
Ppp2ca		Mir29b-2/Mir29c		Gm7854
Ppp3ca		Mir30c-1		Gm8267
Prg4		Mir365-1		Gm8369
Prkar1a		Mir674		Gmfg
Prokr2		Mir708		Gmpr2
Prph		Mirlet7c-1		Gna13
Psd3		Mki67		Gnai3
Psma5		Mkl1		Gnaq
Ptdss1		Mllt10		Gnat2
Pten		Mllt3		Gng7
Ptpn5		Mmp14		Gnl3
Ptprj		Mobkl2c		Golim4
Qk		Mphosph8		Golph3
R3hcc1l		Mrpl32		Gosr2
Rab1		Mterfd1		Gpatch8
Rab2a		Mtfr1		Gpr107
Rab5b		Mthfd2l		Gpr114
Rab7		Mtif2		Gpr180
Rai1		Mtmr3		Gpt2
Rai14		Myh1		Gramd4
Raly		Myh2		Grb2
Rasa1		Naa15		Grk5
Rassf4		Nadk		Grlf1
Rbm16		Nap1l1		Gsk3b
Rbm26		Nap1l4		Gspt1
Rbm27		Ncapd2		Gtf2f2
Rbm33		Ncmap		Gtf3c3
Rbm47		Ncor1		Gxylt1
Rbm4b		Ndfip1		H13
Rbm9		Nedd8		H2afv
Rcan1		Nf1		H2afy
Rdh10		Nfxl1		H47
Reps1		Ngfr		Habp4
Rheb		Nipal2		Hace1
Rit1		Nipbl		Hadhb
Rlf		Notch1		Hck
Rnf145		Nploc4		Hdac4
Rnf185		Nr3c1		Hdac6
Rnf19a		Nras/Csde1		Hdhd2
Rnf2		Nrep		Herc2
Rnf216		Nrip1		Hibadh
Rnf43		Nrm		Hipk1
Rreb1		Nsd1		Hipk2
Rsbn1l		Nudcd1		Hist1h2bb
Rspo1		Nudcd3		Hist1h4h
Rubcn		Nudt21		Hivep3
Rybp		Nudt3		Hltf
Safb2		Nufip1		Hmox2
Samd4b		Nup62		Hnrnpm
Samm50		Obfc2b		Hnrnpr
Saps2		Olfml3		Hpse
Saps3		Olfr1338		Hras1/Lrrc56
Sarnp		Olfr592		Hs2st1
Scarb2		Olfr658		Hspe1
Scly		Omp		Igf2/Igf2as/Mir483
Scmh1		Otud4		Igfbp4
Scrn3		Pacs1		Iglon5
Sec14l1		Pafah1b1		Il1rapl1
Sec63		Pak2		Il3
Selenot		Pan3		Il4i1
Sema4d		Pard3		Il6st
Sept9		Pard6b		Ilrun
Setdb1		Pcnp		Inppl1
Sfr1		Pdcd11		Ins1
Sfrs12		Pdcd6		Ints13
Sfrs15		Pde7a		Ipo7
Sfrs2ip		Pdk2		Iqgap2
Sh2b2		Pdlim5		Irf2
Sh3glb1		Pds5b		Isy1
Sh3kbp1		Pdxdc1		Itch
Shprh		Peg13		Itga5
Shq1		Phf2		Itm2b
Siah1a		Phrf1		Itpka
Sirt1		Picalm		Jarid2
Skida1		Pik3r1		Jhdm1d
Slain2		Pisd-ps1		Jmjd1c
Slc35a5		Pisd-ps3		Jmy
Slc37a1		Pitpnc1		Jup
Slc41a1		Pld2		Kansl1
Slmap		Pln		Kansl1l
Smad2		Plxna1		Kat2a
Smad4		Podxl2		Kat6a/Myst3
Smg6		Poldip2		Kcmf1
Smg7		Polr1a		Kcnj8
Smurf2		Polr3f		Kcnk5
Snd1		Pomt1		Kctd18
Snx2		Pou2f1		Kdelc1
Snx3		Pou3f4		Kdm1a
Snx30		Pou4f1		Kdm3a
Socs5		Ppapdc1b		Kdm4c
Soga1		Ppcs		Kdm5c
Solh		Ppia		Kdm6a
Sp3		Ppm1f		Kdr
Spag9		Ppp2ca		Khsrp
Spata13		Ppp2r2a		Kif13b
Spen		Ppp2r5a		Kif2a
Spin1		Ppp3ca		Klf7
Spint2		Ppp4r2		Klhdc10
Sppl3		Ppp6c		Klhl2
Spsb1		Pradc1		Klraq1
Srgap2		Psma5		Kmt2c (Mll3)
Sri		Psmc6		Kmt2e (Mll5)
Srp72		Psmd11		Kpna1
Srr		Psmd14		Kpna4
Ssbp3		PSME3IP1		Kpna6
St5		Ptcd3		Kpnb1
Stat5		Pten		Kras
Stk24		Ptges3l		Kremen1
Stk4		Ptgfrn		Krt5
Stx2		Ptpn12		Krt80
Supt16h		Ptprc		Ktn1
Svil		Ptprj		Lage3
Tab2		Pum1		Larp1
Taok1		Pxn		Lats1
Tasor2		Qk		Lats2
Tax1bp1		R3hcc1l		Lax1
Tbc1d10a		Rab1		Ldb3
Tbc1d22a		Rab2a		Lect1
Tbc1d22b		Rab5b		Lemd1
Tbc1d30		Rab5if		Lgi1
Tcaf1		Rab7		Lig4
Tcerg1		Rabep1		Lims1
Tcf20		Raf1		Lipa
Tcf7l2		Rai1		Lman1
Tctn2		Raly		Lnpep
Tes		Ranbp9		Lonp2
Tet2		Rap1a		Lpp
Tgfbr1		Rapgefl1		Lrch1
Tgfbr3		Rasa1		Lrch3
Tlk2		Rb1cc1		Lrig2
Tm9sf2		Rbm16		Lrp1b
Tm9sf3		Rbm33		Lrtm1
Tmco7		Rbm4		Lsm14a
Tmem165		Rbm4b		Luc7l3
Tmem170b		Rbm9		Luzp1
Tmem204		Rbpms		Macf1
Tmem39a		Rdh10		Macrod2
Tnf		Reep2		Maea
Tnks		Relch		Mage-g2
Tnrc6a		Reps1		Mageb3
Tnrc6b		Rere		Magi2
Tomm40		Rfwd2		Maip1
Topors		Rhof		Map2k4
Trim24		Rhox11		Map3k1
Trp53bp1		Rlf		Map3k14
Trps1		Rmnd1		Map3k2
Tusc3		Rnf138		Map3k3
Twist2		Rnf185		Map4k3
Ube2d2		Rnf19a		Map4k4
Ube2e1		Rnf216		Mapk14
Ube2e2		Rnf217		Mapk8
Ube2e3		Rnf8		Mapkapk2
Ube2f		Rnmt		Mapre2
Ube2h		Rock1		March7
Ubqln1		Rod1		Mark2
Ubr5		Rpl7		Matk
Uqcc		Rpp21		Matr3
Uso1		Rreb1		Mbd2
Usp25		Rrp7a		Mbnl1
Usp26		Rsbn1l		Mbnl2
Usp9x		Rsl1d1		Mbtd1
Uvrag		Rtn3		Mcm4
Vgll4		Rubcn		Mcmbp
Vps13a		Rundc1		Mcts2
Vps35l		S100a9		Mdp1
Vps4b		Safb2		Meaf6
Wac		Samd4b		Med13
Wbp1l		Samm50		Med13l
Wdr37		Saps3		Med26
Wwc1		Sar1a		Med28
Wwc2		Sarnp		Mesdc2
Xirp2		Scarna6		Met
Xpo1		Scmh1		Mfn2
Xrn2		Sdha		Mfsd1
Yme1l1		Sdhaf2		Mga
Ypel5		Sec14l1		Mgea5
Ywhae		Sec23b		Mgrn1
Zar1		Sec31a		Mhc ClassI/LOC547349
Zbtb20		Sept2		Mib1
Zcchc7		Serp2		Mical1
Zeb1		Setd5		Mid2
Zfand3		Sf3a2		Mir103-2
Zfml		Sf3a3		Mir135b
Zfp120		Sfrs15		Mir210
Zfp148		Sfrs18		Mir26a-2
Zfp322a		Sfrs2ip		Mir29b-2/Mir29c
Zfp326		Sfxn1		Mir30c-1
Zfp341		Sgcz		Mir365-1
Zfp407		Sike1		Mir365-2
Zfp451		Sirt1		Mir674
Zfp516		Slc15a4		Mir708
Zfp608		Slc18a1		Mirlet7c-1
Zfp644		Slc23a1		Mitf
Zfp943		Slc38a10		Mki67
Zfr		Slc4a2		Mkl1
Zfx		Slc6a4		Mllt10
Zmiz1		Slmap		Mllt3
Zmym2		Smad2		Mmp14
Znrf1		Smad4		Mobkl2b
Znrf2		Smad5		Mobkl2c
Znrf3		Smad7		Mobkl3
		Smap2		Mphosph8
		Smarca2		Mrpl32
		Smg6		Mterfd1
		Socs5		Mtfr1
		Solh		Mthfd2l
		Son		Mtif2
		Sp1		Mtmr3
		Sp3		Mut
		Spag9		Myh1
		Spata5		Myh2
		Spcs1		Mynn
		Spen		Myst3
		Spin1		N4bp1
		Spnb2		N4bp2
		Spns2		Naa15
		Sppl3		Naa25
		Spred1		Nacc2
		Srgap2		Nadk
		Srp19		Nae1
		Srpk1		Nap1l1
		Srrm2		Nap1l4
		Ssbp3		Ncapd2
		Ssu72		Nck2
		St3gal1		Ncmap
		Stard4		Ncoa6
		Stard5		Ncor1
		Stat5		Ndel1
		Stat6		Ndfip1
		Stim1		Ndufa12
		Stk24		Ndufs2
		Stk25		Nedd8
		Styx		Nedd9
		Sufu		Net1
		Suv39h1		Nf1
		Svil		Nf2
		Synm		Nfat5
		Taok1		Nfib
		Taok3		Nfxl1
		Tax1bp1		Nfyc
		Tbc1d15		Ngfr
		Tbc1d30		Nhsl1
		Tbca		Nipal2
		Tbl2		Nipbl
		Tceb1		Nlrc3
		Tcf20		Notch1
		Tcf7l2		Npepps
		Tgfb2		Nploc4
		Tgfbr1		Nr3c1
		Tlk2		Nras/Csde1
		Tll1		Nrep
		Tlr3		Nrf1
		Tm9sf3		Nrip1
		Tmbim6		Nrm
		Tmem135		Nsd1
		Tmem167		Nsf
		Tmem17		Nucb2
		Tmem173		Nudcd1
		Tmem198b		Nudcd3
		Tmem67		Nudt21
		Tmem80		Nudt3
		Tmem97		Nufip1
		Tmod4		Nup62
		Tnpo1		Nup98
		Tnrc6a		Obfc2b
		Tnrc6b		Olfml3
		Trim11		Olfr1338
		Trim26		Olfr1382
		Trip12		Olfr592
		Trnt1		Olfr658
		Trp53bp1		Omp
		Trp53bp2		Orc6l
		Trps1		Otud4
		Tspan10		Pacs1
		Ttc35		Pafah1b1
		Ttc7		Paip2
		Tuba8		Pak2
		Tyw5		Pan3
		Uba2		Papd4
		Ubap2l		Pard3
		Ube2c		Pard6b
		Ube2d2		Parp12
		Ube2d3		Pbx3
		Ube2e2		Pcbp2
		Ube2e3		Pcdhac2
		Ube3c		Pcgf3
		Ubr5		Pcgf5
		Ubtd1		Pcmt1
		Upf1		Pcnp
		Upf3a		Pcyox1l
		Usp24		Pdcd11
		Usp25		Pdcd6
		Usp9x		Pde7a
		Utrn		Pdk2
		Uxt		Pdlim5
		Vamp4		Pds5b
		Vapb		Pdxdc1
		Vgll4		Peg13
		Vmn2r3		Phf2
		Vps26a		Phf20l1
		Vps54		Phf21a
		Vps72		Phrf1
		Vta1		Picalm
		Wbp1l		Pigy
		Wbp4		Pik3c2b
		Wdr37		Pik3r1
		Wdr45l		Pion
		Wfdc16		Pisd-ps1
		Whsc1		Pisd-ps3
		Whsc1l1		Pitpnc1
		Wipi2		Pkd2l2
		Wisp1		Plag1
		Wnk4		Pld2
		Wnt1		Pln
		Wrap53		Plxna1
		Xk		Pnpla6
		Xpo1		Podxl2
		Xpo6		Poldip2
		Xpo7		Polr1a
		Ypel5		Polr3f
		Ythdf2		Pomt1
		Zar1		Pou2f1
		Zbed3		Pou3f4
		Zbtb20		Pou4f1
		Zc3hc1		Ppapdc1b
		Zcchc14		Ppara
		Zcchc7		Pparg
		Zfand3		Ppcs
		Zfml		Ppfibp1
		Zfp119		Ppia
		Zfp148		Ppm1f
		Zfp292		Ppp1r12b
		Zfp382		Ppp2ca
		Zfp407		Ppp2r2a
		Zfp592		Ppp2r5a
		Zfp595		Ppp3ca
		Zfp608		Ppp4r2
		Zfp622		Ppp6c
		Zfp687		Pradc1
		Zfp91-Cntf		Prg4
		Zfp933		Prkar1a
		Zfp943		Prokr2
		Zfp984		Prph
		Zfr		Psd3
		Zfx		Psma5
		Zmiz1		Psmc6
		Zmynd11		Psmd11
		Znrf2		Psmd14
		Znrf3		PSME3IP1
				Ptcd3
				Ptdss1
				Pten
				Ptges3l
				Ptgfrn
				Ptpn12
				Ptpn5
				Ptprc
				Ptprj
				Pum1
				Pxn
				Qk
				R3hcc1l
				Rab1
				Rab2a
				Rab5b
				Rab5if
				Rab7
				Rabep1
				Raf1
				Rai1
				Rai14
				Raly
				Ranbp9
				Rap1a
				Rapgefl1
				Rasa1
				Rassf4
				Rb1cc1
				Rbm16
				Rbm26
				Rbm27
				Rbm33
				Rbm4
				Rbm47
				Rbm4b
				Rbm9
				Rbpms
				Rcan1
				Rdh10
				Reep2
				Relch
				Reps1
				Rere
				Rfwd2
				Rheb
				Rhof
				Rhox11
				Rit1
				Rlf
				Rmnd1
				Rnf138
				Rnf145
				Rnf185
				Rnf19a
				Rnf2
				Rnf216
				Rnf217
				Rnf43
				Rnf8
				Rnmt
				Rock1
				Rod1
				Rpl7
				Rpp21
				Rreb1
				Rrp7a
				Rsbn1l
				Rsl1d1
				Rspo1
				Rtn3
				Rubcn
				Rundc1
				Rybp
				S100a9
				Safb2
				Samd4b
				Samm50
				Saps2
				Saps3
				Sar1a
				Sarnp
				Scarb2
				Scarna6
				Scly
				Scmh1
				Scrn3
				Sdha
				Sdhaf2
				Sec14l1
				Sec23b
				Sec31a
				Sec63
				Selenot
				Sema4d
				Sept2
				Sept9
				Serp2
				Setd5
				Setdb1
				Sf3a2
				Sf3a3
				Sfr1
				Sfrs12
				Sfrs15
				Sfrs18
				Sfrs2ip
				Sfxn1
				Sgcz
				Sh2b2
				Sh3glb1
				Sh3kbp1
				Shprh
				Shq1
				Siah1a
				Sike1
				Sirt1
				Skida1
				Slain2
				Slc15a4
				Slc18a1
				Slc23a1
				Slc35a5
				Slc37a1
				Slc38a10
				Slc41a1
				Slc4a2
				Slc6a4
				Slmap
				Smad2
				Smad4
				Smad5
				Smad7
				Smap2
				Smarca2
				Smg6
				Smg7
				Smurf2
				Snd1
				Snx2
				Snx3
				Snx30
				Socs5
				Soga1
				Solh
				Son
				Sp1
				Sp3
				Spag9
				Spata13
				Spata5
				Spcs1
				Spen
				Spin1
				Spint2
				Spnb2
				Spns2
				Sppl3
				Spred1
				Spsb1
				Srgap2
				Sri
				Srp19
				Srp72
				Srpk1
				Srr
				Srrm2
				Ssbp3
				Ssu72
				St3gal1
				St5
				Stard4
				Stard5
				Stat5
				Stat6
				Stim1
				Stk24
				Stk25
				Stk4
				Stx2
				Styx
				Sufu
				Supt16h
				Suv39h1
				Svil
				Synm
				Tab2
				Taok1
				Taok3
				Tasor2
				Tax1bp1
				Tbc1d10a
				Tbc1d15
				Tbc1d22a
				Tbc1d22b
				Tbc1d30
				Tbca
				Tbl2
				Tcaf1
				Tceb1
				Tcerg1
				Tcf20
				Tcf7l2
				Tctn2
				Tes
				Tet2
				Tgfb2
				Tgfbr1
				Tgfbr3
				Tlk2
				Tll1
				Tlr3
				Tm9sf2
				Tm9sf3
				Tmbim6
				Tmco7
				Tmem135
				Tmem165
				Tmem167
				Tmem17
				Tmem170b
				Tmem173
				Tmem198b
				Tmem204
				Tmem39a
				Tmem67
				Tmem80
				Tmem97
				Tmod4
				Tnf
				Tnks
				Tnpo1
				Tnrc6a
				Tnrc6b
				Tomm40
				Topors
				Trim11
				Trim24
				Trim26
				Trip12
				Trnt1
				Trp53bp1
				Trp53bp2
				Trps1
				Tspan10
				Ttc35
				Ttc7
				Tuba8
				Tusc3
				Twist2
				Tyw5
				Uba2
				Ubap2l
				Ube2c
				Ube2d2
				Ube2d3
				Ube2e1
				Ube2e2
				Ube2e3
				Ube2f
				Ube2h
				Ube3c
				Ubqln1
				Ubr5
				Ubtd1
				Upf1
				Upf3a
				Uqcc
				Uso1
				Usp24
				Usp25
				Usp26
				Usp9x
				Utrn
				Uvrag
				Uxt
				Vamp4
				Vapb
				Vgll4
				Vmn2r3
				Vps13a
				Vps26a
				Vps35l
				Vps4b
				Vps54
				Vps72
				Vta1
				Wac
				Wbp1l
				Wbp4
				Wdr37
				Wdr45l
				Wfdc16
				Whsc1
				Whsc1l1
				Wipi2
				Wisp1
				Wnk4
				Wnt1
				Wrap53
				Wwc1
				Wwc2
				Xirp2
				Xk
				Xpo1
				Xpo6
				Xpo7
				Xrn2
				Yme1l1
				Ypel5
				Ythdf2
				Ywhae
				Zar1
				Zbed3
				Zbtb20
				Zc3hc1
				Zcchc14
				Zcchc7
				Zeb1
				Zfand3
				Zfml
				Zfp119
				Zfp120
				Zfp148
				Zfp292
				Zfp322a
				Zfp326
				Zfp341
				Zfp382
				Zfp407
				Zfp451
				Zfp516
				Zfp592
				Zfp595
				Zfp608
				Zfp622
				Zfp644
				Zfp687
				Zfp91-Cntf
				Zfp933
				Zfp943
				Zfp984
				Zfr
				Zfx
				Zmiz1
				Zmym2
				Zmynd11
				Znrf1
				Znrf2
				Znrf3
