# Supplementary material for: Single allele loss-of-function mutations select and sculpt conditional cooperative networks in breast cancer
Source: Nat Commun. 2021 Sep 2;12:5238. doi: 10.1038/s41467-021-25467-w (PMC8413298; doi:10.1038/s41467-021-25467-w)
Supplement: Supplementary file 7 — Supplementary Data 4 [file 41467_2021_25467_MOESM7_ESM.xlsx]

## Sheet: Highlights
Pathway or Process	Driver Screen(s)	gCIS
Programmed Cell Death/Apoptosis	PIK3CA, Elf3, Notch1ICD, p53, Stat3C, K-Ras	Bip3l, Tgfbr1, Met, Sirt1, Rasa1, Notch1, Kras, Map2k4, Acaa2, Hras, Foxp1, Mitf, Hipk2, Pten, Gsk3b, Gnaq, Yle1l1, Gm13078, Ep300, Gnai3, Tax1bp1, Angptl4, Mical1, Pik3r1, Apc, Nf1, Smad4, Ddit3, Tcf7l2, Fbxw7, Hdac6, Ppp2ca, Net1, Ptpn5, Siah1a, Faf1, Cdk19, Rybp, Hdac4, Casp8ap2, Nae1, Dtnbp1, Ppara, Tnf
Chromatin organization	p53, Stat3C, PIK3CA, Notch1ICD, K-Ras	Epc1, Aebp2, Ehmt1, Kdm1a, Ubr5, Phf2, Ep300, Rybp, H2afy, Ube2e1, Crebbp, Smad4, Pcgf5, Mgea5, Kdm5c, Hdac4, Ash1l, Kdm6a, Arid4b, Nap1l4, Epc2, Shprh, Actr8, Sirt1, Nipbl, Rnf2, Tet2, Zfp451, Hdac6, Igf2, Scmh1, Hltf, Eed, Jarid2
RTK/Mapk cascade and GTPase signaling	Stat3C, Notch1ICD, p53, PIK3CA	Sh2b2, Met, Mapkapk2, Notch1, Kdr, Rab7, Pten, Gsk3b, Tcf7l2, Fbxw7, Flt3, Igf2, Apc, Sirt1, Jup, Rasa1, Sema4d, Hras, Kras, Nras, Mapk14, Tgfbr1, Nf1, Smad4, Map2k4, Taok1, Itch, Ptpn5,Gab1, Dtnbp1, St5 Ppp2ca, Il6st, Psma5, Map3k14
Wnt Signaling	PIK3CA, Notch1ICD, Stat3C	Apc, Axin1, Ddit3, Notch1, Pten, Gsk3b, Gnaq, Tcf7l2, Rnf43, Tnks, Kdm6a, Znrf3, Mapk14, Tmem170b, Csnk2a1, Smurf2, Ppp2ca, Crebbp, Cul1
Bmp/Tgfb Signaling	PIK3CA, Stat3C	Tgfbr1, Smad2, Smad4, Notch1, Usp9x, Smurf2, Zeb1
PI3K/Akt Signaling	K-Ras, Stat3C	Scmh1, Met, Eed, Pik3r1, Pten, Ppp2ca, Tnks, Gab1
Ubiquitination	Stat3C	CUL3, RNF145, UBE2E1, UBE2E3, ITCH, TOPORS, ANKIB1, RNF216, ZNRF2, UBE2D2, FBXW7, CUL1, FBXW4, USP9X, UBQLN1
RNA metabolism	Stat3C subclonal	Wbp4, Mbnl2, Dyrk1a, Ssu72, Gigyf2, Pan3, Rbpms, Cdc40, Srrm2, Cdk13, Rbm4, Tmbim6 and Csde1
Pathway or Process	Histotype Screen(s)	gCIS
Wnt signaling	Notch1, Spindle and Squamous	APC, PTEN, AXIN1, GNAQ, TCF7L2, NOTCH1, CYLD, GNAT2, SMURF2, PPP2CA, CREBBP, CUL1, GNG7, CTR9, STK4, FOXO1, SPIN1, FBXW4 PPP2CA, CREBBP
Bmp/Tgfb/Smad2-4 Signaling	Squamous	SMURF2,BMPR1A,SMAD4, USP9X, NOTCH1,CTDSPL2, ZEB1
Toll Receptor Signaling	Squamous	MAPKAPK2, PPP2CA, MAP3K1, CUL1, MAP2K4, UBE2D2
Antigen processing: Ubiquitination & Proteasome degradation	Squamous	CUL3, SMURF2, UBE2E1, UBE2E3, ITCH, FBXW7, CUL1, FBXW4, ZNRF2, UBE2D2
Interleukin-17 signaling	Squamous	MAPKAPK2, PPP2CA, CUL1, MAP2K4
Type I interferon production	Squamous	ZBTB20, POLR3F, RNF216
Histone H3-K4 methylation	Squamous	H2AFY, SMAD4, ASH1L
Positive regulation of innate immune response	Squamous	UBQLN1, MAPKAPK2, POLR3F, MATR3, LSM14A
Interleukin-6 production	Squamous	MAPKAPK2, ZBTB20, ASH1L, SOCS5
Positive regulation of tumor necrosis factor production	Squamous	MAPKAPK2, ZBTB20, PIK3R1

## Sheet: Clonal driver specific overall
Subgroup	term.id	term.name	intersection	p.value
Elf3_Genes_identified_as_Clonal_pathways	REAC:R-MMU-1266738	Developmental Biology	JUP,MET,HRAS	0.00312
Elf3_Genes_identified_as_Clonal_pathways	REAC:R-MMU-9006934	Signaling by Receptor Tyrosine Kinases	JUP,MET,HRAS	0.00312
Elf3_Genes_identified_as_Clonal_pathways	GO:0030036	actin cytoskeleton organization	MET,HRAS,FOXP1	0.00454
Elf3_Genes_identified_as_Clonal_pathways	GO:0030029	actin filament-based process	JUP,MET,HRAS,FOXP1	0.00178
Elf3_Genes_identified_as_Clonal_pathways	GO:0001667	ameboidal-type cell migration	JUP,MET,FOXP1	0.00265
Elf3_Genes_identified_as_Clonal_pathways	GO:0072358	cardiovascular system development	JUP,FOXP1,HIPK2	0.00895
Elf3_Genes_identified_as_Clonal_pathways	GO:0035690	cellular response to drug	JUP,MET,FOXP1	0.00259
Elf3_Genes_identified_as_Clonal_pathways	GO:0071407	cellular response to organic cyclic compound	JUP,FOXP1,FLT3	0.0051
Elf3_Genes_identified_as_Clonal_pathways	GO:0001816	cytokine production	NFAT5,HRAS,FOXP1	0.0129
Elf3_Genes_identified_as_Clonal_pathways	GO:0043542	endothelial cell migration	JUP,MET,FOXP1	0.00178
Elf3_Genes_identified_as_Clonal_pathways	GO:0007167	enzyme linked receptor protein signaling pathway	MET,FLT3,HIPK2	0.0105
Elf3_Genes_identified_as_Clonal_pathways	GO:0010631	epithelial cell migration	JUP,MET,FOXP1	0.00184
Elf3_Genes_identified_as_Clonal_pathways	GO:0060562	epithelial tube morphogenesis	MET,FOXP1,HS2ST1	0.00895
Elf3_Genes_identified_as_Clonal_pathways	GO:0090132	epithelium migration	JUP,MET,FOXP1	0.00184
Elf3_Genes_identified_as_Clonal_pathways	GO:0040007	growth	NEDD9,FOXP1,JARID2	0.0442
Elf3_Genes_identified_as_Clonal_pathways	GO:0048534	hematopoietic or lymphoid organ development	FOXP1,MITF,JARID2,FLT3	0.00877
Elf3_Genes_identified_as_Clonal_pathways	GO:0030097	hemopoiesis	FOXP1,MITF,FLT3	0.0234
Elf3_Genes_identified_as_Clonal_pathways	GO:0002520	immune system development	FOXP1,MITF,JARID2,FLT3	0.00921
Elf3_Genes_identified_as_Clonal_pathways	GO:0002009	morphogenesis of an epithelium	MET,MLLT3,FOXP1,HS2ST1	0.0061
Elf3_Genes_identified_as_Clonal_pathways	GO:0003012	muscle system process	JUP,FOXP1,JARID2	0.0061
Elf3_Genes_identified_as_Clonal_pathways	GO:0043066	negative regulation of apoptotic process	HRAS,FOXP1,MITF,HIPK2	0.009
Elf3_Genes_identified_as_Clonal_pathways	GO:0051129	negative regulation of cellular component organization	MET,SMG6,JARID2	0.027
Elf3_Genes_identified_as_Clonal_pathways	GO:0010639	negative regulation of organelle organization	MET,SMG6,JARID2	0.0118
Elf3_Genes_identified_as_Clonal_pathways	GO:0043069	negative regulation of programmed cell death	MET,HRAS,FOXP1,MITF,HIPK2	0.00347
Elf3_Genes_identified_as_Clonal_pathways	GO:0000122	negative regulation of transcription by RNA polymerase II	FOXP1,MITF,JARID2,HIPK2	0.00735
Elf3_Genes_identified_as_Clonal_pathways	GO:0030335	positive regulation of cell migration	MET,HRAS,FOXP1	0.00366
Elf3_Genes_identified_as_Clonal_pathways	GO:2000147	positive regulation of cell motility	MET,HRAS,FOXP1	0.00366
Elf3_Genes_identified_as_Clonal_pathways	GO:0008284	positive regulation of cell proliferation	HRAS,FOXP1,HIPK2	0.0128
Elf3_Genes_identified_as_Clonal_pathways	GO:0051272	positive regulation of cellular component movement	MET,HRAS,FOXP1	0.00366
Elf3_Genes_identified_as_Clonal_pathways	GO:0040017	positive regulation of locomotion	MET,HRAS,FOXP1	0.00366
Elf3_Genes_identified_as_Clonal_pathways	GO:0010638	positive regulation of organelle organization	MET,HRAS,JARID2	0.00915
Elf3_Genes_identified_as_Clonal_pathways	GO:0032970	regulation of actin filament-based process	JUP,MET,HRAS	0.00178
Elf3_Genes_identified_as_Clonal_pathways	GO:0030334	regulation of cell migration	JUP,MET,HRAS,FOXP1	0.00178
Elf3_Genes_identified_as_Clonal_pathways	GO:2000145	regulation of cell motility	JUP,MET,HRAS,FOXP1	0.00178
Elf3_Genes_identified_as_Clonal_pathways	GO:0051270	regulation of cellular component movement	JUP,MET,HRAS,FOXP1	0.00184
Elf3_Genes_identified_as_Clonal_pathways	GO:0080135	regulation of cellular response to stress	MET,HRAS,FOXP1,HIPK2	0.00184
Elf3_Genes_identified_as_Clonal_pathways	GO:0010594	regulation of endothelial cell migration	JUP,MET,FOXP1	0.00178
Elf3_Genes_identified_as_Clonal_pathways	GO:0010632	regulation of epithelial cell migration	JUP,MET,FOXP1	0.00178
Elf3_Genes_identified_as_Clonal_pathways	GO:0070201	regulation of establishment of protein localization	JUP,HRAS,FOXP1	0.00482
Elf3_Genes_identified_as_Clonal_pathways	GO:0040008	regulation of growth	NEDD9,FOXP1,JARID2	0.0246
Elf3_Genes_identified_as_Clonal_pathways	GO:0040012	regulation of locomotion	JUP,MET,HRAS,FOXP1	0.00184
Elf3_Genes_identified_as_Clonal_pathways	GO:0090257	regulation of muscle system process	JUP,FOXP1,JARID2	0.00366
Elf3_Genes_identified_as_Clonal_pathways	GO:0090087	regulation of peptide transport	JUP,HRAS,FOXP1	0.00482
Elf3_Genes_identified_as_Clonal_pathways	GO:0032880	regulation of protein localization	JUP,HRAS,FOXP1	0.00729
Elf3_Genes_identified_as_Clonal_pathways	GO:0051223	regulation of protein transport	JUP,HRAS,FOXP1	0.00477
Elf3_Genes_identified_as_Clonal_pathways	GO:0044057	regulation of system process	JUP,FOXP1,JARID2	0.00921
Elf3_Genes_identified_as_Clonal_pathways	GO:0090130	tissue migration	JUP,MET,FOXP1	0.00184
Elf3_Genes_identified_as_Clonal_pathways	GO:0048729	tissue morphogenesis	MET,MLLT3,FOXP1,HS2ST1	0.00893
Elf3_Genes_identified_as_Clonal_pathways	GO:0035239	tube morphogenesis	JUP,MET,FOXP1,HIPK2	0.00319
K-Ras_G12D_Genes_identified_as_Clonal_pathways	GO:0030183	B cell differentiation	SP3,CARD11,PIK3R1	0.027
K-Ras_G12D_Genes_identified_as_Clonal_pathways	GO:0007249	I-kappaB kinase/NF-kappaB signaling	TNF,CARD11,AKAP13	0.0318
K-Ras_G12D_Genes_identified_as_Clonal_pathways	REAC:R-MMU-9006925	Intracellular signaling by second messengers	SCMH1,MET,EED,PIK3R1	0.00447
K-Ras_G12D_Genes_identified_as_Clonal_pathways	REAC:R-MMU-1257604	PIP3 activates AKT signaling	SCMH1,MET,EED,PIK3R1	0.00447
K-Ras_G12D_Genes_identified_as_Clonal_pathways	GO:0007265	Ras protein signal transduction	MET,NF1,RASA1,RIT1,AKAP13	0.0234
K-Ras_G12D_Genes_identified_as_Clonal_pathways	REAC:R-MMU-3108232	SUMO E3 ligases SUMOylate target proteins	SCMH1,SP3,NUP98	0.046
K-Ras_G12D_Genes_identified_as_Clonal_pathways	REAC:R-MMU-2990846	SUMOylation	SCMH1,SP3,NUP98	0.049
K-Ras_G12D_Genes_identified_as_Clonal_pathways	REAC:R-MMU-6806834	Signaling by MET	MET,PTPRJ,PIK3R1	0.00864
K-Ras_G12D_Genes_identified_as_Clonal_pathways	REAC:R-MMU-202403	TCR signaling	PTPRJ,CARD11,PIK3R1	0.0282
K-Ras_G12D_Genes_identified_as_Clonal_pathways	GO:0030036	actin cytoskeleton organization	NF2,MET,MICAL1,NF1,RASA1,IQGAP2,TNF,PIK3R1,AKAP13	0.00453
K-Ras_G12D_Genes_identified_as_Clonal_pathways	GO:0007015	actin filament organization	MET,MICAL1,IQGAP2,PIK3R1	0.0102
K-Ras_G12D_Genes_identified_as_Clonal_pathways	GO:0030029	actin filament-based process	SRI,MET,MICAL1,RASA1,IQGAP2,TNF,PIK3R1,AKAP13	0.00306
K-Ras_G12D_Genes_identified_as_Clonal_pathways	GO:0008154	actin polymerization or depolymerization	MICAL1,RASA1,IQGAP2	0.0381
K-Ras_G12D_Genes_identified_as_Clonal_pathways	GO:0031032	actomyosin structure organization	NF2,MET,PIK3R1,AKAP13	0.0277
K-Ras_G12D_Genes_identified_as_Clonal_pathways	GO:0034219	carbohydrate transmembrane transport	RASA1,TNF,PIK3R1	0.027
K-Ras_G12D_Genes_identified_as_Clonal_pathways	GO:0008643	carbohydrate transport	RASA1,TNF,PIK3R1	0.0294
K-Ras_G12D_Genes_identified_as_Clonal_pathways	GO:0034330	cell junction organization	TNF,PTPRJ,CD177	0.0293
K-Ras_G12D_Genes_identified_as_Clonal_pathways	GO:0045216	cell-cell junction organization	NF2,TNF,CD177	0.0394
K-Ras_G12D_Genes_identified_as_Clonal_pathways	GO:0007160	cell-matrix adhesion	NF1,RASA1,PTPRJ,PIK3R1	0.0237
K-Ras_G12D_Genes_identified_as_Clonal_pathways	GO:0031589	cell-substrate adhesion	NF1,RASA1,PTPRJ,PIK3R1	0.0406
K-Ras_G12D_Genes_identified_as_Clonal_pathways	GO:0006325	chromatin organization	SCMH1,HLTF,EED	0.0262
K-Ras_G12D_Genes_identified_as_Clonal_pathways	GO:0003013	circulatory system process	SRI,PTPRJ,PIK3R1,AKAP13	0.0386
K-Ras_G12D_Genes_identified_as_Clonal_pathways	GO:0072594	establishment of protein localization to organelle	SEC63,NF1,TNF,PIK3R1,NUP98	0.0277
K-Ras_G12D_Genes_identified_as_Clonal_pathways	GO:0008625	extrinsic apoptotic signaling pathway via death domain receptors	NF1,TNF,PIK3R1	0.0235
K-Ras_G12D_Genes_identified_as_Clonal_pathways	GO:0048732	gland development	SEC63,NF1,TNF,SMAD2,SP3	0.0488
K-Ras_G12D_Genes_identified_as_Clonal_pathways	GO:0046323	glucose import	RASA1,TNF,PIK3R1	0.0203
K-Ras_G12D_Genes_identified_as_Clonal_pathways	GO:1904659	glucose transmembrane transport	RASA1,TNF,PIK3R1	0.0262
K-Ras_G12D_Genes_identified_as_Clonal_pathways	GO:0003015	heart process	SRI,PIK3R1,AKAP13	0.0386
K-Ras_G12D_Genes_identified_as_Clonal_pathways	GO:0030097	hemopoiesis	NF1,TNF,SP3,CARD11,PIK3R1,RBM47	0.0499
K-Ras_G12D_Genes_identified_as_Clonal_pathways	GO:0061008	hepaticobiliary system development	SEC63,NF1,SP3	0.0443
K-Ras_G12D_Genes_identified_as_Clonal_pathways	GO:0008645	hexose transmembrane transport	RASA1,TNF,PIK3R1	0.0268
K-Ras_G12D_Genes_identified_as_Clonal_pathways	GO:0051170	import into nucleus	NF1,TNF,PIK3R1,NUP98	0.0237
K-Ras_G12D_Genes_identified_as_Clonal_pathways	GO:0006886	intracellular protein transport	SEC63,NF1,TNF,STX2,PIK3R1,NUP98	0.05
K-Ras_G12D_Genes_identified_as_Clonal_pathways	GO:0007159	leukocyte cell-cell adhesion	TNF,CARD11,CD177	0.0447
K-Ras_G12D_Genes_identified_as_Clonal_pathways	GO:0002521	leukocyte differentiation	NF1,TNF,SP3,CARD11,PIK3R1	0.0438
K-Ras_G12D_Genes_identified_as_Clonal_pathways	GO:0001889	liver development	SEC63,NF1,SP3	0.0438
K-Ras_G12D_Genes_identified_as_Clonal_pathways	GO:0043414	macromolecule methylation	NSD1,DIMT1,EED,GSPT1	0.0438
K-Ras_G12D_Genes_identified_as_Clonal_pathways	GO:0032259	methylation	AS3MT,NSD1,DIMT1,EED,GSPT1	0.027
K-Ras_G12D_Genes_identified_as_Clonal_pathways	GO:0015749	monosaccharide transmembrane transport	RASA1,TNF,PIK3R1	0.027
K-Ras_G12D_Genes_identified_as_Clonal_pathways	GO:0048871	multicellular organismal homeostasis	MET,NF1,TNF,ANKRD11	0.0457
K-Ras_G12D_Genes_identified_as_Clonal_pathways	GO:0002573	myeloid leukocyte differentiation	NF1,TNF,SP3,PIK3R1	0.0262
K-Ras_G12D_Genes_identified_as_Clonal_pathways	GO:0046580	negative regulation of Ras protein signal transduction	MET,NF1,RASA1	0.0166
K-Ras_G12D_Genes_identified_as_Clonal_pathways	GO:0007162	negative regulation of cell adhesion	NF2,NF1,RASA1,PIK3R1	0.0438
K-Ras_G12D_Genes_identified_as_Clonal_pathways	GO:0008285	negative regulation of cell proliferation	NF2,NF1,TNF,SMAD2,PTPRJ,PIK3R1	0.0499
K-Ras_G12D_Genes_identified_as_Clonal_pathways	GO:0001953	negative regulation of cell-matrix adhesion	NF1,RASA1,PIK3R1	0.00806
K-Ras_G12D_Genes_identified_as_Clonal_pathways	GO:0010812	negative regulation of cell-substrate adhesion	NF1,RASA1,PIK3R1	0.0178
K-Ras_G12D_Genes_identified_as_Clonal_pathways	GO:1902532	negative regulation of intracellular signal transduction	SRI,NF2,MET,NF1,RASA1,DYRK1A,PTPRJ	0.0229
K-Ras_G12D_Genes_identified_as_Clonal_pathways	GO:0043069	negative regulation of programmed cell death	ANGPTL4,MET,MICAL1,PIK3R1	0.0321
K-Ras_G12D_Genes_identified_as_Clonal_pathways	GO:0051058	negative regulation of small GTPase mediated signal transduction	MET,NF1,RASA1	0.0178
K-Ras_G12D_Genes_identified_as_Clonal_pathways	GO:0051169	nuclear transport	NF1,TNF,PIK3R1,NUP98,AKAP13	0.0237
K-Ras_G12D_Genes_identified_as_Clonal_pathways	GO:0006913	nucleocytoplasmic transport	NF1,TNF,PIK3R1,NUP98,AKAP13	0.0237
K-Ras_G12D_Genes_identified_as_Clonal_pathways	GO:0001503	ossification	KREMEN1,NF1,TNF,SP3	0.0488
K-Ras_G12D_Genes_identified_as_Clonal_pathways	GO:0030316	osteoclast differentiation	NF1,TNF,PIK3R1	0.0277
K-Ras_G12D_Genes_identified_as_Clonal_pathways	GO:0043123	positive regulation of I-kappaB kinase/NF-kappaB signaling	TNF,CARD11,AKAP13	0.0237
K-Ras_G12D_Genes_identified_as_Clonal_pathways	GO:0033120	positive regulation of RNA splicing	DYRK1A,PIK3R1,NUP98	0.0104
K-Ras_G12D_Genes_identified_as_Clonal_pathways	GO:0044089	positive regulation of cellular component biogenesis	NF2,MET,IQGAP2,DIMT1,TNF,PTPRJ	0.0293
K-Ras_G12D_Genes_identified_as_Clonal_pathways	GO:0010638	positive regulation of organelle organization	MET,IQGAP2,EED	0.0114
K-Ras_G12D_Genes_identified_as_Clonal_pathways	GO:0034764	positive regulation of transmembrane transport	SRI,RASA1,PIK3R1	0.0447
K-Ras_G12D_Genes_identified_as_Clonal_pathways	GO:0017038	protein import	NF1,TNF,PIK3R1,NUP98	0.0293
K-Ras_G12D_Genes_identified_as_Clonal_pathways	GO:0006606	protein import into nucleus	NF1,TNF,PIK3R1,NUP98	0.0237
K-Ras_G12D_Genes_identified_as_Clonal_pathways	GO:0034504	protein localization to nucleus	NF2,NF1,TNF,PIK3R1,NUP98	0.0248
K-Ras_G12D_Genes_identified_as_Clonal_pathways	GO:0043122	regulation of I-kappaB kinase/NF-kappaB signaling	TNF,CARD11,AKAP13	0.029
K-Ras_G12D_Genes_identified_as_Clonal_pathways	GO:0043405	regulation of MAP kinase activity	NF1,MAP4K3,TNF,PTPRJ,AKAP13	0.0214
K-Ras_G12D_Genes_identified_as_Clonal_pathways	GO:0043484	regulation of RNA splicing	DYRK1A,PIK3R1,NUP98	0.0345
K-Ras_G12D_Genes_identified_as_Clonal_pathways	GO:0046578	regulation of Ras protein signal transduction	MET,NF1,RASA1,AKAP13	0.027
K-Ras_G12D_Genes_identified_as_Clonal_pathways	GO:0032956	regulation of actin cytoskeleton organization	MET,RASA1,IQGAP2,PIK3R1,AKAP13	0.012
K-Ras_G12D_Genes_identified_as_Clonal_pathways	GO:0110053	regulation of actin filament organization	NF2,MET,RASA1,IQGAP2,PIK3R1	0.0214
K-Ras_G12D_Genes_identified_as_Clonal_pathways	GO:0032970	regulation of actin filament-based process	SRI,MET,RASA1,IQGAP2,PIK3R1,AKAP13	0.00453
K-Ras_G12D_Genes_identified_as_Clonal_pathways	GO:0110020	regulation of actomyosin structure organization	NF2,MET,PIK3R1,AKAP13	0.0133
K-Ras_G12D_Genes_identified_as_Clonal_pathways	GO:0030155	regulation of cell adhesion	NF2,NF1,RASA1,TNF,PTPRJ,CARD11,PIK3R1	0.0262
K-Ras_G12D_Genes_identified_as_Clonal_pathways	GO:0001952	regulation of cell-matrix adhesion	NF1,RASA1,PTPRJ,PIK3R1	0.0102
K-Ras_G12D_Genes_identified_as_Clonal_pathways	GO:0010810	regulation of cell-substrate adhesion	NF1,RASA1,PTPRJ,PIK3R1	0.0237
K-Ras_G12D_Genes_identified_as_Clonal_pathways	GO:0044087	regulation of cellular component biogenesis	NF2,MET,RASA1,IQGAP2,DIMT1,DYRK1A,TNF,PTPRJ,PIK3R1,AKAP13	0.00806
K-Ras_G12D_Genes_identified_as_Clonal_pathways	GO:0051493	regulation of cytoskeleton organization	NF2,MET,RASA1,IQGAP2,DYRK1A,PIK3R1,AKAP13	0.0178
K-Ras_G12D_Genes_identified_as_Clonal_pathways	GO:0046324	regulation of glucose import	RASA1,TNF,PIK3R1	0.0169
K-Ras_G12D_Genes_identified_as_Clonal_pathways	GO:0010827	regulation of glucose transmembrane transport	RASA1,TNF,PIK3R1	0.0214
K-Ras_G12D_Genes_identified_as_Clonal_pathways	GO:0043549	regulation of kinase activity	NF2,NF1,MAP4K3,TNF,PTPRJ,PIK3R1,AKAP13	0.0381
K-Ras_G12D_Genes_identified_as_Clonal_pathways	GO:1902105	regulation of leukocyte differentiation	NF1,TNF,CARD11,PIK3R1	0.0339
K-Ras_G12D_Genes_identified_as_Clonal_pathways	GO:0019216	regulation of lipid metabolic process	ANGPTL4,TNF,PIK3R1	0.0467
K-Ras_G12D_Genes_identified_as_Clonal_pathways	GO:0002761	regulation of myeloid leukocyte differentiation	NF1,TNF,PIK3R1	0.0305
K-Ras_G12D_Genes_identified_as_Clonal_pathways	GO:0045670	regulation of osteoclast differentiation	NF1,TNF,PIK3R1	0.0229
K-Ras_G12D_Genes_identified_as_Clonal_pathways	GO:0043254	regulation of protein complex assembly	MET,RASA1,IQGAP2,DYRK1A,TNF	0.0297
K-Ras_G12D_Genes_identified_as_Clonal_pathways	GO:1900180	regulation of protein localization to nucleus	NF2,NF1,PIK3R1	0.0448
K-Ras_G12D_Genes_identified_as_Clonal_pathways	GO:0071900	regulation of protein serine/threonine kinase activity	NF1,MAP4K3,TNF,PTPRJ,AKAP13	0.0297
K-Ras_G12D_Genes_identified_as_Clonal_pathways	GO:0051056	regulation of small GTPase mediated signal transduction	MET,NF1,RASA1,AKAP13	0.0293
K-Ras_G12D_Genes_identified_as_Clonal_pathways	GO:0051492	regulation of stress fiber assembly	NF2,MET,PIK3R1	0.0293
K-Ras_G12D_Genes_identified_as_Clonal_pathways	GO:1902903	regulation of supramolecular fiber organization	NF2,MET,RASA1,IQGAP2,DYRK1A,PIK3R1,AKAP13	0.00453
K-Ras_G12D_Genes_identified_as_Clonal_pathways	GO:0044057	regulation of system process	SRI,TNF,PIK3R1,AKAP13	0.0491
K-Ras_G12D_Genes_identified_as_Clonal_pathways	GO:0051338	regulation of transferase activity	NF2,NF1,MAP4K3,TNF,PTPRJ,DCUN1D1,PIK3R1,AKAP13	0.0287
K-Ras_G12D_Genes_identified_as_Clonal_pathways	GO:0034762	regulation of transmembrane transport	SRI,RASA1,TNF,PIK3R1,CATSPER4	0.0277
K-Ras_G12D_Genes_identified_as_Clonal_pathways	GO:0031960	response to corticosteroid	TNF,PIK3R1,AKAP13	0.0297
K-Ras_G12D_Genes_identified_as_Clonal_pathways	GO:0051384	response to glucocorticoid	TNF,PIK3R1,AKAP13	0.029
K-Ras_G12D_Genes_identified_as_Clonal_pathways	GO:0006979	response to oxidative stress	HMOX2,MET,TNF,STX2	0.0491
K-Ras_G12D_Genes_identified_as_Clonal_pathways	GO:0032940	secretion by cell	SRI,MICAL1,TNF,CARD11,CD177	0.0473
K-Ras_G12D_Genes_identified_as_Clonal_pathways	GO:0007264	small GTPase mediated signal transduction	MET,NF1,RASA1,RIT1,AKAP13	0.0293
K-Ras_G12D_Genes_identified_as_Clonal_pathways	GO:0021510	spinal cord development	NF1,EED,PBX3	0.0297
K-Ras_G12D_Genes_identified_as_Clonal_pathways	GO:0097435	supramolecular fiber organization	NF2,MET,MICAL1,NF1,RASA1,IQGAP2,DYRK1A,PIK3R1,AKAP13	0.00453
Lfng_Genes_identified_as_Clonal_pathways	GO:0001667	ameboidal-type cell migration	JUP,MET,SMURF2,FBXW7	0.00206
Lfng_Genes_identified_as_Clonal_pathways	GO:0043542	endothelial cell migration	JUP,MET,FBXW7	0.00338
Lfng_Genes_identified_as_Clonal_pathways	GO:0007167	enzyme linked receptor protein signaling pathway	MET,SMURF2,FBXW7	0.0151
Lfng_Genes_identified_as_Clonal_pathways	GO:0010631	epithelial cell migration	JUP,MET,FBXW7	0.00416
Lfng_Genes_identified_as_Clonal_pathways	GO:0090132	epithelium migration	JUP,MET,FBXW7	0.00416
Lfng_Genes_identified_as_Clonal_pathways	GO:0010638	positive regulation of organelle organization	MET,FBXW7,SEPT9	0.01
Lfng_Genes_identified_as_Clonal_pathways	GO:0030334	regulation of cell migration	JUP,MET,SMURF2,FBXW7	0.00454
Lfng_Genes_identified_as_Clonal_pathways	GO:2000145	regulation of cell motility	JUP,MET,SMURF2,FBXW7	0.00506
Lfng_Genes_identified_as_Clonal_pathways	GO:0051270	regulation of cellular component movement	JUP,MET,SMURF2,FBXW7	0.00577
Lfng_Genes_identified_as_Clonal_pathways	GO:0010594	regulation of endothelial cell migration	JUP,MET,FBXW7	0.00272
Lfng_Genes_identified_as_Clonal_pathways	GO:0010632	regulation of epithelial cell migration	JUP,MET,FBXW7	0.00338
Lfng_Genes_identified_as_Clonal_pathways	GO:0040012	regulation of locomotion	JUP,MET,SMURF2,FBXW7	0.00577
Lfng_Genes_identified_as_Clonal_pathways	GO:0090130	tissue migration	JUP,MET,FBXW7	0.00416
Lfng_Genes_identified_as_Clonal_pathways	GO:0035239	tube morphogenesis	JUP,MET,FBXW7	0.0134
Notch1ICD_Genes_identified_as_Clonal_pathways	GO:0006259	DNA metabolic process	GSK3B,TCF7L2,FBXW7,TRP53BP1	0.0379
Notch1ICD_Genes_identified_as_Clonal_pathways	GO:0070371	ERK1 and ERK2 cascade	PTEN,FBXW7,ST5	0.0292
Notch1ICD_Genes_identified_as_Clonal_pathways	GO:0000165	MAPK cascade	PTEN,GSK3B,FBXW7,ST5,IGF2	0.0186
Notch1ICD_Genes_identified_as_Clonal_pathways	REAC:R-MMU-373755	Semaphorin interactions	MET,SEMA4D,GSK3B	0.005
Notch1ICD_Genes_identified_as_Clonal_pathways	REAC:R-MMU-201681	TCF dependent signaling in response to WNT	CREBBP,GSK3B,TCF7L2,RNF43	0.0258
Notch1ICD_Genes_identified_as_Clonal_pathways	GO:0016055	Wnt signaling pathway	PTEN,GSK3B,GNAQ,TCF7L2,RNF43	0.00153
Notch1ICD_Genes_identified_as_Clonal_pathways	GO:0001667	ameboidal-type cell migration	MET,PTEN,FBXW7,HDAC6,IGF2	0.00153
Notch1ICD_Genes_identified_as_Clonal_pathways	GO:0071695	anatomical structure maturation	SEMA4D,GSK3B,GNAQ	0.00625
Notch1ICD_Genes_identified_as_Clonal_pathways	GO:0001525	angiogenesis	PTEN,FBXW7,IGF2	0.0361
Notch1ICD_Genes_identified_as_Clonal_pathways	GO:0009887	animal organ morphogenesis	PTEN,PPARA,GSK3B,TCF7L2,IGF2	0.011
Notch1ICD_Genes_identified_as_Clonal_pathways	GO:0097190	apoptotic signaling pathway	PTEN,GSK3B,FBXW7	0.048
Notch1ICD_Genes_identified_as_Clonal_pathways	GO:0006914	autophagy	MID2,VPS4B,GSK3B,FBXW7,HDAC6	0.00361
Notch1ICD_Genes_identified_as_Clonal_pathways	GO:0061564	axon development	PTEN,SEMA4D,GSK3B,HDAC6	0.00752
Notch1ICD_Genes_identified_as_Clonal_pathways	GO:0007409	axonogenesis	PTEN,SEMA4D,GSK3B,HDAC6	0.00624
Notch1ICD_Genes_identified_as_Clonal_pathways	GO:0007610	behavior	PTEN,PPARA,GNAQ,IGF2	0.0204
Notch1ICD_Genes_identified_as_Clonal_pathways	GO:0001568	blood vessel development	PTEN,TCF7L2,FBXW7,IGF2	0.022
Notch1ICD_Genes_identified_as_Clonal_pathways	GO:0048514	blood vessel morphogenesis	PTEN,FBXW7,IGF2	0.0492
Notch1ICD_Genes_identified_as_Clonal_pathways	GO:0007420	brain development	PTEN,GSK3B,GNAQ,TCF7L2	0.0207
Notch1ICD_Genes_identified_as_Clonal_pathways	GO:0060070	canonical Wnt signaling pathway	PTEN,GSK3B,GNAQ,TCF7L2	0.00291
Notch1ICD_Genes_identified_as_Clonal_pathways	GO:0016051	carbohydrate biosynthetic process	PPARA,TCF7L2,IGF2	0.00496
Notch1ICD_Genes_identified_as_Clonal_pathways	GO:0005975	carbohydrate metabolic process	PTEN,PPARA,GSK3B,TCF7L2,IGF2	0.00267
Notch1ICD_Genes_identified_as_Clonal_pathways	GO:0048738	cardiac muscle tissue development	PTEN,GSK3B,JARID2	0.01
Notch1ICD_Genes_identified_as_Clonal_pathways	GO:0072358	cardiovascular system development	PTEN,TCF7L2,FBXW7,IGF2	0.0245
Notch1ICD_Genes_identified_as_Clonal_pathways	GO:0036473	cell death in response to oxidative stress	MET,FBXW7,HDAC6	0.00282
Notch1ICD_Genes_identified_as_Clonal_pathways	GO:0051301	cell division	VPS4B,CENPC1,IGF2	0.0462
Notch1ICD_Genes_identified_as_Clonal_pathways	GO:0016049	cell growth	SEMA4D,GSK3B,HDAC6	0.0285
Notch1ICD_Genes_identified_as_Clonal_pathways	GO:0000902	cell morphogenesis	MET,PTEN,SEMA4D,GSK3B,HDAC6	0.011
Notch1ICD_Genes_identified_as_Clonal_pathways	GO:0000904	cell morphogenesis involved in differentiation	MET,PTEN,SEMA4D,GSK3B,HDAC6	0.00496
Notch1ICD_Genes_identified_as_Clonal_pathways	GO:0048667	cell morphogenesis involved in neuron differentiation	PTEN,SEMA4D,GSK3B,HDAC6	0.0106
Notch1ICD_Genes_identified_as_Clonal_pathways	GO:0032990	cell part morphogenesis	PTEN,SEMA4D,GSK3B,HDAC6	0.0146
Notch1ICD_Genes_identified_as_Clonal_pathways	GO:0048858	cell projection morphogenesis	PTEN,SEMA4D,GSK3B,HDAC6	0.0134
Notch1ICD_Genes_identified_as_Clonal_pathways	GO:1905114	cell surface receptor signaling pathway involved in cell-cell signaling	PTEN,GSK3B,GNAQ,TCF7L2,RNF43	0.00282
Notch1ICD_Genes_identified_as_Clonal_pathways	GO:0098609	cell-cell adhesion	SEMA4D,PPARA,IGF2	0.0499
Notch1ICD_Genes_identified_as_Clonal_pathways	GO:0198738	cell-cell signaling by wnt	PTEN,GSK3B,GNAQ,TCF7L2,RNF43	0.00153
Notch1ICD_Genes_identified_as_Clonal_pathways	GO:0044262	cellular carbohydrate metabolic process	PTEN,PPARA,GSK3B,TCF7L2,IGF2	0.000653
Notch1ICD_Genes_identified_as_Clonal_pathways	GO:0022411	cellular component disassembly	VPS4B,FBXW7,HDAC6	0.0209
Notch1ICD_Genes_identified_as_Clonal_pathways	GO:0006073	cellular glucan metabolic process	GSK3B,TCF7L2,IGF2	0.00153
Notch1ICD_Genes_identified_as_Clonal_pathways	GO:0044265	cellular macromolecule catabolic process	VPS4B,PTEN,GSK3B,YME1L1,FBXW7,HDAC6,RNF43	0.00153
Notch1ICD_Genes_identified_as_Clonal_pathways	GO:0044264	cellular polysaccharide metabolic process	GSK3B,TCF7L2,IGF2	0.00214
Notch1ICD_Genes_identified_as_Clonal_pathways	GO:0044257	cellular protein catabolic process	VPS4B,PTEN,GSK3B,YME1L1,FBXW7,HDAC6,RNF43,UBE2H	0.000843
Notch1ICD_Genes_identified_as_Clonal_pathways	GO:0071214	cellular response to abiotic stimulus	PTEN,CREBBP,GSK3B,FBXW7,TRP53BP1	0.00124
Notch1ICD_Genes_identified_as_Clonal_pathways	GO:0071236	cellular response to antibiotic	MET,PTEN,HDAC6	0.00266
Notch1ICD_Genes_identified_as_Clonal_pathways	GO:0035690	cellular response to drug	MET,PTEN,HDAC6	0.0101
Notch1ICD_Genes_identified_as_Clonal_pathways	GO:0104004	cellular response to environmental stimulus	PTEN,CREBBP,GSK3B,FBXW7,TRP53BP1	0.00124
Notch1ICD_Genes_identified_as_Clonal_pathways	GO:0071363	cellular response to growth factor stimulus	PTEN,GSK3B,TCF7L2	0.042
Notch1ICD_Genes_identified_as_Clonal_pathways	GO:0032870	cellular response to hormone stimulus	PTEN,PPARA,GSK3B,FLT3,IGF2	0.00413
Notch1ICD_Genes_identified_as_Clonal_pathways	GO:0032869	cellular response to insulin stimulus	PTEN,GSK3B,IGF2	0.00783
Notch1ICD_Genes_identified_as_Clonal_pathways	GO:1901699	cellular response to nitrogen compound	PTEN,GSK3B,IGF2	0.0401
Notch1ICD_Genes_identified_as_Clonal_pathways	GO:0071417	cellular response to organonitrogen compound	PTEN,GSK3B,IGF2	0.0314
Notch1ICD_Genes_identified_as_Clonal_pathways	GO:0034599	cellular response to oxidative stress	MET,FBXW7,HDAC6	0.015
Notch1ICD_Genes_identified_as_Clonal_pathways	GO:1901653	cellular response to peptide	PTEN,GSK3B,IGF2	0.0157
Notch1ICD_Genes_identified_as_Clonal_pathways	GO:0071375	cellular response to peptide hormone stimulus	PTEN,GSK3B,IGF2	0.0128
Notch1ICD_Genes_identified_as_Clonal_pathways	GO:0071478	cellular response to radiation	CREBBP,FBXW7,TRP53BP1	0.00776
Notch1ICD_Genes_identified_as_Clonal_pathways	GO:0097237	cellular response to toxic substance	MET,PTEN,HDAC6	0.00526
Notch1ICD_Genes_identified_as_Clonal_pathways	GO:0007417	central nervous system development	PTEN,GSK3B,GNAQ,TCF7L2	0.0322
Notch1ICD_Genes_identified_as_Clonal_pathways	GO:0006325	chromatin organization	KDM5C,HDAC6,IGF2	0.00943
Notch1ICD_Genes_identified_as_Clonal_pathways	GO:0050000	chromosome localization	VPS4B,CENPQ,CENPC1	0.00233
Notch1ICD_Genes_identified_as_Clonal_pathways	GO:0007059	chromosome segregation	VPS4B,CENPQ,FBXW7,CENPC1	0.00489
Notch1ICD_Genes_identified_as_Clonal_pathways	GO:0007623	circadian rhythm	PTEN,PPARA,GSK3B,KDM5C	0.00153
Notch1ICD_Genes_identified_as_Clonal_pathways	GO:0016569	covalent chromatin modification	KDM5C,HDAC6,JARID2,IGF2	0.00353
Notch1ICD_Genes_identified_as_Clonal_pathways	GO:0016358	dendrite development	PTEN,SEMA4D,GSK3B,HDAC6	0.00224
Notch1ICD_Genes_identified_as_Clonal_pathways	GO:0048813	dendrite morphogenesis	PTEN,SEMA4D,GSK3B,HDAC6	0.000957
Notch1ICD_Genes_identified_as_Clonal_pathways	GO:0048588	developmental cell growth	SEMA4D,GSK3B,HDAC6	0.0102
Notch1ICD_Genes_identified_as_Clonal_pathways	GO:0048589	developmental growth	PTEN,SEMA4D,GSK3B,TCF7L2,HDAC6,JARID2,IGF2	0.000553
Notch1ICD_Genes_identified_as_Clonal_pathways	GO:0060560	developmental growth involved in morphogenesis	SEMA4D,GSK3B,HDAC6	0.0102
Notch1ICD_Genes_identified_as_Clonal_pathways	GO:0021700	developmental maturation	PTEN,SEMA4D,GSK3B,GNAQ	0.0031
Notch1ICD_Genes_identified_as_Clonal_pathways	GO:0003006	developmental process involved in reproduction	PTEN,TCF7L2,IGF2	0.0285
Notch1ICD_Genes_identified_as_Clonal_pathways	GO:0043542	endothelial cell migration	MET,PTEN,FBXW7,IGF2	0.00186
Notch1ICD_Genes_identified_as_Clonal_pathways	GO:0015980	energy derivation by oxidation of organic compounds	GSK3B,TCF7L2,IGF2	0.0111
Notch1ICD_Genes_identified_as_Clonal_pathways	GO:0006112	energy reserve metabolic process	GSK3B,TCF7L2,IGF2	0.00229
Notch1ICD_Genes_identified_as_Clonal_pathways	GO:0007167	enzyme linked receptor protein signaling pathway	MET,PTEN,GSK3B,TCF7L2,FBXW7,FLT3,IGF2	0.00124
Notch1ICD_Genes_identified_as_Clonal_pathways	GO:0010631	epithelial cell migration	MET,PTEN,FBXW7,HDAC6,IGF2	0.000957
Notch1ICD_Genes_identified_as_Clonal_pathways	GO:0050673	epithelial cell proliferation	PTEN,TCF7L2,IGF2	0.011
Notch1ICD_Genes_identified_as_Clonal_pathways	GO:0001837	epithelial to mesenchymal transition	PTEN,GSK3B,TCF7L2	0.00402
Notch1ICD_Genes_identified_as_Clonal_pathways	GO:0090132	epithelium migration	MET,PTEN,FBXW7,HDAC6,IGF2	0.000957
Notch1ICD_Genes_identified_as_Clonal_pathways	GO:0051303	establishment of chromosome localization	VPS4B,CENPQ,CENPC1	0.00233
Notch1ICD_Genes_identified_as_Clonal_pathways	GO:0051656	establishment of organelle localization	VPS4B,CENPQ,CENPC1	0.0266
Notch1ICD_Genes_identified_as_Clonal_pathways	GO:0045444	fat cell differentiation	GSK3B,TCF7L2,HDAC6	0.00943
Notch1ICD_Genes_identified_as_Clonal_pathways	GO:0030900	forebrain development	PTEN,GSK3B,GNAQ,TCF7L2	0.00721
Notch1ICD_Genes_identified_as_Clonal_pathways	GO:0006091	generation of precursor metabolites and energy	PPARA,GSK3B,TCF7L2,IGF2	0.00569
Notch1ICD_Genes_identified_as_Clonal_pathways	GO:0048732	gland development	PTEN,TCF7L2,JARID2,IGF2	0.00361
Notch1ICD_Genes_identified_as_Clonal_pathways	GO:0044042	glucan metabolic process	GSK3B,TCF7L2,IGF2	0.00153
Notch1ICD_Genes_identified_as_Clonal_pathways	GO:0006006	glucose metabolic process	PPARA,TCF7L2,IGF2	0.00496
Notch1ICD_Genes_identified_as_Clonal_pathways	GO:0005977	glycogen metabolic process	GSK3B,TCF7L2,IGF2	0.00153
Notch1ICD_Genes_identified_as_Clonal_pathways	GO:0040007	growth	PTEN,SEMA4D,GSK3B,TCF7L2,HDAC6,JARID2,IGF2	0.00124
Notch1ICD_Genes_identified_as_Clonal_pathways	GO:0060322	head development	PTEN,GSK3B,GNAQ,TCF7L2	0.0232
Notch1ICD_Genes_identified_as_Clonal_pathways	GO:0007507	heart development	PTEN,PPARA,GSK3B,GNAQ,JARID2	0.00413
Notch1ICD_Genes_identified_as_Clonal_pathways	GO:0019318	hexose metabolic process	PPARA,TCF7L2,IGF2	0.00666
Notch1ICD_Genes_identified_as_Clonal_pathways	GO:0016570	histone modification	CREBBP,KDM5C,HDAC6,JARID2,IGF2	0.00322
Notch1ICD_Genes_identified_as_Clonal_pathways	GO:0002520	immune system development	FBXW7,JARID2,FLT3,TRP53BP1	0.0458
Notch1ICD_Genes_identified_as_Clonal_pathways	GO:0006886	intracellular protein transport	GSK3B,TCF7L2,FBXW7,HDAC6	0.0271
Notch1ICD_Genes_identified_as_Clonal_pathways	GO:0007159	leukocyte cell-cell adhesion	SEMA4D,PPARA,IGF2	0.0131
Notch1ICD_Genes_identified_as_Clonal_pathways	GO:0048762	mesenchymal cell differentiation	PTEN,GSK3B,TCF7L2	0.00761
Notch1ICD_Genes_identified_as_Clonal_pathways	GO:0060485	mesenchyme development	PTEN,GSK3B,TCF7L2	0.0105
Notch1ICD_Genes_identified_as_Clonal_pathways	GO:0051310	metaphase plate congression	VPS4B,CENPQ,CENPC1	0.00153
Notch1ICD_Genes_identified_as_Clonal_pathways	GO:0000226	microtubule cytoskeleton organization	MET,VPS4B,GSK3B,HDAC6	0.00943
Notch1ICD_Genes_identified_as_Clonal_pathways	GO:0007017	microtubule-based process	MET,VPS4B,GSK3B,HDAC6	0.0187
Notch1ICD_Genes_identified_as_Clonal_pathways	GO:0007005	mitochondrion organization	GSK3B,YME1L1,FBXW7,HDAC6	0.0102
Notch1ICD_Genes_identified_as_Clonal_pathways	GO:0000278	mitotic cell cycle	VPS4B,PTEN,CENPC1,IGF2	0.029
Notch1ICD_Genes_identified_as_Clonal_pathways	GO:1903047	mitotic cell cycle process	VPS4B,PTEN,CENPC1,IGF2	0.0186
Notch1ICD_Genes_identified_as_Clonal_pathways	GO:0140014	mitotic nuclear division	VPS4B,CENPC1,IGF2	0.0136
Notch1ICD_Genes_identified_as_Clonal_pathways	GO:0043632	modification-dependent macromolecule catabolic process	VPS4B,PTEN,GSK3B,FBXW7,HDAC6,RNF43,UBE2H	0.000957
Notch1ICD_Genes_identified_as_Clonal_pathways	GO:0019941	modification-dependent protein catabolic process	VPS4B,PTEN,GSK3B,FBXW7,HDAC6,RNF43,UBE2H	0.000957
Notch1ICD_Genes_identified_as_Clonal_pathways	GO:0005996	monosaccharide metabolic process	PPARA,TCF7L2,IGF2	0.00815
Notch1ICD_Genes_identified_as_Clonal_pathways	GO:0015672	monovalent inorganic cation transport	VPS4B,PTEN,GNAQ	0.0352
Notch1ICD_Genes_identified_as_Clonal_pathways	GO:0033002	muscle cell proliferation	PTEN,GSK3B,GNAQ,TCF7L2,JARID2	0.000653
Notch1ICD_Genes_identified_as_Clonal_pathways	GO:0007517	muscle organ development	PTEN,GSK3B,TCF7L2,JARID2	0.00521
Notch1ICD_Genes_identified_as_Clonal_pathways	GO:0061061	muscle structure development	PTEN,GSK3B,TCF7L2,JARID2,IGF2	0.00413
Notch1ICD_Genes_identified_as_Clonal_pathways	GO:0060537	muscle tissue development	PTEN,GSK3B,TCF7L2,JARID2	0.00648
Notch1ICD_Genes_identified_as_Clonal_pathways	GO:0043066	negative regulation of apoptotic process	PTEN,GSK3B,GNAQ,YME1L1,GM13078	0.0131
Notch1ICD_Genes_identified_as_Clonal_pathways	GO:0051100	negative regulation of binding	MET,PPARA,GSK3B,FBXW7	0.00124
Notch1ICD_Genes_identified_as_Clonal_pathways	GO:0043086	negative regulation of catalytic activity	PTEN,SEMA4D,GSK3B,GNAQ	0.0273
Notch1ICD_Genes_identified_as_Clonal_pathways	GO:0007162	negative regulation of cell adhesion	PTEN,SEMA4D,PPARA	0.0106
Notch1ICD_Genes_identified_as_Clonal_pathways	GO:0045786	negative regulation of cell cycle	PTEN,TCF7L2,FBXW7,TRP53BP1	0.0106
Notch1ICD_Genes_identified_as_Clonal_pathways	GO:0010721	negative regulation of cell development	PTEN,EIF4ENIF1,GSK3B,FBXW7	0.00618
Notch1ICD_Genes_identified_as_Clonal_pathways	GO:0045596	negative regulation of cell differentiation	PTEN,EIF4ENIF1,SEMA4D,PPARA,GSK3B,TCF7L2,FBXW7,GM13078	0.00048
Notch1ICD_Genes_identified_as_Clonal_pathways	GO:0051129	negative regulation of cellular component organization	MET,PTEN,GSK3B,HDAC6,JARID2	0.00489
Notch1ICD_Genes_identified_as_Clonal_pathways	GO:0048640	negative regulation of developmental growth	PTEN,TCF7L2,JARID2	0.00153
Notch1ICD_Genes_identified_as_Clonal_pathways	GO:0045926	negative regulation of growth	PTEN,TCF7L2,JARID2	0.00652
Notch1ICD_Genes_identified_as_Clonal_pathways	GO:1902532	negative regulation of intracellular signal transduction	MET,PTEN,GSK3B	0.035
Notch1ICD_Genes_identified_as_Clonal_pathways	GO:0033673	negative regulation of kinase activity	PTEN,GSK3B,GNAQ	0.0136
Notch1ICD_Genes_identified_as_Clonal_pathways	GO:0040013	negative regulation of locomotion	MID2,PTEN,GSK3B	0.0309
Notch1ICD_Genes_identified_as_Clonal_pathways	GO:0051961	negative regulation of nervous system development	PTEN,EIF4ENIF1,GSK3B	0.0157
Notch1ICD_Genes_identified_as_Clonal_pathways	GO:0050768	negative regulation of neurogenesis	PTEN,EIF4ENIF1,GSK3B	0.0144
Notch1ICD_Genes_identified_as_Clonal_pathways	GO:0045665	negative regulation of neuron differentiation	PTEN,EIF4ENIF1,GSK3B	0.00971
Notch1ICD_Genes_identified_as_Clonal_pathways	GO:0046621	negative regulation of organ growth	PTEN,TCF7L2,JARID2	0.000615
Notch1ICD_Genes_identified_as_Clonal_pathways	GO:0010639	negative regulation of organelle organization	MET,HDAC6,JARID2	0.011
Notch1ICD_Genes_identified_as_Clonal_pathways	GO:0045936	negative regulation of phosphate metabolic process	PTEN,SEMA4D,GSK3B,GNAQ	0.015
Notch1ICD_Genes_identified_as_Clonal_pathways	GO:0010563	negative regulation of phosphorus metabolic process	PTEN,SEMA4D,GSK3B,GNAQ	0.015
Notch1ICD_Genes_identified_as_Clonal_pathways	GO:0042326	negative regulation of phosphorylation	PTEN,SEMA4D,GSK3B,GNAQ	0.0104
Notch1ICD_Genes_identified_as_Clonal_pathways	GO:0043069	negative regulation of programmed cell death	MET,PTEN,GSK3B,GNAQ,YME1L1,GM13078	0.00459
Notch1ICD_Genes_identified_as_Clonal_pathways	GO:0032091	negative regulation of protein binding	MET,PPARA,GSK3B	0.00266
Notch1ICD_Genes_identified_as_Clonal_pathways	GO:0006469	negative regulation of protein kinase activity	PTEN,GSK3B,GNAQ	0.0122
Notch1ICD_Genes_identified_as_Clonal_pathways	GO:0031400	negative regulation of protein modification process	PTEN,SEMA4D,GSK3B,GNAQ,JARID2	0.00509
Notch1ICD_Genes_identified_as_Clonal_pathways	GO:0001933	negative regulation of protein phosphorylation	PTEN,SEMA4D,GSK3B,GNAQ	0.0093
Notch1ICD_Genes_identified_as_Clonal_pathways	GO:0000122	negative regulation of transcription by RNA polymerase II	SEMA4D,PPARA,CREBBP,ZFP148,TCERG1,TCF7L2,KDM5C,JARID2,TRPS1,IGF2	5.58e-05
Notch1ICD_Genes_identified_as_Clonal_pathways	GO:0051348	negative regulation of transferase activity	PTEN,GSK3B,GNAQ	0.0162
Notch1ICD_Genes_identified_as_Clonal_pathways	GO:0051051	negative regulation of transport	VPS4B,PTEN,GNAQ	0.0359
Notch1ICD_Genes_identified_as_Clonal_pathways	GO:0070997	neuron death	PPARA,GSK3B,FBXW7	0.0249
Notch1ICD_Genes_identified_as_Clonal_pathways	GO:0031175	neuron projection development	PTEN,SEMA4D,GSK3B,HDAC6	0.0315
Notch1ICD_Genes_identified_as_Clonal_pathways	GO:0048812	neuron projection morphogenesis	PTEN,SEMA4D,GSK3B,HDAC6	0.0125
Notch1ICD_Genes_identified_as_Clonal_pathways	GO:0106027	neuron projection organization	PTEN,GSK3B,HDAC6	0.00193
Notch1ICD_Genes_identified_as_Clonal_pathways	GO:0098813	nuclear chromosome segregation	VPS4B,CENPQ,FBXW7,CENPC1	0.00295
Notch1ICD_Genes_identified_as_Clonal_pathways	GO:0000280	nuclear division	VPS4B,CENPC1,IGF2	0.0271
Notch1ICD_Genes_identified_as_Clonal_pathways	GO:0035265	organ growth	PTEN,TCF7L2,JARID2	0.00354
Notch1ICD_Genes_identified_as_Clonal_pathways	GO:0048285	organelle fission	VPS4B,CENPC1,IGF2	0.0315
Notch1ICD_Genes_identified_as_Clonal_pathways	GO:0051640	organelle localization	VPS4B,PTEN,CENPQ,TCF7L2,HDAC6	0.000957
Notch1ICD_Genes_identified_as_Clonal_pathways	GO:0001503	ossification	SEMA4D,TCF7L2,IGF2	0.0172
Notch1ICD_Genes_identified_as_Clonal_pathways	GO:0018205	peptidyl-lysine modification	CREBBP,HDAC6,JARID2	0.0262
Notch1ICD_Genes_identified_as_Clonal_pathways	GO:0018212	peptidyl-tyrosine modification	MET,SEMA4D,FBXW7,FLT3,IGF2	0.00153
Notch1ICD_Genes_identified_as_Clonal_pathways	GO:0018108	peptidyl-tyrosine phosphorylation	MET,SEMA4D,FBXW7,FLT3,IGF2	0.00153
Notch1ICD_Genes_identified_as_Clonal_pathways	GO:0120039	plasma membrane bounded cell projection morphogenesis	PTEN,SEMA4D,GSK3B,HDAC6	0.0132
Notch1ICD_Genes_identified_as_Clonal_pathways	GO:0005976	polysaccharide metabolic process	GSK3B,TCF7L2,IGF2	0.00258
Notch1ICD_Genes_identified_as_Clonal_pathways	GO:0070374	positive regulation of ERK1 and ERK2 cascade	PTEN,FBXW7,ST5	0.0155
Notch1ICD_Genes_identified_as_Clonal_pathways	GO:0043547	positive regulation of GTPase activity	SEMA4D,GSK3B,MUT,GNAQ	0.00592
Notch1ICD_Genes_identified_as_Clonal_pathways	GO:0043410	positive regulation of MAPK cascade	PTEN,FBXW7,ST5,IGF2	0.0199
Notch1ICD_Genes_identified_as_Clonal_pathways	GO:0043065	positive regulation of apoptotic process	PTEN,GSK3B,TCF7L2,FBXW7	0.0176
Notch1ICD_Genes_identified_as_Clonal_pathways	GO:2001235	positive regulation of apoptotic signaling pathway	PTEN,GSK3B,FBXW7	0.00761
Notch1ICD_Genes_identified_as_Clonal_pathways	GO:0010508	positive regulation of autophagy	MID2,GSK3B,HDAC6	0.00624
Notch1ICD_Genes_identified_as_Clonal_pathways	GO:0051099	positive regulation of binding	MET,GSK3B,TCF7L2	0.00813
Notch1ICD_Genes_identified_as_Clonal_pathways	GO:0045913	positive regulation of carbohydrate metabolic process	PPARA,TCF7L2,IGF2	0.0014
Notch1ICD_Genes_identified_as_Clonal_pathways	GO:0009896	positive regulation of catabolic process	MID2,PTEN,GSK3B,FBXW7,HDAC6	0.00455
Notch1ICD_Genes_identified_as_Clonal_pathways	GO:0010942	positive regulation of cell death	PTEN,GSK3B,TCF7L2,FBXW7,HDAC6	0.00693
Notch1ICD_Genes_identified_as_Clonal_pathways	GO:0010720	positive regulation of cell development	PTEN,SEMA4D,GSK3B	0.0395
Notch1ICD_Genes_identified_as_Clonal_pathways	GO:0030335	positive regulation of cell migration	MET,SEMA4D,HDAC6,IGF2	0.00815
Notch1ICD_Genes_identified_as_Clonal_pathways	GO:2000147	positive regulation of cell motility	MET,SEMA4D,HDAC6,IGF2	0.00892
Notch1ICD_Genes_identified_as_Clonal_pathways	GO:0008284	positive regulation of cell proliferation	PTEN,GSK3B,GNAQ,TCF7L2,GM13078,IGF2	0.00489
Notch1ICD_Genes_identified_as_Clonal_pathways	GO:0010676	positive regulation of cellular carbohydrate metabolic process	PPARA,TCF7L2,IGF2	0.00117
Notch1ICD_Genes_identified_as_Clonal_pathways	GO:0031331	positive regulation of cellular catabolic process	MID2,PTEN,GSK3B,FBXW7,HDAC6	0.00294
Notch1ICD_Genes_identified_as_Clonal_pathways	GO:0044089	positive regulation of cellular component biogenesis	MET,VPS4B,GSK3B,HDAC6	0.00943
Notch1ICD_Genes_identified_as_Clonal_pathways	GO:0051272	positive regulation of cellular component movement	MET,SEMA4D,HDAC6,IGF2	0.00943
Notch1ICD_Genes_identified_as_Clonal_pathways	GO:1903364	positive regulation of cellular protein catabolic process	PTEN,GSK3B,FBXW7	0.00521
Notch1ICD_Genes_identified_as_Clonal_pathways	GO:1903829	positive regulation of cellular protein localization	GSK3B,CENPQ,TCF7L2,FBXW7	0.00383
Notch1ICD_Genes_identified_as_Clonal_pathways	GO:0048639	positive regulation of developmental growth	SEMA4D,GSK3B,IGF2	0.00828
Notch1ICD_Genes_identified_as_Clonal_pathways	GO:0010634	positive regulation of epithelial cell migration	MET,HDAC6,IGF2	0.00153
Notch1ICD_Genes_identified_as_Clonal_pathways	GO:1904951	positive regulation of establishment of protein localization	GSK3B,TCF7L2,FBXW7	0.0282
Notch1ICD_Genes_identified_as_Clonal_pathways	GO:0010907	positive regulation of glucose metabolic process	PPARA,TCF7L2,IGF2	0.000846
Notch1ICD_Genes_identified_as_Clonal_pathways	GO:0045927	positive regulation of growth	SEMA4D,GSK3B,IGF2	0.0134
Notch1ICD_Genes_identified_as_Clonal_pathways	GO:0051345	positive regulation of hydrolase activity	SEMA4D,GSK3B,MUT,GNAQ	0.0198
Notch1ICD_Genes_identified_as_Clonal_pathways	GO:0090316	positive regulation of intracellular protein transport	GSK3B,TCF7L2,FBXW7	0.00552
Notch1ICD_Genes_identified_as_Clonal_pathways	GO:1902533	positive regulation of intracellular signal transduction	MID2,PTEN,SEMA4D,TCF7L2,FBXW7,ST5,IGF2	0.00648
Notch1ICD_Genes_identified_as_Clonal_pathways	GO:0032388	positive regulation of intracellular transport	GSK3B,TCF7L2,FBXW7	0.0095
Notch1ICD_Genes_identified_as_Clonal_pathways	GO:0045834	positive regulation of lipid metabolic process	PPARA,TCF7L2,IGF2	0.00354
Notch1ICD_Genes_identified_as_Clonal_pathways	GO:0040017	positive regulation of locomotion	MET,VPS4B,SEMA4D,HDAC6,IGF2	0.0024
Notch1ICD_Genes_identified_as_Clonal_pathways	GO:0010822	positive regulation of mitochondrion organization	GSK3B,FBXW7,HDAC6	0.00186
Notch1ICD_Genes_identified_as_Clonal_pathways	GO:0051962	positive regulation of nervous system development	PTEN,SEMA4D,GSK3B	0.038
Notch1ICD_Genes_identified_as_Clonal_pathways	GO:0050769	positive regulation of neurogenesis	PTEN,SEMA4D,GSK3B	0.0322
Notch1ICD_Genes_identified_as_Clonal_pathways	GO:0045666	positive regulation of neuron differentiation	PTEN,SEMA4D,GSK3B	0.0243
Notch1ICD_Genes_identified_as_Clonal_pathways	GO:0010638	positive regulation of organelle organization	MET,VPS4B,GSK3B,FBXW7,HDAC6,JARID2,IGF2	0.000493
Notch1ICD_Genes_identified_as_Clonal_pathways	GO:0050731	positive regulation of peptidyl-tyrosine phosphorylation	SEMA4D,FBXW7,IGF2	0.00897
Notch1ICD_Genes_identified_as_Clonal_pathways	GO:0042327	positive regulation of phosphorylation	PTEN,SEMA4D,GSK3B,FBXW7,ST5,HDAC6,IGF2	0.00505
Notch1ICD_Genes_identified_as_Clonal_pathways	GO:0043068	positive regulation of programmed cell death	PTEN,GSK3B,TCF7L2,FBXW7,HDAC6	0.0056
Notch1ICD_Genes_identified_as_Clonal_pathways	GO:0045732	positive regulation of protein catabolic process	PTEN,GSK3B,FBXW7	0.0101
Notch1ICD_Genes_identified_as_Clonal_pathways	GO:0031334	positive regulation of protein complex assembly	MET,GSK3B,HDAC6	0.00943
Notch1ICD_Genes_identified_as_Clonal_pathways	GO:0001934	positive regulation of protein phosphorylation	PTEN,SEMA4D,GSK3B,FBXW7,ST5,HDAC6,IGF2	0.00425
Notch1ICD_Genes_identified_as_Clonal_pathways	GO:0051222	positive regulation of protein transport	GSK3B,TCF7L2,FBXW7	0.0266
Notch1ICD_Genes_identified_as_Clonal_pathways	GO:0045862	positive regulation of proteolysis	PTEN,GSK3B,FBXW7	0.0212
Notch1ICD_Genes_identified_as_Clonal_pathways	GO:1903052	positive regulation of proteolysis involved in cellular protein catabolic process	PTEN,GSK3B,FBXW7	0.00402
Notch1ICD_Genes_identified_as_Clonal_pathways	GO:0062013	positive regulation of small molecule metabolic process	PPARA,TCF7L2,IGF2	0.00323
Notch1ICD_Genes_identified_as_Clonal_pathways	GO:0051347	positive regulation of transferase activity	PTEN,FBXW7,IGF2	0.0457
Notch1ICD_Genes_identified_as_Clonal_pathways	GO:0051050	positive regulation of transport	VPS4B,GSK3B,TCF7L2,FBXW7	0.0406
Notch1ICD_Genes_identified_as_Clonal_pathways	GO:2000060	positive regulation of ubiquitin-dependent protein catabolic process	PTEN,GSK3B,FBXW7	0.00282
Notch1ICD_Genes_identified_as_Clonal_pathways	GO:0009791	post-embryonic development	MUT,GNAQ,TCF7L2	0.00361
Notch1ICD_Genes_identified_as_Clonal_pathways	GO:0006813	potassium ion transport	VPS4B,PTEN,GNAQ	0.0118
Notch1ICD_Genes_identified_as_Clonal_pathways	GO:0061919	process utilizing autophagic mechanism	MID2,VPS4B,GSK3B,FBXW7,HDAC6	0.00361
Notch1ICD_Genes_identified_as_Clonal_pathways	GO:0010498	proteasomal protein catabolic process	GSK3B,FBXW7,UBE2H	0.0441
Notch1ICD_Genes_identified_as_Clonal_pathways	GO:0043161	proteasome-mediated ubiquitin-dependent protein catabolic process	GSK3B,FBXW7,UBE2H	0.0345
Notch1ICD_Genes_identified_as_Clonal_pathways	GO:0030163	protein catabolic process	VPS4B,PTEN,GSK3B,YME1L1,FBXW7,HDAC6,RNF43	0.00124
Notch1ICD_Genes_identified_as_Clonal_pathways	GO:0051259	protein complex oligomerization	GNAQ,YME1L1,HDAC6,TRPS1,TRP53BP1	0.00776
Notch1ICD_Genes_identified_as_Clonal_pathways	GO:0043491	protein kinase B signaling	PTEN,TCF7L2,IGF2	0.00354
Notch1ICD_Genes_identified_as_Clonal_pathways	GO:0033365	protein localization to organelle	MID2,GSK3B,CENPQ,FBXW7	0.0461
Notch1ICD_Genes_identified_as_Clonal_pathways	GO:0032446	protein modification by small protein conjugation	PTEN,FBXW7,HDAC6,RNF43,UBE2H	0.0212
Notch1ICD_Genes_identified_as_Clonal_pathways	GO:0070647	protein modification by small protein conjugation or removal	PTEN,FBXW7,HDAC6,RNF43,UBE2H	0.0283
Notch1ICD_Genes_identified_as_Clonal_pathways	GO:0050821	protein stabilization	PTEN,GNAQ,FBXW7	0.00652
Notch1ICD_Genes_identified_as_Clonal_pathways	GO:0016567	protein ubiquitination	PTEN,FBXW7,HDAC6,RNF43,UBE2H	0.0186
Notch1ICD_Genes_identified_as_Clonal_pathways	GO:0051603	proteolysis involved in cellular protein catabolic process	VPS4B,PTEN,GSK3B,YME1L1,FBXW7,HDAC6,RNF43,UBE2H	0.000653
Notch1ICD_Genes_identified_as_Clonal_pathways	GO:0043112	receptor metabolic process	PPARA,HDAC6,RNF43	0.00631
Notch1ICD_Genes_identified_as_Clonal_pathways	GO:0051052	regulation of DNA metabolic process	GSK3B,FBXW7,TRP53BP1	0.03
Notch1ICD_Genes_identified_as_Clonal_pathways	GO:0051090	regulation of DNA-binding transcription factor activity	MID2,PTEN,TCF7L2	0.0409
Notch1ICD_Genes_identified_as_Clonal_pathways	GO:0070372	regulation of ERK1 and ERK2 cascade	PTEN,FBXW7,ST5	0.0271
Notch1ICD_Genes_identified_as_Clonal_pathways	GO:0043087	regulation of GTPase activity	SEMA4D,GSK3B,MUT,GNAQ	0.00815
Notch1ICD_Genes_identified_as_Clonal_pathways	GO:0043408	regulation of MAPK cascade	PTEN,GSK3B,FBXW7,ST5,IGF2	0.015
Notch1ICD_Genes_identified_as_Clonal_pathways	GO:0030111	regulation of Wnt signaling pathway	GNAQ,TCF7L2,RNF43	0.0143
Notch1ICD_Genes_identified_as_Clonal_pathways	GO:0090066	regulation of anatomical structure size	PTEN,SEMA4D,GSK3B	0.0309
Notch1ICD_Genes_identified_as_Clonal_pathways	GO:2001233	regulation of apoptotic signaling pathway	PTEN,GSK3B,FBXW7	0.026
Notch1ICD_Genes_identified_as_Clonal_pathways	GO:0010506	regulation of autophagy	MID2,GSK3B,FBXW7,HDAC6	0.00459
Notch1ICD_Genes_identified_as_Clonal_pathways	GO:0050770	regulation of axonogenesis	PTEN,SEMA4D,GSK3B	0.00648
Notch1ICD_Genes_identified_as_Clonal_pathways	GO:0051098	regulation of binding	MET,PPARA,GSK3B,TCF7L2,FBXW7	0.00153
Notch1ICD_Genes_identified_as_Clonal_pathways	GO:0043255	regulation of carbohydrate biosynthetic process	PPARA,TCF7L2,IGF2	0.00186
Notch1ICD_Genes_identified_as_Clonal_pathways	GO:0006109	regulation of carbohydrate metabolic process	PPARA,TCF7L2,IGF2	0.00404
Notch1ICD_Genes_identified_as_Clonal_pathways	GO:0055024	regulation of cardiac muscle tissue development	PTEN,GSK3B,JARID2	0.0024
Notch1ICD_Genes_identified_as_Clonal_pathways	GO:0009894	regulation of catabolic process	MID2,PTEN,PPARA,GSK3B,FBXW7,HDAC6	0.00872
Notch1ICD_Genes_identified_as_Clonal_pathways	GO:0030155	regulation of cell adhesion	PTEN,SEMA4D,PPARA,GSK3B,IGF2	0.00387
Notch1ICD_Genes_identified_as_Clonal_pathways	GO:0051726	regulation of cell cycle	VPS4B,PTEN,TCF7L2,FBXW7,TRP53BP1,IGF2	0.00739
Notch1ICD_Genes_identified_as_Clonal_pathways	GO:0010564	regulation of cell cycle process	VPS4B,PTEN,FBXW7,IGF2	0.0146
Notch1ICD_Genes_identified_as_Clonal_pathways	GO:0060284	regulation of cell development	PTEN,EIF4ENIF1,SEMA4D,GSK3B,TCF7L2,FBXW7	0.00608
Notch1ICD_Genes_identified_as_Clonal_pathways	GO:0030334	regulation of cell migration	MET,PTEN,SEMA4D,GSK3B,FBXW7,HDAC6,IGF2	0.00117
Notch1ICD_Genes_identified_as_Clonal_pathways	GO:0022604	regulation of cell morphogenesis	PTEN,SEMA4D,GSK3B	0.0281
Notch1ICD_Genes_identified_as_Clonal_pathways	GO:0010769	regulation of cell morphogenesis involved in differentiation	PTEN,SEMA4D,GSK3B	0.014
Notch1ICD_Genes_identified_as_Clonal_pathways	GO:2000145	regulation of cell motility	MET,PTEN,SEMA4D,GSK3B,FBXW7,HDAC6,IGF2	0.00124
Notch1ICD_Genes_identified_as_Clonal_pathways	GO:0008361	regulation of cell size	PTEN,SEMA4D,GSK3B	0.00677
Notch1ICD_Genes_identified_as_Clonal_pathways	GO:0010675	regulation of cellular carbohydrate metabolic process	PPARA,TCF7L2,IGF2	0.0031
Notch1ICD_Genes_identified_as_Clonal_pathways	GO:0031329	regulation of cellular catabolic process	MID2,PTEN,PPARA,GSK3B,FBXW7,HDAC6	0.0056
Notch1ICD_Genes_identified_as_Clonal_pathways	GO:0044087	regulation of cellular component biogenesis	MET,VPS4B,PTEN,GSK3B,HDAC6	0.00943
Notch1ICD_Genes_identified_as_Clonal_pathways	GO:0051270	regulation of cellular component movement	MET,PTEN,SEMA4D,GSK3B,FBXW7,HDAC6,IGF2	0.00153
Notch1ICD_Genes_identified_as_Clonal_pathways	GO:0032535	regulation of cellular component size	PTEN,SEMA4D,GSK3B	0.0189
Notch1ICD_Genes_identified_as_Clonal_pathways	GO:0060341	regulation of cellular localization	PTEN,GSK3B,CENPQ,TCF7L2,FBXW7	0.0106
Notch1ICD_Genes_identified_as_Clonal_pathways	GO:1903362	regulation of cellular protein catabolic process	PTEN,GSK3B,FBXW7	0.0124
Notch1ICD_Genes_identified_as_Clonal_pathways	GO:1903827	regulation of cellular protein localization	GSK3B,CENPQ,TCF7L2,FBXW7	0.0106
Notch1ICD_Genes_identified_as_Clonal_pathways	GO:1900407	regulation of cellular response to oxidative stress	MET,FBXW7,HDAC6	0.0024
Notch1ICD_Genes_identified_as_Clonal_pathways	GO:0080135	regulation of cellular response to stress	MET,PTEN,FBXW7,HDAC6,TRP53BP1	0.00666
Notch1ICD_Genes_identified_as_Clonal_pathways	GO:0051493	regulation of cytoskeleton organization	MET,VPS4B,GSK3B,HDAC6	0.00943
Notch1ICD_Genes_identified_as_Clonal_pathways	GO:0050773	regulation of dendrite development	PTEN,SEMA4D,GSK3B	0.00581
Notch1ICD_Genes_identified_as_Clonal_pathways	GO:0048814	regulation of dendrite morphogenesis	PTEN,SEMA4D,GSK3B	0.00248
Notch1ICD_Genes_identified_as_Clonal_pathways	GO:0048638	regulation of developmental growth	PTEN,SEMA4D,GSK3B,TCF7L2,JARID2,IGF2	0.000424
Notch1ICD_Genes_identified_as_Clonal_pathways	GO:0010594	regulation of endothelial cell migration	MET,FBXW7,IGF2	0.00707
Notch1ICD_Genes_identified_as_Clonal_pathways	GO:0010632	regulation of epithelial cell migration	MET,PTEN,FBXW7,HDAC6,IGF2	0.000653
Notch1ICD_Genes_identified_as_Clonal_pathways	GO:0050678	regulation of epithelial cell proliferation	PTEN,TCF7L2,IGF2	0.00916
Notch1ICD_Genes_identified_as_Clonal_pathways	GO:0070201	regulation of establishment of protein localization	GSK3B,TCF7L2,FBXW7,HDAC6	0.0215
Notch1ICD_Genes_identified_as_Clonal_pathways	GO:0010906	regulation of glucose metabolic process	PPARA,TCF7L2,IGF2	0.00224
Notch1ICD_Genes_identified_as_Clonal_pathways	GO:0040008	regulation of growth	PTEN,SEMA4D,GSK3B,TCF7L2,JARID2,IGF2	0.00142
Notch1ICD_Genes_identified_as_Clonal_pathways	GO:0033157	regulation of intracellular protein transport	GSK3B,TCF7L2,FBXW7	0.0106
Notch1ICD_Genes_identified_as_Clonal_pathways	GO:0032386	regulation of intracellular transport	GSK3B,TCF7L2,FBXW7	0.0237
Notch1ICD_Genes_identified_as_Clonal_pathways	GO:0043549	regulation of kinase activity	PTEN,GSK3B,GNAQ,FBXW7,IGF2	0.01
Notch1ICD_Genes_identified_as_Clonal_pathways	GO:0019216	regulation of lipid metabolic process	PPARA,TCF7L2,IGF2	0.0114
Notch1ICD_Genes_identified_as_Clonal_pathways	GO:0040012	regulation of locomotion	MET,VPS4B,PTEN,SEMA4D,GSK3B,FBXW7,HDAC6,IGF2	0.000653
Notch1ICD_Genes_identified_as_Clonal_pathways	GO:0042391	regulation of membrane potential	PTEN,GSK3B,GNAQ	0.0269
Notch1ICD_Genes_identified_as_Clonal_pathways	GO:0070507	regulation of microtubule cytoskeleton organization	MET,VPS4B,GSK3B,HDAC6	0.00139
Notch1ICD_Genes_identified_as_Clonal_pathways	GO:0032886	regulation of microtubule-based process	MET,VPS4B,GSK3B,HDAC6	0.00177
Notch1ICD_Genes_identified_as_Clonal_pathways	GO:0010821	regulation of mitochondrion organization	GSK3B,FBXW7,HDAC6	0.00489
Notch1ICD_Genes_identified_as_Clonal_pathways	GO:0007346	regulation of mitotic cell cycle	VPS4B,PTEN,IGF2	0.0167
Notch1ICD_Genes_identified_as_Clonal_pathways	GO:0048634	regulation of muscle organ development	PTEN,GSK3B,TCF7L2,JARID2	0.000957
Notch1ICD_Genes_identified_as_Clonal_pathways	GO:1901861	regulation of muscle tissue development	PTEN,GSK3B,TCF7L2,JARID2	0.000957
Notch1ICD_Genes_identified_as_Clonal_pathways	GO:0051960	regulation of nervous system development	PTEN,EIF4ENIF1,SEMA4D,GSK3B,TCF7L2	0.0106
Notch1ICD_Genes_identified_as_Clonal_pathways	GO:0050767	regulation of neurogenesis	PTEN,EIF4ENIF1,SEMA4D,GSK3B,TCF7L2	0.00872
Notch1ICD_Genes_identified_as_Clonal_pathways	GO:1901214	regulation of neuron death	PPARA,GSK3B,FBXW7	0.0212
Notch1ICD_Genes_identified_as_Clonal_pathways	GO:0045664	regulation of neuron differentiation	PTEN,EIF4ENIF1,SEMA4D,GSK3B	0.0175
Notch1ICD_Genes_identified_as_Clonal_pathways	GO:0010975	regulation of neuron projection development	PTEN,SEMA4D,GSK3B	0.0336
Notch1ICD_Genes_identified_as_Clonal_pathways	GO:0046620	regulation of organ growth	PTEN,TCF7L2,JARID2	0.00168
Notch1ICD_Genes_identified_as_Clonal_pathways	GO:1903201	regulation of oxidative stress-induced cell death	MET,FBXW7,HDAC6	0.00211
Notch1ICD_Genes_identified_as_Clonal_pathways	GO:0050730	regulation of peptidyl-tyrosine phosphorylation	SEMA4D,FBXW7,IGF2	0.0134
Notch1ICD_Genes_identified_as_Clonal_pathways	GO:0043393	regulation of protein binding	MET,PPARA,GSK3B,TCF7L2	0.00184
Notch1ICD_Genes_identified_as_Clonal_pathways	GO:0042176	regulation of protein catabolic process	PTEN,GSK3B,FBXW7	0.0232
Notch1ICD_Genes_identified_as_Clonal_pathways	GO:0043254	regulation of protein complex assembly	MET,GSK3B,HDAC6	0.0233
Notch1ICD_Genes_identified_as_Clonal_pathways	GO:0051896	regulation of protein kinase B signaling	PTEN,TCF7L2,IGF2	0.00282
Notch1ICD_Genes_identified_as_Clonal_pathways	GO:0045859	regulation of protein kinase activity	PTEN,GSK3B,GNAQ,FBXW7,IGF2	0.00835
Notch1ICD_Genes_identified_as_Clonal_pathways	GO:0032880	regulation of protein localization	GSK3B,CENPQ,TCF7L2,FBXW7,HDAC6	0.0147
Notch1ICD_Genes_identified_as_Clonal_pathways	GO:0071900	regulation of protein serine/threonine kinase activity	PTEN,GSK3B,IGF2	0.0249
Notch1ICD_Genes_identified_as_Clonal_pathways	GO:0031647	regulation of protein stability	PTEN,CREBBP,GNAQ,FBXW7,HDAC6	0.000957
Notch1ICD_Genes_identified_as_Clonal_pathways	GO:0030162	regulation of proteolysis	PTEN,GSK3B,FBXW7,HDAC6	0.026
Notch1ICD_Genes_identified_as_Clonal_pathways	GO:1903050	regulation of proteolysis involved in cellular protein catabolic process	PTEN,GSK3B,FBXW7	0.0102
Notch1ICD_Genes_identified_as_Clonal_pathways	GO:0032101	regulation of response to external stimulus	MET,PTEN,PPARA	0.035
Notch1ICD_Genes_identified_as_Clonal_pathways	GO:1902882	regulation of response to oxidative stress	MET,FBXW7,HDAC6	0.00282
Notch1ICD_Genes_identified_as_Clonal_pathways	GO:0062012	regulation of small molecule metabolic process	PPARA,TCF7L2,IGF2	0.0111
Notch1ICD_Genes_identified_as_Clonal_pathways	GO:0048660	regulation of smooth muscle cell proliferation	PTEN,GSK3B,GNAQ,TCF7L2	0.00125
Notch1ICD_Genes_identified_as_Clonal_pathways	GO:0016202	regulation of striated muscle tissue development	PTEN,GSK3B,TCF7L2,JARID2	0.000957
Notch1ICD_Genes_identified_as_Clonal_pathways	GO:0044057	regulation of system process	PTEN,GSK3B,JARID2	0.0359
Notch1ICD_Genes_identified_as_Clonal_pathways	GO:0051338	regulation of transferase activity	PTEN,GSK3B,GNAQ,FBXW7,IGF2	0.0131
Notch1ICD_Genes_identified_as_Clonal_pathways	GO:2000058	regulation of ubiquitin-dependent protein catabolic process	PTEN,GSK3B,FBXW7	0.00628
Notch1ICD_Genes_identified_as_Clonal_pathways	GO:0048608	reproductive structure development	PTEN,TCF7L2,IGF2	0.0146
Notch1ICD_Genes_identified_as_Clonal_pathways	GO:0061458	reproductive system development	PTEN,TCF7L2,IGF2	0.0148
Notch1ICD_Genes_identified_as_Clonal_pathways	GO:0046677	response to antibiotic	MET,PTEN,HDAC6	0.0105
Notch1ICD_Genes_identified_as_Clonal_pathways	GO:0009991	response to extracellular stimulus	PTEN,PPARA,TCF7L2	0.0243
Notch1ICD_Genes_identified_as_Clonal_pathways	GO:0070848	response to growth factor	PTEN,GSK3B,TCF7L2,HDAC6	0.0149
Notch1ICD_Genes_identified_as_Clonal_pathways	GO:0009725	response to hormone	PTEN,PPARA,GSK3B,FLT3,IGF2	0.011
Notch1ICD_Genes_identified_as_Clonal_pathways	GO:0010035	response to inorganic substance	MET,PTEN,HDAC6	0.0199
Notch1ICD_Genes_identified_as_Clonal_pathways	GO:0032868	response to insulin	PTEN,PPARA,GSK3B,IGF2	0.00225
Notch1ICD_Genes_identified_as_Clonal_pathways	GO:0033993	response to lipid	VPS4B,PTEN,PPARA,FLT3	0.0199
Notch1ICD_Genes_identified_as_Clonal_pathways	GO:0031667	response to nutrient levels	PTEN,PPARA,TCF7L2	0.0221
Notch1ICD_Genes_identified_as_Clonal_pathways	GO:0010243	response to organonitrogen compound	PTEN,PPARA,GSK3B,FLT3,IGF2	0.011
Notch1ICD_Genes_identified_as_Clonal_pathways	GO:0006979	response to oxidative stress	MET,FBXW7,HDAC6	0.0309
Notch1ICD_Genes_identified_as_Clonal_pathways	GO:1901652	response to peptide	PTEN,PPARA,GSK3B,IGF2	0.00835
Notch1ICD_Genes_identified_as_Clonal_pathways	GO:0043434	response to peptide hormone	PTEN,PPARA,GSK3B,IGF2	0.00619
Notch1ICD_Genes_identified_as_Clonal_pathways	GO:0009314	response to radiation	CREBBP,FBXW7,TRP53BP1	0.0359
Notch1ICD_Genes_identified_as_Clonal_pathways	GO:0009636	response to toxic substance	MET,PTEN,PPARA,HDAC6,IGF2	0.00153
Notch1ICD_Genes_identified_as_Clonal_pathways	GO:0048511	rhythmic process	PTEN,PPARA,GSK3B,KDM5C	0.00319
Notch1ICD_Genes_identified_as_Clonal_pathways	GO:0023014	signal transduction by protein phosphorylation	PTEN,GSK3B,FBXW7,ST5,IGF2	0.0198
Notch1ICD_Genes_identified_as_Clonal_pathways	GO:0000819	sister chromatid segregation	VPS4B,FBXW7,CENPC1	0.00808
Notch1ICD_Genes_identified_as_Clonal_pathways	GO:0001501	skeletal system development	SEMA4D,GNAQ,FBXW7	0.033
Notch1ICD_Genes_identified_as_Clonal_pathways	GO:0048659	smooth muscle cell proliferation	PTEN,GSK3B,GNAQ,TCF7L2	0.00132
Notch1ICD_Genes_identified_as_Clonal_pathways	GO:0014706	striated muscle tissue development	PTEN,GSK3B,TCF7L2,JARID2	0.0059
Notch1ICD_Genes_identified_as_Clonal_pathways	GO:0090130	tissue migration	MET,PTEN,FBXW7,HDAC6,IGF2	0.000957
Notch1ICD_Genes_identified_as_Clonal_pathways	GO:0007169	transmembrane receptor protein tyrosine kinase signaling pathway	MET,PTEN,GSK3B,TCF7L2,FBXW7,FLT3,IGF2	0.00048
Notch1ICD_Genes_identified_as_Clonal_pathways	GO:0035239	tube morphogenesis	MET,PTEN,TCF7L2,IGF2	0.0106
Notch1ICD_Genes_identified_as_Clonal_pathways	GO:0006511	ubiquitin-dependent protein catabolic process	VPS4B,PTEN,GSK3B,FBXW7,HDAC6,RNF43,UBE2H	0.000957
Notch1ICD_Genes_identified_as_Clonal_pathways	GO:0001944	vasculature development	PTEN,TCF7L2,FBXW7,IGF2	0.0238
PIK3CA_HR_Genes_identified_as_Clonal_pathways	GO:0030509	BMP signaling pathway	SMAD4,SMAD2,NOTCH1	0.00488
PIK3CA_HR_Genes_identified_as_Clonal_pathways	REAC:R-MMU-5621481	C-type lectin receptors (CLRs)	MAP3K14,CUL1,KRAS,PSMA5	0.00691
PIK3CA_HR_Genes_identified_as_Clonal_pathways	REAC:R-MMU-5607764	CLEC7A (Dectin-1) signaling	MAP3K14,CUL1,PSMA5	0.0188
PIK3CA_HR_Genes_identified_as_Clonal_pathways	REAC:R-MMU-69306	DNA Replication	CDC7,CUL1,PSMA5	0.027
PIK3CA_HR_Genes_identified_as_Clonal_pathways	GO:0006259	DNA metabolic process	ACTR8,SIRT1,CDC7,MAP2K4,TET2	0.0354
PIK3CA_HR_Genes_identified_as_Clonal_pathways	GO:0006281	DNA repair	ACTR8,SIRT1,CDC7	0.0484
PIK3CA_HR_Genes_identified_as_Clonal_pathways	REAC:R-MMU-5607761	Dectin-1 mediated noncanonical NF-kB signaling	MAP3K14,CUL1,PSMA5	0.00816
PIK3CA_HR_Genes_identified_as_Clonal_pathways	REAC:R-MMU-195253	Degradation of beta-catenin by the destruction complex	APC,AXIN1,CUL1	0.00271
PIK3CA_HR_Genes_identified_as_Clonal_pathways	REAC:R-MMU-5688426	Deubiquitination	APC,TGFBR1,ACTR8,AXIN1,SMAD4,SMAD2,PSMA5	0.00161
PIK3CA_HR_Genes_identified_as_Clonal_pathways	REAC:R-MMU-1266738	Developmental Biology	JUP,RASA1,SMAD4,KRAS	0.00674
PIK3CA_HR_Genes_identified_as_Clonal_pathways	REAC:R-MMU-2454202	Fc epsilon receptor (FCERI) signaling	CUL1,KRAS,MAP2K4,PSMA5	0.00841
PIK3CA_HR_Genes_identified_as_Clonal_pathways	REAC:R-MMU-69206	G1/S Transition	CDC7,CUL1,PSMA5	0.022
PIK3CA_HR_Genes_identified_as_Clonal_pathways	REAC:R-MMU-212436	Generic Transcription Pathway	SMAD4,RNF2,NOTCH1,CUL1,KRAS	0.0055
PIK3CA_HR_Genes_identified_as_Clonal_pathways	GO:0000165	MAPK cascade	TGFBR1,NF1,SMAD4,NOTCH1,KRAS,MAP2K4	0.00459
PIK3CA_HR_Genes_identified_as_Clonal_pathways	REAC:R-MMU-5683057	MAPK family signaling cascades	MET,NF1,RASA1,KRAS,PSMA5	0.00881
PIK3CA_HR_Genes_identified_as_Clonal_pathways	REAC:R-MMU-5684996	MAPK1/MAPK3 signaling	MET,NF1,RASA1,KRAS,PSMA5	0.0073
PIK3CA_HR_Genes_identified_as_Clonal_pathways	REAC:R-MMU-453279	Mitotic G1-G1/S phases	CDC7,CUL1,PSMA5	0.029
PIK3CA_HR_Genes_identified_as_Clonal_pathways	REAC:R-MMU-5676590	NIK-->noncanonical NF-kB signaling	MAP3K14,CUL1,PSMA5	0.00816
PIK3CA_HR_Genes_identified_as_Clonal_pathways	REAC:R-MMU-5673001	RAF/MAP kinase cascade	MET,NF1,RASA1,KRAS,PSMA5	0.00724
PIK3CA_HR_Genes_identified_as_Clonal_pathways	REAC:R-MMU-73857	RNA Polymerase II Transcription	SMAD4,RNF2,NOTCH1,CUL1,KRAS	0.00724
PIK3CA_HR_Genes_identified_as_Clonal_pathways	GO:0007265	Ras protein signal transduction	MET,NF1,RASA1,NOTCH1,KRAS	0.00191
PIK3CA_HR_Genes_identified_as_Clonal_pathways	REAC:R-MMU-5658442	Regulation of RAS by GAPs	NF1,RASA1,KRAS,PSMA5	0.00161
PIK3CA_HR_Genes_identified_as_Clonal_pathways	GO:0060395	SMAD protein signal transduction	TGFBR1,SMAD4,SMAD2	0.00204
PIK3CA_HR_Genes_identified_as_Clonal_pathways	REAC:R-MMU-9006934	Signaling by Receptor Tyrosine Kinases	JUP,RASA1,KRAS	0.0145
PIK3CA_HR_Genes_identified_as_Clonal_pathways	REAC:R-MMU-170834	Signaling by TGF-beta Receptor Complex	TGFBR1,SMAD4,SMAD2	0.00674
PIK3CA_HR_Genes_identified_as_Clonal_pathways	REAC:R-MMU-9006936	Signaling by TGF-beta family members	TGFBR1,SMAD4,SMAD2	0.00911
PIK3CA_HR_Genes_identified_as_Clonal_pathways	REAC:R-MMU-194138	Signaling by VEGF	JUP,RASA1,KRAS	0.00161
PIK3CA_HR_Genes_identified_as_Clonal_pathways	REAC:R-MMU-195721	Signaling by WNT	APC,AXIN1,CUL1	0.022
PIK3CA_HR_Genes_identified_as_Clonal_pathways	REAC:R-MMU-2173789	TGF-beta receptor signaling activates SMADs	TGFBR1,SMAD4,SMAD2	0.00161
PIK3CA_HR_Genes_identified_as_Clonal_pathways	REAC:R-MMU-5668541	TNFR2 non-canonical NF-kB pathway	MAP3K14,CUL1,PSMA5	0.0222
PIK3CA_HR_Genes_identified_as_Clonal_pathways	REAC:R-MMU-8878166	Transcriptional regulation by RUNX2	SMAD4,CUL1,PSMA5	0.00816
PIK3CA_HR_Genes_identified_as_Clonal_pathways	REAC:R-MMU-8878159	Transcriptional regulation by RUNX3	SMAD4,NOTCH1,KRAS	0.00161
PIK3CA_HR_Genes_identified_as_Clonal_pathways	REAC:R-MMU-5689880	Ub-specific processing proteases	TGFBR1,AXIN1,SMAD4,SMAD2,PSMA5	0.00483
PIK3CA_HR_Genes_identified_as_Clonal_pathways	REAC:R-MMU-4420097	VEGFA-VEGFR2 Pathway	JUP,RASA1,KRAS	0.00161
PIK3CA_HR_Genes_identified_as_Clonal_pathways	GO:0016055	Wnt signaling pathway	APC,AXIN1,DDIT3,NOTCH1	0.00213
PIK3CA_HR_Genes_identified_as_Clonal_pathways	GO:0030036	actin cytoskeleton organization	TGFBR1,MET,NF1,RASA1,SMAD4,KRAS	0.00286
PIK3CA_HR_Genes_identified_as_Clonal_pathways	GO:0007015	actin filament organization	TGFBR1,MET,RASA1	0.0391
PIK3CA_HR_Genes_identified_as_Clonal_pathways	GO:0030029	actin filament-based process	JUP,TGFBR1,MET,NF1,RASA1,SMAD4,KRAS	0.00151
PIK3CA_HR_Genes_identified_as_Clonal_pathways	GO:0032147	activation of protein kinase activity	TGFBR1,MAP3K14,AXIN1,MAP2K4	0.00888
PIK3CA_HR_Genes_identified_as_Clonal_pathways	GO:0031032	actomyosin structure organization	TGFBR1,MET,SMAD4	0.0107
PIK3CA_HR_Genes_identified_as_Clonal_pathways	GO:0001667	ameboidal-type cell migration	JUP,TGFBR1,MET,SIRT1,NF1,NOTCH1	0.000778
PIK3CA_HR_Genes_identified_as_Clonal_pathways	GO:0060249	anatomical structure homeostasis	NF1,NOTCH1,KRAS,ANKRD11	0.0237
PIK3CA_HR_Genes_identified_as_Clonal_pathways	GO:0071695	anatomical structure maturation	BCL11A,NF1,DDIT3	0.00878
PIK3CA_HR_Genes_identified_as_Clonal_pathways	GO:0001525	angiogenesis	JUP,PNPLA6,TGFBR1,SIRT1,NF1,NOTCH1	0.00123
PIK3CA_HR_Genes_identified_as_Clonal_pathways	GO:0009887	animal organ morphogenesis	PNPLA6,TGFBR1,NF1,NIPBL,SMAD4,SMAD2,COL5A1,NOTCH1,CUL1,KRAS,TET2	0.000148
PIK3CA_HR_Genes_identified_as_Clonal_pathways	GO:0009948	anterior/posterior axis specification	SMAD4,DDIT3,RNF2	0.000306
PIK3CA_HR_Genes_identified_as_Clonal_pathways	GO:0009952	anterior/posterior pattern specification	TGFBR1,SMAD4,SMAD2,DDIT3,RNF2,NOTCH1	0.000148
PIK3CA_HR_Genes_identified_as_Clonal_pathways	GO:0097190	apoptotic signaling pathway	TGFBR1,SIRT1,NF1,DDIT3,ACAA2	0.0138
PIK3CA_HR_Genes_identified_as_Clonal_pathways	GO:0048736	appendage development	NIPBL,SMAD4,NOTCH1	0.00191
PIK3CA_HR_Genes_identified_as_Clonal_pathways	GO:0035107	appendage morphogenesis	NIPBL,SMAD4,NOTCH1	0.00146
PIK3CA_HR_Genes_identified_as_Clonal_pathways	GO:0060840	artery development	TGFBR1,NF1,NOTCH1	0.00286
PIK3CA_HR_Genes_identified_as_Clonal_pathways	GO:0048844	artery morphogenesis	TGFBR1,NF1,NOTCH1	0.00198
PIK3CA_HR_Genes_identified_as_Clonal_pathways	GO:0048708	astrocyte differentiation	NF1,NOTCH1,KRAS	0.00213
PIK3CA_HR_Genes_identified_as_Clonal_pathways	GO:0009798	axis specification	SMAD4,SMAD2,DDIT3,RNF2,NOTCH1	4.65e-05
PIK3CA_HR_Genes_identified_as_Clonal_pathways	GO:0061564	axon development	BCL11A,SMAD4,NOTCH1,EXT1	0.026
PIK3CA_HR_Genes_identified_as_Clonal_pathways	GO:0007409	axonogenesis	BCL11A,SMAD4,NOTCH1,EXT1	0.0217
PIK3CA_HR_Genes_identified_as_Clonal_pathways	GO:0007610	behavior	NF1,KRAS,PROKR2,ZFX	0.0346
PIK3CA_HR_Genes_identified_as_Clonal_pathways	GO:0008015	blood circulation	JUP,SIRT1,PROKR2	0.0414
PIK3CA_HR_Genes_identified_as_Clonal_pathways	GO:0001568	blood vessel development	JUP,PNPLA6,TGFBR1,SIRT1,NF1,RASA1,DDIT3,COL5A1,NOTCH1	0.000148
PIK3CA_HR_Genes_identified_as_Clonal_pathways	GO:0043534	blood vessel endothelial cell migration	JUP,SIRT1,NF1,NOTCH1	0.000728
PIK3CA_HR_Genes_identified_as_Clonal_pathways	GO:0048514	blood vessel morphogenesis	JUP,PNPLA6,TGFBR1,SIRT1,NF1,RASA1,NOTCH1	0.000694
PIK3CA_HR_Genes_identified_as_Clonal_pathways	GO:0010171	body morphogenesis	NIPBL,CRISPLD2,ANKRD11	0.00255
PIK3CA_HR_Genes_identified_as_Clonal_pathways	GO:0007420	brain development	NIPBL,NOTCH1,KRAS	0.0132
PIK3CA_HR_Genes_identified_as_Clonal_pathways	GO:0048754	branching morphogenesis of an epithelial tube	SMAD4,NOTCH1,KRAS	0.00167
PIK3CA_HR_Genes_identified_as_Clonal_pathways	GO:0060070	canonical Wnt signaling pathway	APC,AXIN1,DDIT3,NOTCH1	0.000962
PIK3CA_HR_Genes_identified_as_Clonal_pathways	GO:0046395	carboxylic acid catabolic process	SCLY,GPT2,ACAA2	0.0196
PIK3CA_HR_Genes_identified_as_Clonal_pathways	GO:0055006	cardiac cell development	SIRT1,SMAD4,NOTCH1,MAP2K4	0.000375
PIK3CA_HR_Genes_identified_as_Clonal_pathways	GO:0003205	cardiac chamber development	TGFBR1,SMAD4,NOTCH1	0.00724
PIK3CA_HR_Genes_identified_as_Clonal_pathways	GO:0003206	cardiac chamber morphogenesis	TGFBR1,SMAD4,NOTCH1	0.0045
PIK3CA_HR_Genes_identified_as_Clonal_pathways	GO:0060317	cardiac epithelial to mesenchymal transition	TGFBR1,SMAD4,NOTCH1	0.000526
PIK3CA_HR_Genes_identified_as_Clonal_pathways	GO:0055013	cardiac muscle cell development	SIRT1,SMAD4,MAP2K4	0.00206
PIK3CA_HR_Genes_identified_as_Clonal_pathways	GO:0055007	cardiac muscle cell differentiation	SIRT1,SMAD4,MAP2K4	0.00417
PIK3CA_HR_Genes_identified_as_Clonal_pathways	GO:0003300	cardiac muscle hypertrophy	SIRT1,SMAD4,NOTCH1,MAP2K4	0.000614
PIK3CA_HR_Genes_identified_as_Clonal_pathways	GO:0048738	cardiac muscle tissue development	TGFBR1,SIRT1,SMAD4,NOTCH1,MAP2K4	0.000639
PIK3CA_HR_Genes_identified_as_Clonal_pathways	GO:0055017	cardiac muscle tissue growth	TGFBR1,SIRT1,NOTCH1,MAP2K4	0.000526
PIK3CA_HR_Genes_identified_as_Clonal_pathways	GO:0055008	cardiac muscle tissue morphogenesis	TGFBR1,SMAD4,NOTCH1	0.00154
PIK3CA_HR_Genes_identified_as_Clonal_pathways	GO:0003279	cardiac septum development	TGFBR1,SMAD4,NOTCH1	0.00328
PIK3CA_HR_Genes_identified_as_Clonal_pathways	GO:0060411	cardiac septum morphogenesis	TGFBR1,SMAD4,NOTCH1	0.00188
PIK3CA_HR_Genes_identified_as_Clonal_pathways	GO:0003231	cardiac ventricle development	TGFBR1,SMAD4,NOTCH1	0.00446
PIK3CA_HR_Genes_identified_as_Clonal_pathways	GO:0003208	cardiac ventricle morphogenesis	TGFBR1,SMAD4,NOTCH1	0.00191
PIK3CA_HR_Genes_identified_as_Clonal_pathways	GO:0035051	cardiocyte differentiation	SIRT1,SMAD4,NOTCH1,MAP2K4	0.00117
PIK3CA_HR_Genes_identified_as_Clonal_pathways	GO:0072358	cardiovascular system development	JUP,PNPLA6,TGFBR1,SIRT1,NF1,RASA1,DDIT3,COL5A1,NOTCH1	0.000148
PIK3CA_HR_Genes_identified_as_Clonal_pathways	GO:0007050	cell cycle arrest	APC,DDIT3,NOTCH1	0.00204
PIK3CA_HR_Genes_identified_as_Clonal_pathways	GO:0051301	cell division	APC,ACTR8,NOTCH1	0.0215
PIK3CA_HR_Genes_identified_as_Clonal_pathways	GO:0045165	cell fate commitment	TGFBR1,SMAD4,SMAD2,NOTCH1	0.00303
PIK3CA_HR_Genes_identified_as_Clonal_pathways	GO:0016049	cell growth	BCL11A,TGFBR1,SIRT1,SMAD4,MAP2K4	0.00589
PIK3CA_HR_Genes_identified_as_Clonal_pathways	GO:0000902	cell morphogenesis	BCL11A,MET,SMAD4,NOTCH1,CDC7,EXT1	0.0246
PIK3CA_HR_Genes_identified_as_Clonal_pathways	GO:0000904	cell morphogenesis involved in differentiation	BCL11A,MET,SMAD4,NOTCH1,EXT1	0.025
PIK3CA_HR_Genes_identified_as_Clonal_pathways	GO:0048667	cell morphogenesis involved in neuron differentiation	BCL11A,SMAD4,NOTCH1,EXT1	0.0407
PIK3CA_HR_Genes_identified_as_Clonal_pathways	GO:1905114	cell surface receptor signaling pathway involved in cell-cell signaling	APC,AXIN1,DDIT3,NOTCH1	0.00342
PIK3CA_HR_Genes_identified_as_Clonal_pathways	GO:0198738	cell-cell signaling by wnt	APC,AXIN1,DDIT3,NOTCH1	0.00216
PIK3CA_HR_Genes_identified_as_Clonal_pathways	GO:0031589	cell-substrate adhesion	JUP,RASA1,NOTCH1	0.0023
PIK3CA_HR_Genes_identified_as_Clonal_pathways	GO:0034622	cellular protein-containing complex assembly	RASA1,SAMM50,AXIN1,SMAD4	0.0117
PIK3CA_HR_Genes_identified_as_Clonal_pathways	GO:0071773	cellular response to BMP stimulus	SMAD4,SMAD2,NOTCH1	0.00578
PIK3CA_HR_Genes_identified_as_Clonal_pathways	GO:0006974	cellular response to DNA damage stimulus	APC,ACTR8,SIRT1,NIPBL,CDC7	0.0122
PIK3CA_HR_Genes_identified_as_Clonal_pathways	GO:0071214	cellular response to abiotic stimulus	SIRT1,MAP3K14,NIPBL,MAP2K4,PAPD4	0.0035
PIK3CA_HR_Genes_identified_as_Clonal_pathways	GO:0071322	cellular response to carbohydrate stimulus	SIRT1,SMAD4,MAP2K4	0.00625
PIK3CA_HR_Genes_identified_as_Clonal_pathways	GO:0036294	cellular response to decreased oxygen levels	SIRT1,NOTCH1,ACAA2	0.00931
PIK3CA_HR_Genes_identified_as_Clonal_pathways	GO:0035690	cellular response to drug	BCL11A,JUP,MET,SIRT1	0.0109
PIK3CA_HR_Genes_identified_as_Clonal_pathways	GO:0104004	cellular response to environmental stimulus	SIRT1,MAP3K14,NIPBL,MAP2K4,PAPD4	0.0035
PIK3CA_HR_Genes_identified_as_Clonal_pathways	GO:0071496	cellular response to external stimulus	BCL11A,SIRT1,MAP3K14,MAP2K4,FNIP1	0.00567
PIK3CA_HR_Genes_identified_as_Clonal_pathways	GO:0031668	cellular response to extracellular stimulus	BCL11A,SIRT1,FNIP1	0.0436
PIK3CA_HR_Genes_identified_as_Clonal_pathways	GO:0071363	cellular response to growth factor stimulus	TGFBR1,SIRT1,RASA1,SMAD4,SMAD2,NOTCH1	0.00208
PIK3CA_HR_Genes_identified_as_Clonal_pathways	GO:0071456	cellular response to hypoxia	SIRT1,NOTCH1,ACAA2	0.00826
PIK3CA_HR_Genes_identified_as_Clonal_pathways	GO:1901699	cellular response to nitrogen compound	BCL11A,JUP,APC,SIRT1	0.0372
PIK3CA_HR_Genes_identified_as_Clonal_pathways	GO:0031669	cellular response to nutrient levels	BCL11A,SIRT1,FNIP1	0.0345
PIK3CA_HR_Genes_identified_as_Clonal_pathways	GO:0071417	cellular response to organonitrogen compound	BCL11A,JUP,APC,SIRT1	0.0256
PIK3CA_HR_Genes_identified_as_Clonal_pathways	GO:0071453	cellular response to oxygen levels	SIRT1,NOTCH1,ACAA2	0.0116
PIK3CA_HR_Genes_identified_as_Clonal_pathways	GO:0071478	cellular response to radiation	SIRT1,NIPBL,PAPD4	0.0156
PIK3CA_HR_Genes_identified_as_Clonal_pathways	GO:0071560	cellular response to transforming growth factor beta stimulus	TGFBR1,SIRT1,SMAD4,SMAD2,ZFP451	0.00117
PIK3CA_HR_Genes_identified_as_Clonal_pathways	GO:0007417	central nervous system development	NIPBL,NOTCH1,KRAS	0.0223
PIK3CA_HR_Genes_identified_as_Clonal_pathways	GO:0006935	chemotaxis	MET,SMAD4,NOTCH1,EXT1	0.0375
PIK3CA_HR_Genes_identified_as_Clonal_pathways	GO:0043009	chordate embryonic development	TGFBR1,NF1,NIPBL,SMAD4,SMAD2,NOTCH1,ANKRD11,EXT1	0.00201
PIK3CA_HR_Genes_identified_as_Clonal_pathways	GO:0006325	chromatin organization	ACTR8,SIRT1,NIPBL,SMAD4,RNF2,TET2,ZFP451	0.00404
PIK3CA_HR_Genes_identified_as_Clonal_pathways	GO:0032922	circadian regulation of gene expression	SIRT1,RBM4B,RAI1	0.0025
PIK3CA_HR_Genes_identified_as_Clonal_pathways	GO:0007623	circadian rhythm	SIRT1,RBM4B,PROKR2,RAI1	0.00704
PIK3CA_HR_Genes_identified_as_Clonal_pathways	GO:0003013	circulatory system process	JUP,SIRT1,PROKR2	0.0431
PIK3CA_HR_Genes_identified_as_Clonal_pathways	GO:0030199	collagen fibril organization	TGFBR1,NF1,COL5A1	0.000932
PIK3CA_HR_Genes_identified_as_Clonal_pathways	GO:0061448	connective tissue development	TGFBR1,SIRT1,COL5A1,NOTCH1	0.00266
PIK3CA_HR_Genes_identified_as_Clonal_pathways	GO:0016569	covalent chromatin modification	SIRT1,NIPBL,SMAD4,RNF2,TET2,ZFP451	0.00266
PIK3CA_HR_Genes_identified_as_Clonal_pathways	GO:1904888	cranial skeletal system development	TGFBR1,NIPBL,SMAD2	0.00147
PIK3CA_HR_Genes_identified_as_Clonal_pathways	GO:0001816	cytokine production	SIRT1,SEC14L1,SMAD4,DDIT3,NOTCH1	0.0133
PIK3CA_HR_Genes_identified_as_Clonal_pathways	GO:0019221	cytokine-mediated signaling pathway	SIRT1,SMAD4,KRAS	0.0359
PIK3CA_HR_Genes_identified_as_Clonal_pathways	GO:0046545	development of primary female sexual characteristics	SIRT1,SMAD4,ZFX	0.0036
PIK3CA_HR_Genes_identified_as_Clonal_pathways	GO:0045137	development of primary sexual characteristics	TGFBR1,SIRT1,SMAD4,ZFX	0.00286
PIK3CA_HR_Genes_identified_as_Clonal_pathways	GO:0048588	developmental cell growth	BCL11A,SIRT1,MAP2K4	0.0201
PIK3CA_HR_Genes_identified_as_Clonal_pathways	GO:0048589	developmental growth	BCL11A,TGFBR1,SIRT1,NIPBL,SMAD4,SMAD2,NOTCH1,MAP2K4,ANKRD11,RAI1,ZFX	0.000148
PIK3CA_HR_Genes_identified_as_Clonal_pathways	GO:0021700	developmental maturation	BCL11A,NF1,DDIT3	0.0256
PIK3CA_HR_Genes_identified_as_Clonal_pathways	GO:0003006	developmental process involved in reproduction	NIPBL,SMAD4,RNF2,NOTCH1,ZFX	0.000962
PIK3CA_HR_Genes_identified_as_Clonal_pathways	GO:0009792	embryo development ending in birth or egg hatching	TGFBR1,NF1,NIPBL,SMAD4,SMAD2,NOTCH1,ANKRD11,EXT1	0.00213
PIK3CA_HR_Genes_identified_as_Clonal_pathways	GO:0035113	embryonic appendage morphogenesis	NIPBL,SMAD4,NOTCH1	0.00113
PIK3CA_HR_Genes_identified_as_Clonal_pathways	GO:0048701	embryonic cranial skeleton morphogenesis	TGFBR1,NIPBL,SMAD2	0.000863
PIK3CA_HR_Genes_identified_as_Clonal_pathways	GO:0030326	embryonic limb morphogenesis	NIPBL,SMAD4,NOTCH1	0.00113
PIK3CA_HR_Genes_identified_as_Clonal_pathways	GO:0048598	embryonic morphogenesis	TGFBR1,NIPBL,SMAD4,SMAD2,RNF2,COL5A1,NOTCH1	0.000639
PIK3CA_HR_Genes_identified_as_Clonal_pathways	GO:0048562	embryonic organ morphogenesis	TGFBR1,NIPBL,SMAD2,NOTCH1	0.00435
PIK3CA_HR_Genes_identified_as_Clonal_pathways	GO:0048706	embryonic skeletal system development	TGFBR1,NIPBL,SMAD2,EXT1	0.0017
PIK3CA_HR_Genes_identified_as_Clonal_pathways	GO:0048704	embryonic skeletal system morphogenesis	TGFBR1,NIPBL,SMAD2	0.00266
PIK3CA_HR_Genes_identified_as_Clonal_pathways	GO:0003197	endocardial cushion development	TGFBR1,SMAD4,NOTCH1	0.000769
PIK3CA_HR_Genes_identified_as_Clonal_pathways	GO:0003272	endocardial cushion formation	TGFBR1,SMAD4,NOTCH1	0.000354
PIK3CA_HR_Genes_identified_as_Clonal_pathways	GO:0003203	endocardial cushion morphogenesis	TGFBR1,SMAD4,NOTCH1	0.000526
PIK3CA_HR_Genes_identified_as_Clonal_pathways	GO:0035270	endocrine system development	TGFBR1,NF1,SMAD2	0.00597
PIK3CA_HR_Genes_identified_as_Clonal_pathways	GO:0007492	endoderm development	SMAD4,SMAD2,COL5A1,NOTCH1,EXT1	0.000161
PIK3CA_HR_Genes_identified_as_Clonal_pathways	GO:0045446	endothelial cell differentiation	TGFBR1,MET,SMAD4,NOTCH1	0.000724
PIK3CA_HR_Genes_identified_as_Clonal_pathways	GO:0043542	endothelial cell migration	JUP,TGFBR1,MET,SIRT1,NF1,NOTCH1	0.000148
PIK3CA_HR_Genes_identified_as_Clonal_pathways	GO:0001935	endothelial cell proliferation	TGFBR1,SIRT1,NF1	0.00549
PIK3CA_HR_Genes_identified_as_Clonal_pathways	GO:0003158	endothelium development	TGFBR1,MET,SMAD4,NOTCH1	0.00094
PIK3CA_HR_Genes_identified_as_Clonal_pathways	GO:0007167	enzyme linked receptor protein signaling pathway	APC,TGFBR1,MET,SIRT1,SMAD4,SMAD2,NOTCH1,ZFP451	0.00253
PIK3CA_HR_Genes_identified_as_Clonal_pathways	GO:0008544	epidermis development	NF1,SMAD4,NOTCH1	0.0213
PIK3CA_HR_Genes_identified_as_Clonal_pathways	GO:0030855	epithelial cell differentiation	TGFBR1,MET,SMAD4,NOTCH1	0.0317
PIK3CA_HR_Genes_identified_as_Clonal_pathways	GO:0010631	epithelial cell migration	JUP,TGFBR1,MET,SIRT1,NF1,NOTCH1	0.000375
PIK3CA_HR_Genes_identified_as_Clonal_pathways	GO:0050673	epithelial cell proliferation	TGFBR1,SIRT1,NF1,NOTCH1	0.00914
PIK3CA_HR_Genes_identified_as_Clonal_pathways	GO:0001837	epithelial to mesenchymal transition	TGFBR1,SMAD4,SMAD2,NOTCH1	0.000826
PIK3CA_HR_Genes_identified_as_Clonal_pathways	GO:0003198	epithelial to mesenchymal transition involved in endocardial cushion formation	TGFBR1,SMAD4,NOTCH1	0.000229
PIK3CA_HR_Genes_identified_as_Clonal_pathways	GO:0060562	epithelial tube morphogenesis	SMAD4,NOTCH1,KRAS	0.00501
PIK3CA_HR_Genes_identified_as_Clonal_pathways	GO:0090132	epithelium migration	JUP,TGFBR1,MET,SIRT1,NF1,NOTCH1	0.000375
PIK3CA_HR_Genes_identified_as_Clonal_pathways	GO:0072594	establishment of protein localization to organelle	JUP,SIRT1,NF1,SAMM50,DDIT3,SCARB2	0.000569
PIK3CA_HR_Genes_identified_as_Clonal_pathways	GO:0030198	extracellular matrix organization	TGFBR1,NF1,COL5A1,NOTCH1,CRISPLD2	0.000587
PIK3CA_HR_Genes_identified_as_Clonal_pathways	GO:0043062	extracellular structure organization	TGFBR1,NF1,COL5A1,NOTCH1,CRISPLD2	0.000826
PIK3CA_HR_Genes_identified_as_Clonal_pathways	GO:0001654	eye development	TGFBR1,NF1,NIPBL,COL5A1,PAPD4	0.00659
PIK3CA_HR_Genes_identified_as_Clonal_pathways	GO:0048592	eye morphogenesis	NF1,NIPBL,COL5A1	0.00657
PIK3CA_HR_Genes_identified_as_Clonal_pathways	GO:0060324	face development	NIPBL,CRISPLD2,ANKRD11	0.00238
PIK3CA_HR_Genes_identified_as_Clonal_pathways	GO:0060325	face morphogenesis	NIPBL,CRISPLD2,ANKRD11	0.00121
PIK3CA_HR_Genes_identified_as_Clonal_pathways	GO:0008585	female gonad development	SIRT1,SMAD4,ZFX	0.00342
PIK3CA_HR_Genes_identified_as_Clonal_pathways	GO:0046660	female sex differentiation	SIRT1,SMAD4,ZFX	0.00446
PIK3CA_HR_Genes_identified_as_Clonal_pathways	GO:0030900	forebrain development	NF1,NOTCH1,KRAS,PAPD4,EXT1	0.00872
PIK3CA_HR_Genes_identified_as_Clonal_pathways	GO:0007276	gamete generation	TGFBR1,SIRT1,SMAD4,RNF2,NOTCH1,ZFX	0.00312
PIK3CA_HR_Genes_identified_as_Clonal_pathways	GO:0007369	gastrulation	SMAD4,SMAD2,RNF2,COL5A1,EXT1	0.000826
PIK3CA_HR_Genes_identified_as_Clonal_pathways	GO:0048732	gland development	TGFBR1,NF1,SMAD4,SMAD2,NOTCH1,KRAS,TET2	0.000655
PIK3CA_HR_Genes_identified_as_Clonal_pathways	GO:0010001	glial cell differentiation	NF1,NOTCH1,KRAS	0.0117
PIK3CA_HR_Genes_identified_as_Clonal_pathways	GO:0042063	gliogenesis	NF1,NOTCH1,KRAS	0.0222
PIK3CA_HR_Genes_identified_as_Clonal_pathways	GO:0008406	gonad development	TGFBR1,SIRT1,SMAD4,ZFX	0.00266
PIK3CA_HR_Genes_identified_as_Clonal_pathways	GO:0040007	growth	BCL11A,TGFBR1,SIRT1,NIPBL,SMAD4,SMAD2,NOTCH1,MAP2K4,ANKRD11,RAI1,ZFX	0.000699
PIK3CA_HR_Genes_identified_as_Clonal_pathways	GO:0042633	hair cycle	NF1,NIPBL,SMAD4,NOTCH1	0.000666
PIK3CA_HR_Genes_identified_as_Clonal_pathways	GO:0022405	hair cycle process	NF1,SMAD4,NOTCH1	0.00265
PIK3CA_HR_Genes_identified_as_Clonal_pathways	GO:0001942	hair follicle development	NF1,SMAD4,NOTCH1	0.00255
PIK3CA_HR_Genes_identified_as_Clonal_pathways	GO:0060322	head development	NF1,NIPBL,NOTCH1,KRAS,CRISPLD2,ANKRD11,PAPD4,EXT1	0.00266
PIK3CA_HR_Genes_identified_as_Clonal_pathways	GO:0060323	head morphogenesis	NIPBL,CRISPLD2,ANKRD11	0.00165
PIK3CA_HR_Genes_identified_as_Clonal_pathways	GO:0007507	heart development	TGFBR1,SIRT1,NF1,NIPBL,SMAD4,SMAD2,COL5A1,NOTCH1,MAP2K4	6.66e-05
PIK3CA_HR_Genes_identified_as_Clonal_pathways	GO:0060419	heart growth	TGFBR1,SIRT1,NOTCH1,MAP2K4	0.000605
PIK3CA_HR_Genes_identified_as_Clonal_pathways	GO:0003007	heart morphogenesis	TGFBR1,NIPBL,SMAD4,COL5A1,NOTCH1	0.000689
PIK3CA_HR_Genes_identified_as_Clonal_pathways	GO:0048534	hematopoietic or lymphoid organ development	BCL11A,TGFBR1,SIRT1,NF1,NOTCH1,FNIP1,TET2,PAPD4	0.00634
PIK3CA_HR_Genes_identified_as_Clonal_pathways	GO:0002244	hematopoietic progenitor cell differentiation	NOTCH1,FNIP1,TET2,PAPD4	0.00265
PIK3CA_HR_Genes_identified_as_Clonal_pathways	GO:0030097	hemopoiesis	BCL11A,SIRT1,NF1,NOTCH1,FNIP1,TET2,PAPD4	0.0136
PIK3CA_HR_Genes_identified_as_Clonal_pathways	GO:0061008	hepaticobiliary system development	NF1,NIPBL,NOTCH1,KRAS,TET2	0.000526
PIK3CA_HR_Genes_identified_as_Clonal_pathways	GO:0043966	histone H3 acetylation	SIRT1,SMAD4,ZFP451	0.00266
PIK3CA_HR_Genes_identified_as_Clonal_pathways	GO:0061647	histone H3-K9 modification	SIRT1,SMAD4,ZFP451	0.00146
PIK3CA_HR_Genes_identified_as_Clonal_pathways	GO:0016573	histone acetylation	SIRT1,SMAD4,ZFP451	0.0122
PIK3CA_HR_Genes_identified_as_Clonal_pathways	GO:0034968	histone lysine methylation	SIRT1,SMAD4,TET2	0.00491
PIK3CA_HR_Genes_identified_as_Clonal_pathways	GO:0016571	histone methylation	SIRT1,SMAD4,TET2	0.00706
PIK3CA_HR_Genes_identified_as_Clonal_pathways	GO:0016570	histone modification	SIRT1,NIPBL,SMAD4,RNF2,TET2,ZFP451	0.0026
PIK3CA_HR_Genes_identified_as_Clonal_pathways	GO:0048872	homeostasis of number of cells	NOTCH1,KRAS,ZFX	0.00266
PIK3CA_HR_Genes_identified_as_Clonal_pathways	GO:0046879	hormone secretion	SIRT1,SMAD4,SMAD2	0.0244
PIK3CA_HR_Genes_identified_as_Clonal_pathways	GO:0009914	hormone transport	SIRT1,SMAD4,SMAD2	0.0258
PIK3CA_HR_Genes_identified_as_Clonal_pathways	GO:0002520	immune system development	BCL11A,TGFBR1,SIRT1,NF1,NOTCH1,FNIP1,TET2,PAPD4	0.00788
PIK3CA_HR_Genes_identified_as_Clonal_pathways	GO:0051170	import into nucleus	JUP,SIRT1,NF1	0.00814
PIK3CA_HR_Genes_identified_as_Clonal_pathways	GO:0001701	in utero embryonic development	TGFBR1,SMAD4,SMAD2,NOTCH1	0.00806
PIK3CA_HR_Genes_identified_as_Clonal_pathways	GO:0018393	internal peptidyl-lysine acetylation	SIRT1,SMAD4,ZFP451	0.0127
PIK3CA_HR_Genes_identified_as_Clonal_pathways	GO:0006475	internal protein amino acid acetylation	SIRT1,SMAD4,ZFP451	0.0138
PIK3CA_HR_Genes_identified_as_Clonal_pathways	GO:0006886	intracellular protein transport	JUP,SIRT1,NF1,SAMM50,SCARB2	0.0148
PIK3CA_HR_Genes_identified_as_Clonal_pathways	GO:0001822	kidney development	TGFBR1,NF1,SMAD4,SMAD2,NOTCH1,TET2	0.000526
PIK3CA_HR_Genes_identified_as_Clonal_pathways	GO:0072073	kidney epithelium development	SMAD4,SMAD2,NOTCH1	0.00422
PIK3CA_HR_Genes_identified_as_Clonal_pathways	GO:0060173	limb development	NIPBL,SMAD4,NOTCH1	0.00191
PIK3CA_HR_Genes_identified_as_Clonal_pathways	GO:0035108	limb morphogenesis	NIPBL,SMAD4,NOTCH1	0.00146
PIK3CA_HR_Genes_identified_as_Clonal_pathways	GO:0001889	liver development	NF1,NOTCH1,KRAS,TET2	0.00204
PIK3CA_HR_Genes_identified_as_Clonal_pathways	GO:0030324	lung development	SMAD2,NOTCH1,KRAS,CRISPLD2	0.00151
PIK3CA_HR_Genes_identified_as_Clonal_pathways	GO:0043414	macromolecule methylation	SIRT1,SMAD4,TET2	0.0284
PIK3CA_HR_Genes_identified_as_Clonal_pathways	GO:0048232	male gamete generation	SMAD4,NOTCH1,ZFX	0.0118
PIK3CA_HR_Genes_identified_as_Clonal_pathways	GO:0048762	mesenchymal cell differentiation	TGFBR1,SMAD4,SMAD2,NOTCH1	0.00184
PIK3CA_HR_Genes_identified_as_Clonal_pathways	GO:0060485	mesenchyme development	TGFBR1,SMAD4,SMAD2,NOTCH1	0.00266
PIK3CA_HR_Genes_identified_as_Clonal_pathways	GO:0072132	mesenchyme morphogenesis	TGFBR1,SMAD4,SMAD2,NOTCH1	0.000148
PIK3CA_HR_Genes_identified_as_Clonal_pathways	GO:0007498	mesoderm development	SMAD4,SMAD2,EXT1	0.00609
PIK3CA_HR_Genes_identified_as_Clonal_pathways	GO:0032259	methylation	SIRT1,SMAD4,TET2	0.0393
PIK3CA_HR_Genes_identified_as_Clonal_pathways	GO:0000278	mitotic cell cycle	APC,SIRT1,NIPBL,RNF2,CDC7,MAP2K4	0.00498
PIK3CA_HR_Genes_identified_as_Clonal_pathways	GO:0043632	modification-dependent macromolecule catabolic process	SIRT1,DDIT3,CUL1,PSMA5	0.0385
PIK3CA_HR_Genes_identified_as_Clonal_pathways	GO:0019941	modification-dependent protein catabolic process	SIRT1,DDIT3,CUL1,PSMA5	0.037
PIK3CA_HR_Genes_identified_as_Clonal_pathways	GO:0042303	molting cycle	NF1,NIPBL,SMAD4,NOTCH1	0.000666
PIK3CA_HR_Genes_identified_as_Clonal_pathways	GO:0022404	molting cycle process	NF1,SMAD4,NOTCH1	0.00265
PIK3CA_HR_Genes_identified_as_Clonal_pathways	GO:0061138	morphogenesis of a branching epithelium	SMAD4,NOTCH1,KRAS	0.00217
PIK3CA_HR_Genes_identified_as_Clonal_pathways	GO:0001763	morphogenesis of a branching structure	BCL11A,MET,SMAD4,NOTCH1,KRAS	0.000796
PIK3CA_HR_Genes_identified_as_Clonal_pathways	GO:0002009	morphogenesis of an epithelium	MET,SMAD4,COL5A1,NOTCH1,KRAS	0.00567
PIK3CA_HR_Genes_identified_as_Clonal_pathways	GO:0035264	multicellular organism growth	NIPBL,ANKRD11,RAI1,ZFX	0.00446
PIK3CA_HR_Genes_identified_as_Clonal_pathways	GO:0032504	multicellular organism reproduction	TGFBR1,SIRT1,SMAD4,RNF2,NOTCH1,ZFX	0.00609
PIK3CA_HR_Genes_identified_as_Clonal_pathways	GO:0048871	multicellular organismal homeostasis	MET,SIRT1,NF1,NOTCH1,KRAS,ANKRD11	0.00191
PIK3CA_HR_Genes_identified_as_Clonal_pathways	GO:0048609	multicellular organismal reproductive process	TGFBR1,SIRT1,SMAD4,RNF2,NOTCH1,ZFX	0.00589
PIK3CA_HR_Genes_identified_as_Clonal_pathways	GO:0043500	muscle adaptation	SIRT1,SMAD4,NOTCH1	0.00451
PIK3CA_HR_Genes_identified_as_Clonal_pathways	GO:0010657	muscle cell apoptotic process	SIRT1,SMAD4,MAP2K4	0.00298
PIK3CA_HR_Genes_identified_as_Clonal_pathways	GO:0055001	muscle cell development	SIRT1,SMAD4,NOTCH1,MAP2K4	0.00147
PIK3CA_HR_Genes_identified_as_Clonal_pathways	GO:0042692	muscle cell differentiation	SIRT1,SMAD4,NOTCH1,KRAS,MAP2K4	0.00167
PIK3CA_HR_Genes_identified_as_Clonal_pathways	GO:0033002	muscle cell proliferation	TGFBR1,SIRT1,NOTCH1	0.0131
PIK3CA_HR_Genes_identified_as_Clonal_pathways	GO:0014896	muscle hypertrophy	SIRT1,SMAD4,NOTCH1,MAP2K4	0.000639
PIK3CA_HR_Genes_identified_as_Clonal_pathways	GO:0007517	muscle organ development	TGFBR1,SIRT1,NF1,SMAD4,NOTCH1	0.00228
PIK3CA_HR_Genes_identified_as_Clonal_pathways	GO:0048644	muscle organ morphogenesis	TGFBR1,SMAD4,NOTCH1	0.0023
PIK3CA_HR_Genes_identified_as_Clonal_pathways	GO:0061061	muscle structure development	TGFBR1,SIRT1,NF1,SMAD4,DDIT3,NOTCH1,KRAS,MAP2K4	0.000354
PIK3CA_HR_Genes_identified_as_Clonal_pathways	GO:0003012	muscle system process	JUP,SIRT1,SMAD4,NOTCH1,MAP2K4	0.0022
PIK3CA_HR_Genes_identified_as_Clonal_pathways	GO:0060537	muscle tissue development	TGFBR1,SIRT1,NF1,SMAD4,NOTCH1,MAP2K4	0.000796
PIK3CA_HR_Genes_identified_as_Clonal_pathways	GO:0060415	muscle tissue morphogenesis	TGFBR1,SMAD4,NOTCH1	0.00204
PIK3CA_HR_Genes_identified_as_Clonal_pathways	GO:0030099	myeloid cell differentiation	SIRT1,NF1,TET2	0.0499
PIK3CA_HR_Genes_identified_as_Clonal_pathways	GO:0043433	negative regulation of DNA-binding transcription factor activity	SIRT1,DDIT3,RNF2	0.00503
PIK3CA_HR_Genes_identified_as_Clonal_pathways	GO:0046580	negative regulation of Ras protein signal transduction	MET,NF1,RASA1	0.00122
PIK3CA_HR_Genes_identified_as_Clonal_pathways	GO:0030178	negative regulation of Wnt signaling pathway	APC,AXIN1,DDIT3,NOTCH1	0.000375
PIK3CA_HR_Genes_identified_as_Clonal_pathways	GO:0043066	negative regulation of apoptotic process	TGFBR1,SIRT1,RASA1,NOTCH1,KRAS,MAP2K4	0.00637
PIK3CA_HR_Genes_identified_as_Clonal_pathways	GO:2001234	negative regulation of apoptotic signaling pathway	TGFBR1,SIRT1,ACAA2	0.0202
PIK3CA_HR_Genes_identified_as_Clonal_pathways	GO:0051100	negative regulation of binding	MET,SIRT1,DDIT3	0.00805
PIK3CA_HR_Genes_identified_as_Clonal_pathways	GO:0090090	negative regulation of canonical Wnt signaling pathway	APC,AXIN1,DDIT3,NOTCH1	0.000236
PIK3CA_HR_Genes_identified_as_Clonal_pathways	GO:0010721	negative regulation of cell development	BCL11A,NF1,SMAD4,NOTCH1	0.0102
PIK3CA_HR_Genes_identified_as_Clonal_pathways	GO:0045596	negative regulation of cell differentiation	BCL11A,TGFBR1,SIRT1,NF1,SMAD4,DDIT3,COL5A1,NOTCH1,KRAS	0.000375
PIK3CA_HR_Genes_identified_as_Clonal_pathways	GO:0030308	negative regulation of cell growth	BCL11A,SIRT1,SMAD4	0.0109
PIK3CA_HR_Genes_identified_as_Clonal_pathways	GO:0008285	negative regulation of cell proliferation	APC,TGFBR1,NF1,SMAD4,SMAD2,NOTCH1	0.00286
PIK3CA_HR_Genes_identified_as_Clonal_pathways	GO:0010812	negative regulation of cell-substrate adhesion	NF1,RASA1,NOTCH1	0.00127
PIK3CA_HR_Genes_identified_as_Clonal_pathways	GO:0051129	negative regulation of cellular component organization	BCL11A,APC,MET,SIRT1,SMAD4,NOTCH1,ACAA2,ZFP451	0.00117
PIK3CA_HR_Genes_identified_as_Clonal_pathways	GO:0090288	negative regulation of cellular response to growth factor stimulus	SIRT1,NOTCH1,ZFP451	0.00946
PIK3CA_HR_Genes_identified_as_Clonal_pathways	GO:2001251	negative regulation of chromosome organization	APC,SIRT1,ZFP451	0.00868
PIK3CA_HR_Genes_identified_as_Clonal_pathways	GO:0051494	negative regulation of cytoskeleton organization	APC,MET,SMAD4	0.00659
PIK3CA_HR_Genes_identified_as_Clonal_pathways	GO:0045926	negative regulation of growth	BCL11A,SIRT1,SMAD4,NOTCH1,RAI1	0.00282
PIK3CA_HR_Genes_identified_as_Clonal_pathways	GO:1902532	negative regulation of intracellular signal transduction	MET,SIRT1,NF1,SEC14L1,RASA1,SMAD4,DDIT3	0.000794
PIK3CA_HR_Genes_identified_as_Clonal_pathways	GO:0033673	negative regulation of kinase activity	APC,SIRT1,NF1	0.0189
PIK3CA_HR_Genes_identified_as_Clonal_pathways	GO:0043524	negative regulation of neuron apoptotic process	SIRT1,KRAS,MAP2K4	0.00609
PIK3CA_HR_Genes_identified_as_Clonal_pathways	GO:1901215	negative regulation of neuron death	SIRT1,KRAS,MAP2K4	0.0109
PIK3CA_HR_Genes_identified_as_Clonal_pathways	GO:0010639	negative regulation of organelle organization	APC,MET,SIRT1,SMAD4,ACAA2,ZFP451	0.00151
PIK3CA_HR_Genes_identified_as_Clonal_pathways	GO:0045936	negative regulation of phosphate metabolic process	APC,SIRT1,NF1,SMAD4	0.0252
PIK3CA_HR_Genes_identified_as_Clonal_pathways	GO:0010563	negative regulation of phosphorus metabolic process	APC,SIRT1,NF1,SMAD4	0.0252
PIK3CA_HR_Genes_identified_as_Clonal_pathways	GO:0042326	negative regulation of phosphorylation	APC,SIRT1,NF1,SMAD4	0.0156
PIK3CA_HR_Genes_identified_as_Clonal_pathways	GO:0043069	negative regulation of programmed cell death	TGFBR1,MET,SIRT1,RASA1,NOTCH1,KRAS,MAP2K4,ACAA2	0.00266
PIK3CA_HR_Genes_identified_as_Clonal_pathways	GO:0006469	negative regulation of protein kinase activity	APC,SIRT1,NF1	0.0163
PIK3CA_HR_Genes_identified_as_Clonal_pathways	GO:0031400	negative regulation of protein modification process	APC,SIRT1,NF1,SMAD4,ZFP451	0.0225
PIK3CA_HR_Genes_identified_as_Clonal_pathways	GO:0001933	negative regulation of protein phosphorylation	APC,SIRT1,NF1,SMAD4	0.0126
PIK3CA_HR_Genes_identified_as_Clonal_pathways	GO:0071901	negative regulation of protein serine/threonine kinase activity	APC,SIRT1,NF1	0.00433
PIK3CA_HR_Genes_identified_as_Clonal_pathways	GO:0051048	negative regulation of secretion	SIRT1,NF1,NOTCH1	0.0161
PIK3CA_HR_Genes_identified_as_Clonal_pathways	GO:1903531	negative regulation of secretion by cell	SIRT1,NF1,NOTCH1	0.0123
PIK3CA_HR_Genes_identified_as_Clonal_pathways	GO:0051058	negative regulation of small GTPase mediated signal transduction	MET,NF1,RASA1	0.00152
PIK3CA_HR_Genes_identified_as_Clonal_pathways	GO:1902904	negative regulation of supramolecular fiber organization	APC,MET,SMAD4	0.00614
PIK3CA_HR_Genes_identified_as_Clonal_pathways	GO:0000122	negative regulation of transcription by RNA polymerase II	NIPBL,SMAD4,DDIT3,RNF2,NOTCH1,TRPS1	0.000375
PIK3CA_HR_Genes_identified_as_Clonal_pathways	GO:0051348	negative regulation of transferase activity	APC,SIRT1,NF1	0.0231
PIK3CA_HR_Genes_identified_as_Clonal_pathways	GO:0090101	negative regulation of transmembrane receptor protein serine/threonine kinase signaling pathway	SIRT1,NOTCH1,ZFP451	0.00618
PIK3CA_HR_Genes_identified_as_Clonal_pathways	GO:0051051	negative regulation of transport	SIRT1,NF1,NOTCH1,ACAA2	0.0321
PIK3CA_HR_Genes_identified_as_Clonal_pathways	GO:0051402	neuron apoptotic process	SIRT1,NF1,DDIT3,KRAS,MAP2K4	0.000962
PIK3CA_HR_Genes_identified_as_Clonal_pathways	GO:0070997	neuron death	SIRT1,NF1,DDIT3,KRAS,MAP2K4	0.00224
PIK3CA_HR_Genes_identified_as_Clonal_pathways	GO:0048663	neuron fate commitment	TGFBR1,SMAD4,NOTCH1	0.00198
PIK3CA_HR_Genes_identified_as_Clonal_pathways	GO:0031175	neuron projection development	BCL11A,SIRT1,NF1,SMAD4,NOTCH1,SCARB2,EXT1	0.00969
PIK3CA_HR_Genes_identified_as_Clonal_pathways	GO:0051169	nuclear transport	JUP,SIRT1,NF1	0.0254
PIK3CA_HR_Genes_identified_as_Clonal_pathways	GO:0006913	nucleocytoplasmic transport	JUP,SIRT1,NF1	0.0252
PIK3CA_HR_Genes_identified_as_Clonal_pathways	GO:0035265	organ growth	TGFBR1,SIRT1,SMAD2,NOTCH1,MAP2K4	0.000375
PIK3CA_HR_Genes_identified_as_Clonal_pathways	GO:0016054	organic acid catabolic process	SCLY,GPT2,ACAA2	0.0196
PIK3CA_HR_Genes_identified_as_Clonal_pathways	GO:0001503	ossification	NF1,NIPBL,SMAD4,NOTCH1,EXT1	0.0039
PIK3CA_HR_Genes_identified_as_Clonal_pathways	GO:0001649	osteoblast differentiation	NF1,SMAD4,NOTCH1	0.00909
PIK3CA_HR_Genes_identified_as_Clonal_pathways	GO:0003151	outflow tract morphogenesis	NIPBL,SMAD4,NOTCH1	0.000526
PIK3CA_HR_Genes_identified_as_Clonal_pathways	GO:0007389	pattern specification process	TGFBR1,SMAD4,SMAD2,DDIT3,RNF2,NOTCH1	0.000699
PIK3CA_HR_Genes_identified_as_Clonal_pathways	GO:0018394	peptidyl-lysine acetylation	SIRT1,SMAD4,ZFP451	0.0145
PIK3CA_HR_Genes_identified_as_Clonal_pathways	GO:0018022	peptidyl-lysine methylation	SIRT1,SMAD4,TET2	0.00593
PIK3CA_HR_Genes_identified_as_Clonal_pathways	GO:0018205	peptidyl-lysine modification	BCL11A,SIRT1,SMAD4,TET2,ZFP451	0.00411
PIK3CA_HR_Genes_identified_as_Clonal_pathways	GO:0018212	peptidyl-tyrosine modification	MET,RASA1,MAP2K4	0.0398
PIK3CA_HR_Genes_identified_as_Clonal_pathways	GO:0018108	peptidyl-tyrosine phosphorylation	MET,RASA1,MAP2K4	0.0393
PIK3CA_HR_Genes_identified_as_Clonal_pathways	GO:0030513	positive regulation of BMP signaling pathway	SMAD4,SMAD2,NOTCH1	0.000526
PIK3CA_HR_Genes_identified_as_Clonal_pathways	GO:0051054	positive regulation of DNA metabolic process	SIRT1,CDC7,MAP2K4	0.0146
PIK3CA_HR_Genes_identified_as_Clonal_pathways	GO:0051091	positive regulation of DNA-binding transcription factor activity	JUP,DDIT3,KRAS	0.00204
PIK3CA_HR_Genes_identified_as_Clonal_pathways	GO:0043547	positive regulation of GTPase activity	NF1,RASA1,ARHGAP8	0.0329
PIK3CA_HR_Genes_identified_as_Clonal_pathways	GO:0043406	positive regulation of MAP kinase activity	TGFBR1,MAP3K14,KRAS,MAP2K4	0.00619
PIK3CA_HR_Genes_identified_as_Clonal_pathways	GO:0043410	positive regulation of MAPK cascade	TGFBR1,MAP3K14,NOTCH1,KRAS,MAP2K4	0.0127
PIK3CA_HR_Genes_identified_as_Clonal_pathways	GO:0110110	positive regulation of animal organ morphogenesis	TGFBR1,SMAD4,NOTCH1	0.0023
PIK3CA_HR_Genes_identified_as_Clonal_pathways	GO:0043065	positive regulation of apoptotic process	APC,TGFBR1,SIRT1,NF1,SMAD4,DDIT3,NOTCH1,MAP2K4	0.0003
PIK3CA_HR_Genes_identified_as_Clonal_pathways	GO:2001235	positive regulation of apoptotic signaling pathway	TGFBR1,SIRT1,NF1	0.00748
PIK3CA_HR_Genes_identified_as_Clonal_pathways	GO:0009896	positive regulation of catabolic process	APC,SIRT1,AXIN1	0.03
PIK3CA_HR_Genes_identified_as_Clonal_pathways	GO:0010942	positive regulation of cell death	APC,TGFBR1,SIRT1,NF1,SMAD4,DDIT3,NOTCH1,MAP2K4	0.000375
PIK3CA_HR_Genes_identified_as_Clonal_pathways	GO:0010720	positive regulation of cell development	BCL11A,SIRT1,NF1,NIPBL,NOTCH1,SCARB2	0.00328
PIK3CA_HR_Genes_identified_as_Clonal_pathways	GO:0030307	positive regulation of cell growth	BCL11A,TGFBR1,SIRT1	0.0115
PIK3CA_HR_Genes_identified_as_Clonal_pathways	GO:0030335	positive regulation of cell migration	APC,TGFBR1,MET,SIRT1,NIPBL,NOTCH1	0.0017
PIK3CA_HR_Genes_identified_as_Clonal_pathways	GO:2000147	positive regulation of cell motility	APC,TGFBR1,MET,SIRT1,NIPBL,NOTCH1	0.00191
PIK3CA_HR_Genes_identified_as_Clonal_pathways	GO:0031346	positive regulation of cell projection organization	BCL11A,APC,TGFBR1,SIRT1,NF1,SCARB2	0.00133
PIK3CA_HR_Genes_identified_as_Clonal_pathways	GO:0008284	positive regulation of cell proliferation	TGFBR1,SIRT1,NF1,RASA1,SMAD4,NOTCH1,CDC7,KRAS	0.00122
PIK3CA_HR_Genes_identified_as_Clonal_pathways	GO:0051272	positive regulation of cellular component movement	APC,TGFBR1,MET,SIRT1,NIPBL,NOTCH1	0.00209
PIK3CA_HR_Genes_identified_as_Clonal_pathways	GO:1905269	positive regulation of chromatin organization	SIRT1,NIPBL,SMAD4	0.00266
PIK3CA_HR_Genes_identified_as_Clonal_pathways	GO:2001252	positive regulation of chromosome organization	SIRT1,NIPBL,SMAD4	0.00619
PIK3CA_HR_Genes_identified_as_Clonal_pathways	GO:0048639	positive regulation of developmental growth	BCL11A,SIRT1,NIPBL,NOTCH1	0.00297
PIK3CA_HR_Genes_identified_as_Clonal_pathways	GO:0001938	positive regulation of endothelial cell proliferation	TGFBR1,SIRT1,NF1	0.00253
PIK3CA_HR_Genes_identified_as_Clonal_pathways	GO:0050679	positive regulation of epithelial cell proliferation	TGFBR1,SIRT1,NF1,NOTCH1	0.00197
PIK3CA_HR_Genes_identified_as_Clonal_pathways	GO:0010718	positive regulation of epithelial to mesenchymal transition	TGFBR1,SMAD4,SMAD2,NOTCH1	0.000148
PIK3CA_HR_Genes_identified_as_Clonal_pathways	GO:0045927	positive regulation of growth	BCL11A,TGFBR1,SIRT1,NIPBL,NOTCH1	0.0017
PIK3CA_HR_Genes_identified_as_Clonal_pathways	GO:0031058	positive regulation of histone modification	SIRT1,NIPBL,SMAD4	0.00235
PIK3CA_HR_Genes_identified_as_Clonal_pathways	GO:0051345	positive regulation of hydrolase activity	SIRT1,NF1,RASA1,ARHGAP8	0.0333
PIK3CA_HR_Genes_identified_as_Clonal_pathways	GO:1902533	positive regulation of intracellular signal transduction	TGFBR1,SIRT1,NOTCH1,KRAS,MAP2K4	0.0217
PIK3CA_HR_Genes_identified_as_Clonal_pathways	GO:0033674	positive regulation of kinase activity	TGFBR1,SIRT1,AXIN1,KRAS,MAP2K4	0.00343
PIK3CA_HR_Genes_identified_as_Clonal_pathways	GO:0040017	positive regulation of locomotion	APC,TGFBR1,MET,SIRT1,NIPBL,NOTCH1	0.00221
PIK3CA_HR_Genes_identified_as_Clonal_pathways	GO:0051962	positive regulation of nervous system development	BCL11A,SIRT1,NF1,NIPBL,NOTCH1,SCARB2	0.00311
PIK3CA_HR_Genes_identified_as_Clonal_pathways	GO:0050769	positive regulation of neurogenesis	BCL11A,SIRT1,NF1,NIPBL,NOTCH1,SCARB2	0.00231
PIK3CA_HR_Genes_identified_as_Clonal_pathways	GO:0043525	positive regulation of neuron apoptotic process	NF1,DDIT3,MAP2K4	0.00206
PIK3CA_HR_Genes_identified_as_Clonal_pathways	GO:1901216	positive regulation of neuron death	NF1,DDIT3,MAP2K4	0.00335
PIK3CA_HR_Genes_identified_as_Clonal_pathways	GO:0045666	positive regulation of neuron differentiation	BCL11A,SIRT1,NF1,SCARB2	0.0162
PIK3CA_HR_Genes_identified_as_Clonal_pathways	GO:0010976	positive regulation of neuron projection development	BCL11A,SIRT1,NF1,SCARB2	0.00867
PIK3CA_HR_Genes_identified_as_Clonal_pathways	GO:0010638	positive regulation of organelle organization	TGFBR1,MET,SIRT1,NIPBL,SMAD4	0.00744
PIK3CA_HR_Genes_identified_as_Clonal_pathways	GO:0042327	positive regulation of phosphorylation	TGFBR1,SIRT1,RASA1,AXIN1,SMAD4,NOTCH1,KRAS,MAP2K4	0.000962
PIK3CA_HR_Genes_identified_as_Clonal_pathways	GO:0043068	positive regulation of programmed cell death	APC,TGFBR1,SIRT1,NF1,SMAD4,DDIT3,NOTCH1,MAP2K4	0.000302
PIK3CA_HR_Genes_identified_as_Clonal_pathways	GO:0045860	positive regulation of protein kinase activity	TGFBR1,SIRT1,AXIN1,KRAS,MAP2K4	0.00286
PIK3CA_HR_Genes_identified_as_Clonal_pathways	GO:0001934	positive regulation of protein phosphorylation	TGFBR1,SIRT1,RASA1,AXIN1,SMAD4,NOTCH1,KRAS,MAP2K4	0.000826
PIK3CA_HR_Genes_identified_as_Clonal_pathways	GO:0071902	positive regulation of protein serine/threonine kinase activity	TGFBR1,SIRT1,MAP3K14,KRAS,MAP2K4	0.00319
PIK3CA_HR_Genes_identified_as_Clonal_pathways	GO:0051347	positive regulation of transferase activity	TGFBR1,SIRT1,AXIN1,KRAS,MAP2K4	0.00514
PIK3CA_HR_Genes_identified_as_Clonal_pathways	GO:0090100	positive regulation of transmembrane receptor protein serine/threonine kinase signaling pathway	TGFBR1,SMAD4,SMAD2,NOTCH1	0.000569
PIK3CA_HR_Genes_identified_as_Clonal_pathways	GO:0051050	positive regulation of transport	JUP,RASA1,SMAD4	0.0357
PIK3CA_HR_Genes_identified_as_Clonal_pathways	GO:0009791	post-embryonic development	TGFBR1,SMAD2,TET2,ZFX	0.00106
PIK3CA_HR_Genes_identified_as_Clonal_pathways	GO:0010498	proteasomal protein catabolic process	SIRT1,DDIT3,CUL1,PSMA5	0.02
PIK3CA_HR_Genes_identified_as_Clonal_pathways	GO:0043161	proteasome-mediated ubiquitin-dependent protein catabolic process	SIRT1,DDIT3,CUL1,PSMA5	0.013
PIK3CA_HR_Genes_identified_as_Clonal_pathways	GO:0006473	protein acetylation	SIRT1,SMAD4,ZFP451	0.0201
PIK3CA_HR_Genes_identified_as_Clonal_pathways	GO:0043543	protein acylation	SIRT1,SMAD4,ZFP451	0.0272
PIK3CA_HR_Genes_identified_as_Clonal_pathways	GO:0008213	protein alkylation	SIRT1,SMAD4,TET2	0.012
PIK3CA_HR_Genes_identified_as_Clonal_pathways	GO:0030163	protein catabolic process	APC,AXIN1,SMAD4,DDIT3,CUL1	0.00266
PIK3CA_HR_Genes_identified_as_Clonal_pathways	GO:0051259	protein complex oligomerization	JUP,APC,SMAD4,DDIT3,TRPS1	0.00122
PIK3CA_HR_Genes_identified_as_Clonal_pathways	GO:0017038	protein import	JUP,SIRT1,NF1,SAMM50	0.00265
PIK3CA_HR_Genes_identified_as_Clonal_pathways	GO:0006606	protein import into nucleus	JUP,SIRT1,NF1	0.00767
PIK3CA_HR_Genes_identified_as_Clonal_pathways	GO:0043491	protein kinase B signaling	TGFBR1,SIRT1,DDIT3	0.00868
PIK3CA_HR_Genes_identified_as_Clonal_pathways	GO:0034504	protein localization to nucleus	JUP,SIRT1,NF1	0.021
PIK3CA_HR_Genes_identified_as_Clonal_pathways	GO:0033365	protein localization to organelle	JUP,APC,SIRT1,NF1,NIPBL,SAMM50,DDIT3,SCARB2	0.000375
PIK3CA_HR_Genes_identified_as_Clonal_pathways	GO:0006479	protein methylation	SIRT1,SMAD4,TET2	0.012
PIK3CA_HR_Genes_identified_as_Clonal_pathways	GO:0032446	protein modification by small protein conjugation	BCL11A,TGFBR1,SIRT1,AXIN1,RNF2,CUL1,KLHL2,ZFP451	0.00397
PIK3CA_HR_Genes_identified_as_Clonal_pathways	GO:0070647	protein modification by small protein conjugation or removal	BCL11A,TGFBR1,SIRT1,AXIN1,RNF2,CUL1,KLHL2,ZFP451	0.00701
PIK3CA_HR_Genes_identified_as_Clonal_pathways	GO:0016567	protein ubiquitination	TGFBR1,SIRT1,AXIN1,RNF2,CUL1	0.0103
PIK3CA_HR_Genes_identified_as_Clonal_pathways	GO:0003002	regionalization	TGFBR1,SMAD4,SMAD2,DDIT3,RNF2,NOTCH1	0.000375
PIK3CA_HR_Genes_identified_as_Clonal_pathways	GO:0030510	regulation of BMP signaling pathway	SMAD4,SMAD2,NOTCH1	0.00213
PIK3CA_HR_Genes_identified_as_Clonal_pathways	GO:0051052	regulation of DNA metabolic process	SIRT1,CDC7,MAP2K4	0.0409
PIK3CA_HR_Genes_identified_as_Clonal_pathways	GO:0051090	regulation of DNA-binding transcription factor activity	JUP,DDIT3,RNF2,KRAS	0.000724
PIK3CA_HR_Genes_identified_as_Clonal_pathways	GO:0043087	regulation of GTPase activity	NF1,RASA1,ARHGAP8	0.0432
PIK3CA_HR_Genes_identified_as_Clonal_pathways	GO:0043405	regulation of MAP kinase activity	TGFBR1,NF1,MAP3K14,KRAS,MAP2K4	0.00319
PIK3CA_HR_Genes_identified_as_Clonal_pathways	GO:0043408	regulation of MAPK cascade	TGFBR1,NF1,SMAD4,NOTCH1,KRAS,MAP2K4	0.00359
PIK3CA_HR_Genes_identified_as_Clonal_pathways	GO:0046578	regulation of Ras protein signal transduction	MET,NF1,RASA1,NOTCH1,KRAS	0.000715
PIK3CA_HR_Genes_identified_as_Clonal_pathways	GO:0030111	regulation of Wnt signaling pathway	APC,AXIN1,DDIT3,NOTCH1	0.00103
PIK3CA_HR_Genes_identified_as_Clonal_pathways	GO:0032956	regulation of actin cytoskeleton organization	TGFBR1,MET,RASA1,SMAD4	0.00663
PIK3CA_HR_Genes_identified_as_Clonal_pathways	GO:0110053	regulation of actin filament organization	TGFBR1,MET,RASA1	0.0191
PIK3CA_HR_Genes_identified_as_Clonal_pathways	GO:0032970	regulation of actin filament-based process	JUP,TGFBR1,MET,RASA1,SMAD4	0.0025
PIK3CA_HR_Genes_identified_as_Clonal_pathways	GO:0110020	regulation of actomyosin structure organization	TGFBR1,MET,SMAD4	0.00344
PIK3CA_HR_Genes_identified_as_Clonal_pathways	GO:0045765	regulation of angiogenesis	JUP,SIRT1,NF1,NOTCH1	0.00514
PIK3CA_HR_Genes_identified_as_Clonal_pathways	GO:2000027	regulation of animal organ morphogenesis	TGFBR1,SMAD4,NOTCH1	0.00836
PIK3CA_HR_Genes_identified_as_Clonal_pathways	GO:2001233	regulation of apoptotic signaling pathway	TGFBR1,SIRT1,NF1,ACAA2	0.0169
PIK3CA_HR_Genes_identified_as_Clonal_pathways	GO:0051098	regulation of binding	TGFBR1,MET,SIRT1,NIPBL,SMAD4,SMAD2,DDIT3	0.000299
PIK3CA_HR_Genes_identified_as_Clonal_pathways	GO:0043535	regulation of blood vessel endothelial cell migration	JUP,SIRT1,NF1,NOTCH1	0.000549
PIK3CA_HR_Genes_identified_as_Clonal_pathways	GO:0060828	regulation of canonical Wnt signaling pathway	APC,AXIN1,DDIT3,NOTCH1	0.000699
PIK3CA_HR_Genes_identified_as_Clonal_pathways	GO:0010611	regulation of cardiac muscle hypertrophy	SIRT1,SMAD4,NOTCH1	0.00206
PIK3CA_HR_Genes_identified_as_Clonal_pathways	GO:0055024	regulation of cardiac muscle tissue development	TGFBR1,SIRT1,SMAD4,NOTCH1	0.000526
PIK3CA_HR_Genes_identified_as_Clonal_pathways	GO:0055021	regulation of cardiac muscle tissue growth	TGFBR1,SIRT1,NOTCH1	0.00191
PIK3CA_HR_Genes_identified_as_Clonal_pathways	GO:0009894	regulation of catabolic process	APC,SIRT1,AXIN1,SMAD4	0.0329
PIK3CA_HR_Genes_identified_as_Clonal_pathways	GO:0030155	regulation of cell adhesion	JUP,RASA1,NOTCH1	0.00713
PIK3CA_HR_Genes_identified_as_Clonal_pathways	GO:0051726	regulation of cell cycle	APC,SIRT1,DDIT3,NOTCH1,CDC7,MAP2K4	0.00995
PIK3CA_HR_Genes_identified_as_Clonal_pathways	GO:0060284	regulation of cell development	BCL11A,SIRT1,NF1,NIPBL,SMAD4,NOTCH1,SCARB2	0.00565
PIK3CA_HR_Genes_identified_as_Clonal_pathways	GO:0001558	regulation of cell growth	BCL11A,TGFBR1,SIRT1,SMAD4	0.0143
PIK3CA_HR_Genes_identified_as_Clonal_pathways	GO:0030334	regulation of cell migration	JUP,APC,TGFBR1,MET,SIRT1,NF1,NIPBL,NOTCH1	0.000826
PIK3CA_HR_Genes_identified_as_Clonal_pathways	GO:2000145	regulation of cell motility	JUP,APC,TGFBR1,MET,SIRT1,NF1,NIPBL,NOTCH1	0.000962
PIK3CA_HR_Genes_identified_as_Clonal_pathways	GO:0031344	regulation of cell projection organization	BCL11A,APC,TGFBR1,SIRT1,NF1,SCARB2	0.00576
PIK3CA_HR_Genes_identified_as_Clonal_pathways	GO:0001952	regulation of cell-matrix adhesion	JUP,NF1,RASA1	0.00328
PIK3CA_HR_Genes_identified_as_Clonal_pathways	GO:0010810	regulation of cell-substrate adhesion	JUP,RASA1,NOTCH1	0.0011
PIK3CA_HR_Genes_identified_as_Clonal_pathways	GO:0044087	regulation of cellular component biogenesis	APC,TGFBR1,MET,RASA1,SMAD4,NOTCH1,FNIP1,ZFP451	0.00594
PIK3CA_HR_Genes_identified_as_Clonal_pathways	GO:0051270	regulation of cellular component movement	JUP,APC,TGFBR1,MET,SIRT1,NF1,NIPBL,NOTCH1	0.00147
PIK3CA_HR_Genes_identified_as_Clonal_pathways	GO:1903827	regulation of cellular protein localization	JUP,APC,SIRT1,NF1	0.0147
PIK3CA_HR_Genes_identified_as_Clonal_pathways	GO:0090287	regulation of cellular response to growth factor stimulus	SIRT1,SMAD4,SMAD2,NOTCH1,ZFP451	0.00206
PIK3CA_HR_Genes_identified_as_Clonal_pathways	GO:0080135	regulation of cellular response to stress	MET,SIRT1,KRAS,MAP2K4	0.0324
PIK3CA_HR_Genes_identified_as_Clonal_pathways	GO:1903844	regulation of cellular response to transforming growth factor beta stimulus	SIRT1,SMAD4,SMAD2,ZFP451	0.000987
PIK3CA_HR_Genes_identified_as_Clonal_pathways	GO:1902275	regulation of chromatin organization	SIRT1,NIPBL,SMAD4,ZFP451	0.00316
PIK3CA_HR_Genes_identified_as_Clonal_pathways	GO:0033044	regulation of chromosome organization	APC,SIRT1,NIPBL,SMAD4,ZFP451	0.00328
PIK3CA_HR_Genes_identified_as_Clonal_pathways	GO:0001817	regulation of cytokine production	SIRT1,SEC14L1,SMAD4,DDIT3	0.0329
PIK3CA_HR_Genes_identified_as_Clonal_pathways	GO:0051493	regulation of cytoskeleton organization	APC,TGFBR1,MET,RASA1,SMAD4,BICD2	0.00388
PIK3CA_HR_Genes_identified_as_Clonal_pathways	GO:0048638	regulation of developmental growth	BCL11A,TGFBR1,SIRT1,NIPBL,NOTCH1,RAI1	0.0023
PIK3CA_HR_Genes_identified_as_Clonal_pathways	GO:0010594	regulation of endothelial cell migration	JUP,MET,SIRT1,NF1,NOTCH1	0.000375
PIK3CA_HR_Genes_identified_as_Clonal_pathways	GO:0001936	regulation of endothelial cell proliferation	TGFBR1,SIRT1,NF1	0.00441
PIK3CA_HR_Genes_identified_as_Clonal_pathways	GO:0010632	regulation of epithelial cell migration	JUP,MET,SIRT1,NF1,NOTCH1	0.000728
PIK3CA_HR_Genes_identified_as_Clonal_pathways	GO:0050678	regulation of epithelial cell proliferation	TGFBR1,SIRT1,NF1,NOTCH1	0.00618
PIK3CA_HR_Genes_identified_as_Clonal_pathways	GO:0010717	regulation of epithelial to mesenchymal transition	TGFBR1,SMAD4,SMAD2,NOTCH1	0.000375
PIK3CA_HR_Genes_identified_as_Clonal_pathways	GO:0040008	regulation of growth	BCL11A,TGFBR1,SIRT1,NIPBL,SMAD4,NOTCH1	0.005
PIK3CA_HR_Genes_identified_as_Clonal_pathways	GO:0060420	regulation of heart growth	TGFBR1,SIRT1,NOTCH1	0.00204
PIK3CA_HR_Genes_identified_as_Clonal_pathways	GO:2000826	regulation of heart morphogenesis	TGFBR1,SMAD4,NOTCH1	0.000705
PIK3CA_HR_Genes_identified_as_Clonal_pathways	GO:0035065	regulation of histone acetylation	SIRT1,SMAD4,ZFP451	0.00228
PIK3CA_HR_Genes_identified_as_Clonal_pathways	GO:0031056	regulation of histone modification	SIRT1,NIPBL,SMAD4,ZFP451	0.00231
PIK3CA_HR_Genes_identified_as_Clonal_pathways	GO:0033157	regulation of intracellular protein transport	JUP,SIRT1,NF1	0.0123
PIK3CA_HR_Genes_identified_as_Clonal_pathways	GO:0032386	regulation of intracellular transport	JUP,SIRT1,NF1	0.0327
PIK3CA_HR_Genes_identified_as_Clonal_pathways	GO:0043549	regulation of kinase activity	APC,TGFBR1,SIRT1,NF1,AXIN1,KRAS,MAP2K4	0.00167
PIK3CA_HR_Genes_identified_as_Clonal_pathways	GO:0040012	regulation of locomotion	JUP,APC,TGFBR1,MET,SIRT1,NF1,NIPBL,NOTCH1	0.00138
PIK3CA_HR_Genes_identified_as_Clonal_pathways	GO:0070507	regulation of microtubule cytoskeleton organization	APC,MET,BICD2	0.0206
PIK3CA_HR_Genes_identified_as_Clonal_pathways	GO:0032886	regulation of microtubule-based process	APC,MET,BICD2	0.027
PIK3CA_HR_Genes_identified_as_Clonal_pathways	GO:0007346	regulation of mitotic cell cycle	APC,SIRT1,MAP3K14,CDC7,MAP2K4	0.0138
PIK3CA_HR_Genes_identified_as_Clonal_pathways	GO:0043502	regulation of muscle adaptation	SIRT1,SMAD4,NOTCH1	0.00327
PIK3CA_HR_Genes_identified_as_Clonal_pathways	GO:0010660	regulation of muscle cell apoptotic process	SIRT1,SMAD4,MAP2K4	0.00266
PIK3CA_HR_Genes_identified_as_Clonal_pathways	GO:0051147	regulation of muscle cell differentiation	SIRT1,SMAD4,NOTCH1	0.00619
PIK3CA_HR_Genes_identified_as_Clonal_pathways	GO:0014743	regulation of muscle hypertrophy	SIRT1,SMAD4,NOTCH1	0.00213
PIK3CA_HR_Genes_identified_as_Clonal_pathways	GO:0048634	regulation of muscle organ development	TGFBR1,SIRT1,SMAD4,NOTCH1	0.00113
PIK3CA_HR_Genes_identified_as_Clonal_pathways	GO:0090257	regulation of muscle system process	JUP,SIRT1,SMAD4,NOTCH1	0.00272
PIK3CA_HR_Genes_identified_as_Clonal_pathways	GO:1901861	regulation of muscle tissue development	TGFBR1,SIRT1,SMAD4,NOTCH1	0.00111
PIK3CA_HR_Genes_identified_as_Clonal_pathways	GO:0051960	regulation of nervous system development	BCL11A,SIRT1,NF1,NIPBL,NOTCH1,SCARB2	0.0136
PIK3CA_HR_Genes_identified_as_Clonal_pathways	GO:0050767	regulation of neurogenesis	BCL11A,SIRT1,NF1,NIPBL,NOTCH1,SCARB2	0.00986
PIK3CA_HR_Genes_identified_as_Clonal_pathways	GO:0043523	regulation of neuron apoptotic process	SIRT1,NF1,DDIT3,KRAS,MAP2K4	0.000769
PIK3CA_HR_Genes_identified_as_Clonal_pathways	GO:1901214	regulation of neuron death	SIRT1,NF1,DDIT3,KRAS,MAP2K4	0.0017
PIK3CA_HR_Genes_identified_as_Clonal_pathways	GO:0045664	regulation of neuron differentiation	BCL11A,SIRT1,NF1,NOTCH1,SCARB2	0.0177
PIK3CA_HR_Genes_identified_as_Clonal_pathways	GO:0010975	regulation of neuron projection development	BCL11A,SIRT1,NF1,SCARB2	0.0284
PIK3CA_HR_Genes_identified_as_Clonal_pathways	GO:0046822	regulation of nucleocytoplasmic transport	JUP,SIRT1,NF1	0.00462
PIK3CA_HR_Genes_identified_as_Clonal_pathways	GO:0046620	regulation of organ growth	TGFBR1,SIRT1,NOTCH1	0.00327
PIK3CA_HR_Genes_identified_as_Clonal_pathways	GO:2000756	regulation of peptidyl-lysine acetylation	SIRT1,SMAD4,ZFP451	0.00266
PIK3CA_HR_Genes_identified_as_Clonal_pathways	GO:0120035	regulation of plasma membrane bounded cell projection organization	BCL11A,APC,TGFBR1,SIRT1,NF1,SCARB2	0.00549
PIK3CA_HR_Genes_identified_as_Clonal_pathways	GO:1901983	regulation of protein acetylation	SIRT1,SMAD4,ZFP451	0.00332
PIK3CA_HR_Genes_identified_as_Clonal_pathways	GO:0042176	regulation of protein catabolic process	APC,AXIN1,SMAD4	0.00922
PIK3CA_HR_Genes_identified_as_Clonal_pathways	GO:0043254	regulation of protein complex assembly	MET,RASA1,FNIP1,ZFP451	0.0365
PIK3CA_HR_Genes_identified_as_Clonal_pathways	GO:1904589	regulation of protein import	JUP,SIRT1,NF1	0.0025
PIK3CA_HR_Genes_identified_as_Clonal_pathways	GO:0042306	regulation of protein import into nucleus	JUP,SIRT1,NF1	0.0023
PIK3CA_HR_Genes_identified_as_Clonal_pathways	GO:0051896	regulation of protein kinase B signaling	TGFBR1,SIRT1,DDIT3	0.00659
PIK3CA_HR_Genes_identified_as_Clonal_pathways	GO:0045859	regulation of protein kinase activity	APC,TGFBR1,SIRT1,NF1,AXIN1,KRAS,MAP2K4	0.00122
PIK3CA_HR_Genes_identified_as_Clonal_pathways	GO:1900180	regulation of protein localization to nucleus	JUP,SIRT1,NF1	0.00498
PIK3CA_HR_Genes_identified_as_Clonal_pathways	GO:0071900	regulation of protein serine/threonine kinase activity	APC,TGFBR1,SIRT1,NF1,KRAS,MAP2K4	0.000863
PIK3CA_HR_Genes_identified_as_Clonal_pathways	GO:0051046	regulation of secretion	SIRT1,NF1,SMAD4,NOTCH1	0.0448
PIK3CA_HR_Genes_identified_as_Clonal_pathways	GO:1903530	regulation of secretion by cell	SIRT1,NF1,SMAD4,NOTCH1	0.0379
PIK3CA_HR_Genes_identified_as_Clonal_pathways	GO:0051056	regulation of small GTPase mediated signal transduction	MET,NF1,RASA1,NOTCH1,KRAS	0.000961
PIK3CA_HR_Genes_identified_as_Clonal_pathways	GO:0051153	regulation of striated muscle cell differentiation	SIRT1,SMAD4,NOTCH1	0.00385
PIK3CA_HR_Genes_identified_as_Clonal_pathways	GO:0016202	regulation of striated muscle tissue development	TGFBR1,SIRT1,SMAD4,NOTCH1	0.00106
PIK3CA_HR_Genes_identified_as_Clonal_pathways	GO:1902903	regulation of supramolecular fiber organization	APC,TGFBR1,MET,RASA1,SMAD4	0.00213
PIK3CA_HR_Genes_identified_as_Clonal_pathways	GO:0044057	regulation of system process	JUP,SMAD4,NOTCH1	0.0126
PIK3CA_HR_Genes_identified_as_Clonal_pathways	GO:0051338	regulation of transferase activity	APC,TGFBR1,SIRT1,NF1,AXIN1,KRAS,MAP2K4	0.00235
PIK3CA_HR_Genes_identified_as_Clonal_pathways	GO:0017015	regulation of transforming growth factor beta receptor signaling pathway	SIRT1,SMAD4,SMAD2,ZFP451	0.000962
PIK3CA_HR_Genes_identified_as_Clonal_pathways	GO:0090092	regulation of transmembrane receptor protein serine/threonine kinase signaling pathway	TGFBR1,SIRT1,SMAD4,SMAD2,NOTCH1,ZFP451	0.000375
PIK3CA_HR_Genes_identified_as_Clonal_pathways	GO:1901342	regulation of vasculature development	JUP,SIRT1,NF1,NOTCH1	0.0065
PIK3CA_HR_Genes_identified_as_Clonal_pathways	GO:0072001	renal system development	TGFBR1,NF1,SMAD4,SMAD2,NOTCH1,TET2	0.000614
PIK3CA_HR_Genes_identified_as_Clonal_pathways	GO:0048608	reproductive structure development	TGFBR1,SIRT1,NIPBL,SMAD4,NOTCH1,ZFX	0.000883
PIK3CA_HR_Genes_identified_as_Clonal_pathways	GO:0061458	reproductive system development	TGFBR1,SIRT1,NIPBL,SMAD4,NOTCH1,ZFX	0.000927
PIK3CA_HR_Genes_identified_as_Clonal_pathways	GO:0060541	respiratory system development	SMAD2,NOTCH1,KRAS,CRISPLD2	0.00204
PIK3CA_HR_Genes_identified_as_Clonal_pathways	GO:0030323	respiratory tube development	SMAD2,NOTCH1,KRAS,CRISPLD2	0.00156
PIK3CA_HR_Genes_identified_as_Clonal_pathways	GO:0071772	response to BMP	SMAD4,SMAD2,NOTCH1	0.00578
PIK3CA_HR_Genes_identified_as_Clonal_pathways	GO:0097305	response to alcohol	JUP,TGFBR1,SIRT1,SMAD2	0.00307
PIK3CA_HR_Genes_identified_as_Clonal_pathways	GO:0009743	response to carbohydrate	SIRT1,SMAD4,SMAD2,MAP2K4	0.0028
PIK3CA_HR_Genes_identified_as_Clonal_pathways	GO:0036293	response to decreased oxygen levels	SIRT1,NF1,SMAD4,NOTCH1,ACAA2	0.00266
PIK3CA_HR_Genes_identified_as_Clonal_pathways	GO:0009749	response to glucose	SIRT1,SMAD4,SMAD2	0.0107
PIK3CA_HR_Genes_identified_as_Clonal_pathways	GO:0070848	response to growth factor	TGFBR1,SIRT1,RASA1,SMAD4,SMAD2,NOTCH1	0.0023
PIK3CA_HR_Genes_identified_as_Clonal_pathways	GO:0009746	response to hexose	SIRT1,SMAD4,SMAD2	0.011
PIK3CA_HR_Genes_identified_as_Clonal_pathways	GO:0001666	response to hypoxia	SIRT1,NF1,SMAD4,NOTCH1,ACAA2	0.00256
PIK3CA_HR_Genes_identified_as_Clonal_pathways	GO:0009416	response to light stimulus	SIRT1,NF1,KRAS,RBM4B,PAPD4	0.00372
PIK3CA_HR_Genes_identified_as_Clonal_pathways	GO:0033993	response to lipid	TGFBR1,SIRT1,SMAD2,NOTCH1,KRAS	0.0215
PIK3CA_HR_Genes_identified_as_Clonal_pathways	GO:0009612	response to mechanical stimulus	JUP,MAP3K14,MAP2K4	0.027
PIK3CA_HR_Genes_identified_as_Clonal_pathways	GO:0034284	response to monosaccharide	SIRT1,SMAD4,SMAD2	0.0118
PIK3CA_HR_Genes_identified_as_Clonal_pathways	GO:0010243	response to organonitrogen compound	BCL11A,JUP,APC,SIRT1,NOTCH1	0.0407
PIK3CA_HR_Genes_identified_as_Clonal_pathways	GO:0070482	response to oxygen levels	SIRT1,NF1,SMAD4,NOTCH1,ACAA2	0.00324
PIK3CA_HR_Genes_identified_as_Clonal_pathways	GO:0009314	response to radiation	SIRT1,NF1,NIPBL,KRAS,RBM4B	0.00298
PIK3CA_HR_Genes_identified_as_Clonal_pathways	GO:0042594	response to starvation	SIRT1,DDIT3,FNIP1	0.0247
PIK3CA_HR_Genes_identified_as_Clonal_pathways	GO:0048545	response to steroid hormone	SIRT1,NOTCH1,KRAS	0.0296
PIK3CA_HR_Genes_identified_as_Clonal_pathways	GO:0071559	response to transforming growth factor beta	TGFBR1,SIRT1,SMAD4,SMAD2,ZFP451	0.00122
PIK3CA_HR_Genes_identified_as_Clonal_pathways	GO:0009611	response to wounding	NF1,SMAD4,SMAD2,COL5A1,NOTCH1,MAP2K4	0.00123
PIK3CA_HR_Genes_identified_as_Clonal_pathways	GO:0048511	rhythmic process	SIRT1,RBM4B,PROKR2,RAI1	0.0182
PIK3CA_HR_Genes_identified_as_Clonal_pathways	GO:0060021	roof of mouth development	TGFBR1,SMAD4,SMAD2	0.00235
PIK3CA_HR_Genes_identified_as_Clonal_pathways	GO:0032940	secretion by cell	SIRT1,NF1,SMAD4,SMAD2,NOTCH1	0.0252
PIK3CA_HR_Genes_identified_as_Clonal_pathways	GO:0007423	sensory organ development	TGFBR1,NF1,NIPBL,COL5A1,NOTCH1	0.00589
PIK3CA_HR_Genes_identified_as_Clonal_pathways	GO:0090596	sensory organ morphogenesis	NF1,NIPBL,COL5A1	0.02
PIK3CA_HR_Genes_identified_as_Clonal_pathways	GO:0048880	sensory system development	TGFBR1,NF1,NIPBL,COL5A1,PAPD4	0.00681
PIK3CA_HR_Genes_identified_as_Clonal_pathways	GO:0007548	sex differentiation	TGFBR1,SIRT1,NIPBL,SMAD4,ZFX	0.000962
PIK3CA_HR_Genes_identified_as_Clonal_pathways	GO:0019953	sexual reproduction	TGFBR1,SIRT1,SMAD4,RNF2,NOTCH1,ZFX	0.00549
PIK3CA_HR_Genes_identified_as_Clonal_pathways	GO:0023061	signal release	SIRT1,NF1,SMAD4,SMAD2	0.0122
PIK3CA_HR_Genes_identified_as_Clonal_pathways	GO:0023014	signal transduction by protein phosphorylation	TGFBR1,NF1,SMAD4,NOTCH1,KRAS,MAP2K4	0.005
PIK3CA_HR_Genes_identified_as_Clonal_pathways	GO:0001501	skeletal system development	TGFBR1,NIPBL,SMAD2,ANKRD11,EXT1,RAI1	0.0048
PIK3CA_HR_Genes_identified_as_Clonal_pathways	GO:0048705	skeletal system morphogenesis	TGFBR1,NIPBL,SMAD2,ANKRD11	0.00783
PIK3CA_HR_Genes_identified_as_Clonal_pathways	GO:0043588	skin development	JUP,MET,NF1,SMAD4,COL5A1,NOTCH1	0.000354
PIK3CA_HR_Genes_identified_as_Clonal_pathways	GO:0098773	skin epidermis development	NF1,SMAD4,NOTCH1	0.00265
PIK3CA_HR_Genes_identified_as_Clonal_pathways	GO:0007264	small GTPase mediated signal transduction	MET,NF1,RASA1,NOTCH1,KRAS	0.00342
PIK3CA_HR_Genes_identified_as_Clonal_pathways	GO:0044282	small molecule catabolic process	SCLY,GPT2,ACAA2	0.0376
PIK3CA_HR_Genes_identified_as_Clonal_pathways	GO:0007283	spermatogenesis	SMAD4,NOTCH1,ZFX	0.011
PIK3CA_HR_Genes_identified_as_Clonal_pathways	GO:0055002	striated muscle cell development	SIRT1,SMAD4,MAP2K4	0.00615
PIK3CA_HR_Genes_identified_as_Clonal_pathways	GO:0051146	striated muscle cell differentiation	SIRT1,SMAD4,NOTCH1,KRAS,MAP2K4	0.000883
PIK3CA_HR_Genes_identified_as_Clonal_pathways	GO:0014855	striated muscle cell proliferation	TGFBR1,SIRT1,NOTCH1	0.00204
PIK3CA_HR_Genes_identified_as_Clonal_pathways	GO:0014897	striated muscle hypertrophy	SIRT1,SMAD4,NOTCH1,MAP2K4	0.000639
PIK3CA_HR_Genes_identified_as_Clonal_pathways	GO:0014706	striated muscle tissue development	TGFBR1,SIRT1,NF1,SMAD4,NOTCH1,MAP2K4	0.000715
PIK3CA_HR_Genes_identified_as_Clonal_pathways	GO:0097435	supramolecular fiber organization	APC,TGFBR1,MET,NF1,RASA1,SMAD4,COL5A1	0.000962
PIK3CA_HR_Genes_identified_as_Clonal_pathways	GO:0042330	taxis	MET,SMAD4,NOTCH1,EXT1	0.0378
PIK3CA_HR_Genes_identified_as_Clonal_pathways	GO:0021537	telencephalon development	NF1,PAPD4,EXT1	0.0439
PIK3CA_HR_Genes_identified_as_Clonal_pathways	GO:0001894	tissue homeostasis	NF1,NOTCH1,KRAS,ANKRD11	0.00662
PIK3CA_HR_Genes_identified_as_Clonal_pathways	GO:0090130	tissue migration	JUP,TGFBR1,MET,SIRT1,NF1,NOTCH1	0.000375
PIK3CA_HR_Genes_identified_as_Clonal_pathways	GO:0048729	tissue morphogenesis	TGFBR1,MET,SMAD4,SMAD2,COL5A1,NOTCH1,KRAS	0.000962
PIK3CA_HR_Genes_identified_as_Clonal_pathways	GO:0007179	transforming growth factor beta receptor signaling pathway	TGFBR1,SIRT1,SMAD4,SMAD2,ZFP451	0.000614
PIK3CA_HR_Genes_identified_as_Clonal_pathways	GO:0007178	transmembrane receptor protein serine/threonine kinase signaling pathway	TGFBR1,SIRT1,SMAD4,SMAD2,NOTCH1,ZFP451	0.000962
PIK3CA_HR_Genes_identified_as_Clonal_pathways	GO:0007169	transmembrane receptor protein tyrosine kinase signaling pathway	APC,MET,SIRT1,NOTCH1	0.0252
PIK3CA_HR_Genes_identified_as_Clonal_pathways	GO:0035239	tube morphogenesis	JUP,PNPLA6,TGFBR1,MET,SIRT1,NF1,RASA1,NIPBL,SMAD4,SMAD2,NOTCH1,KRAS	4.73e-06
PIK3CA_HR_Genes_identified_as_Clonal_pathways	GO:0006511	ubiquitin-dependent protein catabolic process	SIRT1,DDIT3,CUL1,PSMA5	0.0362
PIK3CA_HR_Genes_identified_as_Clonal_pathways	GO:0001655	urogenital system development	TGFBR1,NF1,SMAD4,SMAD2,NOTCH1,TET2	0.0008
PIK3CA_HR_Genes_identified_as_Clonal_pathways	GO:0001944	vasculature development	JUP,PNPLA6,TGFBR1,SIRT1,NF1,RASA1,DDIT3,COL5A1,NOTCH1	0.000148
PIK3CA_HR_Genes_identified_as_Clonal_pathways	GO:0003229	ventricular cardiac muscle tissue development	TGFBR1,SMAD4,NOTCH1	0.00122
PIK3CA_HR_Genes_identified_as_Clonal_pathways	GO:0055010	ventricular cardiac muscle tissue morphogenesis	TGFBR1,SMAD4,NOTCH1	0.000962
PIK3CA_HR_Genes_identified_as_Clonal_pathways	GO:0003281	ventricular septum development	TGFBR1,SMAD4,NOTCH1	0.00184
PIK3CA_HR_Genes_identified_as_Clonal_pathways	GO:0060412	ventricular septum morphogenesis	TGFBR1,SMAD4,NOTCH1	0.000715
PIK3CA_HR_Genes_identified_as_Clonal_pathways	GO:0150063	visual system development	TGFBR1,NF1,NIPBL,COL5A1,PAPD4	0.00659
PIK3CA_HR_Genes_identified_as_Clonal_pathways	GO:0042060	wound healing	NF1,SMAD4,SMAD2,COL5A1,NOTCH1	0.0023
Stat3C_Genes_identified_as_Clonal_pathways	REAC:R-MMU-1280218	Adaptive Immune System	PTEN,CAPZA2,SMURF2,PPP2CA,UBE2E1,ITCH,NRAS,CUL1,KRAS,SIAH1A,FBXL5,RAB7,UBE2D2	0.00253
Stat3C_Genes_identified_as_Clonal_pathways	REAC:R-MMU-983168	Antigen processing: Ubiquitination & Proteasome degradation	SMURF2,UBE2E1,ITCH,CUL1,SIAH1A,FBXL5,UBE2D2	0.0126
Stat3C_Genes_identified_as_Clonal_pathways	REAC:R-MMU-422475	Axon guidance	MET,RASA1,NRAS,SIAH1A,MAPK14,KDR	0.000822
Stat3C_Genes_identified_as_Clonal_pathways	GO:0030509	BMP signaling pathway	SMURF2,SMAD4,NOTCH1,USP9X	0.02
Stat3C_Genes_identified_as_Clonal_pathways	REAC:R-MMU-5621481	C-type lectin receptors (CLRs)	CREBBP,NRAS,CUL1,KRAS,UBE2D2	0.00325
Stat3C_Genes_identified_as_Clonal_pathways	REAC:R-MMU-5621575	CD209 (DC-SIGN) signaling	CREBBP,NRAS,KRAS	0.0026
Stat3C_Genes_identified_as_Clonal_pathways	REAC:R-MMU-2559583	Cellular Senescence	MAPKAPK2,UBE2E1,MAPK14	0.0333
Stat3C_Genes_identified_as_Clonal_pathways	REAC:R-MMU-8953897	Cellular responses to external stimuli	CAPZA2,MAPKAPK2,UBE2E1,CREBBP,MTMR3,MAPK14	0.00669
Stat3C_Genes_identified_as_Clonal_pathways	REAC:R-MMU-2262752	Cellular responses to stress	CAPZA2,MAPKAPK2,UBE2E1,CREBBP,MAPK14	0.0148
Stat3C_Genes_identified_as_Clonal_pathways	REAC:R-MMU-983169	Class I MHC mediated antigen processing & presentation	SMURF2,UBE2E1,ITCH,CUL1,SIAH1A,FBXL5,UBE2D2	0.0216
Stat3C_Genes_identified_as_Clonal_pathways	REAC:R-MMU-1280215	Cytokine Signaling in Immune system	MAPKAPK2,PPP2CA,IL6ST,CUL1,SOCS5,MAPK14	0.0168
Stat3C_Genes_identified_as_Clonal_pathways	REAC:R-MMU-2172127	DAP12 interactions	NRAS,KRAS,PIK3R1	0.0154
Stat3C_Genes_identified_as_Clonal_pathways	REAC:R-MMU-2424491	DAP12 signaling	NRAS,KRAS,PIK3R1	0.00677
Stat3C_Genes_identified_as_Clonal_pathways	GO:0031570	DNA integrity checkpoint	TAOK1,NAE1,MAPK14	0.0208
Stat3C_Genes_identified_as_Clonal_pathways	REAC:R-MMU-5688426	Deubiquitination	PTEN,SMURF2,SMAD4,USP9X,TNKS,FOXK2,FOXK1	0.00527
Stat3C_Genes_identified_as_Clonal_pathways	REAC:R-MMU-1266738	Developmental Biology	JUP,MET,RASA1,KRT80,KDR	0.000123
Stat3C_Genes_identified_as_Clonal_pathways	REAC:R-MMU-2173795	Downregulation of SMAD2/3:SMAD4 transcriptional activity	SMURF2,SMAD4,USP9X	0.00172
Stat3C_Genes_identified_as_Clonal_pathways	REAC:R-MMU-202424	Downstream TCR signaling	PTEN,CUL1,PIK3R1,UBE2D2	0.0131
Stat3C_Genes_identified_as_Clonal_pathways	REAC:R-MMU-186763	Downstream signal transduction	RASA1,NRAS,KRAS,PIK3R1	0.001
Stat3C_Genes_identified_as_Clonal_pathways	REAC:R-MMU-1168372	Downstream signaling events of B Cell Receptor (BCR)	NRAS,CUL1,KRAS	0.0242
Stat3C_Genes_identified_as_Clonal_pathways	REAC:R-MMU-5654687	Downstream signaling of activated FGFR1	NRAS,KRAS,GAB1,PIK3R1	0.00146
Stat3C_Genes_identified_as_Clonal_pathways	REAC:R-MMU-5654696	Downstream signaling of activated FGFR2	NRAS,KRAS,GAB1,PIK3R1	0.00127
Stat3C_Genes_identified_as_Clonal_pathways	REAC:R-MMU-5654708	Downstream signaling of activated FGFR3	NRAS,KRAS,GAB1,PIK3R1	0.00127
Stat3C_Genes_identified_as_Clonal_pathways	REAC:R-MMU-5654716	Downstream signaling of activated FGFR4	NRAS,KRAS,GAB1,PIK3R1	0.00127
Stat3C_Genes_identified_as_Clonal_pathways	GO:0038127	ERBB signaling pathway	GAB1,SOCS5,RAB7	0.0205
Stat3C_Genes_identified_as_Clonal_pathways	REAC:R-MMU-2454202	Fc epsilon receptor (FCERI) signaling	NRAS,CUL1,KRAS,PIK3R1,UBE2D2	0.0133
Stat3C_Genes_identified_as_Clonal_pathways	REAC:R-MMU-212436	Generic Transcription Pathway	SMURF2,PPP2CA,BNIP3L,CREBBP,EPC1,SMAD4,PCGF5,HDAC4,NOTCH1,ITCH,CUL1,KRAS,USP9X,MED26,MAPK14	0.00516
Stat3C_Genes_identified_as_Clonal_pathways	REAC:R-MMU-109582	Hemostasis	GNAI3,CAPZA2,CREBBP,NRAS,MAPK14	0.0321
Stat3C_Genes_identified_as_Clonal_pathways	REAC:R-MMU-448424	Interleukin-17 signaling	MAPKAPK2,PPP2CA,CUL1,MAPK14	0.00122
Stat3C_Genes_identified_as_Clonal_pathways	REAC:R-MMU-9006925	Intracellular signaling by second messengers	MET,PTEN,PPP2CA,TNKS,GAB1	0.0133
Stat3C_Genes_identified_as_Clonal_pathways	GO:0007259	JAK-STAT cascade	SH2B2,IL6ST,NOTCH1,LRTM1	0.00214
Stat3C_Genes_identified_as_Clonal_pathways	GO:0007254	JNK cascade	TAOK1,ITCH,GAB1,DTNBP1	0.0344
Stat3C_Genes_identified_as_Clonal_pathways	REAC:R-MMU-450294	MAP kinase activation	MAPKAPK2,PPP2CA,CUL1,MAPK14	0.000936
Stat3C_Genes_identified_as_Clonal_pathways	GO:0000165	MAPK cascade	PTEN,MAPKAPK2,TAOK1,NF1,SMAD4,NOTCH1,ITCH,KRAS,PTPN5,GAB1,MAPK14,DTNBP1	0.0039
Stat3C_Genes_identified_as_Clonal_pathways	REAC:R-MMU-5683057	MAPK family signaling cascades	MET,PPP2CA,NF1,RASA1,IL6ST,NRAS,KRAS	0.00516
Stat3C_Genes_identified_as_Clonal_pathways	REAC:R-MMU-450282	MAPK targets/ Nuclear events mediated by MAP kinases	MAPKAPK2,PPP2CA,MAPK14	0.00127
Stat3C_Genes_identified_as_Clonal_pathways	REAC:R-MMU-5684996	MAPK1/MAPK3 signaling	MET,PPP2CA,NF1,RASA1,IL6ST,NRAS,KRAS	0.00333
Stat3C_Genes_identified_as_Clonal_pathways	REAC:R-MMU-8851907	MET activates PI3K/AKT signaling	MET,GAB1,PIK3R1	0.000276
Stat3C_Genes_identified_as_Clonal_pathways	REAC:R-MMU-8851805	MET activates RAS signaling	MET,NRAS,KRAS	0.000893
Stat3C_Genes_identified_as_Clonal_pathways	REAC:R-MMU-69618	Mitotic Spindle Checkpoint	TAOK1,PPP2CA,UBE2E1	0.0301
Stat3C_Genes_identified_as_Clonal_pathways	REAC:R-MMU-975871	MyD88 cascade initiated on plasma membrane	MAPKAPK2,PPP2CA,CUL1,MAPK14	0.00127
Stat3C_Genes_identified_as_Clonal_pathways	REAC:R-MMU-975155	MyD88 dependent cascade initiated on endosome	MAPKAPK2,PPP2CA,CUL1,MAPK14	0.00148
Stat3C_Genes_identified_as_Clonal_pathways	REAC:R-MMU-166166	MyD88-independent TLR4 cascade	MAPKAPK2,PPP2CA,CUL1,MAPK14,UBE2D2	0.00201
Stat3C_Genes_identified_as_Clonal_pathways	REAC:R-MMU-166058	MyD88:Mal cascade initiated on plasma membrane	MAPKAPK2,PPP2CA,CUL1,MAPK14	0.00127
Stat3C_Genes_identified_as_Clonal_pathways	GO:0006607	NLS-bearing protein import into nucleus	KPNA6,KPNA1,KPNA4	0.00214
Stat3C_Genes_identified_as_Clonal_pathways	REAC:R-MMU-8951664	Neddylation	CUL1,NAE1,SOCS5,FBXL5	0.0215
Stat3C_Genes_identified_as_Clonal_pathways	REAC:R-MMU-5675221	Negative regulation of MAPK pathway	PPP2CA,NRAS,KRAS	0.009
Stat3C_Genes_identified_as_Clonal_pathways	REAC:R-MMU-199418	Negative regulation of the PI3K/AKT network	MET,PTEN,PPP2CA,GAB1,PIK3R1	0.00493
Stat3C_Genes_identified_as_Clonal_pathways	REAC:R-MMU-198725	Nuclear Events (kinase and transcription factor activation)	MAPKAPK2,PPP2CA,MAPK14	0.00112
Stat3C_Genes_identified_as_Clonal_pathways	REAC:R-MMU-1483255	PI Metabolism	PTEN,MTMR3,PIK3R1	0.0402
Stat3C_Genes_identified_as_Clonal_pathways	REAC:R-MMU-6811558	PI5P, PP2A and IER3 Regulate PI3K/AKT Signaling	MET,PPP2CA,GAB1,PIK3R1	0.0177
Stat3C_Genes_identified_as_Clonal_pathways	REAC:R-MMU-1257604	PIP3 activates AKT signaling	MET,PTEN,PPP2CA,TNKS,GAB1	0.0102
Stat3C_Genes_identified_as_Clonal_pathways	REAC:R-MMU-8849471	PTK6 Regulates RHO GTPases, RAS GTPase and MAP kinases	RASA1,NRAS,KRAS	0.00127
Stat3C_Genes_identified_as_Clonal_pathways	REAC:R-MMU-8852135	Protein ubiquitination	UBE2E1,USP9X,UBE2D2	0.0204
Stat3C_Genes_identified_as_Clonal_pathways	REAC:R-MMU-5673000	RAF activation	PPP2CA,NRAS,KRAS	0.00325
Stat3C_Genes_identified_as_Clonal_pathways	REAC:R-MMU-73857	RNA Polymerase II Transcription	SMURF2,PPP2CA,BNIP3L,CREBBP,EPC1,SMAD4,PCGF5,HDAC4,NOTCH1,ITCH,CUL1,KRAS,USP9X,INTS13,MED26,MAPK14	0.0067
Stat3C_Genes_identified_as_Clonal_pathways	GO:0007265	Ras protein signal transduction	SH2B2,MET,NET1,RASA1,NOTCH1	0.000471
Stat3C_Genes_identified_as_Clonal_pathways	REAC:R-MMU-5658442	Regulation of RAS by GAPs	NF1,RASA1,NRAS,KRAS	0.00298
Stat3C_Genes_identified_as_Clonal_pathways	GO:0097696	STAT cascade	SH2B2,IL6ST,NOTCH1,LRTM1	0.00214
Stat3C_Genes_identified_as_Clonal_pathways	REAC:R-MMU-177929	Signaling by EGFR	NRAS,KRAS,GAB1,PIK3R1	0.00163
Stat3C_Genes_identified_as_Clonal_pathways	REAC:R-MMU-1227986	Signaling by ERBB2	NRAS,KRAS,GAB1,PIK3R1	0.00268
Stat3C_Genes_identified_as_Clonal_pathways	REAC:R-MMU-1236394	Signaling by ERBB4	ITCH,NRAS,KRAS,PIK3R1	0.00127
Stat3C_Genes_identified_as_Clonal_pathways	REAC:R-MMU-190236	Signaling by FGFR	PPP2CA,NRAS,KRAS,GAB1,PIK3R1	0.00225
Stat3C_Genes_identified_as_Clonal_pathways	REAC:R-MMU-5654736	Signaling by FGFR1	PPP2CA,NRAS,KRAS,GAB1,PIK3R1	0.000951
Stat3C_Genes_identified_as_Clonal_pathways	REAC:R-MMU-5654738	Signaling by FGFR2	PPP2CA,NRAS,KRAS,GAB1,PIK3R1	0.00163
Stat3C_Genes_identified_as_Clonal_pathways	REAC:R-MMU-5654741	Signaling by FGFR3	PPP2CA,NRAS,KRAS,GAB1,PIK3R1	0.000772
Stat3C_Genes_identified_as_Clonal_pathways	REAC:R-MMU-5654743	Signaling by FGFR4	PPP2CA,NRAS,KRAS,GAB1,PIK3R1	0.000754
Stat3C_Genes_identified_as_Clonal_pathways	REAC:R-MMU-449147	Signaling by Interleukins	MAPKAPK2,PPP2CA,IL6ST,CUL1,SOCS5,MAPK14	0.00516
Stat3C_Genes_identified_as_Clonal_pathways	REAC:R-MMU-6806834	Signaling by MET	MET,NRAS,KRAS,GAB1,PIK3R1	0.00127
Stat3C_Genes_identified_as_Clonal_pathways	REAC:R-MMU-1980143	Signaling by NOTCH1	CREBBP,NOTCH1,ITCH	0.00127
Stat3C_Genes_identified_as_Clonal_pathways	REAC:R-MMU-187037	Signaling by NTRK1 (TRKA)	MAPKAPK2,PPP2CA,NRAS,KRAS,PIK3R1,MAPK14	0.000128
Stat3C_Genes_identified_as_Clonal_pathways	REAC:R-MMU-166520	Signaling by NTRKs	MET,MAPKAPK2,PPP2CA,NRAS,KRAS,GAB1,PIK3R1,MAPK14	7.53e-06
Stat3C_Genes_identified_as_Clonal_pathways	REAC:R-MMU-9006927	Signaling by Non-Receptor Tyrosine Kinases	RASA1,NRAS,KRAS	0.0133
Stat3C_Genes_identified_as_Clonal_pathways	REAC:R-MMU-186797	Signaling by PDGF	RASA1,NRAS,KRAS,PIK3R1	0.00325
Stat3C_Genes_identified_as_Clonal_pathways	REAC:R-MMU-8848021	Signaling by PTK6	RASA1,NRAS,KRAS	0.0133
Stat3C_Genes_identified_as_Clonal_pathways	REAC:R-MMU-9006934	Signaling by Receptor Tyrosine Kinases	JUP,MET,RASA1,KDR	0.000132
Stat3C_Genes_identified_as_Clonal_pathways	REAC:R-MMU-1433557	Signaling by SCF-KIT	NRAS,KRAS,PIK3R1	0.0126
Stat3C_Genes_identified_as_Clonal_pathways	REAC:R-MMU-170834	Signaling by TGF-beta Receptor Complex	SMURF2,SMAD4,USP9X	0.0158
Stat3C_Genes_identified_as_Clonal_pathways	REAC:R-MMU-9006936	Signaling by TGF-beta family members	SMURF2,SMAD4,USP9X	0.0333
Stat3C_Genes_identified_as_Clonal_pathways	REAC:R-MMU-194138	Signaling by VEGF	JUP,MAPKAPK2,RASA1,NRAS,MAPK14,KDR	8.61e-06
Stat3C_Genes_identified_as_Clonal_pathways	REAC:R-MMU-195721	Signaling by WNT	SMURF2,PPP2CA,CREBBP,CUL1,TNKS,ZNRF3	0.0196
Stat3C_Genes_identified_as_Clonal_pathways	REAC:R-MMU-983705	Signaling by the B Cell Receptor (BCR)	NRAS,CUL1,KRAS,PIK3R1	0.0286
Stat3C_Genes_identified_as_Clonal_pathways	REAC:R-MMU-187687	Signalling to ERKs	MAPKAPK2,NRAS,KRAS,MAPK14	0.000308
Stat3C_Genes_identified_as_Clonal_pathways	REAC:R-MMU-167044	Signalling to RAS	MAPKAPK2,NRAS,KRAS,MAPK14	6.88e-05
Stat3C_Genes_identified_as_Clonal_pathways	REAC:R-MMU-1660499	Synthesis of PIPs at the plasma membrane	PTEN,MTMR3,PIK3R1	0.0182
Stat3C_Genes_identified_as_Clonal_pathways	REAC:R-MMU-8866652	Synthesis of active ubiquitin: roles of E1 and E2 enzymes	UBE2E1,USP9X,UBE2D2	0.00596
Stat3C_Genes_identified_as_Clonal_pathways	GO:0042110	T cell activation	IL6ST,ZEB1,SP3,ITCH,SOCS5	0.0478
Stat3C_Genes_identified_as_Clonal_pathways	REAC:R-MMU-201681	TCF dependent signaling in response to WNT	SMURF2,PPP2CA,CREBBP,TNKS,ZNRF3	0.0214
Stat3C_Genes_identified_as_Clonal_pathways	REAC:R-MMU-202403	TCR signaling	PTEN,CUL1,PIK3R1,UBE2D2	0.0199
Stat3C_Genes_identified_as_Clonal_pathways	REAC:R-MMU-975138	TRAF6 mediated induction of NFkB and MAP kinases upon TLR7/8 or 9 activation	MAPKAPK2,PPP2CA,CUL1,MAPK14	0.00144
Stat3C_Genes_identified_as_Clonal_pathways	REAC:R-MMU-937061	TRIF(TICAM1)-mediated TLR4 signaling	MAPKAPK2,PPP2CA,CUL1,MAPK14,UBE2D2	0.00201
Stat3C_Genes_identified_as_Clonal_pathways	REAC:R-MMU-210993	Tie2 Signaling	NRAS,KRAS,PIK3R1	0.00232
Stat3C_Genes_identified_as_Clonal_pathways	REAC:R-MMU-168142	Toll Like Receptor 10 (TLR10) Cascade	MAPKAPK2,PPP2CA,CUL1,MAPK14	0.00127
Stat3C_Genes_identified_as_Clonal_pathways	REAC:R-MMU-181438	Toll Like Receptor 2 (TLR2) Cascade	MAPKAPK2,PPP2CA,CUL1,MAPK14	0.00127
Stat3C_Genes_identified_as_Clonal_pathways	REAC:R-MMU-168164	Toll Like Receptor 3 (TLR3) Cascade	MAPKAPK2,PPP2CA,CUL1,MAPK14	0.00127
Stat3C_Genes_identified_as_Clonal_pathways	REAC:R-MMU-166016	Toll Like Receptor 4 (TLR4) Cascade	MAPKAPK2,PPP2CA,CUL1,MAPK14	0.0034
Stat3C_Genes_identified_as_Clonal_pathways	REAC:R-MMU-168176	Toll Like Receptor 5 (TLR5) Cascade	MAPKAPK2,PPP2CA,CUL1,MAPK14	0.00127
Stat3C_Genes_identified_as_Clonal_pathways	REAC:R-MMU-168181	Toll Like Receptor 7/8 (TLR7/8) Cascade	MAPKAPK2,PPP2CA,CUL1,MAPK14	0.00148
Stat3C_Genes_identified_as_Clonal_pathways	REAC:R-MMU-168138	Toll Like Receptor 9 (TLR9) Cascade	MAPKAPK2,PPP2CA,CUL1,MAPK14	0.00163
Stat3C_Genes_identified_as_Clonal_pathways	REAC:R-MMU-168179	Toll Like Receptor TLR1:TLR2 Cascade	MAPKAPK2,PPP2CA,CUL1,MAPK14	0.00127
Stat3C_Genes_identified_as_Clonal_pathways	REAC:R-MMU-168188	Toll Like Receptor TLR6:TLR2 Cascade	MAPKAPK2,PPP2CA,CUL1,MAPK14	0.00127
Stat3C_Genes_identified_as_Clonal_pathways	REAC:R-MMU-168898	Toll-Like Receptors Cascades	MAPKAPK2,PPP2CA,CUL1,MAPK14	0.00776
Stat3C_Genes_identified_as_Clonal_pathways	REAC:R-MMU-2173793	Transcriptional activity of SMAD2/SMAD3:SMAD4 heterotrimer	SMURF2,SMAD4,USP9X	0.0065
Stat3C_Genes_identified_as_Clonal_pathways	REAC:R-MMU-8878159	Transcriptional regulation by RUNX3	SMURF2,CREBBP,SMAD4,HDAC4,NOTCH1,KRAS	0.000572
Stat3C_Genes_identified_as_Clonal_pathways	REAC:R-MMU-5689880	Ub-specific processing proteases	PTEN,SMURF2,SMAD4,USP9X,TNKS	0.0111
Stat3C_Genes_identified_as_Clonal_pathways	REAC:R-MMU-4420097	VEGFA-VEGFR2 Pathway	JUP,MAPKAPK2,RASA1,NRAS,MAPK14,KDR	7.85e-06
Stat3C_Genes_identified_as_Clonal_pathways	REAC:R-MMU-5218921	VEGFR2 mediated cell proliferation	RASA1,NRAS,KRAS,KDR	7.99e-05
Stat3C_Genes_identified_as_Clonal_pathways	GO:0016055	Wnt signaling pathway	PTEN,NOTCH1,TNKS,KDM6A,ZNRF3,MAPK14,CSNK2A1,TMEM170B	0.00515
Stat3C_Genes_identified_as_Clonal_pathways	GO:0030036	actin cytoskeleton organization	SH2B2,MET,CAPZA2,TAOK1,NF1,RASA1,LDB3,SMAD4,KRAS,GAB1,PIK3R1,DTNBP1	0.00211
Stat3C_Genes_identified_as_Clonal_pathways	GO:0030029	actin filament-based process	JUP,SH2B2,MET,CAPZA2,TAOK1,NF1,RASA1,LDB3,SMAD4,KRAS,GAB1,PIK3R1,DTNBP1	0.00188
Stat3C_Genes_identified_as_Clonal_pathways	GO:0001667	ameboidal-type cell migration	JUP,MET,NOTCH1	0.0032
Stat3C_Genes_identified_as_Clonal_pathways	GO:0060249	anatomical structure homeostasis	TAOK1,NF1,DCP2,LIPA,NOTCH1,KRAS,TNKS,ANKRD11,RAB7	0.00211
Stat3C_Genes_identified_as_Clonal_pathways	GO:0001525	angiogenesis	JUP,PTEN,NOTCH1,GAB1,C1GALT1,MAPK14	0.0212
Stat3C_Genes_identified_as_Clonal_pathways	GO:0009887	animal organ morphogenesis	PTEN,NF1,ZEB1,SMAD4,RDH10,NOTCH1,SP3,CUL1,KRAS,ANKRD11,KDM6A,ZNRF3,MAPK14	0.00556
Stat3C_Genes_identified_as_Clonal_pathways	GO:0097190	apoptotic signaling pathway	GNAI3,UBQLN1,PTEN,NF1,BNIP3L,CASP8AP2,SIAH1A,PIK3R1	0.0377
Stat3C_Genes_identified_as_Clonal_pathways	GO:0060840	artery development	LUZP1,NF1,NOTCH1	0.0298
Stat3C_Genes_identified_as_Clonal_pathways	GO:0048708	astrocyte differentiation	NF1,IL6ST,NOTCH1,KRAS	0.00679
Stat3C_Genes_identified_as_Clonal_pathways	GO:0000045	autophagosome assembly	UBQLN1,ATG3,MTMR3,RAB7	0.0119
Stat3C_Genes_identified_as_Clonal_pathways	GO:0006914	autophagy	GNAI3,UBQLN1,BNIP3L,ATG3,MTMR3,LARP1,SOGA1,RAB7	0.00771
Stat3C_Genes_identified_as_Clonal_pathways	GO:0009798	axis specification	SMAD4,NOTCH1,KDM6A	0.0264
Stat3C_Genes_identified_as_Clonal_pathways	GO:0001568	blood vessel development	JUP,RASA1,NOTCH1	0.00906
Stat3C_Genes_identified_as_Clonal_pathways	GO:0048514	blood vessel morphogenesis	JUP,RASA1,NOTCH1	0.00697
Stat3C_Genes_identified_as_Clonal_pathways	GO:0048754	branching morphogenesis of an epithelial tube	MET,RDH10,NOTCH1	0.00191
Stat3C_Genes_identified_as_Clonal_pathways	GO:0050873	brown fat cell differentiation	SH2B2,MAPK14,ZFP516	0.00811
Stat3C_Genes_identified_as_Clonal_pathways	GO:0048593	camera-type eye morphogenesis	NF1,ZEB1,SP3	0.0377
Stat3C_Genes_identified_as_Clonal_pathways	GO:0060070	canonical Wnt signaling pathway	PTEN,NOTCH1,TNKS,KDM6A,ZNRF3,MAPK14,TMEM170B	0.00383
Stat3C_Genes_identified_as_Clonal_pathways	GO:0034219	carbohydrate transmembrane transport	SH2B2,RASA1,MGEA5,MAPK14	0.00515
Stat3C_Genes_identified_as_Clonal_pathways	GO:0008643	carbohydrate transport	SH2B2,RASA1,SLC35A5,SLC37A1,MGEA5,PIK3R1,MAPK14	0.000938
Stat3C_Genes_identified_as_Clonal_pathways	GO:0003205	cardiac chamber development	LUZP1,SMAD4,NOTCH1	0.05
Stat3C_Genes_identified_as_Clonal_pathways	GO:0060038	cardiac muscle cell proliferation	PTEN,NOTCH1,MAPK14	0.00493
Stat3C_Genes_identified_as_Clonal_pathways	GO:0048738	cardiac muscle tissue development	PTEN,SMAD4,NOTCH1,MAPK14	0.0286
Stat3C_Genes_identified_as_Clonal_pathways	GO:0055017	cardiac muscle tissue growth	PTEN,NOTCH1,MAPK14	0.011
Stat3C_Genes_identified_as_Clonal_pathways	GO:0003279	cardiac septum development	LUZP1,SMAD4,NOTCH1	0.0261
Stat3C_Genes_identified_as_Clonal_pathways	GO:0003231	cardiac ventricle development	LUZP1,SMAD4,NOTCH1	0.0325
Stat3C_Genes_identified_as_Clonal_pathways	GO:0072358	cardiovascular system development	JUP,RASA1,NOTCH1	0.00984
Stat3C_Genes_identified_as_Clonal_pathways	GO:0007569	cell aging	PTEN,KRAS,MAPK14	0.0365
Stat3C_Genes_identified_as_Clonal_pathways	GO:0000075	cell cycle checkpoint	TAOK1,NAE1,MAPK14	0.037
Stat3C_Genes_identified_as_Clonal_pathways	GO:0000902	cell morphogenesis	MET,PTEN,NET1,NOTCH1,USP9X,SNX2,MAPK14	0.0193
Stat3C_Genes_identified_as_Clonal_pathways	GO:0000904	cell morphogenesis involved in differentiation	MET,NET1,NOTCH1,USP9X	0.0216
Stat3C_Genes_identified_as_Clonal_pathways	GO:1905114	cell surface receptor signaling pathway involved in cell-cell signaling	PTEN,NOTCH1,TNKS,KDM6A,ZNRF3,MAPK14,CSNK2A1,TMEM170B	0.014
Stat3C_Genes_identified_as_Clonal_pathways	GO:0198738	cell-cell signaling by wnt	PTEN,NOTCH1,TNKS,KDM6A,ZNRF3,MAPK14,CSNK2A1,TMEM170B	0.00523
Stat3C_Genes_identified_as_Clonal_pathways	GO:0031589	cell-substrate adhesion	JUP,RASA1,NOTCH1	0.00206
Stat3C_Genes_identified_as_Clonal_pathways	GO:0022411	cellular component disassembly	UBQLN1,CAPZA2,TAOK1,BNIP3L,ATG3,MGEA5	0.0298
Stat3C_Genes_identified_as_Clonal_pathways	GO:0044265	cellular macromolecule catabolic process	UBQLN1,PTEN,MAPKAPK2,SMURF2,BNIP3L,DCP2,ITCH,CUL1,USP9X,N4BP1,SIAH1A,SOCS5,LARP1,FBXL5,ZNRF3,TNRC6B,CSNK2A1,RAB7	0.000144
Stat3C_Genes_identified_as_Clonal_pathways	GO:0044257	cellular protein catabolic process	UBQLN1,PTEN,SMURF2,BNIP3L,ITCH,CUL1,USP9X,N4BP1,SIAH1A,SOCS5,FBXL5,ZNRF3,CSNK2A1,RAB7	0.000185
Stat3C_Genes_identified_as_Clonal_pathways	GO:0071773	cellular response to BMP stimulus	SMURF2,SMAD4,NOTCH1,USP9X	0.0236
Stat3C_Genes_identified_as_Clonal_pathways	GO:0034644	cellular response to UV	CREBBP,N4BP1,PIK3R1	0.0294
Stat3C_Genes_identified_as_Clonal_pathways	GO:0071214	cellular response to abiotic stimulus	PTEN,NET1,CREBBP,HDAC4,N4BP1,PIK3R1,MAPK14	0.00936
Stat3C_Genes_identified_as_Clonal_pathways	GO:0097306	cellular response to alcohol	JUP,PTEN,LARP1	0.0308
Stat3C_Genes_identified_as_Clonal_pathways	GO:0071236	cellular response to antibiotic	MET,PTEN,NET1	0.0199
Stat3C_Genes_identified_as_Clonal_pathways	GO:0071345	cellular response to cytokine stimulus	SH2B2,IL6ST,SMAD4,GAB1,SOCS5,LRTM1,MAPK14	0.0381
Stat3C_Genes_identified_as_Clonal_pathways	GO:0036294	cellular response to decreased oxygen levels	UBQLN1,PTEN,BNIP3L,NOTCH1	0.0162
Stat3C_Genes_identified_as_Clonal_pathways	GO:0104004	cellular response to environmental stimulus	PTEN,NET1,CREBBP,HDAC4,N4BP1,PIK3R1,MAPK14	0.00936
Stat3C_Genes_identified_as_Clonal_pathways	GO:0071363	cellular response to growth factor stimulus	PTEN,MAPKAPK2,RASA1,ZEB1,SMAD4,NOTCH1,USP9X,GAB1,MAPK14,KDR	0.00138
Stat3C_Genes_identified_as_Clonal_pathways	GO:0071456	cellular response to hypoxia	UBQLN1,PTEN,BNIP3L,NOTCH1	0.0146
Stat3C_Genes_identified_as_Clonal_pathways	GO:0071354	cellular response to interleukin-6	IL6ST,SMAD4,GAB1	0.00383
Stat3C_Genes_identified_as_Clonal_pathways	GO:0071482	cellular response to light stimulus	CREBBP,N4BP1,PIK3R1	0.0365
Stat3C_Genes_identified_as_Clonal_pathways	GO:0071453	cellular response to oxygen levels	UBQLN1,PTEN,BNIP3L,NOTCH1	0.0194
Stat3C_Genes_identified_as_Clonal_pathways	GO:0071478	cellular response to radiation	NET1,CREBBP,N4BP1,PIK3R1,MAPK14	0.0122
Stat3C_Genes_identified_as_Clonal_pathways	GO:0097237	cellular response to toxic substance	MET,PTEN,NET1	0.0345
Stat3C_Genes_identified_as_Clonal_pathways	GO:0071560	cellular response to transforming growth factor beta stimulus	SMURF2,ZEB1,SMAD4,USP9X	0.0324
Stat3C_Genes_identified_as_Clonal_pathways	GO:0035924	cellular response to vascular endothelial growth factor stimulus	MAPKAPK2,NOTCH1,GAB1,MAPK14,KDR	0.00012
Stat3C_Genes_identified_as_Clonal_pathways	GO:0043009	chordate embryonic development	LUZP1,NF1,ZEB1,SMAD4,RDH10,NOTCH1,SP3,GAB1,ANKRD11,KDM6A	0.00831
Stat3C_Genes_identified_as_Clonal_pathways	GO:0006325	chromatin organization	H2AFY,UBE2E1,CREBBP,EPC1,SMAD4,PCGF5,MGEA5,KDM5C,HDAC4,ASH1L,KDM6A,ARID4B,NAP1L4,EPC2,SHPRH	0.0008
Stat3C_Genes_identified_as_Clonal_pathways	GO:0061448	connective tissue development	ZEB1,NOTCH1,MAPK14,ZFP516	0.0314
Stat3C_Genes_identified_as_Clonal_pathways	GO:0016569	covalent chromatin modification	H2AFY,UBE2E1,CREBBP,EPC1,SMAD4,PCGF5,MGEA5,KDM5C,HDAC4,ASH1L,KDM6A,ARID4B,EPC2	0.000185
Stat3C_Genes_identified_as_Clonal_pathways	GO:0019221	cytokine-mediated signaling pathway	SH2B2,IL6ST,SMAD4,GAB1,SOCS5,LRTM1	0.0171
Stat3C_Genes_identified_as_Clonal_pathways	GO:0070988	demethylation	KDM5C,USP9X,KDM6A	0.0207
Stat3C_Genes_identified_as_Clonal_pathways	GO:0016311	dephosphorylation	PTEN,PPP2CA,RBM26,SPPL3,PTPN5,MTMR3,CNST,CSNK2A1	0.0193
Stat3C_Genes_identified_as_Clonal_pathways	GO:0048589	developmental growth	PTEN,RDH10,NOTCH1,USP9X,ANKRD11,SIAH1A,MAPK14	0.00475
Stat3C_Genes_identified_as_Clonal_pathways	GO:0060560	developmental growth involved in morphogenesis	RDH10,NOTCH1,USP9X	0.0145
Stat3C_Genes_identified_as_Clonal_pathways	GO:0003006	developmental process involved in reproduction	PTEN,SMAD4,RDH10,NOTCH1,SP3,GAB1,MAPK14	0.0321
Stat3C_Genes_identified_as_Clonal_pathways	GO:0043583	ear development	MAPKAPK2,RDH10,NOTCH1	0.00572
Stat3C_Genes_identified_as_Clonal_pathways	GO:0009792	embryo development ending in birth or egg hatching	LUZP1,NF1,ZEB1,SMAD4,RDH10,NOTCH1,SP3,GAB1,ANKRD11,KDM6A	0.00943
Stat3C_Genes_identified_as_Clonal_pathways	GO:0031076	embryonic camera-type eye development	ZEB1,RDH10,SP3	0.00464
Stat3C_Genes_identified_as_Clonal_pathways	GO:0048598	embryonic morphogenesis	LUZP1,ZEB1,SMAD4,RDH10,NOTCH1,SP3	0.0416
Stat3C_Genes_identified_as_Clonal_pathways	GO:0048568	embryonic organ development	ZEB1,RDH10,NOTCH1,SP3,GAB1	0.0399
Stat3C_Genes_identified_as_Clonal_pathways	GO:0048706	embryonic skeletal system development	ZEB1,RDH10,SP3	0.03
Stat3C_Genes_identified_as_Clonal_pathways	GO:0006897	endocytosis	PTEN,MAPKAPK2,PTPN5,SNX2,RAB7	0.037
Stat3C_Genes_identified_as_Clonal_pathways	GO:0043542	endothelial cell migration	JUP,MET,NOTCH1	0.00105
Stat3C_Genes_identified_as_Clonal_pathways	GO:0015980	energy derivation by oxidation of organic compounds	NDUFA12,IL6ST,ADSL	0.0307
Stat3C_Genes_identified_as_Clonal_pathways	GO:0007167	enzyme linked receptor protein signaling pathway	SH2B2,MET,PTEN,MAPKAPK2,IL6ST,ZEB1,SMAD4,NOTCH1,USP9X,GAB1,SOCS5,MAPK14,KDR,RAB7	0.00012
Stat3C_Genes_identified_as_Clonal_pathways	GO:0007173	epidermal growth factor receptor signaling pathway	GAB1,SOCS5,RAB7	0.0177
Stat3C_Genes_identified_as_Clonal_pathways	GO:0008544	epidermis development	H2AFY,NF1,SMAD4,NOTCH1,GAB1	0.0359
Stat3C_Genes_identified_as_Clonal_pathways	GO:0010631	epithelial cell migration	JUP,MET,NOTCH1	0.00175
Stat3C_Genes_identified_as_Clonal_pathways	GO:0001837	epithelial to mesenchymal transition	PTEN,PPP2CA,SMAD4,NOTCH1	0.011
Stat3C_Genes_identified_as_Clonal_pathways	GO:0060562	epithelial tube morphogenesis	MET,RDH10,NOTCH1	0.00737
Stat3C_Genes_identified_as_Clonal_pathways	GO:0090132	epithelium migration	JUP,MET,NOTCH1	0.00175
Stat3C_Genes_identified_as_Clonal_pathways	GO:0072594	establishment of protein localization to organelle	JUP,KPNA6,H2AFY,PPP2CA,NF1,BNIP3L,KPNA1,KPNA4,PTPN5,PIK3R1,MAPK14,RAB7	0.00012
Stat3C_Genes_identified_as_Clonal_pathways	GO:0008625	extrinsic apoptotic signaling pathway via death domain receptors	PTEN,NF1,CASP8AP2,PIK3R1	0.00879
Stat3C_Genes_identified_as_Clonal_pathways	GO:0007565	female pregnancy	KPNA6,SMURF2,SP3,ASH1L,KRAS	0.0213
Stat3C_Genes_identified_as_Clonal_pathways	GO:0048732	gland development	PTEN,NF1,SMAD4,NOTCH1,SP3,ASH1L,KRAS	0.037
Stat3C_Genes_identified_as_Clonal_pathways	GO:0021782	glial cell development	PTEN,NF1,KRAS	0.0305
Stat3C_Genes_identified_as_Clonal_pathways	GO:0010001	glial cell differentiation	PTEN,NF1,IL6ST,NOTCH1,KRAS	0.0178
Stat3C_Genes_identified_as_Clonal_pathways	GO:0042063	gliogenesis	PTEN,NF1,IL6ST,NOTCH1,KRAS	0.0339
Stat3C_Genes_identified_as_Clonal_pathways	GO:0046323	glucose import	SH2B2,RASA1,MGEA5,MAPK14	0.00178
Stat3C_Genes_identified_as_Clonal_pathways	GO:1904659	glucose transmembrane transport	SH2B2,RASA1,MGEA5,MAPK14	0.00464
Stat3C_Genes_identified_as_Clonal_pathways	GO:0040007	growth	PTEN,RDH10,NOTCH1,USP9X,ANKRD11,SIAH1A,SOCS5,MAPK14,CSNK2A1	0.0103
Stat3C_Genes_identified_as_Clonal_pathways	GO:0042633	hair cycle	NF1,SMAD4,NOTCH1	0.0345
Stat3C_Genes_identified_as_Clonal_pathways	GO:0022405	hair cycle process	NF1,SMAD4,NOTCH1	0.0273
Stat3C_Genes_identified_as_Clonal_pathways	GO:0001942	hair follicle development	NF1,SMAD4,NOTCH1	0.0265
Stat3C_Genes_identified_as_Clonal_pathways	GO:0007507	heart development	LUZP1,PTEN,NF1,SMAD4,NOTCH1,GAB1,KDM6A,MAPK14	0.0207
Stat3C_Genes_identified_as_Clonal_pathways	GO:0060419	heart growth	PTEN,NOTCH1,MAPK14	0.0119
Stat3C_Genes_identified_as_Clonal_pathways	GO:0061008	hepaticobiliary system development	NF1,NOTCH1,SP3,KRAS	0.0256
Stat3C_Genes_identified_as_Clonal_pathways	GO:0008645	hexose transmembrane transport	SH2B2,RASA1,MGEA5,MAPK14	0.00478
Stat3C_Genes_identified_as_Clonal_pathways	GO:0051568	histone H3-K4 methylation	H2AFY,SMAD4,ASH1L	0.0208
Stat3C_Genes_identified_as_Clonal_pathways	GO:0016573	histone acetylation	CREBBP,EPC1,SMAD4,MGEA5,EPC2	0.0141
Stat3C_Genes_identified_as_Clonal_pathways	GO:0034968	histone lysine methylation	H2AFY,SMAD4,ASH1L,ARID4B	0.0173
Stat3C_Genes_identified_as_Clonal_pathways	GO:0016571	histone methylation	H2AFY,SMAD4,ASH1L,ARID4B	0.025
Stat3C_Genes_identified_as_Clonal_pathways	GO:0016570	histone modification	H2AFY,UBE2E1,CREBBP,EPC1,SMAD4,PCGF5,MGEA5,KDM5C,HDAC4,ASH1L,KDM6A,ARID4B,EPC2	0.000157
Stat3C_Genes_identified_as_Clonal_pathways	GO:0048872	homeostasis of number of cells	SH2B2,LIPA,NOTCH1,SP3,KRAS,MAPK14	0.0151
Stat3C_Genes_identified_as_Clonal_pathways	GO:0048873	homeostasis of number of cells within a tissue	LIPA,NOTCH1,KRAS	0.0106
Stat3C_Genes_identified_as_Clonal_pathways	GO:0098657	import into cell	PTEN,MAPKAPK2,PTPN5,SNX2,RAB7	0.0491
Stat3C_Genes_identified_as_Clonal_pathways	GO:0051170	import into nucleus	JUP,KPNA6,PPP2CA,NF1,KPNA1,KPNA4,PTPN5,PIK3R1,MAPK14	0.00012
Stat3C_Genes_identified_as_Clonal_pathways	GO:0001701	in utero embryonic development	RDH10,NOTCH1,ANKRD11	0.00961
Stat3C_Genes_identified_as_Clonal_pathways	GO:0070102	interleukin-6-mediated signaling pathway	IL6ST,SMAD4,GAB1	0.000863
Stat3C_Genes_identified_as_Clonal_pathways	GO:0018393	internal peptidyl-lysine acetylation	CREBBP,EPC1,SMAD4,MGEA5,EPC2	0.0147
Stat3C_Genes_identified_as_Clonal_pathways	GO:0006475	internal protein amino acid acetylation	CREBBP,EPC1,SMAD4,MGEA5,EPC2	0.016
Stat3C_Genes_identified_as_Clonal_pathways	GO:0006886	intracellular protein transport	JUP,KPNA6,PPP2CA,BNIP3L,KPNA1,MGEA5,PTPN5,SNX2,MAPK14,RAB7	0.0008
Stat3C_Genes_identified_as_Clonal_pathways	GO:0001822	kidney development	NF1,SMAD4,RDH10,NOTCH1,C1GALT1	0.027
Stat3C_Genes_identified_as_Clonal_pathways	GO:0030258	lipid modification	PTEN,MTMR3,MAPK14	0.0298
Stat3C_Genes_identified_as_Clonal_pathways	GO:0001889	liver development	NF1,NOTCH1,SP3,KRAS	0.0245
Stat3C_Genes_identified_as_Clonal_pathways	GO:0060291	long-term synaptic potentiation	PTEN,NF1,PTPN5	0.0256
Stat3C_Genes_identified_as_Clonal_pathways	GO:0030324	lung development	LIPA,RDH10,NOTCH1,SP3,KRAS	0.016
Stat3C_Genes_identified_as_Clonal_pathways	GO:0006402	mRNA catabolic process	MAPKAPK2,DCP2,LARP1,TNRC6B	0.0405
Stat3C_Genes_identified_as_Clonal_pathways	GO:0016236	macroautophagy	GNAI3,UBQLN1,BNIP3L,ATG3,MTMR3,LARP1,RAB7	0.00156
Stat3C_Genes_identified_as_Clonal_pathways	GO:0048762	mesenchymal cell differentiation	PTEN,PPP2CA,SMAD4,RDH10,NOTCH1	0.00679
Stat3C_Genes_identified_as_Clonal_pathways	GO:0060485	mesenchyme development	PTEN,PPP2CA,SMAD4,RDH10,NOTCH1	0.0124
Stat3C_Genes_identified_as_Clonal_pathways	GO:0007498	mesoderm development	PPP2CA,SMAD4,KDM6A	0.0377
Stat3C_Genes_identified_as_Clonal_pathways	GO:0001656	metanephros development	NF1,SMAD4,RDH10	0.0268
Stat3C_Genes_identified_as_Clonal_pathways	GO:0043632	modification-dependent macromolecule catabolic process	UBQLN1,PTEN,SMURF2,ITCH,CUL1,USP9X,N4BP1,SIAH1A,SOCS5,FBXL5,ZNRF3,CSNK2A1	0.000348
Stat3C_Genes_identified_as_Clonal_pathways	GO:0019941	modification-dependent protein catabolic process	UBQLN1,PTEN,SMURF2,ITCH,CUL1,USP9X,N4BP1,SIAH1A,SOCS5,FBXL5,ZNRF3,CSNK2A1	0.000308
Stat3C_Genes_identified_as_Clonal_pathways	GO:0042303	molting cycle	NF1,SMAD4,NOTCH1	0.0345
Stat3C_Genes_identified_as_Clonal_pathways	GO:0022404	molting cycle process	NF1,SMAD4,NOTCH1	0.0273
Stat3C_Genes_identified_as_Clonal_pathways	GO:0015749	monosaccharide transmembrane transport	SH2B2,RASA1,MGEA5,MAPK14	0.00495
Stat3C_Genes_identified_as_Clonal_pathways	GO:0061138	morphogenesis of a branching epithelium	MET,RDH10,NOTCH1	0.0028
Stat3C_Genes_identified_as_Clonal_pathways	GO:0001763	morphogenesis of a branching structure	MET,RDH10,NOTCH1	0.00329
Stat3C_Genes_identified_as_Clonal_pathways	GO:0002009	morphogenesis of an epithelium	LUZP1,MET,PTEN,SMAD4,RDH10,NOTCH1,KRAS,KDM6A,ZNRF3	0.00679
Stat3C_Genes_identified_as_Clonal_pathways	GO:0044706	multi-multicellular organism process	KPNA6,SMURF2,SP3,ASH1L,KRAS	0.0286
Stat3C_Genes_identified_as_Clonal_pathways	GO:0048871	multicellular organismal homeostasis	MET,NOTCH1,ANKRD11,RAB7	0.00138
Stat3C_Genes_identified_as_Clonal_pathways	GO:0043500	muscle adaptation	SMAD4,MGEA5,HDAC4,NOTCH1	0.0256
Stat3C_Genes_identified_as_Clonal_pathways	GO:0010657	muscle cell apoptotic process	PTEN,SMAD4,PIK3R1	0.0488
Stat3C_Genes_identified_as_Clonal_pathways	GO:0055001	muscle cell development	LDB3,SMAD4,HDAC4,NOTCH1	0.0409
Stat3C_Genes_identified_as_Clonal_pathways	GO:0042692	muscle cell differentiation	LDB3,ZEB1,EPC1,SMAD4,HDAC4,NOTCH1,KRAS,MAPK14	0.0111
Stat3C_Genes_identified_as_Clonal_pathways	GO:0033002	muscle cell proliferation	GNAI3,PTEN,NOTCH1,MAPK14	0.0118
Stat3C_Genes_identified_as_Clonal_pathways	GO:0007517	muscle organ development	PTEN,NF1,SVIL,SMAD4,HDAC4,NOTCH1,MAPK14,FOXK1,DTNBP1	0.00358
Stat3C_Genes_identified_as_Clonal_pathways	GO:0061061	muscle structure development	PTEN,NF1,LDB3,SVIL,ZEB1,EPC1,SMAD4,HDAC4,NOTCH1,KRAS,PIK3R1,MAPK14,FOXK1,DTNBP1	0.000744
Stat3C_Genes_identified_as_Clonal_pathways	GO:0060537	muscle tissue development	PTEN,NF1,SVIL,SMAD4,HDAC4,NOTCH1,MAPK14	0.0254
Stat3C_Genes_identified_as_Clonal_pathways	GO:0043409	negative regulation of MAPK cascade	PTEN,NF1,SMAD4,ITCH,ASH1L,PTPN5	0.00616
Stat3C_Genes_identified_as_Clonal_pathways	GO:0030178	negative regulation of Wnt signaling pathway	NOTCH1,ZNRF3,MAPK14,TMEM170B	0.0193
Stat3C_Genes_identified_as_Clonal_pathways	GO:0043066	negative regulation of apoptotic process	GNAI3,TAX1BP1,PTEN,RASA1,BNIP3L,NOTCH1	0.0286
Stat3C_Genes_identified_as_Clonal_pathways	GO:0090090	negative regulation of canonical Wnt signaling pathway	NOTCH1,ZNRF3,MAPK14,TMEM170B	0.0137
Stat3C_Genes_identified_as_Clonal_pathways	GO:0009895	negative regulation of catabolic process	MAPKAPK2,SMAD4,HDAC4,N4BP1,LARP1,CSNK2A1	0.0173
Stat3C_Genes_identified_as_Clonal_pathways	GO:0043086	negative regulation of catalytic activity	PTEN,H2AFY,NF1,RBM26,NOTCH1,CDK5RAP1,PTPN5,SOCS5,CNST,LRTM1,DTNBP1,CSNK2A1	0.0137
Stat3C_Genes_identified_as_Clonal_pathways	GO:1904063	negative regulation of cation transmembrane transport	UBQLN1,PTEN,PPP2CA	0.0222
Stat3C_Genes_identified_as_Clonal_pathways	GO:0007162	negative regulation of cell adhesion	PTEN,NF1,RASA1,NOTCH1,ITCH,SOCS5,PIK3R1	0.00668
Stat3C_Genes_identified_as_Clonal_pathways	GO:0045786	negative regulation of cell cycle	PTEN,TAOK1,NOTCH1,CDK5RAP1,TNKS,NAE1,MAPK14	0.00953
Stat3C_Genes_identified_as_Clonal_pathways	GO:1902750	negative regulation of cell cycle G2/M phase transition	H2AFY,TAOK1,NAE1	0.0164
Stat3C_Genes_identified_as_Clonal_pathways	GO:1901988	negative regulation of cell cycle phase transition	PTEN,H2AFY,TAOK1,NAE1	0.026
Stat3C_Genes_identified_as_Clonal_pathways	GO:0010948	negative regulation of cell cycle process	PTEN,TAOK1,TNKS,NAE1	0.0193
Stat3C_Genes_identified_as_Clonal_pathways	GO:0010721	negative regulation of cell development	PTEN,EIF4ENIF1,NF1,SMAD4,NOTCH1,DTNBP1	0.0367
Stat3C_Genes_identified_as_Clonal_pathways	GO:0045596	negative regulation of cell differentiation	PTEN,PPP2CA,EIF4ENIF1,NF1,ZEB1,SMAD4,HDAC4,NOTCH1,KRAS,SOCS5,PIK3R1,DTNBP1	0.0118
Stat3C_Genes_identified_as_Clonal_pathways	GO:0008285	negative regulation of cell proliferation	PTEN,NF1,ZEB1,SMAD4,HDAC4,NOTCH1,ITCH,TES,PIK3R1	0.0295
Stat3C_Genes_identified_as_Clonal_pathways	GO:0001953	negative regulation of cell-matrix adhesion	PTEN,NF1,RASA1,PIK3R1	0.00122
Stat3C_Genes_identified_as_Clonal_pathways	GO:0010812	negative regulation of cell-substrate adhesion	PTEN,NF1,RASA1,NOTCH1,PIK3R1	0.0008
Stat3C_Genes_identified_as_Clonal_pathways	GO:0031330	negative regulation of cellular catabolic process	MAPKAPK2,HDAC4,N4BP1,LARP1,CSNK2A1	0.0266
Stat3C_Genes_identified_as_Clonal_pathways	GO:0051129	negative regulation of cellular component organization	MET,PTEN,CAPZA2,H2AFY,TAOK1,ATG3,DCP2,SMAD4,NOTCH1,TNKS,DTNBP1	0.00961
Stat3C_Genes_identified_as_Clonal_pathways	GO:1903828	negative regulation of cellular protein localization	H2AFY,PPP2CA,NF1	0.0484
Stat3C_Genes_identified_as_Clonal_pathways	GO:0051494	negative regulation of cytoskeleton organization	MET,CAPZA2,TAOK1,SMAD4	0.0124
Stat3C_Genes_identified_as_Clonal_pathways	GO:1903707	negative regulation of hemopoiesis	NF1,NOTCH1,SOCS5,PIK3R1	0.0318
Stat3C_Genes_identified_as_Clonal_pathways	GO:1902532	negative regulation of intracellular signal transduction	MET,PTEN,NF1,RASA1,SMAD4,ITCH,PTPN5,SOCS5,LRTM1	0.00737
Stat3C_Genes_identified_as_Clonal_pathways	GO:0034766	negative regulation of ion transmembrane transport	UBQLN1,PTEN,PPP2CA	0.0275
Stat3C_Genes_identified_as_Clonal_pathways	GO:0032413	negative regulation of ion transmembrane transporter activity	UBQLN1,PTEN,PPP2CA	0.0162
Stat3C_Genes_identified_as_Clonal_pathways	GO:0033673	negative regulation of kinase activity	PTEN,H2AFY,NF1,CDK5RAP1,PTPN5,SOCS5,LRTM1,DTNBP1	0.00157
Stat3C_Genes_identified_as_Clonal_pathways	GO:1902106	negative regulation of leukocyte differentiation	NF1,SOCS5,PIK3R1	0.0407
Stat3C_Genes_identified_as_Clonal_pathways	GO:0045930	negative regulation of mitotic cell cycle	PTEN,TAOK1,TNKS,NAE1	0.0196
Stat3C_Genes_identified_as_Clonal_pathways	GO:1901991	negative regulation of mitotic cell cycle phase transition	PTEN,TAOK1,NAE1	0.0266
Stat3C_Genes_identified_as_Clonal_pathways	GO:0051148	negative regulation of muscle cell differentiation	SMAD4,HDAC4,NOTCH1	0.0196
Stat3C_Genes_identified_as_Clonal_pathways	GO:0010639	negative regulation of organelle organization	MET,CAPZA2,H2AFY,TAOK1,DCP2,SMAD4,TNKS	0.0169
Stat3C_Genes_identified_as_Clonal_pathways	GO:0045936	negative regulation of phosphate metabolic process	PTEN,H2AFY,PPP2CA,NF1,RBM26,SMAD4,HDAC4,CDK5RAP1,ITCH,ASH1L,PTPN5,SOCS5,CNST,LRTM1,DTNBP1	0.000144
Stat3C_Genes_identified_as_Clonal_pathways	GO:0010563	negative regulation of phosphorus metabolic process	PTEN,H2AFY,PPP2CA,NF1,RBM26,SMAD4,HDAC4,CDK5RAP1,ITCH,ASH1L,PTPN5,SOCS5,CNST,LRTM1,DTNBP1	0.000144
Stat3C_Genes_identified_as_Clonal_pathways	GO:0042326	negative regulation of phosphorylation	PTEN,H2AFY,PPP2CA,NF1,SMAD4,HDAC4,CDK5RAP1,ITCH,ASH1L,PTPN5,SOCS5,LRTM1,DTNBP1	0.000205
Stat3C_Genes_identified_as_Clonal_pathways	GO:0043069	negative regulation of programmed cell death	GNAI3,TAX1BP1,MET,PTEN,RASA1,BNIP3L,NOTCH1	0.0144
Stat3C_Genes_identified_as_Clonal_pathways	GO:0042177	negative regulation of protein catabolic process	SMAD4,N4BP1,CSNK2A1	0.0302
Stat3C_Genes_identified_as_Clonal_pathways	GO:0006469	negative regulation of protein kinase activity	PTEN,H2AFY,NF1,CDK5RAP1,PTPN5,SOCS5,LRTM1,DTNBP1	0.00122
Stat3C_Genes_identified_as_Clonal_pathways	GO:0031400	negative regulation of protein modification process	PTEN,H2AFY,PPP2CA,NF1,SMAD4,MGEA5,CDK5RAP1,ITCH,ASH1L,PTPN5,N4BP1,SOCS5,LRTM1,DTNBP1	0.00044
Stat3C_Genes_identified_as_Clonal_pathways	GO:0001933	negative regulation of protein phosphorylation	PTEN,H2AFY,PPP2CA,NF1,SMAD4,CDK5RAP1,ITCH,ASH1L,PTPN5,SOCS5,LRTM1,DTNBP1	0.000406
Stat3C_Genes_identified_as_Clonal_pathways	GO:0071901	negative regulation of protein serine/threonine kinase activity	PTEN,H2AFY,NF1,CDK5RAP1,PTPN5,DTNBP1	0.00129
Stat3C_Genes_identified_as_Clonal_pathways	GO:0032102	negative regulation of response to external stimulus	PTEN,NOTCH1,ITCH,SOCS5	0.0432
Stat3C_Genes_identified_as_Clonal_pathways	GO:0051154	negative regulation of striated muscle cell differentiation	SMAD4,HDAC4,NOTCH1	0.0119
Stat3C_Genes_identified_as_Clonal_pathways	GO:1902904	negative regulation of supramolecular fiber organization	MET,CAPZA2,TAOK1,SMAD4	0.0115
Stat3C_Genes_identified_as_Clonal_pathways	GO:0000122	negative regulation of transcription by RNA polymerase II	H2AFY,PPP2CA,CREBBP,ZEB1,EPC1,SMAD4,KDM5C,HDAC4,NOTCH1,SP3,TRPS1	0.0236
Stat3C_Genes_identified_as_Clonal_pathways	GO:0051348	negative regulation of transferase activity	PTEN,H2AFY,NF1,CDK5RAP1,PTPN5,SOCS5,LRTM1,DTNBP1	0.00243
Stat3C_Genes_identified_as_Clonal_pathways	GO:0034763	negative regulation of transmembrane transport	SH2B2,UBQLN1,PTEN,PPP2CA	0.0139
Stat3C_Genes_identified_as_Clonal_pathways	GO:0051051	negative regulation of transport	SH2B2,NOTCH1,RAB7	0.0222
Stat3C_Genes_identified_as_Clonal_pathways	GO:0032410	negative regulation of transporter activity	UBQLN1,PTEN,PPP2CA	0.0193
Stat3C_Genes_identified_as_Clonal_pathways	GO:0021915	neural tube development	LUZP1,NF1,NOTCH1,KDM6A	0.0293
Stat3C_Genes_identified_as_Clonal_pathways	GO:0051402	neuron apoptotic process	NF1,HDAC4,KRAS,NAE1,SIAH1A	0.0384
Stat3C_Genes_identified_as_Clonal_pathways	GO:0070997	neuron death	NF1,HDAC4,KRAS,PTPN5,NAE1,SIAH1A,DTNBP1	0.0194
Stat3C_Genes_identified_as_Clonal_pathways	GO:0051169	nuclear transport	JUP,KPNA6,PPP2CA,NF1,KPNA1,KPNA4,PTPN5,PIK3R1,MAPK14	0.00156
Stat3C_Genes_identified_as_Clonal_pathways	GO:0006913	nucleocytoplasmic transport	JUP,KPNA6,PPP2CA,NF1,KPNA1,KPNA4,PTPN5,PIK3R1,MAPK14	0.00156
Stat3C_Genes_identified_as_Clonal_pathways	GO:0048709	oligodendrocyte differentiation	PTEN,NF1,NOTCH1	0.0298
Stat3C_Genes_identified_as_Clonal_pathways	GO:0035265	organ growth	PTEN,NOTCH1,MAPK14	0.0233
Stat3C_Genes_identified_as_Clonal_pathways	GO:0070925	organelle assembly	NOTCH1,MTMR3,RAB7	0.028
Stat3C_Genes_identified_as_Clonal_pathways	GO:0001503	ossification	NF1,IL6ST,SMAD4,HDAC4,NOTCH1,SP3,MAPK14	0.0164
Stat3C_Genes_identified_as_Clonal_pathways	GO:0001649	osteoblast differentiation	NF1,IL6ST,SMAD4,HDAC4,NOTCH1	0.0177
Stat3C_Genes_identified_as_Clonal_pathways	GO:0030316	osteoclast differentiation	NF1,PIK3R1,MAPK14	0.0441
Stat3C_Genes_identified_as_Clonal_pathways	REAC:R-MMU-171007	p38MAPK events	MAPKAPK2,NRAS,KRAS,MAPK14	8.61e-06
Stat3C_Genes_identified_as_Clonal_pathways	GO:0018394	peptidyl-lysine acetylation	CREBBP,EPC1,SMAD4,MGEA5,EPC2	0.0164
Stat3C_Genes_identified_as_Clonal_pathways	GO:0018022	peptidyl-lysine methylation	H2AFY,SMAD4,ASH1L,ARID4B	0.0207
Stat3C_Genes_identified_as_Clonal_pathways	GO:0018205	peptidyl-lysine modification	H2AFY,CREBBP,EPC1,SMAD4,MGEA5,HDAC4,ASH1L,ARID4B,EPC2	0.0032
Stat3C_Genes_identified_as_Clonal_pathways	GO:0018209	peptidyl-serine modification	MAPKAPK2,TNKS,MAPK14,CSNK2A1	0.036
Stat3C_Genes_identified_as_Clonal_pathways	GO:0018105	peptidyl-serine phosphorylation	MAPKAPK2,TNKS,MAPK14,CSNK2A1	0.0321
Stat3C_Genes_identified_as_Clonal_pathways	GO:0035335	peptidyl-tyrosine dephosphorylation	PTEN,PTPN5,MTMR3	0.01
Stat3C_Genes_identified_as_Clonal_pathways	GO:0018212	peptidyl-tyrosine modification	MET,RASA1,KDR	0.00189
Stat3C_Genes_identified_as_Clonal_pathways	GO:0018108	peptidyl-tyrosine phosphorylation	MET,RASA1,KDR	0.00189
Stat3C_Genes_identified_as_Clonal_pathways	GO:0001890	placenta development	SP3,ASH1L,GAB1,MAPK14	0.0363
Stat3C_Genes_identified_as_Clonal_pathways	GO:0051054	positive regulation of DNA metabolic process	MGEA5,USP9X,TNKS	0.0472
Stat3C_Genes_identified_as_Clonal_pathways	GO:0043065	positive regulation of apoptotic process	PTEN,PPP2CA,NF1,NET1,BNIP3L,SMAD4,HDAC4,NOTCH1,CASP8AP2,SIAH1A	0.0141
Stat3C_Genes_identified_as_Clonal_pathways	GO:0009896	positive regulation of catabolic process	GNAI3,UBQLN1,PTEN,BNIP3L,ITCH,SOCS5,FBXL5,TNRC6B,CSNK2A1,RAB7	0.000187
Stat3C_Genes_identified_as_Clonal_pathways	GO:0045785	positive regulation of cell adhesion	JUP,NET1,IL6ST	0.0349
Stat3C_Genes_identified_as_Clonal_pathways	GO:0010942	positive regulation of cell death	PTEN,PPP2CA,NET1,BNIP3L,NOTCH1,PTPN5,SIAH1A	0.00771
Stat3C_Genes_identified_as_Clonal_pathways	GO:0010720	positive regulation of cell development	PTEN,NET1,IL6ST,NOTCH1,PTPN5	0.0241
Stat3C_Genes_identified_as_Clonal_pathways	GO:0030335	positive regulation of cell migration	MET,SMURF2,IL6ST,CAPN7,HDAC4,NOTCH1,GAB1,PIK3R1,MAPK14	0.0114
Stat3C_Genes_identified_as_Clonal_pathways	GO:2000147	positive regulation of cell motility	MET,SMURF2,IL6ST,CAPN7,HDAC4,NOTCH1,GAB1,PIK3R1,MAPK14	0.0128
Stat3C_Genes_identified_as_Clonal_pathways	GO:0008284	positive regulation of cell proliferation	GNAI3,PTEN,RASA1,IL6ST,NOTCH1,NRAS,MAPK14	0.0153
Stat3C_Genes_identified_as_Clonal_pathways	GO:0031331	positive regulation of cellular catabolic process	GNAI3,UBQLN1,PTEN,BNIP3L,ITCH,SOCS5,FBXL5,TNRC6B	0.0013
Stat3C_Genes_identified_as_Clonal_pathways	GO:0044089	positive regulation of cellular component biogenesis	MET,LRTM1,RAB7	0.0263
Stat3C_Genes_identified_as_Clonal_pathways	GO:0051272	positive regulation of cellular component movement	MET,SMURF2,IL6ST,CAPN7,HDAC4,NOTCH1,GAB1,PIK3R1,MAPK14	0.0144
Stat3C_Genes_identified_as_Clonal_pathways	GO:1903364	positive regulation of cellular protein catabolic process	UBQLN1,PTEN,SOCS5,FBXL5	0.0144
Stat3C_Genes_identified_as_Clonal_pathways	GO:1903829	positive regulation of cellular protein localization	JUP,PTPN5,MAPK14	0.0301
Stat3C_Genes_identified_as_Clonal_pathways	GO:1904951	positive regulation of establishment of protein localization	JUP,GLUD1,MGEA5,PTPN5,CNST,PIK3R1,MAPK14	0.0248
Stat3C_Genes_identified_as_Clonal_pathways	GO:0046326	positive regulation of glucose import	RASA1,MGEA5,PIK3R1,MAPK14	0.00243
Stat3C_Genes_identified_as_Clonal_pathways	GO:0010828	positive regulation of glucose transmembrane transport	RASA1,MGEA5,PIK3R1,MAPK14	0.00383
Stat3C_Genes_identified_as_Clonal_pathways	GO:0090316	positive regulation of intracellular protein transport	JUP,PTPN5,MAPK14	0.0117
Stat3C_Genes_identified_as_Clonal_pathways	GO:0032388	positive regulation of intracellular transport	JUP,PTPN5,MAPK14	0.0186
Stat3C_Genes_identified_as_Clonal_pathways	GO:0040017	positive regulation of locomotion	MET,SMURF2,IL6ST,CAPN7,HDAC4,NOTCH1,GAB1,PIK3R1,MAPK14	0.0153
Stat3C_Genes_identified_as_Clonal_pathways	GO:0016239	positive regulation of macroautophagy	GNAI3,BNIP3L,LARP1	0.0193
Stat3C_Genes_identified_as_Clonal_pathways	GO:0051962	positive regulation of nervous system development	PTEN,IL6ST,NOTCH1,PTPN5,LRTM1	0.0231
Stat3C_Genes_identified_as_Clonal_pathways	GO:0050769	positive regulation of neurogenesis	PTEN,IL6ST,NOTCH1,PTPN5	0.0452
Stat3C_Genes_identified_as_Clonal_pathways	GO:1901216	positive regulation of neuron death	NF1,HDAC4,PTPN5	0.0463
Stat3C_Genes_identified_as_Clonal_pathways	GO:0046824	positive regulation of nucleocytoplasmic transport	JUP,PTPN5,MAPK14	0.00383
Stat3C_Genes_identified_as_Clonal_pathways	GO:0042327	positive regulation of phosphorylation	PTEN,TAOK1,PPP2CA,RASA1,IL6ST,SMAD4,NOTCH1,PTPN5,GAB1	0.0224
Stat3C_Genes_identified_as_Clonal_pathways	GO:0043068	positive regulation of programmed cell death	PTEN,PPP2CA,NF1,NET1,BNIP3L,SMAD4,HDAC4,NOTCH1,CASP8AP2,SIAH1A	0.0143
Stat3C_Genes_identified_as_Clonal_pathways	GO:0045732	positive regulation of protein catabolic process	UBQLN1,PTEN,ITCH,SOCS5,FBXL5,CSNK2A1,RAB7	0.0008
Stat3C_Genes_identified_as_Clonal_pathways	GO:1904591	positive regulation of protein import	JUP,PTPN5,MAPK14	0.00241
Stat3C_Genes_identified_as_Clonal_pathways	GO:0042307	positive regulation of protein import into nucleus	JUP,PTPN5,MAPK14	0.00205
Stat3C_Genes_identified_as_Clonal_pathways	GO:1900182	positive regulation of protein localization to nucleus	JUP,PTPN5,MAPK14	0.00478
Stat3C_Genes_identified_as_Clonal_pathways	GO:0001934	positive regulation of protein phosphorylation	PTEN,TAOK1,PPP2CA,RASA1,IL6ST,SMAD4,NOTCH1,PTPN5,GAB1	0.0199
Stat3C_Genes_identified_as_Clonal_pathways	GO:0051222	positive regulation of protein transport	JUP,GLUD1,MGEA5,PTPN5,CNST,PIK3R1,MAPK14	0.0222
Stat3C_Genes_identified_as_Clonal_pathways	GO:0045862	positive regulation of proteolysis	PTEN,PPP2CA,MGEA5,SOCS5,MAPK14	0.014
Stat3C_Genes_identified_as_Clonal_pathways	GO:1903052	positive regulation of proteolysis involved in cellular protein catabolic process	UBQLN1,PTEN,SOCS5	0.0328
Stat3C_Genes_identified_as_Clonal_pathways	GO:0051047	positive regulation of secretion	GLUD1,SMAD4,MGEA5,MAPK14,DTNBP1,RAB7	0.041
Stat3C_Genes_identified_as_Clonal_pathways	GO:1903532	positive regulation of secretion by cell	GLUD1,SMAD4,MGEA5,MAPK14,DTNBP1,RAB7	0.0345
Stat3C_Genes_identified_as_Clonal_pathways	GO:0050806	positive regulation of synaptic transmission	PTEN,NF1,PTPN5,DTNBP1	0.0296
Stat3C_Genes_identified_as_Clonal_pathways	GO:0034764	positive regulation of transmembrane transport	RASA1,MGEA5,MAPK14	0.0447
Stat3C_Genes_identified_as_Clonal_pathways	GO:0051050	positive regulation of transport	JUP,RASA1,GLUD1,SMAD4,MGEA5,PTPN5,CNST,MAPK14,DTNBP1,RAB7	0.0341
Stat3C_Genes_identified_as_Clonal_pathways	GO:2000060	positive regulation of ubiquitin-dependent protein catabolic process	UBQLN1,PTEN,SOCS5	0.0244
Stat3C_Genes_identified_as_Clonal_pathways	GO:0061919	process utilizing autophagic mechanism	GNAI3,UBQLN1,BNIP3L,ATG3,MTMR3,LARP1,SOGA1,RAB7	0.00771
Stat3C_Genes_identified_as_Clonal_pathways	GO:0010498	proteasomal protein catabolic process	UBQLN1,ITCH,CUL1,N4BP1,SIAH1A,SOCS5,FBXL5	0.00953
Stat3C_Genes_identified_as_Clonal_pathways	GO:0043161	proteasome-mediated ubiquitin-dependent protein catabolic process	UBQLN1,ITCH,CUL1,N4BP1,SIAH1A,SOCS5,FBXL5	0.00523
Stat3C_Genes_identified_as_Clonal_pathways	GO:0070936	protein K48-linked ubiquitination	UBE2E1,ITCH,UBE2D2	0.0153
Stat3C_Genes_identified_as_Clonal_pathways	GO:0006473	protein acetylation	TAOK1,CREBBP,EPC1,SMAD4,MGEA5,EPC2	0.00945
Stat3C_Genes_identified_as_Clonal_pathways	GO:0043543	protein acylation	TAOK1,CREBBP,EPC1,SMAD4,MGEA5,EPC2	0.015
Stat3C_Genes_identified_as_Clonal_pathways	GO:0008213	protein alkylation	H2AFY,SMAD4,ASH1L,ARID4B	0.0408
Stat3C_Genes_identified_as_Clonal_pathways	GO:0046777	protein autophosphorylation	MAPKAPK2,TAOK1,PPP2CA,MAPK14,CSNK2A1	0.00758
Stat3C_Genes_identified_as_Clonal_pathways	GO:0030163	protein catabolic process	UBQLN1,PTEN,SMURF2,PPP2CA,BNIP3L,SMAD4,ITCH,CUL1,USP9X,N4BP1,SIAH1A,SOCS5,FBXL5,ZNRF3,CSNK2A1,RAB7	0.00012
Stat3C_Genes_identified_as_Clonal_pathways	GO:0051259	protein complex oligomerization	JUP,PPP2CA,ADSL,SNX2,TRPS1	0.0315
Stat3C_Genes_identified_as_Clonal_pathways	GO:0006470	protein dephosphorylation	PTEN,PPP2CA,PTPN5,MTMR3,CSNK2A1	0.0123
Stat3C_Genes_identified_as_Clonal_pathways	GO:0051291	protein heterooligomerization	JUP,PPP2CA,TRPS1	0.0236
Stat3C_Genes_identified_as_Clonal_pathways	GO:0017038	protein import	JUP,KPNA6,PPP2CA,NF1,KPNA1,KPNA4,PTPN5,PIK3R1,MAPK14	0.000255
Stat3C_Genes_identified_as_Clonal_pathways	GO:0006606	protein import into nucleus	JUP,KPNA6,PPP2CA,NF1,KPNA1,KPNA4,PTPN5,PIK3R1,MAPK14	0.00012
Stat3C_Genes_identified_as_Clonal_pathways	GO:1990778	protein localization to cell periphery	JUP,SLMAP,CNST,PIK3R1,CSNK2A1	0.0409
Stat3C_Genes_identified_as_Clonal_pathways	GO:0034504	protein localization to nucleus	JUP,KPNA6,PPP2CA,NF1,KPNA1,KPNA4,PTPN5,INTS13,PIK3R1,MAPK14	0.000232
Stat3C_Genes_identified_as_Clonal_pathways	GO:0033365	protein localization to organelle	JUP,KPNA6,H2AFY,PPP2CA,NF1,BNIP3L,KPNA1,KPNA4,PTPN5,TNKS,INTS13,PIK3R1,MAPK14,RAB7	0.0008
Stat3C_Genes_identified_as_Clonal_pathways	GO:0072659	protein localization to plasma membrane	JUP,SLMAP,CNST,PIK3R1,CSNK2A1	0.0318
Stat3C_Genes_identified_as_Clonal_pathways	GO:0006479	protein methylation	H2AFY,SMAD4,ASH1L,ARID4B	0.0408
Stat3C_Genes_identified_as_Clonal_pathways	GO:0032446	protein modification by small protein conjugation	UBQLN1,PTEN,SMURF2,UBE2E1,ATG3,PCGF5,HDAC4,ITCH,CUL1,TNKS,N4BP1,NAE1,SIAH1A,SOCS5,FBXL5,ZNRF3,KCMF1,SHPRH,UBE2D2	6.44e-05
Stat3C_Genes_identified_as_Clonal_pathways	GO:0070647	protein modification by small protein conjugation or removal	UBQLN1,PTEN,SMURF2,UBE2E1,ATG3,PCGF5,HDAC4,ITCH,CUL1,USP9X,TNKS,N4BP1,NAE1,SIAH1A,SOCS5,FBXL5,ZNRF3,KCMF1,SHPRH,UBE2D2	8.42e-05
Stat3C_Genes_identified_as_Clonal_pathways	GO:0006513	protein monoubiquitination	UBE2E1,PCGF5,CUL1	0.0208
Stat3C_Genes_identified_as_Clonal_pathways	GO:0000209	protein polyubiquitination	UBE2E1,ITCH,TNKS,SHPRH,UBE2D2	0.0199
Stat3C_Genes_identified_as_Clonal_pathways	GO:0006605	protein targeting	BNIP3L,MGEA5,PTPN5,RAB7	0.0162
Stat3C_Genes_identified_as_Clonal_pathways	GO:0016567	protein ubiquitination	UBQLN1,PTEN,SMURF2,UBE2E1,ATG3,PCGF5,ITCH,CUL1,TNKS,N4BP1,SIAH1A,SOCS5,FBXL5,ZNRF3,KCMF1,SHPRH,UBE2D2	0.000144
Stat3C_Genes_identified_as_Clonal_pathways	GO:0032984	protein-containing complex disassembly	UBQLN1,CAPZA2,TAOK1,MGEA5	0.0261
Stat3C_Genes_identified_as_Clonal_pathways	GO:0051603	proteolysis involved in cellular protein catabolic process	UBQLN1,PTEN,SMURF2,ITCH,CUL1,USP9X,N4BP1,SIAH1A,SOCS5,FBXL5,ZNRF3,CSNK2A1	0.00105
Stat3C_Genes_identified_as_Clonal_pathways	GO:0043112	receptor metabolic process	ITCH,PTPN5,ZNRF3,DTNBP1	0.0274
Stat3C_Genes_identified_as_Clonal_pathways	GO:0031099	regeneration	PTEN,NOTCH1,MAPK14	0.0287
Stat3C_Genes_identified_as_Clonal_pathways	GO:0030510	regulation of BMP signaling pathway	SMURF2,SMAD4,NOTCH1	0.0261
Stat3C_Genes_identified_as_Clonal_pathways	GO:0051090	regulation of DNA-binding transcription factor activity	JUP,TAX1BP1,PTEN,HDAC4,ITCH,KRAS	0.0354
Stat3C_Genes_identified_as_Clonal_pathways	GO:0046425	regulation of JAK-STAT cascade	SH2B2,IL6ST,NOTCH1,LRTM1	0.00175
Stat3C_Genes_identified_as_Clonal_pathways	GO:0046328	regulation of JNK cascade	TAOK1,ITCH,GAB1,DTNBP1	0.0305
Stat3C_Genes_identified_as_Clonal_pathways	GO:0043405	regulation of MAP kinase activity	TAOK1,NF1,KRAS,PTPN5,GAB1,DTNBP1	0.0164
Stat3C_Genes_identified_as_Clonal_pathways	GO:0043408	regulation of MAPK cascade	PTEN,TAOK1,NF1,SMAD4,NOTCH1,ITCH,KRAS,PTPN5,GAB1,DTNBP1	0.0137
Stat3C_Genes_identified_as_Clonal_pathways	GO:0046578	regulation of Ras protein signal transduction	SH2B2,MET,NET1,RASA1,NOTCH1	0.000144
Stat3C_Genes_identified_as_Clonal_pathways	GO:1904892	regulation of STAT cascade	SH2B2,IL6ST,NOTCH1,LRTM1	0.00177
Stat3C_Genes_identified_as_Clonal_pathways	GO:0050863	regulation of T cell activation	IL6ST,ZEB1,ITCH,SOCS5	0.0443
Stat3C_Genes_identified_as_Clonal_pathways	GO:0030111	regulation of Wnt signaling pathway	NOTCH1,TNKS,ZNRF3,MAPK14,CSNK2A1,TMEM170B	0.0124
Stat3C_Genes_identified_as_Clonal_pathways	GO:0032970	regulation of actin filament-based process	JUP,MET,RASA1	0.00118
Stat3C_Genes_identified_as_Clonal_pathways	GO:0048710	regulation of astrocyte differentiation	NF1,IL6ST,NOTCH1	0.00721
Stat3C_Genes_identified_as_Clonal_pathways	GO:0010506	regulation of autophagy	GNAI3,BNIP3L,MTMR3,LARP1,SOGA1	0.0211
Stat3C_Genes_identified_as_Clonal_pathways	GO:0051098	regulation of binding	MET,PPP2CA,SMAD4,HDAC4,SPPL3,TNKS,DTNBP1	0.0195
Stat3C_Genes_identified_as_Clonal_pathways	GO:0060828	regulation of canonical Wnt signaling pathway	NOTCH1,TNKS,ZNRF3,MAPK14,TMEM170B	0.017
Stat3C_Genes_identified_as_Clonal_pathways	GO:0060043	regulation of cardiac muscle cell proliferation	PTEN,NOTCH1,MAPK14	0.00341
Stat3C_Genes_identified_as_Clonal_pathways	GO:0055024	regulation of cardiac muscle tissue development	PTEN,SMAD4,NOTCH1,MAPK14	0.00523
Stat3C_Genes_identified_as_Clonal_pathways	GO:0055021	regulation of cardiac muscle tissue growth	PTEN,NOTCH1,MAPK14	0.00668
Stat3C_Genes_identified_as_Clonal_pathways	GO:0009894	regulation of catabolic process	GNAI3,UBQLN1,PTEN,MAPKAPK2,PPP2CA,BNIP3L,SMAD4,HDAC4,ITCH,N4BP1,MTMR3,SOCS5,LARP1,FBXL5,TNRC6B,SOGA1,CSNK2A1,RAB7	6.44e-05
Stat3C_Genes_identified_as_Clonal_pathways	GO:0030155	regulation of cell adhesion	JUP,RASA1,NOTCH1	0.00762
Stat3C_Genes_identified_as_Clonal_pathways	GO:0051726	regulation of cell cycle	PTEN,TAOK1,PPP2CA,SVIL,NOTCH1,TNKS,NAE1,MAPK14,CSNK2A1	0.0121
Stat3C_Genes_identified_as_Clonal_pathways	GO:1902749	regulation of cell cycle G2/M phase transition	H2AFY,TAOK1,NAE1	0.0339
Stat3C_Genes_identified_as_Clonal_pathways	GO:0010564	regulation of cell cycle process	PTEN,TAOK1,SVIL,TNKS,NAE1,CSNK2A1	0.0224
Stat3C_Genes_identified_as_Clonal_pathways	GO:0060284	regulation of cell development	PTEN,EIF4ENIF1,NF1,NET1,IL6ST,ZEB1,SMAD4,HDAC4,NOTCH1,PTPN5,DTNBP1	0.0432
Stat3C_Genes_identified_as_Clonal_pathways	GO:0030334	regulation of cell migration	JUP,MET,PTEN,SMURF2,NF1,IL6ST,CAPN7,HDAC4,NOTCH1,GAB1,PIK3R1,MAPK14	0.0102
Stat3C_Genes_identified_as_Clonal_pathways	GO:2000145	regulation of cell motility	JUP,MET,NOTCH1	0.0124
Stat3C_Genes_identified_as_Clonal_pathways	GO:0010810	regulation of cell-substrate adhesion	JUP,RASA1,NOTCH1	0.000986
Stat3C_Genes_identified_as_Clonal_pathways	GO:0031329	regulation of cellular catabolic process	GNAI3,UBQLN1,PTEN,MAPKAPK2,BNIP3L,HDAC4,ITCH,N4BP1,MTMR3,SOCS5,LARP1,FBXL5,TNRC6B,SOGA1,CSNK2A1	0.000144
Stat3C_Genes_identified_as_Clonal_pathways	GO:0044087	regulation of cellular component biogenesis	MET,RASA1,NOTCH1,MTMR3,LRTM1,RAB7	0.00129
Stat3C_Genes_identified_as_Clonal_pathways	GO:0051270	regulation of cellular component movement	JUP,MET,NOTCH1	0.0144
Stat3C_Genes_identified_as_Clonal_pathways	GO:0060341	regulation of cellular localization	JUP,PTEN,H2AFY,PPP2CA,NF1,BNIP3L,MGEA5,PTPN5,CNST,PIK3R1,MAPK14,DTNBP1,CSNK2A1	0.005
Stat3C_Genes_identified_as_Clonal_pathways	GO:1903362	regulation of cellular protein catabolic process	UBQLN1,PTEN,N4BP1,SOCS5,FBXL5,CSNK2A1	0.00503
Stat3C_Genes_identified_as_Clonal_pathways	GO:1903827	regulation of cellular protein localization	JUP,H2AFY,PPP2CA,NF1,BNIP3L,PTPN5,CNST,PIK3R1,MAPK14,CSNK2A1	0.00383
Stat3C_Genes_identified_as_Clonal_pathways	GO:0090287	regulation of cellular response to growth factor stimulus	SMURF2,ZEB1,SMAD4,NOTCH1	0.0493
Stat3C_Genes_identified_as_Clonal_pathways	GO:0080135	regulation of cellular response to stress	UBQLN1,MET,PTEN,TAOK1,ITCH,KRAS,GAB1,PIK3R1,DTNBP1	0.0212
Stat3C_Genes_identified_as_Clonal_pathways	GO:1903844	regulation of cellular response to transforming growth factor beta stimulus	SMURF2,ZEB1,SMAD4	0.0287
Stat3C_Genes_identified_as_Clonal_pathways	GO:0051983	regulation of chromosome segregation	H2AFY,TNKS,CSNK2A1	0.036
Stat3C_Genes_identified_as_Clonal_pathways	GO:0035303	regulation of dephosphorylation	PPP2CA,RBM26,SPPL3,MTMR3,CNST,CSNK2A1	0.0105
Stat3C_Genes_identified_as_Clonal_pathways	GO:0048638	regulation of developmental growth	PTEN,NOTCH1,SIAH1A,MAPK14	0.0224
Stat3C_Genes_identified_as_Clonal_pathways	GO:0010594	regulation of endothelial cell migration	JUP,MET,NOTCH1	0.000738
Stat3C_Genes_identified_as_Clonal_pathways	GO:0045682	regulation of epidermis development	H2AFY,SMAD4,NOTCH1	0.025
Stat3C_Genes_identified_as_Clonal_pathways	GO:0010632	regulation of epithelial cell migration	JUP,MET,NOTCH1	0.00122
Stat3C_Genes_identified_as_Clonal_pathways	GO:0010717	regulation of epithelial to mesenchymal transition	PTEN,PPP2CA,SMAD4,NOTCH1	0.0039
Stat3C_Genes_identified_as_Clonal_pathways	GO:0070201	regulation of establishment of protein localization	JUP,PPP2CA,NF1,GLUD1,BNIP3L,MGEA5,PTPN5,CNST,MAPK14	0.0156
Stat3C_Genes_identified_as_Clonal_pathways	GO:0040029	regulation of gene expression, epigenetic	H2AFY,EPC1,PCGF5,HDAC4,ARID4B,TNRC6B	0.0231
Stat3C_Genes_identified_as_Clonal_pathways	GO:0046324	regulation of glucose import	SH2B2,RASA1,MGEA5,MAPK14	0.00129
Stat3C_Genes_identified_as_Clonal_pathways	GO:0010827	regulation of glucose transmembrane transport	SH2B2,RASA1,MGEA5,MAPK14	0.00214
Stat3C_Genes_identified_as_Clonal_pathways	GO:0040008	regulation of growth	PTEN,SMAD4,NOTCH1,SIAH1A,SOCS5,MAPK14,CSNK2A1	0.0272
Stat3C_Genes_identified_as_Clonal_pathways	GO:0060420	regulation of heart growth	PTEN,NOTCH1,MAPK14	0.00721
Stat3C_Genes_identified_as_Clonal_pathways	GO:1903706	regulation of hemopoiesis	NF1,ZEB1,NOTCH1,SOCS5,PIK3R1,MAPK14	0.0418
Stat3C_Genes_identified_as_Clonal_pathways	GO:0033157	regulation of intracellular protein transport	JUP,PPP2CA,BNIP3L,PTPN5,MAPK14	0.00296
Stat3C_Genes_identified_as_Clonal_pathways	GO:0032386	regulation of intracellular transport	JUP,PPP2CA,BNIP3L,PTPN5,MAPK14	0.0119
Stat3C_Genes_identified_as_Clonal_pathways	GO:0032412	regulation of ion transmembrane transporter activity	UBQLN1,PTEN,PPP2CA,SLMAP	0.0365
Stat3C_Genes_identified_as_Clonal_pathways	GO:0043549	regulation of kinase activity	PTEN,H2AFY,TAOK1,PPP2CA,NF1,CDK5RAP1,KRAS,PTPN5,GAB1,SOCS5,PIK3R1,LRTM1,DTNBP1	0.00392
Stat3C_Genes_identified_as_Clonal_pathways	GO:0040012	regulation of locomotion	JUP,MET,NOTCH1	0.0141
Stat3C_Genes_identified_as_Clonal_pathways	GO:0061013	regulation of mRNA catabolic process	MAPKAPK2,LARP1,TNRC6B	0.0409
Stat3C_Genes_identified_as_Clonal_pathways	GO:0016241	regulation of macroautophagy	GNAI3,BNIP3L,MTMR3	0.00771
Stat3C_Genes_identified_as_Clonal_pathways	GO:0042391	regulation of membrane potential	JUP,PTEN,SLMAP,BNIP3L,MGEA5	0.0194
Stat3C_Genes_identified_as_Clonal_pathways	GO:0010959	regulation of metal ion transport	PTEN,PPP2CA,SLMAP,MGEA5	0.0434
Stat3C_Genes_identified_as_Clonal_pathways	GO:0031110	regulation of microtubule polymerization or depolymerization	MET,TAOK1,SLAIN2	0.0209
Stat3C_Genes_identified_as_Clonal_pathways	GO:0043900	regulation of multi-organism process	SMURF2,NOTCH1,ITCH,LARP1,INTS13,RAB7	0.0334
Stat3C_Genes_identified_as_Clonal_pathways	GO:0043502	regulation of muscle adaptation	SMAD4,MGEA5,HDAC4,NOTCH1	0.0189
Stat3C_Genes_identified_as_Clonal_pathways	GO:0010660	regulation of muscle cell apoptotic process	PTEN,SMAD4,PIK3R1	0.0447
Stat3C_Genes_identified_as_Clonal_pathways	GO:0051147	regulation of muscle cell differentiation	ZEB1,EPC1,SMAD4,HDAC4,NOTCH1,MAPK14	0.00556
Stat3C_Genes_identified_as_Clonal_pathways	GO:0048634	regulation of muscle organ development	PTEN,SMAD4,HDAC4,NOTCH1,MAPK14	0.0124
Stat3C_Genes_identified_as_Clonal_pathways	GO:1901861	regulation of muscle tissue development	PTEN,SMAD4,HDAC4,NOTCH1,MAPK14	0.0124
Stat3C_Genes_identified_as_Clonal_pathways	GO:1901214	regulation of neuron death	NF1,HDAC4,KRAS,PTPN5,NAE1,DTNBP1	0.0293
Stat3C_Genes_identified_as_Clonal_pathways	GO:0046822	regulation of nucleocytoplasmic transport	JUP,PPP2CA,NF1,PTPN5,PIK3R1,MAPK14	0.00178
Stat3C_Genes_identified_as_Clonal_pathways	GO:0046620	regulation of organ growth	PTEN,NOTCH1,MAPK14	0.0124
Stat3C_Genes_identified_as_Clonal_pathways	GO:0030278	regulation of ossification	IL6ST,NOTCH1,MAPK14	0.0193
Stat3C_Genes_identified_as_Clonal_pathways	GO:0090087	regulation of peptide transport	JUP,PPP2CA,NF1,GLUD1,BNIP3L,MGEA5,PTPN5,CNST,MAPK14	0.0163
Stat3C_Genes_identified_as_Clonal_pathways	GO:0010921	regulation of phosphatase activity	PPP2CA,RBM26,CNST,CSNK2A1	0.0402
Stat3C_Genes_identified_as_Clonal_pathways	GO:0032434	regulation of proteasomal ubiquitin-dependent protein catabolic process	UBQLN1,N4BP1,SOCS5	0.036
Stat3C_Genes_identified_as_Clonal_pathways	GO:0043393	regulation of protein binding	MET,PPP2CA,HDAC4,SPPL3,DTNBP1	0.0274
Stat3C_Genes_identified_as_Clonal_pathways	GO:0042176	regulation of protein catabolic process	UBQLN1,PTEN,PPP2CA,SMAD4,ITCH,N4BP1,SOCS5,FBXL5,CSNK2A1,RAB7	0.000144
Stat3C_Genes_identified_as_Clonal_pathways	GO:0043244	regulation of protein complex disassembly	CAPZA2,TAOK1,MGEA5	0.0193
Stat3C_Genes_identified_as_Clonal_pathways	GO:1904589	regulation of protein import	JUP,PPP2CA,NF1,PTPN5,PIK3R1,MAPK14	0.000459
Stat3C_Genes_identified_as_Clonal_pathways	GO:0042306	regulation of protein import into nucleus	JUP,PPP2CA,NF1,PTPN5,PIK3R1,MAPK14	0.000364
Stat3C_Genes_identified_as_Clonal_pathways	GO:0045859	regulation of protein kinase activity	PTEN,H2AFY,TAOK1,PPP2CA,NF1,CDK5RAP1,KRAS,PTPN5,GAB1,SOCS5,LRTM1,DTNBP1	0.00365
Stat3C_Genes_identified_as_Clonal_pathways	GO:0032880	regulation of protein localization	JUP,H2AFY,PPP2CA,NF1,GLUD1,BNIP3L,MGEA5,PTPN5,CNST,PIK3R1,MAPK14,CSNK2A1	0.0192
Stat3C_Genes_identified_as_Clonal_pathways	GO:1904375	regulation of protein localization to cell periphery	CNST,PIK3R1,CSNK2A1	0.047
Stat3C_Genes_identified_as_Clonal_pathways	GO:1900180	regulation of protein localization to nucleus	JUP,PPP2CA,NF1,PTPN5,PIK3R1,MAPK14	0.00205
Stat3C_Genes_identified_as_Clonal_pathways	GO:1903076	regulation of protein localization to plasma membrane	CNST,PIK3R1,CSNK2A1	0.041
Stat3C_Genes_identified_as_Clonal_pathways	GO:1903320	regulation of protein modification by small protein conjugation or removal	UBQLN1,PTEN,HDAC4,ITCH,N4BP1	0.0238
Stat3C_Genes_identified_as_Clonal_pathways	GO:0071900	regulation of protein serine/threonine kinase activity	PTEN,H2AFY,TAOK1,PPP2CA,NF1,CDK5RAP1,KRAS,PTPN5,GAB1,DTNBP1	0.00156
Stat3C_Genes_identified_as_Clonal_pathways	GO:0031647	regulation of protein stability	PTEN,CREBBP,KRAS,SIAH1A,PIK3R1	0.0309
Stat3C_Genes_identified_as_Clonal_pathways	GO:0051223	regulation of protein transport	JUP,PPP2CA,NF1,GLUD1,BNIP3L,MGEA5,PTPN5,CNST,MAPK14	0.014
Stat3C_Genes_identified_as_Clonal_pathways	GO:0030162	regulation of proteolysis	UBQLN1,PTEN,PPP2CA,MGEA5,ITCH,N4BP1,SOCS5,MAPK14,CSNK2A1	0.0146
Stat3C_Genes_identified_as_Clonal_pathways	GO:1903050	regulation of proteolysis involved in cellular protein catabolic process	UBQLN1,PTEN,N4BP1,SOCS5,CSNK2A1	0.0118
Stat3C_Genes_identified_as_Clonal_pathways	GO:1903530	regulation of secretion by cell	NF1,GLUD1,SMAD4,MGEA5,NOTCH1,MAPK14,DTNBP1,RAB7	0.0404
Stat3C_Genes_identified_as_Clonal_pathways	GO:0051056	regulation of small GTPase mediated signal transduction	SH2B2,MET,NET1,RASA1,NOTCH1	0.000198
Stat3C_Genes_identified_as_Clonal_pathways	GO:0048660	regulation of smooth muscle cell proliferation	GNAI3,PTEN,HDAC4,PIK3R1	0.0359
Stat3C_Genes_identified_as_Clonal_pathways	GO:0032872	regulation of stress-activated MAPK cascade	TAOK1,ITCH,GAB1,DTNBP1	0.0435
Stat3C_Genes_identified_as_Clonal_pathways	GO:0070302	regulation of stress-activated protein kinase signaling cascade	TAOK1,ITCH,GAB1,DTNBP1	0.044
Stat3C_Genes_identified_as_Clonal_pathways	GO:0051153	regulation of striated muscle cell differentiation	EPC1,SMAD4,HDAC4,NOTCH1,MAPK14	0.00911
Stat3C_Genes_identified_as_Clonal_pathways	GO:0016202	regulation of striated muscle tissue development	PTEN,SMAD4,HDAC4,NOTCH1,MAPK14	0.0119
Stat3C_Genes_identified_as_Clonal_pathways	GO:0048167	regulation of synaptic plasticity	PTEN,NF1,KRAS,PTPN5	0.033
Stat3C_Genes_identified_as_Clonal_pathways	GO:0032228	regulation of synaptic transmission, GABAergic	PTEN,NF1,KRAS	0.00807
Stat3C_Genes_identified_as_Clonal_pathways	GO:0051338	regulation of transferase activity	PTEN,H2AFY,TAOK1,PPP2CA,NF1,CDK5RAP1,KRAS,PTPN5,TNKS,GAB1,SOCS5,PIK3R1,LRTM1,DTNBP1	0.00383
Stat3C_Genes_identified_as_Clonal_pathways	GO:0017015	regulation of transforming growth factor beta receptor signaling pathway	SMURF2,ZEB1,SMAD4	0.0277
Stat3C_Genes_identified_as_Clonal_pathways	GO:0090092	regulation of transmembrane receptor protein serine/threonine kinase signaling pathway	SMURF2,ZEB1,SMAD4,NOTCH1	0.0359
Stat3C_Genes_identified_as_Clonal_pathways	GO:0034762	regulation of transmembrane transport	SH2B2,PTEN,PPP2CA,RASA1,SLMAP,MGEA5,MAPK14	0.00556
Stat3C_Genes_identified_as_Clonal_pathways	GO:0022898	regulation of transmembrane transporter activity	UBQLN1,PTEN,PPP2CA,SLMAP	0.0387
Stat3C_Genes_identified_as_Clonal_pathways	GO:0032409	regulation of transporter activity	UBQLN1,PTEN,PPP2CA,SLMAP	0.043
Stat3C_Genes_identified_as_Clonal_pathways	GO:2000058	regulation of ubiquitin-dependent protein catabolic process	UBQLN1,PTEN,N4BP1,SOCS5,CSNK2A1	0.00495
Stat3C_Genes_identified_as_Clonal_pathways	GO:0060627	regulation of vesicle-mediated transport	PTEN,ATG3,NOTCH1,PTPN5,CNST,TBC1D22B,DTNBP1,RAB7	0.0196
Stat3C_Genes_identified_as_Clonal_pathways	GO:0072001	renal system development	NF1,SMAD4,RDH10,NOTCH1,C1GALT1	0.0308
Stat3C_Genes_identified_as_Clonal_pathways	GO:0048608	reproductive structure development	PTEN,SMAD4,RDH10,NOTCH1,SP3,GAB1,MAPK14	0.00983
Stat3C_Genes_identified_as_Clonal_pathways	GO:0061458	reproductive system development	PTEN,SMAD4,RDH10,NOTCH1,SP3,GAB1,MAPK14	0.0102
Stat3C_Genes_identified_as_Clonal_pathways	GO:0060541	respiratory system development	LIPA,RDH10,NOTCH1,SP3,KRAS	0.0206
Stat3C_Genes_identified_as_Clonal_pathways	GO:0030323	respiratory tube development	LIPA,RDH10,NOTCH1,SP3,KRAS	0.0162
Stat3C_Genes_identified_as_Clonal_pathways	GO:0071772	response to BMP	SMURF2,SMAD4,NOTCH1,USP9X	0.0236
Stat3C_Genes_identified_as_Clonal_pathways	GO:0034097	response to cytokine	SH2B2,MAPKAPK2,IL6ST,LRTM1,MAPK14	0.0301
Stat3C_Genes_identified_as_Clonal_pathways	GO:0036293	response to decreased oxygen levels	UBQLN1,PTEN,NF1,BNIP3L,ADSL,SMAD4,NOTCH1	0.0067
Stat3C_Genes_identified_as_Clonal_pathways	GO:0070848	response to growth factor	PTEN,MAPKAPK2,RASA1,ZEB1,SMAD4,NOTCH1,USP9X,GAB1,MAPK14,KDR	0.00169
Stat3C_Genes_identified_as_Clonal_pathways	GO:0001666	response to hypoxia	UBQLN1,PTEN,NF1,BNIP3L,ADSL,SMAD4,NOTCH1	0.00572
Stat3C_Genes_identified_as_Clonal_pathways	GO:0070741	response to interleukin-6	IL6ST,SMAD4,GAB1	0.00499
Stat3C_Genes_identified_as_Clonal_pathways	GO:0009416	response to light stimulus	NF1,CREBBP,KRAS,N4BP1,PIK3R1	0.047
Stat3C_Genes_identified_as_Clonal_pathways	GO:0032496	response to lipopolysaccharide	MAPKAPK2,NOTCH1,MAPK14	0.0356
Stat3C_Genes_identified_as_Clonal_pathways	GO:0002237	response to molecule of bacterial origin	MAPKAPK2,NOTCH1,MAPK14	0.0377
Stat3C_Genes_identified_as_Clonal_pathways	GO:0006979	response to oxidative stress	UBQLN1,MET,H2AFY,NDUFA12,NET1,KPNA4,GAB1	0.0238
Stat3C_Genes_identified_as_Clonal_pathways	GO:0070482	response to oxygen levels	UBQLN1,PTEN,NF1,BNIP3L,ADSL,SMAD4,NOTCH1	0.00842
Stat3C_Genes_identified_as_Clonal_pathways	GO:1901652	response to peptide	SH2B2,PTEN,NOTCH1,MAPK14	0.0368
Stat3C_Genes_identified_as_Clonal_pathways	GO:0009314	response to radiation	NF1,NET1,CREBBP,KRAS,N4BP1,PIK3R1,MAPK14	0.0286
Stat3C_Genes_identified_as_Clonal_pathways	GO:0071559	response to transforming growth factor beta	SMURF2,ZEB1,SMAD4,USP9X	0.0336
Stat3C_Genes_identified_as_Clonal_pathways	GO:0035282	segmentation	SMAD4,NOTCH1,KDM6A	0.0318
Stat3C_Genes_identified_as_Clonal_pathways	GO:0007423	sensory organ development	MAPKAPK2,RDH10,NOTCH1	0.0222
Stat3C_Genes_identified_as_Clonal_pathways	GO:0023014	signal transduction by protein phosphorylation	PTEN,MAPKAPK2,TAOK1,NF1,SMAD4,NOTCH1,ITCH,KRAS,PTPN5,GAB1,MAPK14,DTNBP1	0.00464
Stat3C_Genes_identified_as_Clonal_pathways	GO:0060538	skeletal muscle organ development	NF1,SVIL,HDAC4,NOTCH1,MAPK14	0.0173
Stat3C_Genes_identified_as_Clonal_pathways	GO:0007519	skeletal muscle tissue development	NF1,SVIL,HDAC4,NOTCH1,MAPK14	0.016
Stat3C_Genes_identified_as_Clonal_pathways	GO:0001501	skeletal system development	ZEB1,RDH10,HDAC4,SP3,ASH1L,ANKRD11,MAPK14	0.036
Stat3C_Genes_identified_as_Clonal_pathways	GO:0048705	skeletal system morphogenesis	RDH10,ANKRD11,MAPK14	0.0212
Stat3C_Genes_identified_as_Clonal_pathways	GO:0043588	skin development	JUP,MET,NOTCH1	0.00156
Stat3C_Genes_identified_as_Clonal_pathways	GO:0098773	skin epidermis development	NF1,SMAD4,NOTCH1	0.0273
Stat3C_Genes_identified_as_Clonal_pathways	GO:0007264	small GTPase mediated signal transduction	SH2B2,MET,NET1,RASA1,NOTCH1	0.00116
Stat3C_Genes_identified_as_Clonal_pathways	GO:0051145	smooth muscle cell differentiation	ZEB1,EPC1,NOTCH1	0.0277
Stat3C_Genes_identified_as_Clonal_pathways	GO:0048659	smooth muscle cell proliferation	GNAI3,PTEN,HDAC4,PIK3R1	0.0374
Stat3C_Genes_identified_as_Clonal_pathways	GO:0061053	somite development	SMAD4,NOTCH1,KDM6A	0.0295
Stat3C_Genes_identified_as_Clonal_pathways	GO:0001756	somitogenesis	SMAD4,NOTCH1,KDM6A	0.0211
Stat3C_Genes_identified_as_Clonal_pathways	GO:0072089	stem cell proliferation	NF1,NOTCH1,ZNRF3	0.0482
Stat3C_Genes_identified_as_Clonal_pathways	GO:0051403	stress-activated MAPK cascade	MAPKAPK2,TAOK1,ITCH,GAB1,MAPK14,DTNBP1	0.00932
Stat3C_Genes_identified_as_Clonal_pathways	GO:0031098	stress-activated protein kinase signaling cascade	MAPKAPK2,TAOK1,ITCH,GAB1,MAPK14,DTNBP1	0.0131
Stat3C_Genes_identified_as_Clonal_pathways	GO:0051146	striated muscle cell differentiation	LDB3,EPC1,SMAD4,HDAC4,NOTCH1,KRAS,MAPK14	0.0118
Stat3C_Genes_identified_as_Clonal_pathways	GO:0014855	striated muscle cell proliferation	PTEN,NOTCH1,MAPK14	0.00721
Stat3C_Genes_identified_as_Clonal_pathways	GO:0014706	striated muscle tissue development	PTEN,NF1,SVIL,SMAD4,HDAC4,NOTCH1,MAPK14	0.0222
Stat3C_Genes_identified_as_Clonal_pathways	GO:0097435	supramolecular fiber organization	MET,CAPZA2,TAOK1,NF1,RASA1,LDB3,SMAD4,SLAIN2,PIK3R1	0.022
Stat3C_Genes_identified_as_Clonal_pathways	GO:0051932	synaptic transmission, GABAergic	PTEN,NF1,KRAS	0.0123
Stat3C_Genes_identified_as_Clonal_pathways	GO:0001894	tissue homeostasis	NOTCH1,ANKRD11,RAB7	0.00449
Stat3C_Genes_identified_as_Clonal_pathways	GO:0090130	tissue migration	JUP,MET,NOTCH1	0.00178
Stat3C_Genes_identified_as_Clonal_pathways	GO:0048729	tissue morphogenesis	LUZP1,MET,PTEN,SMAD4,RDH10,NOTCH1,KRAS,KDM6A,ZNRF3	0.0141
Stat3C_Genes_identified_as_Clonal_pathways	GO:0007179	transforming growth factor beta receptor signaling pathway	SMURF2,ZEB1,SMAD4,USP9X	0.0194
Stat3C_Genes_identified_as_Clonal_pathways	GO:0007178	transmembrane receptor protein serine/threonine kinase signaling pathway	SMURF2,ZEB1,SMAD4,NOTCH1,USP9X,MAPK14	0.0141
Stat3C_Genes_identified_as_Clonal_pathways	GO:0007169	transmembrane receptor protein tyrosine kinase signaling pathway	SH2B2,MET,MAPKAPK2,NOTCH1,KDR,RAB7	0.000144
Stat3C_Genes_identified_as_Clonal_pathways	GO:0035239	tube morphogenesis	LUZP1,JUP,MET,PTEN,NF1,RASA1,ZEB1,SMAD4,RDH10,NOTCH1,KRAS,GAB1,KDM6A,C1GALT1,MAPK14	0.000411
Stat3C_Genes_identified_as_Clonal_pathways	GO:0006511	ubiquitin-dependent protein catabolic process	UBQLN1,PTEN,SMURF2,ITCH,CUL1,USP9X,N4BP1,SIAH1A,SOCS5,FBXL5,ZNRF3,CSNK2A1	0.000284
Stat3C_Genes_identified_as_Clonal_pathways	GO:0001655	urogenital system development	PTEN,NF1,SMAD4,RDH10,NOTCH1,C1GALT1	0.0193
Stat3C_Genes_identified_as_Clonal_pathways	GO:0048010	vascular endothelial growth factor receptor signaling pathway	MAPKAPK2,MAPK14,KDR	0.00156
Stat3C_Genes_identified_as_Clonal_pathways	GO:0001944	vasculature development	JUP,RASA1,NOTCH1	0.00953
Stat3C_Genes_identified_as_Clonal_pathways	GO:0003281	ventricular septum development	LUZP1,SMAD4,NOTCH1	0.0149
Stat3C_Genes_identified_as_Clonal_pathways	GO:0016050	vesicle organization	GNAI3,SNX2,TBC1D22B,DTNBP1,RAB7	0.0305
Stat3C_Genes_identified_as_Clonal_pathways	GO:0042060	wound healing	PTEN,NF1,SMAD4,NOTCH1,MAPK14,DTNBP1	0.0286
p53_R270H_Genes_identified_as_Clonal_pathways	REAC:R-MMU-3247509	Chromatin modifying enzymes	AEBP2,EHMT1,KDM1A,PHF2,EP300	0.00108
p53_R270H_Genes_identified_as_Clonal_pathways	REAC:R-MMU-4839726	Chromatin organization	AEBP2,EHMT1,KDM1A,PHF2,EP300	0.00108
p53_R270H_Genes_identified_as_Clonal_pathways	GO:0006259	DNA metabolic process	FAF1,EHMT1,KDM1A,UBR5	0.0342
p53_R270H_Genes_identified_as_Clonal_pathways	REAC:R-MMU-8939211	ESR-mediated signaling	CBFB,KDM1A,EP300	0.00721
p53_R270H_Genes_identified_as_Clonal_pathways	REAC:R-MMU-9018519	Estrogen-dependent gene expression	CBFB,KDM1A,EP300	0.00698
p53_R270H_Genes_identified_as_Clonal_pathways	REAC:R-MMU-983231	Factors involved in megakaryocyte development and platelet production	KDM1A,EP300,KIF13B	0.0095
p53_R270H_Genes_identified_as_Clonal_pathways	REAC:R-MMU-212436	Generic Transcription Pathway	EPC1,NOTCH1,RHEB,CBFB,EHMT1,EP300,RYBP	0.00721
p53_R270H_Genes_identified_as_Clonal_pathways	REAC:R-MMU-73857	RNA Polymerase II Transcription	ELL2,EPC1,NOTCH1,RHEB,CBFB,EHMT1,EP300,RYBP	0.00698
p53_R270H_Genes_identified_as_Clonal_pathways	REAC:R-MMU-8939243	RUNX1 interacts with co-factors whose precise effect on RUNX1 targets is not known	CBFB,EP300,RYBP	0.00108
p53_R270H_Genes_identified_as_Clonal_pathways	GO:0007265	Ras protein signal transduction	MET,RASA1,NOTCH1	0.00188
p53_R270H_Genes_identified_as_Clonal_pathways	REAC:R-MMU-9006931	Signaling by Nuclear Receptors	CBFB,KDM1A,EP300	0.012
p53_R270H_Genes_identified_as_Clonal_pathways	REAC:R-MMU-8953750	Transcriptional Regulation by E2F6	EPC1,EHMT1,RYBP	0.00108
p53_R270H_Genes_identified_as_Clonal_pathways	REAC:R-MMU-3700989	Transcriptional Regulation by TP53	RHEB,EHMT1,EP300	0.04
p53_R270H_Genes_identified_as_Clonal_pathways	REAC:R-MMU-8878171	Transcriptional regulation by RUNX1	CBFB,EP300,RYBP	0.0199
p53_R270H_Genes_identified_as_Clonal_pathways	REAC:R-MMU-8878159	Transcriptional regulation by RUNX3	NOTCH1,CBFB,EP300	0.00312
p53_R270H_Genes_identified_as_Clonal_pathways	GO:0030036	actin cytoskeleton organization	MET,RASA1,EP300	0.0106
p53_R270H_Genes_identified_as_Clonal_pathways	GO:0030029	actin filament-based process	MET,RASA1,EP300	0.0121
p53_R270H_Genes_identified_as_Clonal_pathways	GO:0097190	apoptotic signaling pathway	FAF1,KDM1A,EP300	0.0494
p53_R270H_Genes_identified_as_Clonal_pathways	GO:0061564	axon development	NOTCH1,EP300,KIF13B	0.0106
p53_R270H_Genes_identified_as_Clonal_pathways	GO:0007409	axonogenesis	NOTCH1,EP300,KIF13B	0.0103
p53_R270H_Genes_identified_as_Clonal_pathways	GO:0007420	brain development	SRGAP2,NOTCH1,KDM1A	0.0415
p53_R270H_Genes_identified_as_Clonal_pathways	GO:0072358	cardiovascular system development	RASA1,EPC1,NOTCH1	0.0212
p53_R270H_Genes_identified_as_Clonal_pathways	GO:0055080	cation homeostasis	TMEM165,TRIM24,RAB7	0.0106
p53_R270H_Genes_identified_as_Clonal_pathways	GO:0000902	cell morphogenesis	MET,SRGAP2,NOTCH1,KDM1A,EP300,KIF13B	0.00515
p53_R270H_Genes_identified_as_Clonal_pathways	GO:0000904	cell morphogenesis involved in differentiation	MET,NOTCH1,EP300,KIF13B	0.00627
p53_R270H_Genes_identified_as_Clonal_pathways	GO:0048667	cell morphogenesis involved in neuron differentiation	NOTCH1,EP300,KIF13B	0.0132
p53_R270H_Genes_identified_as_Clonal_pathways	GO:0032990	cell part morphogenesis	SRGAP2,NOTCH1,KDM1A,EP300,KIF13B	0.00573
p53_R270H_Genes_identified_as_Clonal_pathways	GO:0030031	cell projection assembly	SRGAP2,NOTCH1,SEPT9	0.0493
p53_R270H_Genes_identified_as_Clonal_pathways	GO:0048858	cell projection morphogenesis	SRGAP2,NOTCH1,KDM1A,EP300,KIF13B	0.00531
p53_R270H_Genes_identified_as_Clonal_pathways	GO:0044265	cellular macromolecule catabolic process	FAF1,RNF19A,RYBP,RAB7	0.0406
p53_R270H_Genes_identified_as_Clonal_pathways	GO:0044257	cellular protein catabolic process	FAF1,RNF19A,RYBP,RAB7	0.0227
p53_R270H_Genes_identified_as_Clonal_pathways	GO:0071396	cellular response to lipid	TRIM24,UBR5,CDK19,EP300	0.0196
p53_R270H_Genes_identified_as_Clonal_pathways	GO:0071407	cellular response to organic cyclic compound	TRIM24,KDM1A,UBR5,EP300	0.0129
p53_R270H_Genes_identified_as_Clonal_pathways	GO:0007417	central nervous system development	SRGAP2,NOTCH1,RHEB,KDM1A	0.0227
p53_R270H_Genes_identified_as_Clonal_pathways	GO:0043009	chordate embryonic development	NOTCH1,KDM1A,EP300	0.0304
p53_R270H_Genes_identified_as_Clonal_pathways	GO:0006325	chromatin organization	EPC1,AEBP2,EHMT1,KDM1A,UBR5,PHF2,EP300,RYBP	0.000412
p53_R270H_Genes_identified_as_Clonal_pathways	GO:0016569	covalent chromatin modification	EPC1,EHMT1,KDM1A,UBR5,PHF2,EP300,RYBP	0.000357
p53_R270H_Genes_identified_as_Clonal_pathways	GO:0048589	developmental growth	NOTCH1,KDM1A,EP300	0.0311
p53_R270H_Genes_identified_as_Clonal_pathways	GO:0060560	developmental growth involved in morphogenesis	NOTCH1,KDM1A,EP300	0.00897
p53_R270H_Genes_identified_as_Clonal_pathways	GO:0009792	embryo development ending in birth or egg hatching	NOTCH1,KDM1A,EP300	0.0312
p53_R270H_Genes_identified_as_Clonal_pathways	GO:0007167	enzyme linked receptor protein signaling pathway	MET,NOTCH1,RAB7	0.00713
p53_R270H_Genes_identified_as_Clonal_pathways	GO:0002064	epithelial cell development	MET,NOTCH1,RHEB	0.00398
p53_R270H_Genes_identified_as_Clonal_pathways	GO:0030855	epithelial cell differentiation	MET,NOTCH1,RHEB	0.0117
p53_R270H_Genes_identified_as_Clonal_pathways	GO:0072594	establishment of protein localization to organelle	UBR5,EP300,RAB7	0.0185
p53_R270H_Genes_identified_as_Clonal_pathways	GO:0006887	exocytosis	NOTCH1,NSF,ARFGEF2,RAB7	0.00582
p53_R270H_Genes_identified_as_Clonal_pathways	GO:0030900	forebrain development	SRGAP2,NOTCH1,KDM1A	0.0186
p53_R270H_Genes_identified_as_Clonal_pathways	GO:0042063	gliogenesis	SRGAP2,NOTCH1,RHEB	0.0127
p53_R270H_Genes_identified_as_Clonal_pathways	GO:0040007	growth	EPC1,NOTCH1,KDM1A,EP300	0.0203
p53_R270H_Genes_identified_as_Clonal_pathways	GO:0060322	head development	SRGAP2,NOTCH1,KDM1A	0.0468
p53_R270H_Genes_identified_as_Clonal_pathways	GO:0007507	heart development	TAB2,NOTCH1,TGFBR3,EP300	0.0257
p53_R270H_Genes_identified_as_Clonal_pathways	GO:0048534	hematopoietic or lymphoid organ development	NOTCH1,CBFB,KDM1A,EP300	0.0171
p53_R270H_Genes_identified_as_Clonal_pathways	GO:0030097	hemopoiesis	NOTCH1,CBFB,KDM1A,EP300	0.0154
p53_R270H_Genes_identified_as_Clonal_pathways	GO:0016570	histone modification	EPC1,EHMT1,KDM1A,UBR5,PHF2,EP300,RYBP	0.000357
p53_R270H_Genes_identified_as_Clonal_pathways	GO:0016574	histone ubiquitination	KDM1A,UBR5,RYBP	0.00159
p53_R270H_Genes_identified_as_Clonal_pathways	GO:0002520	immune system development	NOTCH1,CBFB,KDM1A,EP300	0.0188
p53_R270H_Genes_identified_as_Clonal_pathways	GO:0051170	import into nucleus	UBR5,BACH2,EP300	0.0115
p53_R270H_Genes_identified_as_Clonal_pathways	GO:0098771	inorganic ion homeostasis	TMEM165,TRIM24,RAB7	0.0107
p53_R270H_Genes_identified_as_Clonal_pathways	GO:0044419	interspecies interaction between organisms	NOTCH1,EP300,RAB7	0.00627
p53_R270H_Genes_identified_as_Clonal_pathways	GO:0006886	intracellular protein transport	NSF,UBR5,TBC1D22A,EP300,RAB7	0.0129
p53_R270H_Genes_identified_as_Clonal_pathways	GO:0030522	intracellular receptor signaling pathway	TRIM24,UBR5,EP300	0.0108
p53_R270H_Genes_identified_as_Clonal_pathways	GO:0050801	ion homeostasis	TMEM165,TRIM24,RAB7	0.0115
p53_R270H_Genes_identified_as_Clonal_pathways	GO:0002521	leukocyte differentiation	CBFB,KDM1A,EP300	0.0217
p53_R270H_Genes_identified_as_Clonal_pathways	GO:0007017	microtubule-based process	MET,SRGAP2,KIF13B	0.045
p53_R270H_Genes_identified_as_Clonal_pathways	GO:0048871	multicellular organismal homeostasis	MET,NOTCH1,RAB7	0.00193
p53_R270H_Genes_identified_as_Clonal_pathways	GO:0055001	muscle cell development	NOTCH1,KDM1A,EP300	0.00662
p53_R270H_Genes_identified_as_Clonal_pathways	GO:0042692	muscle cell differentiation	EPC1,NOTCH1,KDM1A,EP300	0.00515
p53_R270H_Genes_identified_as_Clonal_pathways	GO:0061061	muscle structure development	EPC1,NOTCH1,KDM1A,EP300	0.0106
p53_R270H_Genes_identified_as_Clonal_pathways	GO:0030099	myeloid cell differentiation	CBFB,KDM1A,EP300	0.0138
p53_R270H_Genes_identified_as_Clonal_pathways	GO:0043066	negative regulation of apoptotic process	RASA1,NOTCH1,EP300	0.0171
p53_R270H_Genes_identified_as_Clonal_pathways	GO:0007162	negative regulation of cell adhesion	RASA1,NOTCH1,CBFB	0.0079
p53_R270H_Genes_identified_as_Clonal_pathways	GO:0010721	negative regulation of cell development	SRGAP2,NOTCH1,KDM1A	0.0156
p53_R270H_Genes_identified_as_Clonal_pathways	GO:0045596	negative regulation of cell differentiation	SRGAP2,NOTCH1,CBFB,KDM1A	0.0186
p53_R270H_Genes_identified_as_Clonal_pathways	GO:0051271	negative regulation of cellular component movement	SRGAP2,NOTCH1,TGFBR3	0.0233
p53_R270H_Genes_identified_as_Clonal_pathways	GO:0051129	negative regulation of cellular component organization	MET,NOTCH1,KDM1A,UBR5,PHF2,EP300	0.00225
p53_R270H_Genes_identified_as_Clonal_pathways	GO:1905268	negative regulation of chromatin organization	KDM1A,UBR5,PHF2	0.00174
p53_R270H_Genes_identified_as_Clonal_pathways	GO:2001251	negative regulation of chromosome organization	KDM1A,UBR5,PHF2	0.00582
p53_R270H_Genes_identified_as_Clonal_pathways	GO:0051961	negative regulation of nervous system development	SRGAP2,NOTCH1,KDM1A	0.0138
p53_R270H_Genes_identified_as_Clonal_pathways	GO:0050768	negative regulation of neurogenesis	SRGAP2,NOTCH1,KDM1A	0.0132
p53_R270H_Genes_identified_as_Clonal_pathways	GO:0010639	negative regulation of organelle organization	MET,KDM1A,UBR5,PHF2	0.00713
p53_R270H_Genes_identified_as_Clonal_pathways	GO:0043069	negative regulation of programmed cell death	MET,RASA1,NOTCH1,EP300	0.00627
p53_R270H_Genes_identified_as_Clonal_pathways	GO:0000122	negative regulation of transcription by RNA polymerase II	EPC1,NOTCH1,AEBP2,CBFB,EHMT1,KDM1A,TRPS1,BACH2,EP300,RYBP	0.000139
p53_R270H_Genes_identified_as_Clonal_pathways	GO:0031175	neuron projection development	SRGAP2,NOTCH1,KDM1A,EP300,KIF13B	0.0111
p53_R270H_Genes_identified_as_Clonal_pathways	GO:0048812	neuron projection morphogenesis	SRGAP2,NOTCH1,KDM1A,EP300,KIF13B	0.00515
p53_R270H_Genes_identified_as_Clonal_pathways	GO:0051169	nuclear transport	UBR5,BACH2,EP300	0.0242
p53_R270H_Genes_identified_as_Clonal_pathways	GO:0006913	nucleocytoplasmic transport	UBR5,BACH2,EP300	0.0242
p53_R270H_Genes_identified_as_Clonal_pathways	GO:0070925	organelle assembly	NOTCH1,EP300,RAB7	0.0125
p53_R270H_Genes_identified_as_Clonal_pathways	GO:0018205	peptidyl-lysine modification	EPC1,EHMT1,KDM1A,EP300	0.00792
p53_R270H_Genes_identified_as_Clonal_pathways	GO:0120031	plasma membrane bounded cell projection assembly	SRGAP2,NOTCH1,SEPT9	0.0485
p53_R270H_Genes_identified_as_Clonal_pathways	GO:0120039	plasma membrane bounded cell projection morphogenesis	SRGAP2,NOTCH1,KDM1A,EP300,KIF13B	0.00531
p53_R270H_Genes_identified_as_Clonal_pathways	GO:0043547	positive regulation of GTPase activity	RASA1,SRGAP2,TBC1D22A	0.0244
p53_R270H_Genes_identified_as_Clonal_pathways	GO:0043065	positive regulation of apoptotic process	FAF1,NOTCH1,CDK19,RYBP	0.0225
p53_R270H_Genes_identified_as_Clonal_pathways	GO:0051099	positive regulation of binding	MET,KDM1A,EP300	0.00718
p53_R270H_Genes_identified_as_Clonal_pathways	GO:0009896	positive regulation of catabolic process	FAF1,RNF19A,NSF,RAB7	0.00985
p53_R270H_Genes_identified_as_Clonal_pathways	GO:0010942	positive regulation of cell death	FAF1,NOTCH1,CDK19,EP300,RYBP	0.0113
p53_R270H_Genes_identified_as_Clonal_pathways	GO:0010720	positive regulation of cell development	NOTCH1,RHEB,KDM1A,EP300	0.0103
p53_R270H_Genes_identified_as_Clonal_pathways	GO:0031346	positive regulation of cell projection organization	KDM1A,EP300,SEPT9	0.0411
p53_R270H_Genes_identified_as_Clonal_pathways	GO:0043902	positive regulation of multi-organism process	NOTCH1,EP300,RAB7	0.00193
p53_R270H_Genes_identified_as_Clonal_pathways	GO:0051962	positive regulation of nervous system development	NOTCH1,RHEB,KDM1A,EP300	0.00985
p53_R270H_Genes_identified_as_Clonal_pathways	GO:0050769	positive regulation of neurogenesis	NOTCH1,RHEB,KDM1A,EP300	0.00838
p53_R270H_Genes_identified_as_Clonal_pathways	GO:0010638	positive regulation of organelle organization	MET,KDM1A,EP300,SEPT9	0.0227
p53_R270H_Genes_identified_as_Clonal_pathways	GO:0042327	positive regulation of phosphorylation	RASA1,NOTCH1,EP300	0.019
p53_R270H_Genes_identified_as_Clonal_pathways	GO:0043068	positive regulation of programmed cell death	FAF1,NOTCH1,CDK19,RYBP	0.0227
p53_R270H_Genes_identified_as_Clonal_pathways	GO:0045732	positive regulation of protein catabolic process	FAF1,RNF19A,NSF,RAB7	0.00384
p53_R270H_Genes_identified_as_Clonal_pathways	GO:0001934	positive regulation of protein phosphorylation	RASA1,NOTCH1,EP300	0.0179
p53_R270H_Genes_identified_as_Clonal_pathways	GO:0048524	positive regulation of viral process	NOTCH1,EP300,RAB7	0.000877
p53_R270H_Genes_identified_as_Clonal_pathways	GO:0030163	protein catabolic process	FAF1,RNF19A,TRIM24,NSF,RYBP,RAB7	0.00662
p53_R270H_Genes_identified_as_Clonal_pathways	GO:0032446	protein modification by small protein conjugation	RNF19A,TRIM24,CBFB,KDM1A,UBR5,SPSB1,RYBP	0.00154
p53_R270H_Genes_identified_as_Clonal_pathways	GO:0070647	protein modification by small protein conjugation or removal	RNF19A,TRIM24,CBFB,KDM1A,UBR5,SPSB1,RYBP	0.00185
p53_R270H_Genes_identified_as_Clonal_pathways	GO:0000209	protein polyubiquitination	RNF19A,CBFB,UBR5	0.0086
p53_R270H_Genes_identified_as_Clonal_pathways	GO:0016567	protein ubiquitination	RNF19A,TRIM24,CBFB,KDM1A,UBR5,SPSB1,RYBP	0.0014
p53_R270H_Genes_identified_as_Clonal_pathways	GO:0051052	regulation of DNA metabolic process	FAF1,KDM1A,UBR5	0.0263
p53_R270H_Genes_identified_as_Clonal_pathways	GO:0051090	regulation of DNA-binding transcription factor activity	FAF1,KDM1A,EP300	0.0233
p53_R270H_Genes_identified_as_Clonal_pathways	GO:0043087	regulation of GTPase activity	RASA1,SRGAP2,TBC1D22A	0.0309
p53_R270H_Genes_identified_as_Clonal_pathways	GO:0046578	regulation of Ras protein signal transduction	MET,RASA1,NOTCH1	0.00154
p53_R270H_Genes_identified_as_Clonal_pathways	GO:0032956	regulation of actin cytoskeleton organization	MET,RASA1,EP300	0.00531
p53_R270H_Genes_identified_as_Clonal_pathways	GO:0032970	regulation of actin filament-based process	MET,RASA1,EP300	0.00627
p53_R270H_Genes_identified_as_Clonal_pathways	GO:0090066	regulation of anatomical structure size	RASA1,KDM1A,EP300	0.0207
p53_R270H_Genes_identified_as_Clonal_pathways	GO:0051098	regulation of binding	MET,TGFBR3,KDM1A,EP300	0.0129
p53_R270H_Genes_identified_as_Clonal_pathways	GO:0009894	regulation of catabolic process	FAF1,RNF19A,NSF,RYBP,RAB7	0.011
p53_R270H_Genes_identified_as_Clonal_pathways	GO:0030155	regulation of cell adhesion	FAF1,RASA1,NOTCH1,CBFB	0.0194
p53_R270H_Genes_identified_as_Clonal_pathways	GO:0060284	regulation of cell development	SRGAP2,NOTCH1,RHEB,KDM1A,EP300,KIF13B	0.00531
p53_R270H_Genes_identified_as_Clonal_pathways	GO:0031344	regulation of cell projection organization	KDM1A,EP300,KIF13B	0.0335
p53_R270H_Genes_identified_as_Clonal_pathways	GO:0044087	regulation of cellular component biogenesis	MET,RASA1,NOTCH1,EP300,RAB7	0.00154
p53_R270H_Genes_identified_as_Clonal_pathways	GO:0032535	regulation of cellular component size	RASA1,KDM1A,EP300	0.0132
p53_R270H_Genes_identified_as_Clonal_pathways	GO:1903362	regulation of cellular protein catabolic process	FAF1,RNF19A,RYBP	0.0132
p53_R270H_Genes_identified_as_Clonal_pathways	GO:1903827	regulation of cellular protein localization	KDM1A,UBR5,EP300	0.0268
p53_R270H_Genes_identified_as_Clonal_pathways	GO:0080135	regulation of cellular response to stress	MET,KDM1A,UBR5	0.0392
p53_R270H_Genes_identified_as_Clonal_pathways	GO:1902275	regulation of chromatin organization	KDM1A,UBR5,PHF2,EP300	0.00188
p53_R270H_Genes_identified_as_Clonal_pathways	GO:0033044	regulation of chromosome organization	KDM1A,UBR5,PHF2,EP300	0.00582
p53_R270H_Genes_identified_as_Clonal_pathways	GO:0051493	regulation of cytoskeleton organization	MET,RASA1,EP300	0.00897
p53_R270H_Genes_identified_as_Clonal_pathways	GO:0045995	regulation of embryonic development	NOTCH1,EHMT1,KDM1A	0.00671
p53_R270H_Genes_identified_as_Clonal_pathways	GO:0040029	regulation of gene expression, epigenetic	EPC1,PHF2,EP300	0.00713
p53_R270H_Genes_identified_as_Clonal_pathways	GO:0040008	regulation of growth	EPC1,NOTCH1,EP300	0.0194
p53_R270H_Genes_identified_as_Clonal_pathways	GO:1903706	regulation of hemopoiesis	NOTCH1,CBFB,KDM1A	0.0141
p53_R270H_Genes_identified_as_Clonal_pathways	GO:0031056	regulation of histone modification	KDM1A,UBR5,EP300	0.00696
p53_R270H_Genes_identified_as_Clonal_pathways	GO:0043900	regulation of multi-organism process	NOTCH1,EP300,RAB7	0.00627
p53_R270H_Genes_identified_as_Clonal_pathways	GO:0051147	regulation of muscle cell differentiation	EPC1,NOTCH1,EP300	0.00388
p53_R270H_Genes_identified_as_Clonal_pathways	GO:0051960	regulation of nervous system development	SRGAP2,NOTCH1,RHEB,KDM1A,EP300,KIF13B	0.00495
p53_R270H_Genes_identified_as_Clonal_pathways	GO:0050767	regulation of neurogenesis	SRGAP2,NOTCH1,RHEB,KDM1A,EP300,KIF13B	0.00379
p53_R270H_Genes_identified_as_Clonal_pathways	GO:0045664	regulation of neuron differentiation	NOTCH1,KDM1A,EP300,KIF13B	0.0119
p53_R270H_Genes_identified_as_Clonal_pathways	GO:0010975	regulation of neuron projection development	KDM1A,EP300,KIF13B	0.0225
p53_R270H_Genes_identified_as_Clonal_pathways	GO:0120035	regulation of plasma membrane bounded cell projection organization	KDM1A,EP300,KIF13B	0.0329
p53_R270H_Genes_identified_as_Clonal_pathways	GO:0043393	regulation of protein binding	MET,TGFBR3,KDM1A,EP300	0.00665
p53_R270H_Genes_identified_as_Clonal_pathways	GO:0042176	regulation of protein catabolic process	FAF1,RNF19A,NSF,RYBP,RAB7	0.00262
p53_R270H_Genes_identified_as_Clonal_pathways	GO:0043254	regulation of protein complex assembly	MET,RASA1,EP300	0.00713
p53_R270H_Genes_identified_as_Clonal_pathways	GO:0030162	regulation of proteolysis	RNF19A,EP300,RYBP	0.0442
p53_R270H_Genes_identified_as_Clonal_pathways	GO:0032101	regulation of response to external stimulus	MET,NOTCH1,TRIM24	0.0106
p53_R270H_Genes_identified_as_Clonal_pathways	GO:0051046	regulation of secretion	NOTCH1,EP300,RAB7	0.0134
p53_R270H_Genes_identified_as_Clonal_pathways	GO:1903530	regulation of secretion by cell	NOTCH1,EP300,RAB7	0.0125
p53_R270H_Genes_identified_as_Clonal_pathways	GO:0051056	regulation of small GTPase mediated signal transduction	MET,RASA1,NOTCH1	0.00159
p53_R270H_Genes_identified_as_Clonal_pathways	GO:0051153	regulation of striated muscle cell differentiation	EPC1,NOTCH1,EP300	0.00218
p53_R270H_Genes_identified_as_Clonal_pathways	GO:1902903	regulation of supramolecular fiber organization	MET,RASA1,EP300	0.00573
p53_R270H_Genes_identified_as_Clonal_pathways	GO:0043903	regulation of symbiosis, encompassing mutualism through parasitism	NOTCH1,EP300,RAB7	0.00224
p53_R270H_Genes_identified_as_Clonal_pathways	GO:0060627	regulation of vesicle-mediated transport	NOTCH1,NSF,TBC1D22A,RAB7	0.0132
p53_R270H_Genes_identified_as_Clonal_pathways	GO:0050792	regulation of viral process	NOTCH1,EP300,RAB7	0.00188
p53_R270H_Genes_identified_as_Clonal_pathways	GO:0046677	response to antibiotic	MET,EHMT1,KDM1A	0.0227
p53_R270H_Genes_identified_as_Clonal_pathways	GO:0033993	response to lipid	NOTCH1,TGFBR3,TRIM24,UBR5,CDK19,EP300	0.0132
p53_R270H_Genes_identified_as_Clonal_pathways	GO:0048545	response to steroid hormone	NOTCH1,UBR5,EP300	0.0196
p53_R270H_Genes_identified_as_Clonal_pathways	GO:0032940	secretion by cell	NOTCH1,NSF,EP300,ARFGEF2,RAB7	0.0141
p53_R270H_Genes_identified_as_Clonal_pathways	GO:0072331	signal transduction by p53 class mediator	TRIM24,KDM1A,EP300	0.00463
p53_R270H_Genes_identified_as_Clonal_pathways	GO:0007264	small GTPase mediated signal transduction	MET,RASA1,NOTCH1,RHEB	0.00185
p53_R270H_Genes_identified_as_Clonal_pathways	GO:0051146	striated muscle cell differentiation	EPC1,NOTCH1,EP300	0.00727
p53_R270H_Genes_identified_as_Clonal_pathways	GO:0097435	supramolecular fiber organization	MET,RASA1,EP300	0.0106
p53_R270H_Genes_identified_as_Clonal_pathways	GO:0044403	symbiont process	NOTCH1,EP300,RAB7	0.00573
p53_R270H_Genes_identified_as_Clonal_pathways	GO:0007169	transmembrane receptor protein tyrosine kinase signaling pathway	MET,NOTCH1,RAB7	0.00457
p53_R270H_Genes_identified_as_Clonal_pathways	GO:0035239	tube morphogenesis	MET,RASA1,NOTCH1	0.00713
p53_R270H_Genes_identified_as_Clonal_pathways	GO:0007033	vacuole organization	PIK3C2B,TMEM165,RAB7	0.00212
p53_R270H_Genes_identified_as_Clonal_pathways	GO:0001944	vasculature development	RASA1,EPC1,NOTCH1	0.0206
p53_R270H_Genes_identified_as_Clonal_pathways	GO:0016050	vesicle organization	TBC1D22A,ARFGEF2,RAB7	0.0171
p53_R270H_Genes_identified_as_Clonal_pathways	GO:0016032	viral process	NOTCH1,EP300,RAB7	0.00457

## Sheet: PIK3CA_EK
Subgroup	term.id	term.name	intersection	p.value	num_unique_screens
PIK3CA_EK	REAC:R-MMU-1266738	Developmental Biology	JUP,MET,NCK2	0.0232	3
PIK3CA_EK	REAC:R-MMU-9006934	Signaling by Receptor Tyrosine Kinases	JUP,MET,NCK2	0.0222	3
PIK3CA_EK	GO:0030029	actin filament-based process	JUP,MET,NCK2	0.0473	3
PIK3CA_EK	GO:0001667	ameboidal-type cell migration	JUP,MET,FBXW7	0.0441	3
PIK3CA_EK	GO:0097190	apoptotic signaling pathway	NACC2,FBXW7,NCK2	0.0482	2
PIK3CA_EK	GO:0035690	cellular response to drug	JUP,MET,ABCC2	0.0436	3
PIK3CA_EK	GO:0032870	cellular response to hormone stimulus	ABCC2,EPRS,KDM3A	0.0484	2
PIK3CA_EK	GO:0071407	cellular response to organic cyclic compound	JUP,ABCC2,KDM3A	0.0441	1
PIK3CA_EK	GO:0043542	endothelial cell migration	JUP,MET,FBXW7	0.0376	3
PIK3CA_EK	GO:0010631	epithelial cell migration	JUP,MET,FBXW7	0.044	3
PIK3CA_EK	GO:0090132	epithelium migration	JUP,MET,FBXW7	0.044	3
PIK3CA_EK	GO:0006886	intracellular protein transport	JUP,FBXW7,SMG7,RAB2A,TBC1D30	0.0436	3
PIK3CA_EK	GO:0097193	intrinsic apoptotic signaling pathway	NACC2,FBXW7,NCK2	0.0441	1
PIK3CA_EK	GO:0010876	lipid localization	ABCC2,EPRS,ANO6	0.0473	1
PIK3CA_EK	GO:0006869	lipid transport	ABCC2,EPRS,ANO6	0.0447	1
PIK3CA_EK	GO:0051129	negative regulation of cellular component organization	MET,TBC1D30,KDM3A	0.0441	3
PIK3CA_EK	GO:0010639	negative regulation of organelle organization	MET,TBC1D30,KDM3A	0.0392	2
PIK3CA_EK	GO:0000122	negative regulation of transcription by RNA polymerase II	ZFP148,NACC2,SP3,NCK2	0.0441	3
PIK3CA_EK	GO:0043065	positive regulation of apoptotic process	NACC2,FBXW7,ANO6,NCK2	0.0441	3
PIK3CA_EK	GO:2001235	positive regulation of apoptotic signaling pathway	NACC2,FBXW7,NCK2	0.0376	3
PIK3CA_EK	GO:0010942	positive regulation of cell death	NACC2,FBXW7,ANO6,NCK2	0.0448	3
PIK3CA_EK	GO:2001244	positive regulation of intrinsic apoptotic signaling pathway	NACC2,FBXW7,NCK2	0.0164	1
PIK3CA_EK	GO:0010638	positive regulation of organelle organization	MET,FBXW7,NCK2	0.0472	3
PIK3CA_EK	GO:0043068	positive regulation of programmed cell death	NACC2,FBXW7,ANO6,NCK2	0.0441	3
PIK3CA_EK	GO:0010608	posttranscriptional regulation of gene expression	EPRS,NACC2,SMG7,NCK2	0.0436	1
PIK3CA_EK	GO:0032970	regulation of actin filament-based process	JUP,MET,NCK2	0.0441	3
PIK3CA_EK	GO:2001233	regulation of apoptotic signaling pathway	NACC2,FBXW7,NCK2	0.0441	2
PIK3CA_EK	GO:0080135	regulation of cellular response to stress	MET,NACC2,FBXW7,NCK2	0.0436	3
PIK3CA_EK	GO:0010594	regulation of endothelial cell migration	JUP,MET,FBXW7	0.0376	3
PIK3CA_EK	GO:0010632	regulation of epithelial cell migration	JUP,MET,FBXW7	0.0392	3
PIK3CA_EK	GO:2001242	regulation of intrinsic apoptotic signaling pathway	NACC2,FBXW7,NCK2	0.0376	1
PIK3CA_EK	GO:0006979	response to oxidative stress	MET,ABCC2,FBXW7	0.0441	2
PIK3CA_EK	GO:0090130	tissue migration	JUP,MET,FBXW7	0.0441	3
PIK3CA_EK	GO:0007169	transmembrane receptor protein tyrosine kinase signaling pathway	MET,FBXW7,NCK2	0.0456	3

## Sheet: PIK3CA_HR
Subgroup	term.id	term.name	intersection	p.value	num_unique_screens
PIK3CA_HR	GO:0030509	BMP signaling pathway	SMAD4,SMAD2,NOTCH1	0.00488	2
PIK3CA_HR	REAC:R-MMU-5621481	C-type lectin receptors (CLRs)	MAP3K14,CUL1,KRAS,PSMA5	0.00691	2
PIK3CA_HR	REAC:R-MMU-5607764	CLEC7A (Dectin-1) signaling	MAP3K14,CUL1,PSMA5	0.0188	2
PIK3CA_HR	REAC:R-MMU-69306	DNA Replication	CDC7,CUL1,PSMA5	0.027	1
PIK3CA_HR	GO:0006259	DNA metabolic process	ACTR8,SIRT1,CDC7,MAP2K4,TET2	0.0354	1
PIK3CA_HR	GO:0006281	DNA repair	ACTR8,SIRT1,CDC7	0.0484	1
PIK3CA_HR	REAC:R-MMU-5607761	Dectin-1 mediated noncanonical NF-kB signaling	MAP3K14,CUL1,PSMA5	0.00816	2
PIK3CA_HR	REAC:R-MMU-195253	Degradation of beta-catenin by the destruction complex	APC,AXIN1,CUL1	0.00271	2
PIK3CA_HR	REAC:R-MMU-5688426	Deubiquitination	APC,TGFBR1,ACTR8,AXIN1,SMAD4,SMAD2,PSMA5	0.00161	2
PIK3CA_HR	REAC:R-MMU-1266738	Developmental Biology	JUP,RASA1,SMAD4,KRAS	0.00674	3
PIK3CA_HR	REAC:R-MMU-2454202	Fc epsilon receptor (FCERI) signaling	CUL1,KRAS,MAP2K4,PSMA5	0.00841	2
PIK3CA_HR	REAC:R-MMU-69206	G1/S Transition	CDC7,CUL1,PSMA5	0.022	1
PIK3CA_HR	REAC:R-MMU-212436	Generic Transcription Pathway	SMAD4,RNF2,NOTCH1,CUL1,KRAS	0.0055	2
PIK3CA_HR	GO:0000165	MAPK cascade	TGFBR1,NF1,SMAD4,NOTCH1,KRAS,MAP2K4	0.00459	2
PIK3CA_HR	REAC:R-MMU-5683057	MAPK family signaling cascades	MET,NF1,RASA1,KRAS,PSMA5	0.00881	2
PIK3CA_HR	REAC:R-MMU-5684996	MAPK1/MAPK3 signaling	MET,NF1,RASA1,KRAS,PSMA5	0.0073	2
PIK3CA_HR	REAC:R-MMU-453279	Mitotic G1-G1/S phases	CDC7,CUL1,PSMA5	0.029	1
PIK3CA_HR	REAC:R-MMU-5676590	NIK-->noncanonical NF-kB signaling	MAP3K14,CUL1,PSMA5	0.00816	2
PIK3CA_HR	REAC:R-MMU-5673001	RAF/MAP kinase cascade	MET,NF1,RASA1,KRAS,PSMA5	0.00724	2
PIK3CA_HR	REAC:R-MMU-73857	RNA Polymerase II Transcription	SMAD4,RNF2,NOTCH1,CUL1,KRAS	0.00724	1
PIK3CA_HR	GO:0007265	Ras protein signal transduction	MET,NF1,RASA1,NOTCH1,KRAS	0.00191	2
PIK3CA_HR	REAC:R-MMU-5658442	Regulation of RAS by GAPs	NF1,RASA1,KRAS,PSMA5	0.00161	1
PIK3CA_HR	GO:0060395	SMAD protein signal transduction	TGFBR1,SMAD4,SMAD2	0.00204	2
PIK3CA_HR	REAC:R-MMU-9006934	Signaling by Receptor Tyrosine Kinases	JUP,RASA1,KRAS	0.0145	3
PIK3CA_HR	REAC:R-MMU-170834	Signaling by TGF-beta Receptor Complex	TGFBR1,SMAD4,SMAD2	0.00674	2
PIK3CA_HR	REAC:R-MMU-9006936	Signaling by TGF-beta family members	TGFBR1,SMAD4,SMAD2	0.00911	2
PIK3CA_HR	REAC:R-MMU-194138	Signaling by VEGF	JUP,RASA1,KRAS	0.00161	1
PIK3CA_HR	REAC:R-MMU-195721	Signaling by WNT	APC,AXIN1,CUL1	0.022	2
PIK3CA_HR	REAC:R-MMU-2173789	TGF-beta receptor signaling activates SMADs	TGFBR1,SMAD4,SMAD2	0.00161	2
PIK3CA_HR	REAC:R-MMU-5668541	TNFR2 non-canonical NF-kB pathway	MAP3K14,CUL1,PSMA5	0.0222	2
PIK3CA_HR	REAC:R-MMU-8878166	Transcriptional regulation by RUNX2	SMAD4,CUL1,PSMA5	0.00816	2
PIK3CA_HR	REAC:R-MMU-8878159	Transcriptional regulation by RUNX3	SMAD4,NOTCH1,KRAS	0.00161	2
PIK3CA_HR	REAC:R-MMU-5689880	Ub-specific processing proteases	TGFBR1,AXIN1,SMAD4,SMAD2,PSMA5	0.00483	2
PIK3CA_HR	REAC:R-MMU-4420097	VEGFA-VEGFR2 Pathway	JUP,RASA1,KRAS	0.00161	1
PIK3CA_HR	GO:0016055	Wnt signaling pathway	APC,AXIN1,DDIT3,NOTCH1	0.00213	2
PIK3CA_HR	GO:0030036	actin cytoskeleton organization	TGFBR1,MET,NF1,RASA1,SMAD4,KRAS	0.00286	2
PIK3CA_HR	GO:0007015	actin filament organization	TGFBR1,MET,RASA1	0.0391	2
PIK3CA_HR	GO:0030029	actin filament-based process	JUP,TGFBR1,MET,NF1,RASA1,SMAD4,KRAS	0.00151	3
PIK3CA_HR	GO:0032147	activation of protein kinase activity	TGFBR1,MAP3K14,AXIN1,MAP2K4	0.00888	2
PIK3CA_HR	GO:0031032	actomyosin structure organization	TGFBR1,MET,SMAD4	0.0107	2
PIK3CA_HR	GO:0001667	ameboidal-type cell migration	JUP,TGFBR1,MET,SIRT1,NF1,NOTCH1	0.000778	3
PIK3CA_HR	GO:0060249	anatomical structure homeostasis	NF1,NOTCH1,KRAS,ANKRD11	0.0237	1
PIK3CA_HR	GO:0071695	anatomical structure maturation	BCL11A,NF1,DDIT3	0.00878	2
PIK3CA_HR	GO:0001525	angiogenesis	JUP,PNPLA6,TGFBR1,SIRT1,NF1,NOTCH1	0.00123	1
PIK3CA_HR	GO:0009887	animal organ morphogenesis	PNPLA6,TGFBR1,NF1,NIPBL,SMAD4,SMAD2,COL5A1,NOTCH1,CUL1,KRAS,TET2	0.000148	2
PIK3CA_HR	GO:0009948	anterior/posterior axis specification	SMAD4,DDIT3,RNF2	0.000306	1
PIK3CA_HR	GO:0009952	anterior/posterior pattern specification	TGFBR1,SMAD4,SMAD2,DDIT3,RNF2,NOTCH1	0.000148	2
PIK3CA_HR	GO:0097190	apoptotic signaling pathway	TGFBR1,SIRT1,NF1,DDIT3,ACAA2	0.0138	2
PIK3CA_HR	GO:0048736	appendage development	NIPBL,SMAD4,NOTCH1	0.00191	2
PIK3CA_HR	GO:0035107	appendage morphogenesis	NIPBL,SMAD4,NOTCH1	0.00146	2
PIK3CA_HR	GO:0060840	artery development	TGFBR1,NF1,NOTCH1	0.00286	2
PIK3CA_HR	GO:0048844	artery morphogenesis	TGFBR1,NF1,NOTCH1	0.00198	2
PIK3CA_HR	GO:0048708	astrocyte differentiation	NF1,NOTCH1,KRAS	0.00213	2
PIK3CA_HR	GO:0009798	axis specification	SMAD4,SMAD2,DDIT3,RNF2,NOTCH1	4.65e-05	2
PIK3CA_HR	GO:0061564	axon development	BCL11A,SMAD4,NOTCH1,EXT1	0.026	2
PIK3CA_HR	GO:0007409	axonogenesis	BCL11A,SMAD4,NOTCH1,EXT1	0.0217	2
PIK3CA_HR	GO:0007610	behavior	NF1,KRAS,PROKR2,ZFX	0.0346	1
PIK3CA_HR	GO:0008015	blood circulation	JUP,SIRT1,PROKR2	0.0414	1
PIK3CA_HR	GO:0001568	blood vessel development	JUP,PNPLA6,TGFBR1,SIRT1,NF1,RASA1,DDIT3,COL5A1,NOTCH1	0.000148	1
PIK3CA_HR	GO:0043534	blood vessel endothelial cell migration	JUP,SIRT1,NF1,NOTCH1	0.000728	1
PIK3CA_HR	GO:0048514	blood vessel morphogenesis	JUP,PNPLA6,TGFBR1,SIRT1,NF1,RASA1,NOTCH1	0.000694	2
PIK3CA_HR	GO:0010171	body morphogenesis	NIPBL,CRISPLD2,ANKRD11	0.00255	1
PIK3CA_HR	GO:0007420	brain development	NIPBL,NOTCH1,KRAS	0.0132	1
PIK3CA_HR	GO:0048754	branching morphogenesis of an epithelial tube	SMAD4,NOTCH1,KRAS	0.00167	2
PIK3CA_HR	GO:0060070	canonical Wnt signaling pathway	APC,AXIN1,DDIT3,NOTCH1	0.000962	1
PIK3CA_HR	GO:0046395	carboxylic acid catabolic process	SCLY,GPT2,ACAA2	0.0196	1
PIK3CA_HR	GO:0055006	cardiac cell development	SIRT1,SMAD4,NOTCH1,MAP2K4	0.000375	2
PIK3CA_HR	GO:0003205	cardiac chamber development	TGFBR1,SMAD4,NOTCH1	0.00724	2
PIK3CA_HR	GO:0003206	cardiac chamber morphogenesis	TGFBR1,SMAD4,NOTCH1	0.0045	2
PIK3CA_HR	GO:0060317	cardiac epithelial to mesenchymal transition	TGFBR1,SMAD4,NOTCH1	0.000526	2
PIK3CA_HR	GO:0055013	cardiac muscle cell development	SIRT1,SMAD4,MAP2K4	0.00206	1
PIK3CA_HR	GO:0055007	cardiac muscle cell differentiation	SIRT1,SMAD4,MAP2K4	0.00417	1
PIK3CA_HR	GO:0003300	cardiac muscle hypertrophy	SIRT1,SMAD4,NOTCH1,MAP2K4	0.000614	2
PIK3CA_HR	GO:0048738	cardiac muscle tissue development	TGFBR1,SIRT1,SMAD4,NOTCH1,MAP2K4	0.000639	2
PIK3CA_HR	GO:0055017	cardiac muscle tissue growth	TGFBR1,SIRT1,NOTCH1,MAP2K4	0.000526	2
PIK3CA_HR	GO:0055008	cardiac muscle tissue morphogenesis	TGFBR1,SMAD4,NOTCH1	0.00154	2
PIK3CA_HR	GO:0003279	cardiac septum development	TGFBR1,SMAD4,NOTCH1	0.00328	2
PIK3CA_HR	GO:0060411	cardiac septum morphogenesis	TGFBR1,SMAD4,NOTCH1	0.00188	2
PIK3CA_HR	GO:0003231	cardiac ventricle development	TGFBR1,SMAD4,NOTCH1	0.00446	2
PIK3CA_HR	GO:0003208	cardiac ventricle morphogenesis	TGFBR1,SMAD4,NOTCH1	0.00191	2
PIK3CA_HR	GO:0035051	cardiocyte differentiation	SIRT1,SMAD4,NOTCH1,MAP2K4	0.00117	2
PIK3CA_HR	GO:0072358	cardiovascular system development	JUP,PNPLA6,TGFBR1,SIRT1,NF1,RASA1,DDIT3,COL5A1,NOTCH1	0.000148	2
PIK3CA_HR	GO:0007050	cell cycle arrest	APC,DDIT3,NOTCH1	0.00204	1
PIK3CA_HR	GO:0051301	cell division	APC,ACTR8,NOTCH1	0.0215	2
PIK3CA_HR	GO:0045165	cell fate commitment	TGFBR1,SMAD4,SMAD2,NOTCH1	0.00303	2
PIK3CA_HR	GO:0016049	cell growth	BCL11A,TGFBR1,SIRT1,SMAD4,MAP2K4	0.00589	2
PIK3CA_HR	GO:0000902	cell morphogenesis	BCL11A,MET,SMAD4,NOTCH1,CDC7,EXT1	0.0246	2
PIK3CA_HR	GO:0000904	cell morphogenesis involved in differentiation	BCL11A,MET,SMAD4,NOTCH1,EXT1	0.025	2
PIK3CA_HR	GO:0048667	cell morphogenesis involved in neuron differentiation	BCL11A,SMAD4,NOTCH1,EXT1	0.0407	1
PIK3CA_HR	GO:1905114	cell surface receptor signaling pathway involved in cell-cell signaling	APC,AXIN1,DDIT3,NOTCH1	0.00342	2
PIK3CA_HR	GO:0198738	cell-cell signaling by wnt	APC,AXIN1,DDIT3,NOTCH1	0.00216	2
PIK3CA_HR	GO:0031589	cell-substrate adhesion	JUP,RASA1,NOTCH1	0.0023	1
PIK3CA_HR	GO:0034622	cellular protein-containing complex assembly	RASA1,SAMM50,AXIN1,SMAD4	0.0117	2
PIK3CA_HR	GO:0071773	cellular response to BMP stimulus	SMAD4,SMAD2,NOTCH1	0.00578	2
PIK3CA_HR	GO:0006974	cellular response to DNA damage stimulus	APC,ACTR8,SIRT1,NIPBL,CDC7	0.0122	1
PIK3CA_HR	GO:0071214	cellular response to abiotic stimulus	SIRT1,MAP3K14,NIPBL,MAP2K4,PAPD4	0.0035	2
PIK3CA_HR	GO:0071322	cellular response to carbohydrate stimulus	SIRT1,SMAD4,MAP2K4	0.00625	2
PIK3CA_HR	GO:0036294	cellular response to decreased oxygen levels	SIRT1,NOTCH1,ACAA2	0.00931	1
PIK3CA_HR	GO:0035690	cellular response to drug	BCL11A,JUP,MET,SIRT1	0.0109	3
PIK3CA_HR	GO:0104004	cellular response to environmental stimulus	SIRT1,MAP3K14,NIPBL,MAP2K4,PAPD4	0.0035	2
PIK3CA_HR	GO:0071496	cellular response to external stimulus	BCL11A,SIRT1,MAP3K14,MAP2K4,FNIP1	0.00567	2
PIK3CA_HR	GO:0031668	cellular response to extracellular stimulus	BCL11A,SIRT1,FNIP1	0.0436	1
PIK3CA_HR	GO:0071363	cellular response to growth factor stimulus	TGFBR1,SIRT1,RASA1,SMAD4,SMAD2,NOTCH1	0.00208	2
PIK3CA_HR	GO:0071456	cellular response to hypoxia	SIRT1,NOTCH1,ACAA2	0.00826	1
PIK3CA_HR	GO:1901699	cellular response to nitrogen compound	BCL11A,JUP,APC,SIRT1	0.0372	2
PIK3CA_HR	GO:0031669	cellular response to nutrient levels	BCL11A,SIRT1,FNIP1	0.0345	1
PIK3CA_HR	GO:0071417	cellular response to organonitrogen compound	BCL11A,JUP,APC,SIRT1	0.0256	2
PIK3CA_HR	GO:0071453	cellular response to oxygen levels	SIRT1,NOTCH1,ACAA2	0.0116	1
PIK3CA_HR	GO:0071478	cellular response to radiation	SIRT1,NIPBL,PAPD4	0.0156	2
PIK3CA_HR	GO:0071560	cellular response to transforming growth factor beta stimulus	TGFBR1,SIRT1,SMAD4,SMAD2,ZFP451	0.00117	2
PIK3CA_HR	GO:0007417	central nervous system development	NIPBL,NOTCH1,KRAS	0.0223	1
PIK3CA_HR	GO:0006935	chemotaxis	MET,SMAD4,NOTCH1,EXT1	0.0375	2
PIK3CA_HR	GO:0043009	chordate embryonic development	TGFBR1,NF1,NIPBL,SMAD4,SMAD2,NOTCH1,ANKRD11,EXT1	0.00201	2
PIK3CA_HR	GO:0006325	chromatin organization	ACTR8,SIRT1,NIPBL,SMAD4,RNF2,TET2,ZFP451	0.00404	2
PIK3CA_HR	GO:0032922	circadian regulation of gene expression	SIRT1,RBM4B,RAI1	0.0025	1
PIK3CA_HR	GO:0007623	circadian rhythm	SIRT1,RBM4B,PROKR2,RAI1	0.00704	1
PIK3CA_HR	GO:0003013	circulatory system process	JUP,SIRT1,PROKR2	0.0431	1
PIK3CA_HR	GO:0030199	collagen fibril organization	TGFBR1,NF1,COL5A1	0.000932	1
PIK3CA_HR	GO:0061448	connective tissue development	TGFBR1,SIRT1,COL5A1,NOTCH1	0.00266	2
PIK3CA_HR	GO:0016569	covalent chromatin modification	SIRT1,NIPBL,SMAD4,RNF2,TET2,ZFP451	0.00266	2
PIK3CA_HR	GO:1904888	cranial skeletal system development	TGFBR1,NIPBL,SMAD2	0.00147	2
PIK3CA_HR	GO:0001816	cytokine production	SIRT1,SEC14L1,SMAD4,DDIT3,NOTCH1	0.0133	2
PIK3CA_HR	GO:0019221	cytokine-mediated signaling pathway	SIRT1,SMAD4,KRAS	0.0359	1
PIK3CA_HR	GO:0046545	development of primary female sexual characteristics	SIRT1,SMAD4,ZFX	0.0036	1
PIK3CA_HR	GO:0045137	development of primary sexual characteristics	TGFBR1,SIRT1,SMAD4,ZFX	0.00286	2
PIK3CA_HR	GO:0048588	developmental cell growth	BCL11A,SIRT1,MAP2K4	0.0201	2
PIK3CA_HR	GO:0048589	developmental growth	BCL11A,TGFBR1,SIRT1,NIPBL,SMAD4,SMAD2,NOTCH1,MAP2K4,ANKRD11,RAI1,ZFX	0.000148	2
PIK3CA_HR	GO:0021700	developmental maturation	BCL11A,NF1,DDIT3	0.0256	1
PIK3CA_HR	GO:0003006	developmental process involved in reproduction	NIPBL,SMAD4,RNF2,NOTCH1,ZFX	0.000962	2
PIK3CA_HR	GO:0009792	embryo development ending in birth or egg hatching	TGFBR1,NF1,NIPBL,SMAD4,SMAD2,NOTCH1,ANKRD11,EXT1	0.00213	2
PIK3CA_HR	GO:0035113	embryonic appendage morphogenesis	NIPBL,SMAD4,NOTCH1	0.00113	2
PIK3CA_HR	GO:0048701	embryonic cranial skeleton morphogenesis	TGFBR1,NIPBL,SMAD2	0.000863	2
PIK3CA_HR	GO:0030326	embryonic limb morphogenesis	NIPBL,SMAD4,NOTCH1	0.00113	2
PIK3CA_HR	GO:0048598	embryonic morphogenesis	TGFBR1,NIPBL,SMAD4,SMAD2,RNF2,COL5A1,NOTCH1	0.000639	2
PIK3CA_HR	GO:0048562	embryonic organ morphogenesis	TGFBR1,NIPBL,SMAD2,NOTCH1	0.00435	1
PIK3CA_HR	GO:0048706	embryonic skeletal system development	TGFBR1,NIPBL,SMAD2,EXT1	0.0017	2
PIK3CA_HR	GO:0048704	embryonic skeletal system morphogenesis	TGFBR1,NIPBL,SMAD2	0.00266	2
PIK3CA_HR	GO:0003197	endocardial cushion development	TGFBR1,SMAD4,NOTCH1	0.000769	2
PIK3CA_HR	GO:0003272	endocardial cushion formation	TGFBR1,SMAD4,NOTCH1	0.000354	2
PIK3CA_HR	GO:0003203	endocardial cushion morphogenesis	TGFBR1,SMAD4,NOTCH1	0.000526	2
PIK3CA_HR	GO:0035270	endocrine system development	TGFBR1,NF1,SMAD2	0.00597	2
PIK3CA_HR	GO:0007492	endoderm development	SMAD4,SMAD2,COL5A1,NOTCH1,EXT1	0.000161	2
PIK3CA_HR	GO:0045446	endothelial cell differentiation	TGFBR1,MET,SMAD4,NOTCH1	0.000724	2
PIK3CA_HR	GO:0043542	endothelial cell migration	JUP,TGFBR1,MET,SIRT1,NF1,NOTCH1	0.000148	3
PIK3CA_HR	GO:0001935	endothelial cell proliferation	TGFBR1,SIRT1,NF1	0.00549	2
PIK3CA_HR	GO:0003158	endothelium development	TGFBR1,MET,SMAD4,NOTCH1	0.00094	2
PIK3CA_HR	GO:0007167	enzyme linked receptor protein signaling pathway	APC,TGFBR1,MET,SIRT1,SMAD4,SMAD2,NOTCH1,ZFP451	0.00253	2
PIK3CA_HR	GO:0008544	epidermis development	NF1,SMAD4,NOTCH1	0.0213	1
PIK3CA_HR	GO:0030855	epithelial cell differentiation	TGFBR1,MET,SMAD4,NOTCH1	0.0317	2
PIK3CA_HR	GO:0010631	epithelial cell migration	JUP,TGFBR1,MET,SIRT1,NF1,NOTCH1	0.000375	3
PIK3CA_HR	GO:0050673	epithelial cell proliferation	TGFBR1,SIRT1,NF1,NOTCH1	0.00914	2
PIK3CA_HR	GO:0001837	epithelial to mesenchymal transition	TGFBR1,SMAD4,SMAD2,NOTCH1	0.000826	2
PIK3CA_HR	GO:0003198	epithelial to mesenchymal transition involved in endocardial cushion formation	TGFBR1,SMAD4,NOTCH1	0.000229	2
PIK3CA_HR	GO:0060562	epithelial tube morphogenesis	SMAD4,NOTCH1,KRAS	0.00501	2
PIK3CA_HR	GO:0090132	epithelium migration	JUP,TGFBR1,MET,SIRT1,NF1,NOTCH1	0.000375	3
PIK3CA_HR	GO:0072594	establishment of protein localization to organelle	JUP,SIRT1,NF1,SAMM50,DDIT3,SCARB2	0.000569	2
PIK3CA_HR	GO:0030198	extracellular matrix organization	TGFBR1,NF1,COL5A1,NOTCH1,CRISPLD2	0.000587	2
PIK3CA_HR	GO:0043062	extracellular structure organization	TGFBR1,NF1,COL5A1,NOTCH1,CRISPLD2	0.000826	2
PIK3CA_HR	GO:0001654	eye development	TGFBR1,NF1,NIPBL,COL5A1,PAPD4	0.00659	1
PIK3CA_HR	GO:0048592	eye morphogenesis	NF1,NIPBL,COL5A1	0.00657	2
PIK3CA_HR	GO:0060324	face development	NIPBL,CRISPLD2,ANKRD11	0.00238	1
PIK3CA_HR	GO:0060325	face morphogenesis	NIPBL,CRISPLD2,ANKRD11	0.00121	1
PIK3CA_HR	GO:0008585	female gonad development	SIRT1,SMAD4,ZFX	0.00342	1
PIK3CA_HR	GO:0046660	female sex differentiation	SIRT1,SMAD4,ZFX	0.00446	1
PIK3CA_HR	GO:0030900	forebrain development	NF1,NOTCH1,KRAS,PAPD4,EXT1	0.00872	2
PIK3CA_HR	GO:0007276	gamete generation	TGFBR1,SIRT1,SMAD4,RNF2,NOTCH1,ZFX	0.00312	2
PIK3CA_HR	GO:0007369	gastrulation	SMAD4,SMAD2,RNF2,COL5A1,EXT1	0.000826	2
PIK3CA_HR	GO:0048732	gland development	TGFBR1,NF1,SMAD4,SMAD2,NOTCH1,KRAS,TET2	0.000655	2
PIK3CA_HR	GO:0010001	glial cell differentiation	NF1,NOTCH1,KRAS	0.0117	1
PIK3CA_HR	GO:0042063	gliogenesis	NF1,NOTCH1,KRAS	0.0222	1
PIK3CA_HR	GO:0008406	gonad development	TGFBR1,SIRT1,SMAD4,ZFX	0.00266	2
PIK3CA_HR	GO:0040007	growth	BCL11A,TGFBR1,SIRT1,NIPBL,SMAD4,SMAD2,NOTCH1,MAP2K4,ANKRD11,RAI1,ZFX	0.000699	2
PIK3CA_HR	GO:0042633	hair cycle	NF1,NIPBL,SMAD4,NOTCH1	0.000666	2
PIK3CA_HR	GO:0022405	hair cycle process	NF1,SMAD4,NOTCH1	0.00265	1
PIK3CA_HR	GO:0001942	hair follicle development	NF1,SMAD4,NOTCH1	0.00255	1
PIK3CA_HR	GO:0060322	head development	NF1,NIPBL,NOTCH1,KRAS,CRISPLD2,ANKRD11,PAPD4,EXT1	0.00266	2
PIK3CA_HR	GO:0060323	head morphogenesis	NIPBL,CRISPLD2,ANKRD11	0.00165	1
PIK3CA_HR	GO:0007507	heart development	TGFBR1,SIRT1,NF1,NIPBL,SMAD4,SMAD2,COL5A1,NOTCH1,MAP2K4	6.66e-05	2
PIK3CA_HR	GO:0060419	heart growth	TGFBR1,SIRT1,NOTCH1,MAP2K4	0.000605	2
PIK3CA_HR	GO:0003007	heart morphogenesis	TGFBR1,NIPBL,SMAD4,COL5A1,NOTCH1	0.000689	2
PIK3CA_HR	GO:0048534	hematopoietic or lymphoid organ development	BCL11A,TGFBR1,SIRT1,NF1,NOTCH1,FNIP1,TET2,PAPD4	0.00634	2
PIK3CA_HR	GO:0002244	hematopoietic progenitor cell differentiation	NOTCH1,FNIP1,TET2,PAPD4	0.00265	1
PIK3CA_HR	GO:0030097	hemopoiesis	BCL11A,SIRT1,NF1,NOTCH1,FNIP1,TET2,PAPD4	0.0136	2
PIK3CA_HR	GO:0061008	hepaticobiliary system development	NF1,NIPBL,NOTCH1,KRAS,TET2	0.000526	1
PIK3CA_HR	GO:0043966	histone H3 acetylation	SIRT1,SMAD4,ZFP451	0.00266	1
PIK3CA_HR	GO:0061647	histone H3-K9 modification	SIRT1,SMAD4,ZFP451	0.00146	1
PIK3CA_HR	GO:0016573	histone acetylation	SIRT1,SMAD4,ZFP451	0.0122	1
PIK3CA_HR	GO:0034968	histone lysine methylation	SIRT1,SMAD4,TET2	0.00491	2
PIK3CA_HR	GO:0016571	histone methylation	SIRT1,SMAD4,TET2	0.00706	2
PIK3CA_HR	GO:0016570	histone modification	SIRT1,NIPBL,SMAD4,RNF2,TET2,ZFP451	0.0026	2
PIK3CA_HR	GO:0048872	homeostasis of number of cells	NOTCH1,KRAS,ZFX	0.00266	1
PIK3CA_HR	GO:0046879	hormone secretion	SIRT1,SMAD4,SMAD2	0.0244	2
PIK3CA_HR	GO:0009914	hormone transport	SIRT1,SMAD4,SMAD2	0.0258	2
PIK3CA_HR	GO:0002520	immune system development	BCL11A,TGFBR1,SIRT1,NF1,NOTCH1,FNIP1,TET2,PAPD4	0.00788	2
PIK3CA_HR	GO:0051170	import into nucleus	JUP,SIRT1,NF1	0.00814	1
PIK3CA_HR	GO:0001701	in utero embryonic development	TGFBR1,SMAD4,SMAD2,NOTCH1	0.00806	2
PIK3CA_HR	GO:0018393	internal peptidyl-lysine acetylation	SIRT1,SMAD4,ZFP451	0.0127	1
PIK3CA_HR	GO:0006475	internal protein amino acid acetylation	SIRT1,SMAD4,ZFP451	0.0138	1
PIK3CA_HR	GO:0006886	intracellular protein transport	JUP,SIRT1,NF1,SAMM50,SCARB2	0.0148	3
PIK3CA_HR	GO:0001822	kidney development	TGFBR1,NF1,SMAD4,SMAD2,NOTCH1,TET2	0.000526	2
PIK3CA_HR	GO:0072073	kidney epithelium development	SMAD4,SMAD2,NOTCH1	0.00422	1
PIK3CA_HR	GO:0060173	limb development	NIPBL,SMAD4,NOTCH1	0.00191	2
PIK3CA_HR	GO:0035108	limb morphogenesis	NIPBL,SMAD4,NOTCH1	0.00146	2
PIK3CA_HR	GO:0001889	liver development	NF1,NOTCH1,KRAS,TET2	0.00204	1
PIK3CA_HR	GO:0030324	lung development	SMAD2,NOTCH1,KRAS,CRISPLD2	0.00151	2
PIK3CA_HR	GO:0043414	macromolecule methylation	SIRT1,SMAD4,TET2	0.0284	1
PIK3CA_HR	GO:0048232	male gamete generation	SMAD4,NOTCH1,ZFX	0.0118	2
PIK3CA_HR	GO:0048762	mesenchymal cell differentiation	TGFBR1,SMAD4,SMAD2,NOTCH1	0.00184	2
PIK3CA_HR	GO:0060485	mesenchyme development	TGFBR1,SMAD4,SMAD2,NOTCH1	0.00266	2
PIK3CA_HR	GO:0072132	mesenchyme morphogenesis	TGFBR1,SMAD4,SMAD2,NOTCH1	0.000148	2
PIK3CA_HR	GO:0007498	mesoderm development	SMAD4,SMAD2,EXT1	0.00609	2
PIK3CA_HR	GO:0032259	methylation	SIRT1,SMAD4,TET2	0.0393	1
PIK3CA_HR	GO:0000278	mitotic cell cycle	APC,SIRT1,NIPBL,RNF2,CDC7,MAP2K4	0.00498	2
PIK3CA_HR	GO:0043632	modification-dependent macromolecule catabolic process	SIRT1,DDIT3,CUL1,PSMA5	0.0385	2
PIK3CA_HR	GO:0019941	modification-dependent protein catabolic process	SIRT1,DDIT3,CUL1,PSMA5	0.037	2
PIK3CA_HR	GO:0042303	molting cycle	NF1,NIPBL,SMAD4,NOTCH1	0.000666	2
PIK3CA_HR	GO:0022404	molting cycle process	NF1,SMAD4,NOTCH1	0.00265	1
PIK3CA_HR	GO:0061138	morphogenesis of a branching epithelium	SMAD4,NOTCH1,KRAS	0.00217	2
PIK3CA_HR	GO:0001763	morphogenesis of a branching structure	BCL11A,MET,SMAD4,NOTCH1,KRAS	0.000796	2
PIK3CA_HR	GO:0002009	morphogenesis of an epithelium	MET,SMAD4,COL5A1,NOTCH1,KRAS	0.00567	2
PIK3CA_HR	GO:0035264	multicellular organism growth	NIPBL,ANKRD11,RAI1,ZFX	0.00446	1
PIK3CA_HR	GO:0032504	multicellular organism reproduction	TGFBR1,SIRT1,SMAD4,RNF2,NOTCH1,ZFX	0.00609	2
PIK3CA_HR	GO:0048871	multicellular organismal homeostasis	MET,SIRT1,NF1,NOTCH1,KRAS,ANKRD11	0.00191	1
PIK3CA_HR	GO:0048609	multicellular organismal reproductive process	TGFBR1,SIRT1,SMAD4,RNF2,NOTCH1,ZFX	0.00589	2
PIK3CA_HR	GO:0043500	muscle adaptation	SIRT1,SMAD4,NOTCH1	0.00451	1
PIK3CA_HR	GO:0010657	muscle cell apoptotic process	SIRT1,SMAD4,MAP2K4	0.00298	2
PIK3CA_HR	GO:0055001	muscle cell development	SIRT1,SMAD4,NOTCH1,MAP2K4	0.00147	2
PIK3CA_HR	GO:0042692	muscle cell differentiation	SIRT1,SMAD4,NOTCH1,KRAS,MAP2K4	0.00167	2
PIK3CA_HR	GO:0033002	muscle cell proliferation	TGFBR1,SIRT1,NOTCH1	0.0131	2
PIK3CA_HR	GO:0014896	muscle hypertrophy	SIRT1,SMAD4,NOTCH1,MAP2K4	0.000639	2
PIK3CA_HR	GO:0007517	muscle organ development	TGFBR1,SIRT1,NF1,SMAD4,NOTCH1	0.00228	2
PIK3CA_HR	GO:0048644	muscle organ morphogenesis	TGFBR1,SMAD4,NOTCH1	0.0023	2
PIK3CA_HR	GO:0061061	muscle structure development	TGFBR1,SIRT1,NF1,SMAD4,DDIT3,NOTCH1,KRAS,MAP2K4	0.000354	2
PIK3CA_HR	GO:0003012	muscle system process	JUP,SIRT1,SMAD4,NOTCH1,MAP2K4	0.0022	2
PIK3CA_HR	GO:0060537	muscle tissue development	TGFBR1,SIRT1,NF1,SMAD4,NOTCH1,MAP2K4	0.000796	2
PIK3CA_HR	GO:0060415	muscle tissue morphogenesis	TGFBR1,SMAD4,NOTCH1	0.00204	2
PIK3CA_HR	GO:0030099	myeloid cell differentiation	SIRT1,NF1,TET2	0.0499	1
PIK3CA_HR	GO:0043433	negative regulation of DNA-binding transcription factor activity	SIRT1,DDIT3,RNF2	0.00503	1
PIK3CA_HR	GO:0046580	negative regulation of Ras protein signal transduction	MET,NF1,RASA1	0.00122	2
PIK3CA_HR	GO:0030178	negative regulation of Wnt signaling pathway	APC,AXIN1,DDIT3,NOTCH1	0.000375	1
PIK3CA_HR	GO:0043066	negative regulation of apoptotic process	TGFBR1,SIRT1,RASA1,NOTCH1,KRAS,MAP2K4	0.00637	2
PIK3CA_HR	GO:2001234	negative regulation of apoptotic signaling pathway	TGFBR1,SIRT1,ACAA2	0.0202	1
PIK3CA_HR	GO:0051100	negative regulation of binding	MET,SIRT1,DDIT3	0.00805	2
PIK3CA_HR	GO:0090090	negative regulation of canonical Wnt signaling pathway	APC,AXIN1,DDIT3,NOTCH1	0.000236	1
PIK3CA_HR	GO:0010721	negative regulation of cell development	BCL11A,NF1,SMAD4,NOTCH1	0.0102	2
PIK3CA_HR	GO:0045596	negative regulation of cell differentiation	BCL11A,TGFBR1,SIRT1,NF1,SMAD4,DDIT3,COL5A1,NOTCH1,KRAS	0.000375	2
PIK3CA_HR	GO:0030308	negative regulation of cell growth	BCL11A,SIRT1,SMAD4	0.0109	2
PIK3CA_HR	GO:0008285	negative regulation of cell proliferation	APC,TGFBR1,NF1,SMAD4,SMAD2,NOTCH1	0.00286	2
PIK3CA_HR	GO:0010812	negative regulation of cell-substrate adhesion	NF1,RASA1,NOTCH1	0.00127	1
PIK3CA_HR	GO:0051129	negative regulation of cellular component organization	BCL11A,APC,MET,SIRT1,SMAD4,NOTCH1,ACAA2,ZFP451	0.00117	3
PIK3CA_HR	GO:0090288	negative regulation of cellular response to growth factor stimulus	SIRT1,NOTCH1,ZFP451	0.00946	1
PIK3CA_HR	GO:2001251	negative regulation of chromosome organization	APC,SIRT1,ZFP451	0.00868	1
PIK3CA_HR	GO:0051494	negative regulation of cytoskeleton organization	APC,MET,SMAD4	0.00659	1
PIK3CA_HR	GO:0045926	negative regulation of growth	BCL11A,SIRT1,SMAD4,NOTCH1,RAI1	0.00282	2
PIK3CA_HR	GO:1902532	negative regulation of intracellular signal transduction	MET,SIRT1,NF1,SEC14L1,RASA1,SMAD4,DDIT3	0.000794	2
PIK3CA_HR	GO:0033673	negative regulation of kinase activity	APC,SIRT1,NF1	0.0189	1
PIK3CA_HR	GO:0043524	negative regulation of neuron apoptotic process	SIRT1,KRAS,MAP2K4	0.00609	1
PIK3CA_HR	GO:1901215	negative regulation of neuron death	SIRT1,KRAS,MAP2K4	0.0109	1
PIK3CA_HR	GO:0010639	negative regulation of organelle organization	APC,MET,SIRT1,SMAD4,ACAA2,ZFP451	0.00151	2
PIK3CA_HR	GO:0045936	negative regulation of phosphate metabolic process	APC,SIRT1,NF1,SMAD4	0.0252	1
PIK3CA_HR	GO:0010563	negative regulation of phosphorus metabolic process	APC,SIRT1,NF1,SMAD4	0.0252	1
PIK3CA_HR	GO:0042326	negative regulation of phosphorylation	APC,SIRT1,NF1,SMAD4	0.0156	1
PIK3CA_HR	GO:0043069	negative regulation of programmed cell death	TGFBR1,MET,SIRT1,RASA1,NOTCH1,KRAS,MAP2K4,ACAA2	0.00266	2
PIK3CA_HR	GO:0006469	negative regulation of protein kinase activity	APC,SIRT1,NF1	0.0163	1
PIK3CA_HR	GO:0031400	negative regulation of protein modification process	APC,SIRT1,NF1,SMAD4,ZFP451	0.0225	1
PIK3CA_HR	GO:0001933	negative regulation of protein phosphorylation	APC,SIRT1,NF1,SMAD4	0.0126	1
PIK3CA_HR	GO:0071901	negative regulation of protein serine/threonine kinase activity	APC,SIRT1,NF1	0.00433	2
PIK3CA_HR	GO:0051048	negative regulation of secretion	SIRT1,NF1,NOTCH1	0.0161	1
PIK3CA_HR	GO:1903531	negative regulation of secretion by cell	SIRT1,NF1,NOTCH1	0.0123	1
PIK3CA_HR	GO:0051058	negative regulation of small GTPase mediated signal transduction	MET,NF1,RASA1	0.00152	2
PIK3CA_HR	GO:1902904	negative regulation of supramolecular fiber organization	APC,MET,SMAD4	0.00614	1
PIK3CA_HR	GO:0000122	negative regulation of transcription by RNA polymerase II	NIPBL,SMAD4,DDIT3,RNF2,NOTCH1,TRPS1	0.000375	3
PIK3CA_HR	GO:0051348	negative regulation of transferase activity	APC,SIRT1,NF1	0.0231	1
PIK3CA_HR	GO:0090101	negative regulation of transmembrane receptor protein serine/threonine kinase signaling pathway	SIRT1,NOTCH1,ZFP451	0.00618	2
PIK3CA_HR	GO:0051051	negative regulation of transport	SIRT1,NF1,NOTCH1,ACAA2	0.0321	1
PIK3CA_HR	GO:0051402	neuron apoptotic process	SIRT1,NF1,DDIT3,KRAS,MAP2K4	0.000962	2
PIK3CA_HR	GO:0070997	neuron death	SIRT1,NF1,DDIT3,KRAS,MAP2K4	0.00224	2
PIK3CA_HR	GO:0048663	neuron fate commitment	TGFBR1,SMAD4,NOTCH1	0.00198	2
PIK3CA_HR	GO:0031175	neuron projection development	BCL11A,SIRT1,NF1,SMAD4,NOTCH1,SCARB2,EXT1	0.00969	1
PIK3CA_HR	GO:0051169	nuclear transport	JUP,SIRT1,NF1	0.0254	2
PIK3CA_HR	GO:0006913	nucleocytoplasmic transport	JUP,SIRT1,NF1	0.0252	2
PIK3CA_HR	GO:0035265	organ growth	TGFBR1,SIRT1,SMAD2,NOTCH1,MAP2K4	0.000375	2
PIK3CA_HR	GO:0016054	organic acid catabolic process	SCLY,GPT2,ACAA2	0.0196	1
PIK3CA_HR	GO:0001503	ossification	NF1,NIPBL,SMAD4,NOTCH1,EXT1	0.0039	2
PIK3CA_HR	GO:0001649	osteoblast differentiation	NF1,SMAD4,NOTCH1	0.00909	2
PIK3CA_HR	GO:0003151	outflow tract morphogenesis	NIPBL,SMAD4,NOTCH1	0.000526	2
PIK3CA_HR	GO:0007389	pattern specification process	TGFBR1,SMAD4,SMAD2,DDIT3,RNF2,NOTCH1	0.000699	2
PIK3CA_HR	GO:0018394	peptidyl-lysine acetylation	SIRT1,SMAD4,ZFP451	0.0145	1
PIK3CA_HR	GO:0018022	peptidyl-lysine methylation	SIRT1,SMAD4,TET2	0.00593	2
PIK3CA_HR	GO:0018205	peptidyl-lysine modification	BCL11A,SIRT1,SMAD4,TET2,ZFP451	0.00411	2
PIK3CA_HR	GO:0018212	peptidyl-tyrosine modification	MET,RASA1,MAP2K4	0.0398	2
PIK3CA_HR	GO:0018108	peptidyl-tyrosine phosphorylation	MET,RASA1,MAP2K4	0.0393	2
PIK3CA_HR	GO:0030513	positive regulation of BMP signaling pathway	SMAD4,SMAD2,NOTCH1	0.000526	2
PIK3CA_HR	GO:0051054	positive regulation of DNA metabolic process	SIRT1,CDC7,MAP2K4	0.0146	1
PIK3CA_HR	GO:0051091	positive regulation of DNA-binding transcription factor activity	JUP,DDIT3,KRAS	0.00204	1
PIK3CA_HR	GO:0043547	positive regulation of GTPase activity	NF1,RASA1,ARHGAP8	0.0329	2
PIK3CA_HR	GO:0043406	positive regulation of MAP kinase activity	TGFBR1,MAP3K14,KRAS,MAP2K4	0.00619	2
PIK3CA_HR	GO:0043410	positive regulation of MAPK cascade	TGFBR1,MAP3K14,NOTCH1,KRAS,MAP2K4	0.0127	2
PIK3CA_HR	GO:0110110	positive regulation of animal organ morphogenesis	TGFBR1,SMAD4,NOTCH1	0.0023	2
PIK3CA_HR	GO:0043065	positive regulation of apoptotic process	APC,TGFBR1,SIRT1,NF1,SMAD4,DDIT3,NOTCH1,MAP2K4	0.0003	3
PIK3CA_HR	GO:2001235	positive regulation of apoptotic signaling pathway	TGFBR1,SIRT1,NF1	0.00748	3
PIK3CA_HR	GO:0009896	positive regulation of catabolic process	APC,SIRT1,AXIN1	0.03	2
PIK3CA_HR	GO:0010942	positive regulation of cell death	APC,TGFBR1,SIRT1,NF1,SMAD4,DDIT3,NOTCH1,MAP2K4	0.000375	3
PIK3CA_HR	GO:0010720	positive regulation of cell development	BCL11A,SIRT1,NF1,NIPBL,NOTCH1,SCARB2	0.00328	2
PIK3CA_HR	GO:0030307	positive regulation of cell growth	BCL11A,TGFBR1,SIRT1	0.0115	2
PIK3CA_HR	GO:0030335	positive regulation of cell migration	APC,TGFBR1,MET,SIRT1,NIPBL,NOTCH1	0.0017	2
PIK3CA_HR	GO:2000147	positive regulation of cell motility	APC,TGFBR1,MET,SIRT1,NIPBL,NOTCH1	0.00191	2
PIK3CA_HR	GO:0031346	positive regulation of cell projection organization	BCL11A,APC,TGFBR1,SIRT1,NF1,SCARB2	0.00133	2
PIK3CA_HR	GO:0008284	positive regulation of cell proliferation	TGFBR1,SIRT1,NF1,RASA1,SMAD4,NOTCH1,CDC7,KRAS	0.00122	2
PIK3CA_HR	GO:0051272	positive regulation of cellular component movement	APC,TGFBR1,MET,SIRT1,NIPBL,NOTCH1	0.00209	2
PIK3CA_HR	GO:1905269	positive regulation of chromatin organization	SIRT1,NIPBL,SMAD4	0.00266	2
PIK3CA_HR	GO:2001252	positive regulation of chromosome organization	SIRT1,NIPBL,SMAD4	0.00619	2
PIK3CA_HR	GO:0048639	positive regulation of developmental growth	BCL11A,SIRT1,NIPBL,NOTCH1	0.00297	2
PIK3CA_HR	GO:0001938	positive regulation of endothelial cell proliferation	TGFBR1,SIRT1,NF1	0.00253	2
PIK3CA_HR	GO:0050679	positive regulation of epithelial cell proliferation	TGFBR1,SIRT1,NF1,NOTCH1	0.00197	2
PIK3CA_HR	GO:0010718	positive regulation of epithelial to mesenchymal transition	TGFBR1,SMAD4,SMAD2,NOTCH1	0.000148	2
PIK3CA_HR	GO:0045927	positive regulation of growth	BCL11A,TGFBR1,SIRT1,NIPBL,NOTCH1	0.0017	2
PIK3CA_HR	GO:0031058	positive regulation of histone modification	SIRT1,NIPBL,SMAD4	0.00235	2
PIK3CA_HR	GO:0051345	positive regulation of hydrolase activity	SIRT1,NF1,RASA1,ARHGAP8	0.0333	2
PIK3CA_HR	GO:1902533	positive regulation of intracellular signal transduction	TGFBR1,SIRT1,NOTCH1,KRAS,MAP2K4	0.0217	2
PIK3CA_HR	GO:0033674	positive regulation of kinase activity	TGFBR1,SIRT1,AXIN1,KRAS,MAP2K4	0.00343	2
PIK3CA_HR	GO:0040017	positive regulation of locomotion	APC,TGFBR1,MET,SIRT1,NIPBL,NOTCH1	0.00221	2
PIK3CA_HR	GO:0051962	positive regulation of nervous system development	BCL11A,SIRT1,NF1,NIPBL,NOTCH1,SCARB2	0.00311	2
PIK3CA_HR	GO:0050769	positive regulation of neurogenesis	BCL11A,SIRT1,NF1,NIPBL,NOTCH1,SCARB2	0.00231	2
PIK3CA_HR	GO:0043525	positive regulation of neuron apoptotic process	NF1,DDIT3,MAP2K4	0.00206	2
PIK3CA_HR	GO:1901216	positive regulation of neuron death	NF1,DDIT3,MAP2K4	0.00335	2
PIK3CA_HR	GO:0045666	positive regulation of neuron differentiation	BCL11A,SIRT1,NF1,SCARB2	0.0162	1
PIK3CA_HR	GO:0010976	positive regulation of neuron projection development	BCL11A,SIRT1,NF1,SCARB2	0.00867	1
PIK3CA_HR	GO:0010638	positive regulation of organelle organization	TGFBR1,MET,SIRT1,NIPBL,SMAD4	0.00744	3
PIK3CA_HR	GO:0042327	positive regulation of phosphorylation	TGFBR1,SIRT1,RASA1,AXIN1,SMAD4,NOTCH1,KRAS,MAP2K4	0.000962	2
PIK3CA_HR	GO:0043068	positive regulation of programmed cell death	APC,TGFBR1,SIRT1,NF1,SMAD4,DDIT3,NOTCH1,MAP2K4	0.000302	3
PIK3CA_HR	GO:0045860	positive regulation of protein kinase activity	TGFBR1,SIRT1,AXIN1,KRAS,MAP2K4	0.00286	2
PIK3CA_HR	GO:0001934	positive regulation of protein phosphorylation	TGFBR1,SIRT1,RASA1,AXIN1,SMAD4,NOTCH1,KRAS,MAP2K4	0.000826	2
PIK3CA_HR	GO:0071902	positive regulation of protein serine/threonine kinase activity	TGFBR1,SIRT1,MAP3K14,KRAS,MAP2K4	0.00319	2
PIK3CA_HR	GO:0051347	positive regulation of transferase activity	TGFBR1,SIRT1,AXIN1,KRAS,MAP2K4	0.00514	2
PIK3CA_HR	GO:0090100	positive regulation of transmembrane receptor protein serine/threonine kinase signaling pathway	TGFBR1,SMAD4,SMAD2,NOTCH1	0.000569	2
PIK3CA_HR	GO:0051050	positive regulation of transport	JUP,RASA1,SMAD4	0.0357	2
PIK3CA_HR	GO:0009791	post-embryonic development	TGFBR1,SMAD2,TET2,ZFX	0.00106	2
PIK3CA_HR	GO:0010498	proteasomal protein catabolic process	SIRT1,DDIT3,CUL1,PSMA5	0.02	2
PIK3CA_HR	GO:0043161	proteasome-mediated ubiquitin-dependent protein catabolic process	SIRT1,DDIT3,CUL1,PSMA5	0.013	2
PIK3CA_HR	GO:0006473	protein acetylation	SIRT1,SMAD4,ZFP451	0.0201	1
PIK3CA_HR	GO:0043543	protein acylation	SIRT1,SMAD4,ZFP451	0.0272	1
PIK3CA_HR	GO:0008213	protein alkylation	SIRT1,SMAD4,TET2	0.012	2
PIK3CA_HR	GO:0030163	protein catabolic process	APC,AXIN1,SMAD4,DDIT3,CUL1	0.00266	2
PIK3CA_HR	GO:0051259	protein complex oligomerization	JUP,APC,SMAD4,DDIT3,TRPS1	0.00122	1
PIK3CA_HR	GO:0017038	protein import	JUP,SIRT1,NF1,SAMM50	0.00265	2
PIK3CA_HR	GO:0006606	protein import into nucleus	JUP,SIRT1,NF1	0.00767	1
PIK3CA_HR	GO:0043491	protein kinase B signaling	TGFBR1,SIRT1,DDIT3	0.00868	1
PIK3CA_HR	GO:0034504	protein localization to nucleus	JUP,SIRT1,NF1	0.021	1
PIK3CA_HR	GO:0033365	protein localization to organelle	JUP,APC,SIRT1,NF1,NIPBL,SAMM50,DDIT3,SCARB2	0.000375	2
PIK3CA_HR	GO:0006479	protein methylation	SIRT1,SMAD4,TET2	0.012	2
PIK3CA_HR	GO:0032446	protein modification by small protein conjugation	BCL11A,TGFBR1,SIRT1,AXIN1,RNF2,CUL1,KLHL2,ZFP451	0.00397	2
PIK3CA_HR	GO:0070647	protein modification by small protein conjugation or removal	BCL11A,TGFBR1,SIRT1,AXIN1,RNF2,CUL1,KLHL2,ZFP451	0.00701	2
PIK3CA_HR	GO:0016567	protein ubiquitination	TGFBR1,SIRT1,AXIN1,RNF2,CUL1	0.0103	2
PIK3CA_HR	GO:0003002	regionalization	TGFBR1,SMAD4,SMAD2,DDIT3,RNF2,NOTCH1	0.000375	2
PIK3CA_HR	GO:0030510	regulation of BMP signaling pathway	SMAD4,SMAD2,NOTCH1	0.00213	1
PIK3CA_HR	GO:0051052	regulation of DNA metabolic process	SIRT1,CDC7,MAP2K4	0.0409	2
PIK3CA_HR	GO:0051090	regulation of DNA-binding transcription factor activity	JUP,DDIT3,RNF2,KRAS	0.000724	1
PIK3CA_HR	GO:0043087	regulation of GTPase activity	NF1,RASA1,ARHGAP8	0.0432	2
PIK3CA_HR	GO:0043405	regulation of MAP kinase activity	TGFBR1,NF1,MAP3K14,KRAS,MAP2K4	0.00319	2
PIK3CA_HR	GO:0043408	regulation of MAPK cascade	TGFBR1,NF1,SMAD4,NOTCH1,KRAS,MAP2K4	0.00359	2
PIK3CA_HR	GO:0046578	regulation of Ras protein signal transduction	MET,NF1,RASA1,NOTCH1,KRAS	0.000715	2
PIK3CA_HR	GO:0030111	regulation of Wnt signaling pathway	APC,AXIN1,DDIT3,NOTCH1	0.00103	1
PIK3CA_HR	GO:0032956	regulation of actin cytoskeleton organization	TGFBR1,MET,RASA1,SMAD4	0.00663	2
PIK3CA_HR	GO:0110053	regulation of actin filament organization	TGFBR1,MET,RASA1	0.0191	2
PIK3CA_HR	GO:0032970	regulation of actin filament-based process	JUP,TGFBR1,MET,RASA1,SMAD4	0.0025	3
PIK3CA_HR	GO:0110020	regulation of actomyosin structure organization	TGFBR1,MET,SMAD4	0.00344	2
PIK3CA_HR	GO:0045765	regulation of angiogenesis	JUP,SIRT1,NF1,NOTCH1	0.00514	1
PIK3CA_HR	GO:2000027	regulation of animal organ morphogenesis	TGFBR1,SMAD4,NOTCH1	0.00836	2
PIK3CA_HR	GO:2001233	regulation of apoptotic signaling pathway	TGFBR1,SIRT1,NF1,ACAA2	0.0169	2
PIK3CA_HR	GO:0051098	regulation of binding	TGFBR1,MET,SIRT1,NIPBL,SMAD4,SMAD2,DDIT3	0.000299	2
PIK3CA_HR	GO:0043535	regulation of blood vessel endothelial cell migration	JUP,SIRT1,NF1,NOTCH1	0.000549	1
PIK3CA_HR	GO:0060828	regulation of canonical Wnt signaling pathway	APC,AXIN1,DDIT3,NOTCH1	0.000699	1
PIK3CA_HR	GO:0010611	regulation of cardiac muscle hypertrophy	SIRT1,SMAD4,NOTCH1	0.00206	1
PIK3CA_HR	GO:0055024	regulation of cardiac muscle tissue development	TGFBR1,SIRT1,SMAD4,NOTCH1	0.000526	2
PIK3CA_HR	GO:0055021	regulation of cardiac muscle tissue growth	TGFBR1,SIRT1,NOTCH1	0.00191	2
PIK3CA_HR	GO:0009894	regulation of catabolic process	APC,SIRT1,AXIN1,SMAD4	0.0329	2
PIK3CA_HR	GO:0030155	regulation of cell adhesion	JUP,RASA1,NOTCH1	0.00713	1
PIK3CA_HR	GO:0051726	regulation of cell cycle	APC,SIRT1,DDIT3,NOTCH1,CDC7,MAP2K4	0.00995	2
PIK3CA_HR	GO:0060284	regulation of cell development	BCL11A,SIRT1,NF1,NIPBL,SMAD4,NOTCH1,SCARB2	0.00565	2
PIK3CA_HR	GO:0001558	regulation of cell growth	BCL11A,TGFBR1,SIRT1,SMAD4	0.0143	1
PIK3CA_HR	GO:0030334	regulation of cell migration	JUP,APC,TGFBR1,MET,SIRT1,NF1,NIPBL,NOTCH1	0.000826	2
PIK3CA_HR	GO:2000145	regulation of cell motility	JUP,APC,TGFBR1,MET,SIRT1,NF1,NIPBL,NOTCH1	0.000962	2
PIK3CA_HR	GO:0031344	regulation of cell projection organization	BCL11A,APC,TGFBR1,SIRT1,NF1,SCARB2	0.00576	2
PIK3CA_HR	GO:0001952	regulation of cell-matrix adhesion	JUP,NF1,RASA1	0.00328	2
PIK3CA_HR	GO:0010810	regulation of cell-substrate adhesion	JUP,RASA1,NOTCH1	0.0011	1
PIK3CA_HR	GO:0044087	regulation of cellular component biogenesis	APC,TGFBR1,MET,RASA1,SMAD4,NOTCH1,FNIP1,ZFP451	0.00594	2
PIK3CA_HR	GO:0051270	regulation of cellular component movement	JUP,APC,TGFBR1,MET,SIRT1,NF1,NIPBL,NOTCH1	0.00147	2
PIK3CA_HR	GO:1903827	regulation of cellular protein localization	JUP,APC,SIRT1,NF1	0.0147	1
PIK3CA_HR	GO:0090287	regulation of cellular response to growth factor stimulus	SIRT1,SMAD4,SMAD2,NOTCH1,ZFP451	0.00206	2
PIK3CA_HR	GO:0080135	regulation of cellular response to stress	MET,SIRT1,KRAS,MAP2K4	0.0324	3
PIK3CA_HR	GO:1903844	regulation of cellular response to transforming growth factor beta stimulus	SIRT1,SMAD4,SMAD2,ZFP451	0.000987	2
PIK3CA_HR	GO:1902275	regulation of chromatin organization	SIRT1,NIPBL,SMAD4,ZFP451	0.00316	2
PIK3CA_HR	GO:0033044	regulation of chromosome organization	APC,SIRT1,NIPBL,SMAD4,ZFP451	0.00328	2
PIK3CA_HR	GO:0001817	regulation of cytokine production	SIRT1,SEC14L1,SMAD4,DDIT3	0.0329	1
PIK3CA_HR	GO:0051493	regulation of cytoskeleton organization	APC,TGFBR1,MET,RASA1,SMAD4,BICD2	0.00388	2
PIK3CA_HR	GO:0048638	regulation of developmental growth	BCL11A,TGFBR1,SIRT1,NIPBL,NOTCH1,RAI1	0.0023	2
PIK3CA_HR	GO:0010594	regulation of endothelial cell migration	JUP,MET,SIRT1,NF1,NOTCH1	0.000375	3
PIK3CA_HR	GO:0001936	regulation of endothelial cell proliferation	TGFBR1,SIRT1,NF1	0.00441	2
PIK3CA_HR	GO:0010632	regulation of epithelial cell migration	JUP,MET,SIRT1,NF1,NOTCH1	0.000728	3
PIK3CA_HR	GO:0050678	regulation of epithelial cell proliferation	TGFBR1,SIRT1,NF1,NOTCH1	0.00618	2
PIK3CA_HR	GO:0010717	regulation of epithelial to mesenchymal transition	TGFBR1,SMAD4,SMAD2,NOTCH1	0.000375	2
PIK3CA_HR	GO:0040008	regulation of growth	BCL11A,TGFBR1,SIRT1,NIPBL,SMAD4,NOTCH1	0.005	2
PIK3CA_HR	GO:0060420	regulation of heart growth	TGFBR1,SIRT1,NOTCH1	0.00204	2
PIK3CA_HR	GO:2000826	regulation of heart morphogenesis	TGFBR1,SMAD4,NOTCH1	0.000705	2
PIK3CA_HR	GO:0035065	regulation of histone acetylation	SIRT1,SMAD4,ZFP451	0.00228	1
PIK3CA_HR	GO:0031056	regulation of histone modification	SIRT1,NIPBL,SMAD4,ZFP451	0.00231	2
PIK3CA_HR	GO:0033157	regulation of intracellular protein transport	JUP,SIRT1,NF1	0.0123	2
PIK3CA_HR	GO:0032386	regulation of intracellular transport	JUP,SIRT1,NF1	0.0327	1
PIK3CA_HR	GO:0043549	regulation of kinase activity	APC,TGFBR1,SIRT1,NF1,AXIN1,KRAS,MAP2K4	0.00167	2
PIK3CA_HR	GO:0040012	regulation of locomotion	JUP,APC,TGFBR1,MET,SIRT1,NF1,NIPBL,NOTCH1	0.00138	2
PIK3CA_HR	GO:0070507	regulation of microtubule cytoskeleton organization	APC,MET,BICD2	0.0206	1
PIK3CA_HR	GO:0032886	regulation of microtubule-based process	APC,MET,BICD2	0.027	1
PIK3CA_HR	GO:0007346	regulation of mitotic cell cycle	APC,SIRT1,MAP3K14,CDC7,MAP2K4	0.0138	2
PIK3CA_HR	GO:0043502	regulation of muscle adaptation	SIRT1,SMAD4,NOTCH1	0.00327	1
PIK3CA_HR	GO:0010660	regulation of muscle cell apoptotic process	SIRT1,SMAD4,MAP2K4	0.00266	2
PIK3CA_HR	GO:0051147	regulation of muscle cell differentiation	SIRT1,SMAD4,NOTCH1	0.00619	1
PIK3CA_HR	GO:0014743	regulation of muscle hypertrophy	SIRT1,SMAD4,NOTCH1	0.00213	1
PIK3CA_HR	GO:0048634	regulation of muscle organ development	TGFBR1,SIRT1,SMAD4,NOTCH1	0.00113	2
PIK3CA_HR	GO:0090257	regulation of muscle system process	JUP,SIRT1,SMAD4,NOTCH1	0.00272	1
PIK3CA_HR	GO:1901861	regulation of muscle tissue development	TGFBR1,SIRT1,SMAD4,NOTCH1	0.00111	2
PIK3CA_HR	GO:0051960	regulation of nervous system development	BCL11A,SIRT1,NF1,NIPBL,NOTCH1,SCARB2	0.0136	2
PIK3CA_HR	GO:0050767	regulation of neurogenesis	BCL11A,SIRT1,NF1,NIPBL,NOTCH1,SCARB2	0.00986	2
PIK3CA_HR	GO:0043523	regulation of neuron apoptotic process	SIRT1,NF1,DDIT3,KRAS,MAP2K4	0.000769	2
PIK3CA_HR	GO:1901214	regulation of neuron death	SIRT1,NF1,DDIT3,KRAS,MAP2K4	0.0017	1
PIK3CA_HR	GO:0045664	regulation of neuron differentiation	BCL11A,SIRT1,NF1,NOTCH1,SCARB2	0.0177	1
PIK3CA_HR	GO:0010975	regulation of neuron projection development	BCL11A,SIRT1,NF1,SCARB2	0.0284	1
PIK3CA_HR	GO:0046822	regulation of nucleocytoplasmic transport	JUP,SIRT1,NF1	0.00462	1
PIK3CA_HR	GO:0046620	regulation of organ growth	TGFBR1,SIRT1,NOTCH1	0.00327	2
PIK3CA_HR	GO:2000756	regulation of peptidyl-lysine acetylation	SIRT1,SMAD4,ZFP451	0.00266	1
PIK3CA_HR	GO:0120035	regulation of plasma membrane bounded cell projection organization	BCL11A,APC,TGFBR1,SIRT1,NF1,SCARB2	0.00549	2
PIK3CA_HR	GO:1901983	regulation of protein acetylation	SIRT1,SMAD4,ZFP451	0.00332	1
PIK3CA_HR	GO:0042176	regulation of protein catabolic process	APC,AXIN1,SMAD4	0.00922	2
PIK3CA_HR	GO:0043254	regulation of protein complex assembly	MET,RASA1,FNIP1,ZFP451	0.0365	1
PIK3CA_HR	GO:1904589	regulation of protein import	JUP,SIRT1,NF1	0.0025	2
PIK3CA_HR	GO:0042306	regulation of protein import into nucleus	JUP,SIRT1,NF1	0.0023	2
PIK3CA_HR	GO:0051896	regulation of protein kinase B signaling	TGFBR1,SIRT1,DDIT3	0.00659	1
PIK3CA_HR	GO:0045859	regulation of protein kinase activity	APC,TGFBR1,SIRT1,NF1,AXIN1,KRAS,MAP2K4	0.00122	2
PIK3CA_HR	GO:1900180	regulation of protein localization to nucleus	JUP,SIRT1,NF1	0.00498	1
PIK3CA_HR	GO:0071900	regulation of protein serine/threonine kinase activity	APC,TGFBR1,SIRT1,NF1,KRAS,MAP2K4	0.000863	2
PIK3CA_HR	GO:0051046	regulation of secretion	SIRT1,NF1,SMAD4,NOTCH1	0.0448	1
PIK3CA_HR	GO:1903530	regulation of secretion by cell	SIRT1,NF1,SMAD4,NOTCH1	0.0379	1
PIK3CA_HR	GO:0051056	regulation of small GTPase mediated signal transduction	MET,NF1,RASA1,NOTCH1,KRAS	0.000961	2
PIK3CA_HR	GO:0051153	regulation of striated muscle cell differentiation	SIRT1,SMAD4,NOTCH1	0.00385	1
PIK3CA_HR	GO:0016202	regulation of striated muscle tissue development	TGFBR1,SIRT1,SMAD4,NOTCH1	0.00106	2
PIK3CA_HR	GO:1902903	regulation of supramolecular fiber organization	APC,TGFBR1,MET,RASA1,SMAD4	0.00213	2
PIK3CA_HR	GO:0044057	regulation of system process	JUP,SMAD4,NOTCH1	0.0126	1
PIK3CA_HR	GO:0051338	regulation of transferase activity	APC,TGFBR1,SIRT1,NF1,AXIN1,KRAS,MAP2K4	0.00235	2
PIK3CA_HR	GO:0017015	regulation of transforming growth factor beta receptor signaling pathway	SIRT1,SMAD4,SMAD2,ZFP451	0.000962	2
PIK3CA_HR	GO:0090092	regulation of transmembrane receptor protein serine/threonine kinase signaling pathway	TGFBR1,SIRT1,SMAD4,SMAD2,NOTCH1,ZFP451	0.000375	2
PIK3CA_HR	GO:1901342	regulation of vasculature development	JUP,SIRT1,NF1,NOTCH1	0.0065	1
PIK3CA_HR	GO:0072001	renal system development	TGFBR1,NF1,SMAD4,SMAD2,NOTCH1,TET2	0.000614	2
PIK3CA_HR	GO:0048608	reproductive structure development	TGFBR1,SIRT1,NIPBL,SMAD4,NOTCH1,ZFX	0.000883	2
PIK3CA_HR	GO:0061458	reproductive system development	TGFBR1,SIRT1,NIPBL,SMAD4,NOTCH1,ZFX	0.000927	2
PIK3CA_HR	GO:0060541	respiratory system development	SMAD2,NOTCH1,KRAS,CRISPLD2	0.00204	2
PIK3CA_HR	GO:0030323	respiratory tube development	SMAD2,NOTCH1,KRAS,CRISPLD2	0.00156	2
PIK3CA_HR	GO:0071772	response to BMP	SMAD4,SMAD2,NOTCH1	0.00578	2
PIK3CA_HR	GO:0097305	response to alcohol	JUP,TGFBR1,SIRT1,SMAD2	0.00307	2
PIK3CA_HR	GO:0009743	response to carbohydrate	SIRT1,SMAD4,SMAD2,MAP2K4	0.0028	2
PIK3CA_HR	GO:0036293	response to decreased oxygen levels	SIRT1,NF1,SMAD4,NOTCH1,ACAA2	0.00266	1
PIK3CA_HR	GO:0009749	response to glucose	SIRT1,SMAD4,SMAD2	0.0107	2
PIK3CA_HR	GO:0070848	response to growth factor	TGFBR1,SIRT1,RASA1,SMAD4,SMAD2,NOTCH1	0.0023	2
PIK3CA_HR	GO:0009746	response to hexose	SIRT1,SMAD4,SMAD2	0.011	2
PIK3CA_HR	GO:0001666	response to hypoxia	SIRT1,NF1,SMAD4,NOTCH1,ACAA2	0.00256	1
PIK3CA_HR	GO:0009416	response to light stimulus	SIRT1,NF1,KRAS,RBM4B,PAPD4	0.00372	2
PIK3CA_HR	GO:0033993	response to lipid	TGFBR1,SIRT1,SMAD2,NOTCH1,KRAS	0.0215	1
PIK3CA_HR	GO:0009612	response to mechanical stimulus	JUP,MAP3K14,MAP2K4	0.027	2
PIK3CA_HR	GO:0034284	response to monosaccharide	SIRT1,SMAD4,SMAD2	0.0118	2
PIK3CA_HR	GO:0010243	response to organonitrogen compound	BCL11A,JUP,APC,SIRT1,NOTCH1	0.0407	2
PIK3CA_HR	GO:0070482	response to oxygen levels	SIRT1,NF1,SMAD4,NOTCH1,ACAA2	0.00324	1
PIK3CA_HR	GO:0009314	response to radiation	SIRT1,NF1,NIPBL,KRAS,RBM4B	0.00298	2
PIK3CA_HR	GO:0042594	response to starvation	SIRT1,DDIT3,FNIP1	0.0247	2
PIK3CA_HR	GO:0048545	response to steroid hormone	SIRT1,NOTCH1,KRAS	0.0296	1
PIK3CA_HR	GO:0071559	response to transforming growth factor beta	TGFBR1,SIRT1,SMAD4,SMAD2,ZFP451	0.00122	2
PIK3CA_HR	GO:0009611	response to wounding	NF1,SMAD4,SMAD2,COL5A1,NOTCH1,MAP2K4	0.00123	2
PIK3CA_HR	GO:0048511	rhythmic process	SIRT1,RBM4B,PROKR2,RAI1	0.0182	1
PIK3CA_HR	GO:0060021	roof of mouth development	TGFBR1,SMAD4,SMAD2	0.00235	2
PIK3CA_HR	GO:0032940	secretion by cell	SIRT1,NF1,SMAD4,SMAD2,NOTCH1	0.0252	2
PIK3CA_HR	GO:0007423	sensory organ development	TGFBR1,NF1,NIPBL,COL5A1,NOTCH1	0.00589	1
PIK3CA_HR	GO:0090596	sensory organ morphogenesis	NF1,NIPBL,COL5A1	0.02	1
PIK3CA_HR	GO:0048880	sensory system development	TGFBR1,NF1,NIPBL,COL5A1,PAPD4	0.00681	1
PIK3CA_HR	GO:0007548	sex differentiation	TGFBR1,SIRT1,NIPBL,SMAD4,ZFX	0.000962	2
PIK3CA_HR	GO:0019953	sexual reproduction	TGFBR1,SIRT1,SMAD4,RNF2,NOTCH1,ZFX	0.00549	2
PIK3CA_HR	GO:0023061	signal release	SIRT1,NF1,SMAD4,SMAD2	0.0122	1
PIK3CA_HR	GO:0023014	signal transduction by protein phosphorylation	TGFBR1,NF1,SMAD4,NOTCH1,KRAS,MAP2K4	0.005	2
PIK3CA_HR	GO:0001501	skeletal system development	TGFBR1,NIPBL,SMAD2,ANKRD11,EXT1,RAI1	0.0048	2
PIK3CA_HR	GO:0048705	skeletal system morphogenesis	TGFBR1,NIPBL,SMAD2,ANKRD11	0.00783	1
PIK3CA_HR	GO:0043588	skin development	JUP,MET,NF1,SMAD4,COL5A1,NOTCH1	0.000354	2
PIK3CA_HR	GO:0098773	skin epidermis development	NF1,SMAD4,NOTCH1	0.00265	1
PIK3CA_HR	GO:0007264	small GTPase mediated signal transduction	MET,NF1,RASA1,NOTCH1,KRAS	0.00342	2
PIK3CA_HR	GO:0044282	small molecule catabolic process	SCLY,GPT2,ACAA2	0.0376	1
PIK3CA_HR	GO:0007283	spermatogenesis	SMAD4,NOTCH1,ZFX	0.011	2
PIK3CA_HR	GO:0055002	striated muscle cell development	SIRT1,SMAD4,MAP2K4	0.00615	1
PIK3CA_HR	GO:0051146	striated muscle cell differentiation	SIRT1,SMAD4,NOTCH1,KRAS,MAP2K4	0.000883	2
PIK3CA_HR	GO:0014855	striated muscle cell proliferation	TGFBR1,SIRT1,NOTCH1	0.00204	2
PIK3CA_HR	GO:0014897	striated muscle hypertrophy	SIRT1,SMAD4,NOTCH1,MAP2K4	0.000639	2
PIK3CA_HR	GO:0014706	striated muscle tissue development	TGFBR1,SIRT1,NF1,SMAD4,NOTCH1,MAP2K4	0.000715	2
PIK3CA_HR	GO:0097435	supramolecular fiber organization	APC,TGFBR1,MET,NF1,RASA1,SMAD4,COL5A1	0.000962	2
PIK3CA_HR	GO:0042330	taxis	MET,SMAD4,NOTCH1,EXT1	0.0378	2
PIK3CA_HR	GO:0021537	telencephalon development	NF1,PAPD4,EXT1	0.0439	1
PIK3CA_HR	GO:0001894	tissue homeostasis	NF1,NOTCH1,KRAS,ANKRD11	0.00662	1
PIK3CA_HR	GO:0090130	tissue migration	JUP,TGFBR1,MET,SIRT1,NF1,NOTCH1	0.000375	3
PIK3CA_HR	GO:0048729	tissue morphogenesis	TGFBR1,MET,SMAD4,SMAD2,COL5A1,NOTCH1,KRAS	0.000962	2
PIK3CA_HR	GO:0007179	transforming growth factor beta receptor signaling pathway	TGFBR1,SIRT1,SMAD4,SMAD2,ZFP451	0.000614	2
PIK3CA_HR	GO:0007178	transmembrane receptor protein serine/threonine kinase signaling pathway	TGFBR1,SIRT1,SMAD4,SMAD2,NOTCH1,ZFP451	0.000962	2
PIK3CA_HR	GO:0007169	transmembrane receptor protein tyrosine kinase signaling pathway	APC,MET,SIRT1,NOTCH1	0.0252	3
PIK3CA_HR	GO:0035239	tube morphogenesis	JUP,PNPLA6,TGFBR1,MET,SIRT1,NF1,RASA1,NIPBL,SMAD4,SMAD2,NOTCH1,KRAS	4.73e-06	2
PIK3CA_HR	GO:0006511	ubiquitin-dependent protein catabolic process	SIRT1,DDIT3,CUL1,PSMA5	0.0362	2
PIK3CA_HR	GO:0001655	urogenital system development	TGFBR1,NF1,SMAD4,SMAD2,NOTCH1,TET2	0.0008	2
PIK3CA_HR	GO:0001944	vasculature development	JUP,PNPLA6,TGFBR1,SIRT1,NF1,RASA1,DDIT3,COL5A1,NOTCH1	0.000148	2
PIK3CA_HR	GO:0003229	ventricular cardiac muscle tissue development	TGFBR1,SMAD4,NOTCH1	0.00122	2
PIK3CA_HR	GO:0055010	ventricular cardiac muscle tissue morphogenesis	TGFBR1,SMAD4,NOTCH1	0.000962	2
PIK3CA_HR	GO:0003281	ventricular septum development	TGFBR1,SMAD4,NOTCH1	0.00184	2
PIK3CA_HR	GO:0060412	ventricular septum morphogenesis	TGFBR1,SMAD4,NOTCH1	0.000715	2
PIK3CA_HR	GO:0150063	visual system development	TGFBR1,NF1,NIPBL,COL5A1,PAPD4	0.00659	1
PIK3CA_HR	GO:0042060	wound healing	NF1,SMAD4,SMAD2,COL5A1,NOTCH1	0.0023	2

## Sheet: PIK3CA_EK+HR_Combined_Cohort
Subgroup	term.id	term.name	intersection	p.value	num_unique_screens
PIK3CA_EK+HR_Combined_Cohort	REAC:R-MMU-983168	Antigen processing: Ubiquitination & Proteasome degradation	FBXW7,CUL1,FBXW4,PSMA5	0.0443	1
PIK3CA_EK+HR_Combined_Cohort	GO:0030509	BMP signaling pathway	BMPR1A,SMAD4,SMAD2,NOTCH1	0.008	2
PIK3CA_EK+HR_Combined_Cohort	REAC:R-MMU-5621481	C-type lectin receptors (CLRs)	MAP3K14,PPP3CB,CUL1,PSMA5	0.0147	2
PIK3CA_EK+HR_Combined_Cohort	REAC:R-MMU-5607764	CLEC7A (Dectin-1) signaling	MAP3K14,PPP3CB,CUL1,PSMA5	0.00996	2
PIK3CA_EK+HR_Combined_Cohort	REAC:R-MMU-446728	Cell junction organization	JUP,LIMS1,PARD6B	0.0187	1
PIK3CA_EK+HR_Combined_Cohort	REAC:R-MMU-8953897	Cellular responses to external stimuli	MAP1LC3A,MAP2K4,PSMA5	0.0442	1
PIK3CA_EK+HR_Combined_Cohort	REAC:R-MMU-1280215	Cytokine Signaling in Immune system	MAP3K14,CUL1,MAP2K4,PSMA5	0.0245	1
PIK3CA_EK+HR_Combined_Cohort	REAC:R-MMU-5607761	Dectin-1 mediated noncanonical NF-kB signaling	MAP3K14,CUL1,PSMA5	0.0078	2
PIK3CA_EK+HR_Combined_Cohort	REAC:R-MMU-195253	Degradation of beta-catenin by the destruction complex	AXIN1,CUL1,PSMA5	0.0078	2
PIK3CA_EK+HR_Combined_Cohort	REAC:R-MMU-5688426	Deubiquitination	TGFBR1,ACTR8,AXIN1,SMAD4,PSMA5	0.0078	2
PIK3CA_EK+HR_Combined_Cohort	REAC:R-MMU-1266738	Developmental Biology	JUP,MET,RASA1,SMAD4	0.0147	3
PIK3CA_EK+HR_Combined_Cohort	GO:0070371	ERK1 and ERK2 cascade	SMAD4,NOTCH1,RGS14	0.0129	1
PIK3CA_EK+HR_Combined_Cohort	REAC:R-MMU-2454202	Fc epsilon receptor (FCERI) signaling	CUL1,MAP2K4,PSMA5	0.0147	2
PIK3CA_EK+HR_Combined_Cohort	REAC:R-MMU-5610785	GLI3 is processed to GLI3R by the proteasome	CSNK1A1,CUL1,PSMA5	0.0174	1
PIK3CA_EK+HR_Combined_Cohort	REAC:R-MMU-212436	Generic Transcription Pathway	SMAD4,NOTCH1,CUL1,PSMA5	0.0456	2
PIK3CA_EK+HR_Combined_Cohort	REAC:R-MMU-5610787	Hedgehog 'off' state	CSNK1A1,CUL1,PSMA5	0.0204	1
PIK3CA_EK+HR_Combined_Cohort	GO:0000165	MAPK cascade	TGFBR1,MAP3K14,SMAD4,NOTCH1,MAP2K4,RGS14	0.00531	2
PIK3CA_EK+HR_Combined_Cohort	REAC:R-MMU-5683057	MAPK family signaling cascades	MET,RASA1,PSMA5	0.0186	2
PIK3CA_EK+HR_Combined_Cohort	REAC:R-MMU-5684996	MAPK1/MAPK3 signaling	MET,RASA1,PSMA5	0.0174	2
PIK3CA_EK+HR_Combined_Cohort	REAC:R-MMU-5676590	NIK-->noncanonical NF-kB signaling	MAP3K14,CUL1,PSMA5	0.0078	2
PIK3CA_EK+HR_Combined_Cohort	GO:0038061	NIK/NF-kappaB signaling	LIMS1,MAP3K14,APP	0.0196	1
PIK3CA_EK+HR_Combined_Cohort	REAC:R-MMU-5673001	RAF/MAP kinase cascade	MET,RASA1,PSMA5	0.0174	2
PIK3CA_EK+HR_Combined_Cohort	GO:0007265	Ras protein signal transduction	MET,RASA1,NOTCH1	0.00633	2
PIK3CA_EK+HR_Combined_Cohort	GO:0031146	SCF-dependent proteasomal ubiquitin-dependent protein catabolic process	FBXW7,CUL1,FBXW4	0.000942	1
PIK3CA_EK+HR_Combined_Cohort	GO:0007183	SMAD protein complex assembly	SMAD4,LDLRAD4,SMAD2	0.00067	1
PIK3CA_EK+HR_Combined_Cohort	GO:0060395	SMAD protein signal transduction	TGFBR1,BMPR1A,SMAD4,SMAD2	0.00189	2
PIK3CA_EK+HR_Combined_Cohort	REAC:R-MMU-449147	Signaling by Interleukins	CUL1,MAP2K4,PSMA5	0.0214	1
PIK3CA_EK+HR_Combined_Cohort	REAC:R-MMU-9006934	Signaling by Receptor Tyrosine Kinases	JUP,MET,RASA1	0.0201	3
PIK3CA_EK+HR_Combined_Cohort	REAC:R-MMU-170834	Signaling by TGF-beta Receptor Complex	TGFBR1,SMAD4,SMAD2	0.0174	2
PIK3CA_EK+HR_Combined_Cohort	REAC:R-MMU-9006936	Signaling by TGF-beta family members	TGFBR1,BMPR1A,SMAD4,SMAD2	0.0147	2
PIK3CA_EK+HR_Combined_Cohort	REAC:R-MMU-195721	Signaling by WNT	PPP3CB,AXIN1,CSNK1A1,CUL1,PSMA5	0.02	2
PIK3CA_EK+HR_Combined_Cohort	REAC:R-MMU-2173789	TGF-beta receptor signaling activates SMADs	TGFBR1,SMAD4,SMAD2	0.0078	2
PIK3CA_EK+HR_Combined_Cohort	REAC:R-MMU-5668541	TNFR2 non-canonical NF-kB pathway	MAP3K14,CUL1,PSMA5	0.0147	2
PIK3CA_EK+HR_Combined_Cohort	REAC:R-MMU-168898	Toll-Like Receptors Cascades	APP,CUL1,MAP2K4,CTS8	0.0182	1
PIK3CA_EK+HR_Combined_Cohort	REAC:R-MMU-8878166	Transcriptional regulation by RUNX2	SMAD4,CUL1,PSMA5	0.0078	2
PIK3CA_EK+HR_Combined_Cohort	REAC:R-MMU-8878159	Transcriptional regulation by RUNX3	SMAD4,NOTCH1,PSMA5	0.0078	2
PIK3CA_EK+HR_Combined_Cohort	REAC:R-MMU-5689880	Ub-specific processing proteases	TGFBR1,AXIN1,SMAD4,PSMA5	0.0078	2
PIK3CA_EK+HR_Combined_Cohort	GO:0016055	Wnt signaling pathway	AXIN1,CSNK1A1,NOTCH1,FBXW4	0.0394	2
PIK3CA_EK+HR_Combined_Cohort	GO:0030036	actin cytoskeleton organization	MET,RASA1,SMAD4	0.0184	2
PIK3CA_EK+HR_Combined_Cohort	GO:0007015	actin filament organization	TGFBR1,MET,RASA1	0.0263	2
PIK3CA_EK+HR_Combined_Cohort	GO:0030029	actin filament-based process	JUP,MET,RASA1,SMAD4	0.00533	3
PIK3CA_EK+HR_Combined_Cohort	GO:0032147	activation of protein kinase activity	TGFBR1,MAP3K14,AXIN1,MAP2K4	0.00455	2
PIK3CA_EK+HR_Combined_Cohort	GO:0031032	actomyosin structure organization	TGFBR1,MET,SMAD4	0.00824	2
PIK3CA_EK+HR_Combined_Cohort	GO:0001667	ameboidal-type cell migration	JUP,TGFBR1,MET,SIRT1,NF1,NOTCH1,FBXW7,RREB1	0.00189	3
PIK3CA_EK+HR_Combined_Cohort	GO:0071695	anatomical structure maturation	BCL11A,NF1,APP	0.0458	2
PIK3CA_EK+HR_Combined_Cohort	GO:0009887	animal organ morphogenesis	PNPLA6,TGFBR1,NF1,BMPR1A,NIPBL,SMAD4,SMAD2,NOTCH1,MFN2,CUL1,MKI67	0.00689	2
PIK3CA_EK+HR_Combined_Cohort	GO:0009952	anterior/posterior pattern specification	TGFBR1,BMPR1A,SMAD4,NOTCH1	0.00296	2
PIK3CA_EK+HR_Combined_Cohort	GO:0048736	appendage development	BMPR1A,NIPBL,SMAD4,NOTCH1,FBXW4	0.00122	2
PIK3CA_EK+HR_Combined_Cohort	GO:0035107	appendage morphogenesis	BMPR1A,NIPBL,SMAD4,NOTCH1,FBXW4	0.000804	2
PIK3CA_EK+HR_Combined_Cohort	GO:0060840	artery development	TGFBR1,BMPR1A,NOTCH1	0.00401	2
PIK3CA_EK+HR_Combined_Cohort	GO:0048844	artery morphogenesis	TGFBR1,BMPR1A,NOTCH1	0.00243	2
PIK3CA_EK+HR_Combined_Cohort	GO:0008306	associative learning	NF1,APP,RGS14	0.0204	1
PIK3CA_EK+HR_Combined_Cohort	GO:0048708	astrocyte differentiation	NF1,APP,NOTCH1	0.0136	2
PIK3CA_EK+HR_Combined_Cohort	GO:0003171	atrioventricular valve development	BMPR1A,SMAD4,NOTCH1	0.00067	1
PIK3CA_EK+HR_Combined_Cohort	GO:0003181	atrioventricular valve morphogenesis	BMPR1A,SMAD4,NOTCH1	0.000663	1
PIK3CA_EK+HR_Combined_Cohort	GO:0006914	autophagy	SUPT5H,SIRT1,MAP1LC3A,FBXW7,MFN2,1600014C10RIK	0.0065	1
PIK3CA_EK+HR_Combined_Cohort	GO:0000422	autophagy of mitochondrion	MAP1LC3A,FBXW7,MFN2	0.00522	1
PIK3CA_EK+HR_Combined_Cohort	GO:0009798	axis specification	BMPR1A,SMAD4,SMAD2,NOTCH1	0.00213	2
PIK3CA_EK+HR_Combined_Cohort	GO:0061564	axon development	BCL11A,APP,SMAD4,NOTCH1,EXT1	0.0429	2
PIK3CA_EK+HR_Combined_Cohort	GO:0007411	axon guidance	APP,SMAD4,EXT1	0.05	1
PIK3CA_EK+HR_Combined_Cohort	GO:0007409	axonogenesis	BCL11A,APP,SMAD4,NOTCH1,EXT1	0.035	2
PIK3CA_EK+HR_Combined_Cohort	GO:0048514	blood vessel morphogenesis	JUP,PNPLA6,TGFBR1,SIRT1,NF1,RASA1,BMPR1A,NOTCH1,FBXW7	0.00437	2
PIK3CA_EK+HR_Combined_Cohort	GO:0048754	branching morphogenesis of an epithelial tube	MET,SMAD4,NOTCH1	0.00208	2
PIK3CA_EK+HR_Combined_Cohort	GO:0055006	cardiac cell development	SMAD4,NOTCH1,MAP2K4	0.000987	2
PIK3CA_EK+HR_Combined_Cohort	GO:0003205	cardiac chamber development	TGFBR1,BMPR1A,SMAD4,NOTCH1	0.00201	2
PIK3CA_EK+HR_Combined_Cohort	GO:0003206	cardiac chamber morphogenesis	TGFBR1,BMPR1A,SMAD4,NOTCH1	0.00131	2
PIK3CA_EK+HR_Combined_Cohort	GO:0060317	cardiac epithelial to mesenchymal transition	TGFBR1,SMAD4,NOTCH1	0.00067	2
PIK3CA_EK+HR_Combined_Cohort	GO:0060038	cardiac muscle cell proliferation	TGFBR1,BMPR1A,NOTCH1	0.00194	1
PIK3CA_EK+HR_Combined_Cohort	GO:0003300	cardiac muscle hypertrophy	SMAD4,NOTCH1,MAP2K4	0.00144	2
PIK3CA_EK+HR_Combined_Cohort	GO:0048738	cardiac muscle tissue development	TGFBR1,BMPR1A,SMAD4,NOTCH1,MAP2K4	0.000901	2
PIK3CA_EK+HR_Combined_Cohort	GO:0055017	cardiac muscle tissue growth	TGFBR1,BMPR1A,NOTCH1,MAP2K4	0.000777	2
PIK3CA_EK+HR_Combined_Cohort	GO:0055008	cardiac muscle tissue morphogenesis	TGFBR1,BMPR1A,SMAD4,NOTCH1	0.000534	2
PIK3CA_EK+HR_Combined_Cohort	GO:0003279	cardiac septum development	TGFBR1,BMPR1A,SMAD4,NOTCH1	0.000901	2
PIK3CA_EK+HR_Combined_Cohort	GO:0060411	cardiac septum morphogenesis	TGFBR1,BMPR1A,SMAD4,NOTCH1	0.000578	2
PIK3CA_EK+HR_Combined_Cohort	GO:0003231	cardiac ventricle development	TGFBR1,BMPR1A,SMAD4,NOTCH1	0.00128	2
PIK3CA_EK+HR_Combined_Cohort	GO:0003208	cardiac ventricle morphogenesis	TGFBR1,BMPR1A,SMAD4,NOTCH1	0.000578	2
PIK3CA_EK+HR_Combined_Cohort	GO:0035051	cardiocyte differentiation	SMAD4,NOTCH1,MAP2K4	0.00248	2
PIK3CA_EK+HR_Combined_Cohort	GO:0072358	cardiovascular system development	JUP,PNPLA6,TGFBR1,SIRT1,NF1,RASA1,BMPR1A,PPP3CB,NOTCH1,FBXW7	0.00448	2
PIK3CA_EK+HR_Combined_Cohort	GO:0051216	cartilage development	TGFBR1,BMPR1A,FBXW4	0.0206	1
PIK3CA_EK+HR_Combined_Cohort	GO:0055080	cation homeostasis	SLC41A1,SMAD4,1600014C10RIK	0.0196	1
PIK3CA_EK+HR_Combined_Cohort	GO:0036473	cell death in response to oxidative stress	MET,SIRT1,FBXW7	0.0138	1
PIK3CA_EK+HR_Combined_Cohort	GO:0051301	cell division	ACTR8,MAPRE2,CSNK1A1,NOTCH1,CDC7,PARD6B,RGS14	0.0125	2
PIK3CA_EK+HR_Combined_Cohort	GO:0045165	cell fate commitment	TGFBR1,BMPR1A,SMAD4,NOTCH1,ZBTB7B	0.00115	2
PIK3CA_EK+HR_Combined_Cohort	GO:0016049	cell growth	BCL11A,TGFBR1,SIRT1,APP,SMAD4,MAP2K4	0.0153	2
PIK3CA_EK+HR_Combined_Cohort	GO:0034329	cell junction assembly	JUP,LIMS1,GNPAT,PARD6B	0.0135	1
PIK3CA_EK+HR_Combined_Cohort	GO:0034330	cell junction organization	JUP,TGFBR1,LIMS1,GNPAT,PARD6B	0.00689	1
PIK3CA_EK+HR_Combined_Cohort	GO:0000902	cell morphogenesis	BCL11A,MET,LIMS1,APP,SMAD4,CSNK1A1,NOTCH1,CDC7,CFDP1,RREB1,EXT1	0.00573	2
PIK3CA_EK+HR_Combined_Cohort	GO:0000904	cell morphogenesis involved in differentiation	BCL11A,MET,LIMS1,APP,SMAD4,NOTCH1,RREB1,EXT1	0.0129	2
PIK3CA_EK+HR_Combined_Cohort	GO:0032990	cell part morphogenesis	BCL11A,APP,SMAD4,NOTCH1,RREB1,EXT1	0.0491	1
PIK3CA_EK+HR_Combined_Cohort	GO:0048858	cell projection morphogenesis	BCL11A,APP,SMAD4,NOTCH1,RREB1,EXT1	0.043	1
PIK3CA_EK+HR_Combined_Cohort	GO:1905114	cell surface receptor signaling pathway involved in cell-cell signaling	APP,AXIN1,CSNK1A1,NOTCH1,FBXW4	0.0413	2
PIK3CA_EK+HR_Combined_Cohort	GO:0007043	cell-cell junction assembly	JUP,GNPAT,PARD6B	0.00928	1
PIK3CA_EK+HR_Combined_Cohort	GO:0045216	cell-cell junction organization	JUP,TGFBR1,LIMS1,GNPAT,PARD6B	0.00149	1
PIK3CA_EK+HR_Combined_Cohort	GO:0198738	cell-cell signaling by wnt	AXIN1,CSNK1A1,NOTCH1,FBXW4	0.0397	2
PIK3CA_EK+HR_Combined_Cohort	GO:0006520	cellular amino acid metabolic process	SCLY,EPRS,ALDH4A1	0.034	1
PIK3CA_EK+HR_Combined_Cohort	GO:0030003	cellular cation homeostasis	SLC41A1,SMAD4,1600014C10RIK	0.0154	1
PIK3CA_EK+HR_Combined_Cohort	GO:0055082	cellular chemical homeostasis	SLC41A1,SMAD4,1600014C10RIK	0.0237	1
PIK3CA_EK+HR_Combined_Cohort	GO:0022411	cellular component disassembly	TGFBR1,MAP1LC3A,FBXW7,MFN2	0.0233	1
PIK3CA_EK+HR_Combined_Cohort	GO:0001678	cellular glucose homeostasis	SIRT1,PPP3CB,SMAD4	0.0372	1
PIK3CA_EK+HR_Combined_Cohort	GO:0019725	cellular homeostasis	SLC41A1,SMAD4,1600014C10RIK	0.0302	1
PIK3CA_EK+HR_Combined_Cohort	GO:0006873	cellular ion homeostasis	SLC41A1,SMAD4,1600014C10RIK	0.016	1
PIK3CA_EK+HR_Combined_Cohort	GO:0044265	cellular macromolecule catabolic process	SIRT1,CSNK1A1,FBXW7,CUL1,ANKIB1,FBXW4,SMG7,RNF216,TNRC6B,CTS8,PSMA5	0.00583	1
PIK3CA_EK+HR_Combined_Cohort	GO:0006875	cellular metal ion homeostasis	SLC41A1,SMAD4,1600014C10RIK	0.013	1
PIK3CA_EK+HR_Combined_Cohort	GO:0044257	cellular protein catabolic process	SIRT1,CSNK1A1,FBXW7,CUL1,ANKIB1,FBXW4,RNF216,CTS8,PSMA5	0.00444	1
PIK3CA_EK+HR_Combined_Cohort	GO:0034622	cellular protein-containing complex assembly	MET,RASA1,SAMM50,AXIN1,SMAD4	0.0104	2
PIK3CA_EK+HR_Combined_Cohort	GO:0071773	cellular response to BMP stimulus	BMPR1A,SMAD4,SMAD2,NOTCH1	0.00982	2
PIK3CA_EK+HR_Combined_Cohort	GO:0071214	cellular response to abiotic stimulus	SIRT1,MAP3K14,NIPBL,FBXW7,MAP2K4	0.0106	2
PIK3CA_EK+HR_Combined_Cohort	GO:0071322	cellular response to carbohydrate stimulus	SIRT1,PPP3CB,SMAD4,MAP2K4	0.0101	2
PIK3CA_EK+HR_Combined_Cohort	GO:0035690	cellular response to drug	BCL11A,JUP,MET,SIRT1,PPP3CB,MAP1LC3A	0.00685	3
PIK3CA_EK+HR_Combined_Cohort	GO:0104004	cellular response to environmental stimulus	SIRT1,MAP3K14,NIPBL,FBXW7,MAP2K4	0.0106	2
PIK3CA_EK+HR_Combined_Cohort	GO:0071496	cellular response to external stimulus	BCL11A,MAP3K14,MAP1LC3A,MAP2K4	0.00964	2
PIK3CA_EK+HR_Combined_Cohort	GO:0071333	cellular response to glucose stimulus	SIRT1,PPP3CB,SMAD4	0.0319	1
PIK3CA_EK+HR_Combined_Cohort	GO:0071363	cellular response to growth factor stimulus	TGFBR1,LIMS1,SIRT1,RASA1,BMPR1A,APP,SMAD4,LDLRAD4,SMAD2,NOTCH1	0.00163	2
PIK3CA_EK+HR_Combined_Cohort	GO:0071331	cellular response to hexose stimulus	SIRT1,PPP3CB,SMAD4	0.0326	1
PIK3CA_EK+HR_Combined_Cohort	GO:0032870	cellular response to hormone stimulus	EPRS,NOTCH1,ZBTB7B	0.0432	2
PIK3CA_EK+HR_Combined_Cohort	GO:0071326	cellular response to monosaccharide stimulus	SIRT1,PPP3CB,SMAD4	0.0332	1
PIK3CA_EK+HR_Combined_Cohort	GO:1901699	cellular response to nitrogen compound	BCL11A,JUP,SIRT1,APP,EPRS,ZBTB7B	0.0309	2
PIK3CA_EK+HR_Combined_Cohort	GO:0071417	cellular response to organonitrogen compound	BCL11A,JUP,SIRT1,APP,EPRS,ZBTB7B	0.0192	2
PIK3CA_EK+HR_Combined_Cohort	GO:0034599	cellular response to oxidative stress	MET,SIRT1,MAP1LC3A,FBXW7	0.0283	1
PIK3CA_EK+HR_Combined_Cohort	GO:1901653	cellular response to peptide	SIRT1,APP,EPRS,ZBTB7B	0.0403	1
PIK3CA_EK+HR_Combined_Cohort	GO:0071478	cellular response to radiation	SIRT1,NIPBL,FBXW7	0.0311	2
PIK3CA_EK+HR_Combined_Cohort	GO:0071560	cellular response to transforming growth factor beta stimulus	TGFBR1,LIMS1,SIRT1,SMAD4,LDLRAD4,SMAD2	0.00189	2
PIK3CA_EK+HR_Combined_Cohort	GO:0006935	chemotaxis	MET,SMAD4,NOTCH1	0.0142	2
PIK3CA_EK+HR_Combined_Cohort	GO:0043009	chordate embryonic development	TGFBR1,NF1,BMPR1A,NIPBL,SMAD4,SMAD2,NOTCH1,MFN2,CTS8,MBTD1,EXT1	0.00134	2
PIK3CA_EK+HR_Combined_Cohort	GO:0006325	chromatin organization	ACTR8,SIRT1,NIPBL,SMAD4,ZBTB7B,MKI67,PCGF3,RLF,MBTD1	0.00763	2
PIK3CA_EK+HR_Combined_Cohort	GO:0007059	chromosome segregation	NIPBL,FBXW7,RGS14	0.0484	1
PIK3CA_EK+HR_Combined_Cohort	GO:0061448	connective tissue development	TGFBR1,SIRT1,BMPR1A,NOTCH1,FBXW4	0.00704	2
PIK3CA_EK+HR_Combined_Cohort	GO:0016569	covalent chromatin modification	NIPBL,SMAD4,ZBTB7B,RLF	0.0126	2
PIK3CA_EK+HR_Combined_Cohort	GO:1904888	cranial skeletal system development	TGFBR1,NIPBL,SMAD2	0.00703	2
PIK3CA_EK+HR_Combined_Cohort	GO:0001816	cytokine production	SIRT1,SEC14L1,APP,SMAD4,NOTCH1,ZBTB7B,RNF216	0.0302	2
PIK3CA_EK+HR_Combined_Cohort	GO:0045137	development of primary sexual characteristics	TGFBR1,SMAD4,ZFX	0.0139	2
PIK3CA_EK+HR_Combined_Cohort	GO:0048588	developmental cell growth	BCL11A,SIRT1,APP,MAP2K4	0.021	2
PIK3CA_EK+HR_Combined_Cohort	GO:0048589	developmental growth	BCL11A,TGFBR1,SIRT1,BMPR1A,NIPBL,APP,SMAD4,SMAD2,NOTCH1,MAP2K4,RAI1,ZFX	0.000306	2
PIK3CA_EK+HR_Combined_Cohort	GO:0003006	developmental process involved in reproduction	TGFBR1,BMPR1A,NIPBL,SMAD4,NOTCH1,CTS8,ZFX	0.0027	2
PIK3CA_EK+HR_Combined_Cohort	GO:0009792	embryo development ending in birth or egg hatching	TGFBR1,NF1,BMPR1A,NIPBL,SMAD4,SMAD2,NOTCH1,MFN2,CTS8,MBTD1,EXT1	0.00147	2
PIK3CA_EK+HR_Combined_Cohort	GO:0035113	embryonic appendage morphogenesis	BMPR1A,NIPBL,SMAD4,NOTCH1,FBXW4	0.00067	2
PIK3CA_EK+HR_Combined_Cohort	GO:0048701	embryonic cranial skeleton morphogenesis	TGFBR1,NIPBL,SMAD2	0.00419	2
PIK3CA_EK+HR_Combined_Cohort	GO:0042733	embryonic digit morphogenesis	BMPR1A,SMAD4,NOTCH1,FBXW4	0.000777	1
PIK3CA_EK+HR_Combined_Cohort	GO:0030326	embryonic limb morphogenesis	BMPR1A,NIPBL,SMAD4,NOTCH1,FBXW4	0.00067	2
PIK3CA_EK+HR_Combined_Cohort	GO:0048598	embryonic morphogenesis	TGFBR1,BMPR1A,NIPBL,SMAD4,SMAD2,NOTCH1,FBXW4,EXT1	0.00851	2
PIK3CA_EK+HR_Combined_Cohort	GO:0048568	embryonic organ development	TGFBR1,BMPR1A,NIPBL,NOTCH1,CTS8	0.00664	1
PIK3CA_EK+HR_Combined_Cohort	GO:0048706	embryonic skeletal system development	TGFBR1,NIPBL,SMAD2,MBTD1,EXT1	0.00189	2
PIK3CA_EK+HR_Combined_Cohort	GO:0048704	embryonic skeletal system morphogenesis	TGFBR1,NIPBL,SMAD2	0.0139	2
PIK3CA_EK+HR_Combined_Cohort	GO:0003197	endocardial cushion development	TGFBR1,BMPR1A,SMAD4,NOTCH1	0.000221	2
PIK3CA_EK+HR_Combined_Cohort	GO:0003272	endocardial cushion formation	TGFBR1,BMPR1A,SMAD4,NOTCH1	3.81e-05	2
PIK3CA_EK+HR_Combined_Cohort	GO:0003203	endocardial cushion morphogenesis	TGFBR1,BMPR1A,SMAD4,NOTCH1	0.000105	2
PIK3CA_EK+HR_Combined_Cohort	GO:0035270	endocrine system development	TGFBR1,NF1,BMPR1A,SMAD2	0.0118	2
PIK3CA_EK+HR_Combined_Cohort	GO:0007492	endoderm development	BMPR1A,SMAD4,SMAD2,NOTCH1,EXT1	0.000804	2
PIK3CA_EK+HR_Combined_Cohort	GO:0045446	endothelial cell differentiation	TGFBR1,MET,SMAD4,NOTCH1	0.00067	2
PIK3CA_EK+HR_Combined_Cohort	GO:0043542	endothelial cell migration	JUP,TGFBR1,MET,SIRT1,NF1,NOTCH1,FBXW7	0.000777	3
PIK3CA_EK+HR_Combined_Cohort	GO:0001935	endothelial cell proliferation	TGFBR1,SIRT1,NF1	0.0373	2
PIK3CA_EK+HR_Combined_Cohort	GO:0003158	endothelium development	TGFBR1,MET,SMAD4,NOTCH1	0.000777	2
PIK3CA_EK+HR_Combined_Cohort	GO:0007167	enzyme linked receptor protein signaling pathway	TGFBR1,MET,SIRT1,BMPR1A,APP,SMAD4,LDLRAD4,SMAD2,NOTCH1,ZBTB7B,FBXW7,RGS14	0.000752	2
PIK3CA_EK+HR_Combined_Cohort	GO:0030855	epithelial cell differentiation	MET,SMAD4,NOTCH1	0.0179	2
PIK3CA_EK+HR_Combined_Cohort	GO:0010631	epithelial cell migration	JUP,TGFBR1,MET,SIRT1,NF1,NOTCH1,FBXW7,RREB1	0.000752	3
PIK3CA_EK+HR_Combined_Cohort	GO:0050673	epithelial cell proliferation	TGFBR1,SIRT1,NF1,BMPR1A,NOTCH1,MKI67,RREB1	0.006	2
PIK3CA_EK+HR_Combined_Cohort	GO:0001837	epithelial to mesenchymal transition	TGFBR1,SMAD4,LDLRAD4,SMAD2,NOTCH1	0.00147	2
PIK3CA_EK+HR_Combined_Cohort	GO:0003198	epithelial to mesenchymal transition involved in endocardial cushion formation	TGFBR1,SMAD4,NOTCH1	0.000286	2
PIK3CA_EK+HR_Combined_Cohort	GO:0060562	epithelial tube morphogenesis	MET,SMAD4,NOTCH1	0.00689	2
PIK3CA_EK+HR_Combined_Cohort	GO:0090132	epithelium migration	JUP,TGFBR1,MET,SIRT1,NF1,NOTCH1,FBXW7,RREB1	0.000757	3
PIK3CA_EK+HR_Combined_Cohort	GO:0072655	establishment of protein localization to mitochondrion	SAMM50,FBXW7,MFN2	0.00803	1
PIK3CA_EK+HR_Combined_Cohort	GO:0072594	establishment of protein localization to organelle	JUP,SIRT1,NF1,SAMM50,FBXW7,MFN2,SCARB2	0.00456	2
PIK3CA_EK+HR_Combined_Cohort	GO:0030198	extracellular matrix organization	TGFBR1,NF1,APP,NOTCH1,CRISPLD2	0.00796	2
PIK3CA_EK+HR_Combined_Cohort	GO:0043062	extracellular structure organization	TGFBR1,NF1,APP,NOTCH1,CRISPLD2	0.013	2
PIK3CA_EK+HR_Combined_Cohort	GO:0048592	eye morphogenesis	NF1,NIPBL,MFN2	0.0455	2
PIK3CA_EK+HR_Combined_Cohort	GO:0030900	forebrain development	NF1,BMPR1A,APP,NOTCH1,EXT1	0.0402	2
PIK3CA_EK+HR_Combined_Cohort	GO:0007276	gamete generation	TGFBR1,ZFP148,SMAD4,NOTCH1,ZFX	0.00929	2
PIK3CA_EK+HR_Combined_Cohort	GO:0007369	gastrulation	BMPR1A,SMAD4,SMAD2,EXT1	0.016	2
PIK3CA_EK+HR_Combined_Cohort	GO:0048732	gland development	TGFBR1,NF1,BMPR1A,SMAD4,SMAD2,NOTCH1,ZBTB7B,MKI67,RREB1	0.00171	2
PIK3CA_EK+HR_Combined_Cohort	GO:0008406	gonad development	TGFBR1,SMAD4,ZFX	0.0134	2
PIK3CA_EK+HR_Combined_Cohort	GO:0040007	growth	BCL11A,TGFBR1,SIRT1,BMPR1A,NIPBL,APP,SMAD4,SMAD2,NOTCH1,MAP2K4,RAI1,ZFX	0.00147	2
PIK3CA_EK+HR_Combined_Cohort	GO:0042633	hair cycle	NIPBL,SMAD4,NOTCH1	0.00104	2
PIK3CA_EK+HR_Combined_Cohort	GO:0060322	head development	NF1,BMPR1A,NIPBL,APP,NOTCH1,CRISPLD2,GNPAT,EXT1	0.0218	2
PIK3CA_EK+HR_Combined_Cohort	GO:0007507	heart development	TGFBR1,SIRT1,NF1,BMPR1A,PPP3CB,NIPBL,SMAD4,SMAD2,NOTCH1,MAP2K4	0.00168	2
PIK3CA_EK+HR_Combined_Cohort	GO:0060419	heart growth	TGFBR1,BMPR1A,NOTCH1,MAP2K4	0.000804	2
PIK3CA_EK+HR_Combined_Cohort	GO:0003007	heart morphogenesis	TGFBR1,BMPR1A,NIPBL,SMAD4,NOTCH1	0.000976	2
PIK3CA_EK+HR_Combined_Cohort	GO:0061384	heart trabecula morphogenesis	TGFBR1,BMPR1A,NOTCH1	0.000804	1
PIK3CA_EK+HR_Combined_Cohort	GO:0003170	heart valve development	BMPR1A,SMAD4,NOTCH1	0.00158	1
PIK3CA_EK+HR_Combined_Cohort	GO:0003179	heart valve morphogenesis	BMPR1A,SMAD4,NOTCH1	0.00123	1
PIK3CA_EK+HR_Combined_Cohort	GO:0048534	hematopoietic or lymphoid organ development	BCL11A,TGFBR1,SIRT1,PPP3CB,APP,NOTCH1,ZBTB7B,FBXW7	0.0206	2
PIK3CA_EK+HR_Combined_Cohort	GO:0030097	hemopoiesis	BCL11A,SIRT1,NF1,PPP3CB,APP,NOTCH1,ZBTB7B,FBXW7	0.0351	2
PIK3CA_EK+HR_Combined_Cohort	GO:0034968	histone lysine methylation	SIRT1,SMAD4,RLF	0.0169	2
PIK3CA_EK+HR_Combined_Cohort	GO:0016571	histone methylation	SIRT1,SMAD4,RLF	0.0244	2
PIK3CA_EK+HR_Combined_Cohort	GO:0016570	histone modification	NIPBL,SMAD4,ZBTB7B,RLF	0.0121	2
PIK3CA_EK+HR_Combined_Cohort	GO:0046879	hormone secretion	SIRT1,PPP3CB,SMAD4,SMAD2	0.0457	2
PIK3CA_EK+HR_Combined_Cohort	GO:0009914	hormone transport	SIRT1,PPP3CB,SMAD4,SMAD2	0.049	2
PIK3CA_EK+HR_Combined_Cohort	GO:0002520	immune system development	BCL11A,TGFBR1,SIRT1,PPP3CB,APP,NOTCH1,ZBTB7B,FBXW7	0.0248	2
PIK3CA_EK+HR_Combined_Cohort	GO:0001701	in utero embryonic development	TGFBR1,BMPR1A,SMAD4,SMAD2,NOTCH1,MFN2,CTS8	0.00299	2
PIK3CA_EK+HR_Combined_Cohort	GO:0098771	inorganic ion homeostasis	SLC41A1,SMAD4,1600014C10RIK	0.0204	1
PIK3CA_EK+HR_Combined_Cohort	GO:0006886	intracellular protein transport	JUP,SAMM50,FBXW7,MFN2,SCARB2,SMG7,TBC1D30,SARNP	0.00428	3
PIK3CA_EK+HR_Combined_Cohort	GO:0050801	ion homeostasis	SLC41A1,SMAD4,1600014C10RIK	0.0233	1
PIK3CA_EK+HR_Combined_Cohort	GO:0001822	kidney development	TGFBR1,NF1,SMAD4,SMAD2,NOTCH1	0.0164	2
PIK3CA_EK+HR_Combined_Cohort	GO:0007612	learning	NF1,APP,RGS14	0.0477	1
PIK3CA_EK+HR_Combined_Cohort	GO:0002521	leukocyte differentiation	BCL11A,SIRT1,NF1,PPP3CB,APP,ZBTB7B,FBXW7	0.0156	1
PIK3CA_EK+HR_Combined_Cohort	GO:0060173	limb development	BMPR1A,NIPBL,SMAD4,NOTCH1,FBXW4	0.00122	2
PIK3CA_EK+HR_Combined_Cohort	GO:0035108	limb morphogenesis	BMPR1A,NIPBL,SMAD4,NOTCH1,FBXW4	0.000804	2
PIK3CA_EK+HR_Combined_Cohort	GO:0060291	long-term synaptic potentiation	NF1,APP,RGS14	0.0164	1
PIK3CA_EK+HR_Combined_Cohort	GO:0030324	lung development	BMPR1A,SMAD2,NOTCH1,FBXW7,CRISPLD2	0.00401	2
PIK3CA_EK+HR_Combined_Cohort	GO:0016236	macroautophagy	SUPT5H,SIRT1,MAP1LC3A,MFN2	0.0113	1
PIK3CA_EK+HR_Combined_Cohort	GO:0048232	male gamete generation	SMAD4,NOTCH1,ZFX	0.0131	2
PIK3CA_EK+HR_Combined_Cohort	GO:0046661	male sex differentiation	TGFBR1,BMPR1A,SMAD4	0.0104	1
PIK3CA_EK+HR_Combined_Cohort	GO:0048762	mesenchymal cell differentiation	TGFBR1,BMPR1A,SMAD4,LDLRAD4,SMAD2,NOTCH1	0.00104	2
PIK3CA_EK+HR_Combined_Cohort	GO:0060485	mesenchyme development	TGFBR1,BMPR1A,SMAD4,LDLRAD4,SMAD2,NOTCH1	0.0019	2
PIK3CA_EK+HR_Combined_Cohort	GO:0072132	mesenchyme morphogenesis	TGFBR1,BMPR1A,SMAD4,SMAD2,NOTCH1	0.000233	2
PIK3CA_EK+HR_Combined_Cohort	GO:0007498	mesoderm development	BMPR1A,SMAD4,SMAD2,EXT1	0.00531	2
PIK3CA_EK+HR_Combined_Cohort	GO:0055065	metal ion homeostasis	SLC41A1,SMAD4,1600014C10RIK	0.0161	1
PIK3CA_EK+HR_Combined_Cohort	GO:0006839	mitochondrial transport	SAMM50,FBXW7,MFN2	0.0301	1
PIK3CA_EK+HR_Combined_Cohort	GO:0061726	mitochondrion disassembly	MAP1LC3A,FBXW7,MFN2	0.00522	1
PIK3CA_EK+HR_Combined_Cohort	GO:0007005	mitochondrion organization	SAMM50,MAP1LC3A,FBXW7,MFN2	0.0462	1
PIK3CA_EK+HR_Combined_Cohort	GO:0000278	mitotic cell cycle	SIRT1,MAP3K14,NIPBL,APP,CDC7,MKI67,MAP2K4,RGS14	0.0206	2
PIK3CA_EK+HR_Combined_Cohort	GO:0043632	modification-dependent macromolecule catabolic process	SIRT1,CSNK1A1,FBXW7,CUL1,ANKIB1,FBXW4,RNF216,PSMA5	0.00445	2
PIK3CA_EK+HR_Combined_Cohort	GO:0019941	modification-dependent protein catabolic process	SIRT1,CSNK1A1,FBXW7,CUL1,ANKIB1,FBXW4,RNF216,PSMA5	0.00419	2
PIK3CA_EK+HR_Combined_Cohort	GO:0042303	molting cycle	NIPBL,SMAD4,NOTCH1	0.00104	2
PIK3CA_EK+HR_Combined_Cohort	GO:0061138	morphogenesis of a branching epithelium	MET,SMAD4,NOTCH1	0.00299	2
PIK3CA_EK+HR_Combined_Cohort	GO:0001763	morphogenesis of a branching structure	MET,SMAD4,NOTCH1	0.00338	2
PIK3CA_EK+HR_Combined_Cohort	GO:0002009	morphogenesis of an epithelium	MET,SMAD4,NOTCH1	0.0132	2
PIK3CA_EK+HR_Combined_Cohort	GO:0032504	multicellular organism reproduction	TGFBR1,ZFP148,SMAD4,NOTCH1,ZFX	0.0156	2
PIK3CA_EK+HR_Combined_Cohort	GO:0048609	multicellular organismal reproductive process	TGFBR1,ZFP148,SMAD4,NOTCH1,ZFX	0.0153	2
PIK3CA_EK+HR_Combined_Cohort	GO:0010657	muscle cell apoptotic process	SIRT1,SMAD4,MFN2,MAP2K4	0.00419	2
PIK3CA_EK+HR_Combined_Cohort	GO:0055001	muscle cell development	SMAD4,NOTCH1,MAP2K4	0.00298	2
PIK3CA_EK+HR_Combined_Cohort	GO:0042692	muscle cell differentiation	SMAD4,NOTCH1,MAP2K4	0.00919	2
PIK3CA_EK+HR_Combined_Cohort	GO:0033002	muscle cell proliferation	TGFBR1,SIRT1,BMPR1A,NOTCH1,MFN2	0.00677	2
PIK3CA_EK+HR_Combined_Cohort	GO:0014896	muscle hypertrophy	SMAD4,NOTCH1,MAP2K4	0.00147	2
PIK3CA_EK+HR_Combined_Cohort	GO:0007517	muscle organ development	TGFBR1,BMPR1A,SMAD4,NOTCH1	0.0106	2
PIK3CA_EK+HR_Combined_Cohort	GO:0048644	muscle organ morphogenesis	TGFBR1,BMPR1A,SMAD4,NOTCH1	0.00067	2
PIK3CA_EK+HR_Combined_Cohort	GO:0061061	muscle structure development	TGFBR1,BMPR1A,SMAD4,NOTCH1,MAP2K4	0.0104	2
PIK3CA_EK+HR_Combined_Cohort	GO:0003012	muscle system process	JUP,SMAD4,NOTCH1,MAP2K4	0.00208	2
PIK3CA_EK+HR_Combined_Cohort	GO:0060537	muscle tissue development	TGFBR1,BMPR1A,SMAD4,NOTCH1,MAP2K4	0.00374	2
PIK3CA_EK+HR_Combined_Cohort	GO:0060415	muscle tissue morphogenesis	TGFBR1,BMPR1A,SMAD4,NOTCH1	0.000617	2
PIK3CA_EK+HR_Combined_Cohort	GO:0002573	myeloid leukocyte differentiation	SIRT1,NF1,APP,FBXW7	0.0243	1
PIK3CA_EK+HR_Combined_Cohort	GO:0046580	negative regulation of Ras protein signal transduction	MET,NF1,RASA1,MFN2	0.00132	2
PIK3CA_EK+HR_Combined_Cohort	GO:0043066	negative regulation of apoptotic process	RASA1,NOTCH1,MAP2K4	0.043	2
PIK3CA_EK+HR_Combined_Cohort	GO:0051100	negative regulation of binding	MET,SIRT1,FBXW7	0.0336	2
PIK3CA_EK+HR_Combined_Cohort	GO:0007162	negative regulation of cell adhesion	RASA1,NOTCH1,ZBTB7B	0.00651	1
PIK3CA_EK+HR_Combined_Cohort	GO:0010721	negative regulation of cell development	BCL11A,NF1,BMPR1A,APP,SMAD4,NOTCH1,FBXW7	0.00426	2
PIK3CA_EK+HR_Combined_Cohort	GO:0045596	negative regulation of cell differentiation	BCL11A,TGFBR1,SIRT1,BMPR1A,APP,SMAD4,LDLRAD4,NOTCH1,ZBTB7B,FBXW7	0.00258	2
PIK3CA_EK+HR_Combined_Cohort	GO:0030308	negative regulation of cell growth	BCL11A,SIRT1,SMAD4	0.0394	2
PIK3CA_EK+HR_Combined_Cohort	GO:0008285	negative regulation of cell proliferation	TGFBR1,NF1,APP,SMAD4,SMAD2,NOTCH1,ZBTB7B,MFN2	0.0156	2
PIK3CA_EK+HR_Combined_Cohort	GO:0051129	negative regulation of cellular component organization	BCL11A,MET,SIRT1,SMAD4,LDLRAD4,NOTCH1,TBC1D30	0.0184	3
PIK3CA_EK+HR_Combined_Cohort	GO:0045926	negative regulation of growth	BCL11A,SIRT1,SMAD4,NOTCH1,RAI1	0.00766	2
PIK3CA_EK+HR_Combined_Cohort	GO:1903707	negative regulation of hemopoiesis	NF1,NOTCH1,ZBTB7B,FBXW7	0.0134	1
PIK3CA_EK+HR_Combined_Cohort	GO:0002698	negative regulation of immune effector process	SEC14L1,PPP3CB,ZBTB7B	0.0291	1
PIK3CA_EK+HR_Combined_Cohort	GO:0002683	negative regulation of immune system process	NF1,SEC14L1,PPP3CB,NOTCH1,ZBTB7B,FBXW7	0.0221	1
PIK3CA_EK+HR_Combined_Cohort	GO:1902532	negative regulation of intracellular signal transduction	MET,RASA1,SMAD4,RGS14	0.0077	2
PIK3CA_EK+HR_Combined_Cohort	GO:1902106	negative regulation of leukocyte differentiation	NF1,ZBTB7B,FBXW7	0.0204	1
PIK3CA_EK+HR_Combined_Cohort	GO:0051961	negative regulation of nervous system development	BCL11A,NF1,BMPR1A,APP,NOTCH1	0.0235	1
PIK3CA_EK+HR_Combined_Cohort	GO:0050768	negative regulation of neurogenesis	BCL11A,NF1,BMPR1A,APP,NOTCH1	0.0204	1
PIK3CA_EK+HR_Combined_Cohort	GO:0043069	negative regulation of programmed cell death	MET,RASA1,NOTCH1,MAP2K4	0.0123	2
PIK3CA_EK+HR_Combined_Cohort	GO:0071901	negative regulation of protein serine/threonine kinase activity	SIRT1,NF1,RGS14	0.0304	2
PIK3CA_EK+HR_Combined_Cohort	GO:0051058	negative regulation of small GTPase mediated signal transduction	MET,NF1,RASA1,MFN2	0.00158	2
PIK3CA_EK+HR_Combined_Cohort	GO:0000122	negative regulation of transcription by RNA polymerase II	BCL11A,SUPT5H,TGFBR1,NIPBL,ZFP148,SMAD4,NOTCH1,ZBTB7B,TRPS1,SARNP	0.00067	3
PIK3CA_EK+HR_Combined_Cohort	GO:0090101	negative regulation of transmembrane receptor protein serine/threonine kinase signaling pathway	SIRT1,LDLRAD4,NOTCH1	0.0167	2
PIK3CA_EK+HR_Combined_Cohort	GO:0051402	neuron apoptotic process	SIRT1,NF1,APP,FBXW7,MAP2K4	0.0154	2
PIK3CA_EK+HR_Combined_Cohort	GO:0070997	neuron death	SIRT1,NF1,APP,FBXW7,MAP2K4	0.0352	2
PIK3CA_EK+HR_Combined_Cohort	GO:0048663	neuron fate commitment	TGFBR1,SMAD4,NOTCH1	0.00195	2
PIK3CA_EK+HR_Combined_Cohort	GO:0051169	nuclear transport	JUP,SIRT1,NF1,SMG7,RGS14,SARNP	0.00813	2
PIK3CA_EK+HR_Combined_Cohort	GO:0006913	nucleocytoplasmic transport	JUP,SIRT1,NF1,SMG7,RGS14,SARNP	0.00809	2
PIK3CA_EK+HR_Combined_Cohort	GO:0035265	organ growth	TGFBR1,SIRT1,BMPR1A,SMAD2,NOTCH1,MAP2K4	0.000902	2
PIK3CA_EK+HR_Combined_Cohort	GO:0070925	organelle assembly	SMAD4,NOTCH1,MAP1LC3A	0.0208	1
PIK3CA_EK+HR_Combined_Cohort	GO:1903008	organelle disassembly	MAP1LC3A,FBXW7,MFN2	0.0077	1
PIK3CA_EK+HR_Combined_Cohort	GO:0001503	ossification	NIPBL,SMAD4,NOTCH1	0.00651	2
PIK3CA_EK+HR_Combined_Cohort	GO:0001649	osteoblast differentiation	BMPR1A,SMAD4,NOTCH1	0.0116	2
PIK3CA_EK+HR_Combined_Cohort	GO:0003151	outflow tract morphogenesis	BMPR1A,NIPBL,SMAD4,NOTCH1	0.000578	2
PIK3CA_EK+HR_Combined_Cohort	GO:0060389	pathway-restricted SMAD protein phosphorylation	TGFBR1,BMPR1A,SMAD4,LDLRAD4	0.00104	1
PIK3CA_EK+HR_Combined_Cohort	GO:0007389	pattern specification process	TGFBR1,BMPR1A,SMAD4,NOTCH1	0.0131	2
PIK3CA_EK+HR_Combined_Cohort	GO:0018022	peptidyl-lysine methylation	SIRT1,SMAD4,RLF	0.0205	2
PIK3CA_EK+HR_Combined_Cohort	GO:0018205	peptidyl-lysine modification	BCL11A,SMAD4,RLF	0.0399	2
PIK3CA_EK+HR_Combined_Cohort	GO:0018105	peptidyl-serine phosphorylation	TGFBR1,APP,CSNK1A1,CDC7	0.0464	1
PIK3CA_EK+HR_Combined_Cohort	GO:0018212	peptidyl-tyrosine modification	MET,RASA1,MAP2K4	0.00919	2
PIK3CA_EK+HR_Combined_Cohort	GO:0018108	peptidyl-tyrosine phosphorylation	MET,RASA1,MAP2K4	0.0091	2
PIK3CA_EK+HR_Combined_Cohort	GO:0120039	plasma membrane bounded cell projection morphogenesis	BCL11A,APP,SMAD4,NOTCH1,RREB1,EXT1	0.0422	1
PIK3CA_EK+HR_Combined_Cohort	GO:0030513	positive regulation of BMP signaling pathway	SMAD4,SMAD2,NOTCH1	0.00253	2
PIK3CA_EK+HR_Combined_Cohort	GO:0043547	positive regulation of GTPase activity	LIMS1,NF1,RASA1,RGS14,TBC1D30,ARHGAP8	0.0126	2
PIK3CA_EK+HR_Combined_Cohort	GO:0043406	positive regulation of MAP kinase activity	TGFBR1,MAP3K14,MAP2K4	0.0147	2
PIK3CA_EK+HR_Combined_Cohort	GO:0043410	positive regulation of MAPK cascade	TGFBR1,MAP3K14,NOTCH1,FBXW7,MAP2K4	0.0136	2
PIK3CA_EK+HR_Combined_Cohort	GO:0060391	positive regulation of SMAD protein signal transduction	TGFBR1,BMPR1A,SMAD4	0.00025	1
PIK3CA_EK+HR_Combined_Cohort	GO:0110110	positive regulation of animal organ morphogenesis	TGFBR1,SMAD4,NOTCH1	0.00249	2
PIK3CA_EK+HR_Combined_Cohort	GO:0043065	positive regulation of apoptotic process	TGFBR1,SIRT1,NF1,SMAD4,NOTCH1,FBXW7,MFN2,MAP2K4	0.0116	3
PIK3CA_EK+HR_Combined_Cohort	GO:2001235	positive regulation of apoptotic signaling pathway	TGFBR1,SIRT1,NF1,FBXW7	0.0154	3
PIK3CA_EK+HR_Combined_Cohort	GO:0010508	positive regulation of autophagy	SUPT5H,SIRT1,MFN2	0.0156	1
PIK3CA_EK+HR_Combined_Cohort	GO:0055025	positive regulation of cardiac muscle tissue development	SIRT1,BMPR1A,NOTCH1	0.00651	1
PIK3CA_EK+HR_Combined_Cohort	GO:0055023	positive regulation of cardiac muscle tissue growth	SIRT1,BMPR1A,NOTCH1	0.00421	1
PIK3CA_EK+HR_Combined_Cohort	GO:0009896	positive regulation of catabolic process	SUPT5H,SIRT1,AXIN1,CSNK1A1,FBXW7,MFN2,ANKIB1,TNRC6B	0.00189	2
PIK3CA_EK+HR_Combined_Cohort	GO:0010942	positive regulation of cell death	TGFBR1,SIRT1,NF1,SMAD4,NOTCH1,FBXW7,MFN2,MAP2K4	0.0155	3
PIK3CA_EK+HR_Combined_Cohort	GO:0010720	positive regulation of cell development	BCL11A,LIMS1,SIRT1,NF1,NIPBL,APP,NOTCH1,SCARB2,RREB1,RGS14	0.00189	2
PIK3CA_EK+HR_Combined_Cohort	GO:0030307	positive regulation of cell growth	BCL11A,TGFBR1,SIRT1	0.0412	2
PIK3CA_EK+HR_Combined_Cohort	GO:0030335	positive regulation of cell migration	TGFBR1,MET,SIRT1,NIPBL,APP,NOTCH1,RREB1	0.00748	2
PIK3CA_EK+HR_Combined_Cohort	GO:0010770	positive regulation of cell morphogenesis involved in differentiation	BCL11A,LIMS1,RREB1	0.044	1
PIK3CA_EK+HR_Combined_Cohort	GO:2000147	positive regulation of cell motility	TGFBR1,MET,SIRT1,NIPBL,APP,NOTCH1,RREB1	0.00846	2
PIK3CA_EK+HR_Combined_Cohort	GO:0031346	positive regulation of cell projection organization	BCL11A,TGFBR1,SIRT1,NF1,SCARB2,RREB1	0.0205	2
PIK3CA_EK+HR_Combined_Cohort	GO:0008284	positive regulation of cell proliferation	TGFBR1,SIRT1,NF1,RASA1,BMPR1A,SMAD4,NOTCH1,MFN2,CDC7,RREB1,FBXW4	0.00711	2
PIK3CA_EK+HR_Combined_Cohort	GO:0010811	positive regulation of cell-substrate adhesion	JUP,LIMS1,RREB1	0.0236	1
PIK3CA_EK+HR_Combined_Cohort	GO:0031331	positive regulation of cellular catabolic process	SUPT5H,SIRT1,CSNK1A1,FBXW7,MFN2,ANKIB1,TNRC6B	0.00324	1
PIK3CA_EK+HR_Combined_Cohort	GO:0051272	positive regulation of cellular component movement	TGFBR1,MET,SIRT1,NIPBL,APP,NOTCH1,RREB1	0.00971	2
PIK3CA_EK+HR_Combined_Cohort	GO:1903364	positive regulation of cellular protein catabolic process	CSNK1A1,FBXW7,ANKIB1	0.0282	1
PIK3CA_EK+HR_Combined_Cohort	GO:1905269	positive regulation of chromatin organization	NIPBL,SMAD4,ZBTB7B	0.00147	2
PIK3CA_EK+HR_Combined_Cohort	GO:2001252	positive regulation of chromosome organization	NIPBL,SMAD4,ZBTB7B	0.00324	2
PIK3CA_EK+HR_Combined_Cohort	GO:0048639	positive regulation of developmental growth	BCL11A,BMPR1A,NIPBL,NOTCH1	0.004	2
PIK3CA_EK+HR_Combined_Cohort	GO:0001938	positive regulation of endothelial cell proliferation	TGFBR1,SIRT1,NF1	0.0167	2
PIK3CA_EK+HR_Combined_Cohort	GO:0010634	positive regulation of epithelial cell migration	MET,SIRT1,RREB1	0.0271	1
PIK3CA_EK+HR_Combined_Cohort	GO:0050679	positive regulation of epithelial cell proliferation	TGFBR1,SIRT1,NF1,BMPR1A,NOTCH1,RREB1	0.00177	2
PIK3CA_EK+HR_Combined_Cohort	GO:0010718	positive regulation of epithelial to mesenchymal transition	TGFBR1,SMAD4,SMAD2,NOTCH1	0.000804	2
PIK3CA_EK+HR_Combined_Cohort	GO:0045927	positive regulation of growth	BCL11A,TGFBR1,BMPR1A,NIPBL,NOTCH1	0.00189	2
PIK3CA_EK+HR_Combined_Cohort	GO:0060421	positive regulation of heart growth	SIRT1,BMPR1A,NOTCH1	0.00455	1
PIK3CA_EK+HR_Combined_Cohort	GO:0031058	positive regulation of histone modification	NIPBL,SMAD4,ZBTB7B	0.00131	2
PIK3CA_EK+HR_Combined_Cohort	GO:0046887	positive regulation of hormone secretion	SIRT1,PPP3CB,SMAD4	0.0322	1
PIK3CA_EK+HR_Combined_Cohort	GO:0051345	positive regulation of hydrolase activity	LIMS1,SIRT1,NF1,RASA1,APP,RGS14,TBC1D30,ARHGAP8	0.0158	2
PIK3CA_EK+HR_Combined_Cohort	GO:1902533	positive regulation of intracellular signal transduction	TGFBR1,LIMS1,SIRT1,MAP3K14,APP,NOTCH1,FBXW7,MAP2K4	0.0397	2
PIK3CA_EK+HR_Combined_Cohort	GO:0033674	positive regulation of kinase activity	TGFBR1,MAP3K14,AXIN1,FBXW7,MAP2K4	0.0135	2
PIK3CA_EK+HR_Combined_Cohort	GO:0040017	positive regulation of locomotion	TGFBR1,MET,SIRT1,NIPBL,APP,NOTCH1,RREB1	0.0104	2
PIK3CA_EK+HR_Combined_Cohort	GO:0016239	positive regulation of macroautophagy	SUPT5H,SIRT1,MFN2	0.00632	1
PIK3CA_EK+HR_Combined_Cohort	GO:0010661	positive regulation of muscle cell apoptotic process	SMAD4,MFN2,MAP2K4	0.00208	1
PIK3CA_EK+HR_Combined_Cohort	GO:0048636	positive regulation of muscle organ development	SIRT1,BMPR1A,NOTCH1	0.0123	1
PIK3CA_EK+HR_Combined_Cohort	GO:1901863	positive regulation of muscle tissue development	SIRT1,BMPR1A,NOTCH1	0.0125	1
PIK3CA_EK+HR_Combined_Cohort	GO:0051962	positive regulation of nervous system development	BCL11A,SIRT1,NF1,NIPBL,APP,NOTCH1,SCARB2,RGS14	0.00984	2
PIK3CA_EK+HR_Combined_Cohort	GO:0050769	positive regulation of neurogenesis	BCL11A,SIRT1,NF1,NIPBL,APP,NOTCH1,SCARB2,RGS14	0.00656	2
PIK3CA_EK+HR_Combined_Cohort	GO:0043525	positive regulation of neuron apoptotic process	NF1,FBXW7,MAP2K4	0.0131	2
PIK3CA_EK+HR_Combined_Cohort	GO:1901216	positive regulation of neuron death	NF1,FBXW7,MAP2K4	0.0235	2
PIK3CA_EK+HR_Combined_Cohort	GO:0046622	positive regulation of organ growth	SIRT1,BMPR1A,NOTCH1	0.00632	1
PIK3CA_EK+HR_Combined_Cohort	GO:0010638	positive regulation of organelle organization	TGFBR1,MET,NIPBL,SMAD4,ZBTB7B,FBXW7,MFN2	0.00384	3
PIK3CA_EK+HR_Combined_Cohort	GO:0010862	positive regulation of pathway-restricted SMAD protein phosphorylation	TGFBR1,BMPR1A,SMAD4	0.00141	1
PIK3CA_EK+HR_Combined_Cohort	GO:0042327	positive regulation of phosphorylation	TGFBR1,MAP3K14,RASA1,BMPR1A,AXIN1,SMAD4,NOTCH1,MAP2K4	0.00149	2
PIK3CA_EK+HR_Combined_Cohort	GO:0043068	positive regulation of programmed cell death	TGFBR1,SIRT1,NF1,SMAD4,NOTCH1,FBXW7,MFN2,MAP2K4	0.0119	3
PIK3CA_EK+HR_Combined_Cohort	GO:1901800	positive regulation of proteasomal protein catabolic process	CSNK1A1,FBXW7,ANKIB1	0.0179	1
PIK3CA_EK+HR_Combined_Cohort	GO:0045732	positive regulation of protein catabolic process	AXIN1,CSNK1A1,FBXW7,ANKIB1	0.0177	1
PIK3CA_EK+HR_Combined_Cohort	GO:0090312	positive regulation of protein deacetylation	SIRT1,NIPBL,ZBTB7B	0.00161	1
PIK3CA_EK+HR_Combined_Cohort	GO:0045860	positive regulation of protein kinase activity	TGFBR1,MAP3K14,AXIN1,FBXW7,MAP2K4	0.0116	2
PIK3CA_EK+HR_Combined_Cohort	GO:0001934	positive regulation of protein phosphorylation	TGFBR1,MAP3K14,RASA1,BMPR1A,AXIN1,SMAD4,NOTCH1,MAP2K4	0.00137	2
PIK3CA_EK+HR_Combined_Cohort	GO:0071902	positive regulation of protein serine/threonine kinase activity	TGFBR1,MAP3K14,MAP2K4	0.0237	2
PIK3CA_EK+HR_Combined_Cohort	GO:0045862	positive regulation of proteolysis	SIRT1,APP,CSNK1A1,FBXW7,ANKIB1	0.0184	1
PIK3CA_EK+HR_Combined_Cohort	GO:1903052	positive regulation of proteolysis involved in cellular protein catabolic process	CSNK1A1,FBXW7,ANKIB1	0.0217	1
PIK3CA_EK+HR_Combined_Cohort	GO:0045844	positive regulation of striated muscle tissue development	SIRT1,BMPR1A,NOTCH1	0.0123	1
PIK3CA_EK+HR_Combined_Cohort	GO:1902905	positive regulation of supramolecular fiber organization	TGFBR1,MET,APP	0.0454	1
PIK3CA_EK+HR_Combined_Cohort	GO:0051347	positive regulation of transferase activity	TGFBR1,MAP3K14,AXIN1,FBXW7,MAP2K4	0.0196	2
PIK3CA_EK+HR_Combined_Cohort	GO:0090100	positive regulation of transmembrane receptor protein serine/threonine kinase signaling pathway	TGFBR1,BMPR1A,SMAD4,NOTCH1	0.000804	2
PIK3CA_EK+HR_Combined_Cohort	GO:0051050	positive regulation of transport	JUP,RASA1,SMAD4	0.0351	2
PIK3CA_EK+HR_Combined_Cohort	GO:2000060	positive regulation of ubiquitin-dependent protein catabolic process	CSNK1A1,FBXW7,ANKIB1	0.015	1
PIK3CA_EK+HR_Combined_Cohort	GO:0009791	post-embryonic development	TGFBR1,SMAD2,ZFX	0.0187	2
PIK3CA_EK+HR_Combined_Cohort	GO:0061614	pri-miRNA transcription by RNA polymerase II	TGFBR1,BMPR1A,SMAD4	0.00123	1
PIK3CA_EK+HR_Combined_Cohort	GO:0061919	process utilizing autophagic mechanism	SUPT5H,SIRT1,MAP1LC3A,FBXW7,MFN2,1600014C10RIK	0.0065	1
PIK3CA_EK+HR_Combined_Cohort	GO:0010498	proteasomal protein catabolic process	SIRT1,CSNK1A1,FBXW7,CUL1,ANKIB1,FBXW4,RNF216,PSMA5	0.00147	2
PIK3CA_EK+HR_Combined_Cohort	GO:0043161	proteasome-mediated ubiquitin-dependent protein catabolic process	SIRT1,CSNK1A1,FBXW7,CUL1,ANKIB1,FBXW4,RNF216,PSMA5	0.000878	2
PIK3CA_EK+HR_Combined_Cohort	GO:0008213	protein alkylation	SIRT1,SMAD4,RLF	0.0394	2
PIK3CA_EK+HR_Combined_Cohort	GO:0030163	protein catabolic process	SIRT1,AXIN1,SMAD4,CSNK1A1,FBXW7,CUL1,ANKIB1,FBXW4,RNF216,CTS8,PSMA5	0.00176	2
PIK3CA_EK+HR_Combined_Cohort	GO:0017038	protein import	JUP,SIRT1,NF1,SAMM50	0.0282	2
PIK3CA_EK+HR_Combined_Cohort	GO:0070585	protein localization to mitochondrion	SAMM50,FBXW7,MFN2	0.00884	1
PIK3CA_EK+HR_Combined_Cohort	GO:0033365	protein localization to organelle	JUP,SIRT1,NF1,NIPBL,SAMM50,FBXW7,MFN2,SCARB2	0.0177	2
PIK3CA_EK+HR_Combined_Cohort	GO:0006479	protein methylation	SIRT1,SMAD4,RLF	0.0394	2
PIK3CA_EK+HR_Combined_Cohort	GO:0032446	protein modification by small protein conjugation	BCL11A,TGFBR1,SIRT1,AXIN1,FBXW7,CUL1,PCGF3,ANKIB1,FBXW4,RNF216	0.00314	2
PIK3CA_EK+HR_Combined_Cohort	GO:0070647	protein modification by small protein conjugation or removal	BCL11A,TGFBR1,SIRT1,AXIN1,FBXW7,CUL1,PCGF3,ANKIB1,FBXW4,RNF216	0.0057	2
PIK3CA_EK+HR_Combined_Cohort	GO:0009306	protein secretion	SIRT1,PPP3CB,SMAD2,NOTCH1,ZBTB7B	0.0484	1
PIK3CA_EK+HR_Combined_Cohort	GO:0006605	protein targeting	SAMM50,FBXW7,MFN2,SCARB2	0.0104	1
PIK3CA_EK+HR_Combined_Cohort	GO:0006626	protein targeting to mitochondrion	SAMM50,FBXW7,MFN2	0.00566	1
PIK3CA_EK+HR_Combined_Cohort	GO:0016567	protein ubiquitination	TGFBR1,SIRT1,AXIN1,FBXW7,CUL1,PCGF3,ANKIB1,FBXW4,RNF216	0.0056	2
PIK3CA_EK+HR_Combined_Cohort	GO:0051603	proteolysis involved in cellular protein catabolic process	SIRT1,CSNK1A1,FBXW7,CUL1,ANKIB1,FBXW4,RNF216,CTS8,PSMA5	0.00338	1
PIK3CA_EK+HR_Combined_Cohort	GO:0003002	regionalization	TGFBR1,BMPR1A,SMAD4,NOTCH1	0.008	2
PIK3CA_EK+HR_Combined_Cohort	GO:0051101	regulation of DNA binding	SIRT1,NIPBL,FBXW7	0.0206	1
PIK3CA_EK+HR_Combined_Cohort	GO:0051052	regulation of DNA metabolic process	SIRT1,FBXW7,CDC7,MAP2K4,RLF	0.0304	2
PIK3CA_EK+HR_Combined_Cohort	GO:0006275	regulation of DNA replication	FBXW7,CDC7,MAP2K4	0.0163	1
PIK3CA_EK+HR_Combined_Cohort	GO:0070372	regulation of ERK1 and ERK2 cascade	SMAD4,NOTCH1,RGS14	0.0119	1
PIK3CA_EK+HR_Combined_Cohort	GO:0043087	regulation of GTPase activity	LIMS1,NF1,RASA1,RGS14,TBC1D30,ARHGAP8	0.0197	2
PIK3CA_EK+HR_Combined_Cohort	GO:0043405	regulation of MAP kinase activity	TGFBR1,MAP3K14,MAP2K4,RGS14	0.00587	2
PIK3CA_EK+HR_Combined_Cohort	GO:0043408	regulation of MAPK cascade	TGFBR1,MAP3K14,SMAD4,NOTCH1,MAP2K4,RGS14	0.00426	2
PIK3CA_EK+HR_Combined_Cohort	GO:0046578	regulation of Ras protein signal transduction	MET,RASA1,NOTCH1	0.00343	2
PIK3CA_EK+HR_Combined_Cohort	GO:0060390	regulation of SMAD protein signal transduction	TGFBR1,BMPR1A,SMAD4	0.000578	1
PIK3CA_EK+HR_Combined_Cohort	GO:0032956	regulation of actin cytoskeleton organization	TGFBR1,MET,RASA1,SMAD4	0.00489	2
PIK3CA_EK+HR_Combined_Cohort	GO:0110053	regulation of actin filament organization	TGFBR1,MET,RASA1	0.0134	2
PIK3CA_EK+HR_Combined_Cohort	GO:0032970	regulation of actin filament-based process	JUP,MET,RASA1,SMAD4	0.00147	3
PIK3CA_EK+HR_Combined_Cohort	GO:0110020	regulation of actomyosin structure organization	TGFBR1,MET,SMAD4	0.00316	2
PIK3CA_EK+HR_Combined_Cohort	GO:0002819	regulation of adaptive immune response	SIRT1,PPP3CB,ZBTB7B	0.0351	1
PIK3CA_EK+HR_Combined_Cohort	GO:2000027	regulation of animal organ morphogenesis	TGFBR1,BMPR1A,SMAD4,NOTCH1	0.00243	2
PIK3CA_EK+HR_Combined_Cohort	GO:0048710	regulation of astrocyte differentiation	NF1,APP,NOTCH1	0.004	1
PIK3CA_EK+HR_Combined_Cohort	GO:0010506	regulation of autophagy	SUPT5H,SIRT1,FBXW7,MFN2	0.0164	1
PIK3CA_EK+HR_Combined_Cohort	GO:0051098	regulation of binding	TGFBR1,MET,SIRT1,NIPBL,APP,SMAD4,SMAD2,CSNK1A1,FBXW7	0.000546	2
PIK3CA_EK+HR_Combined_Cohort	GO:0060043	regulation of cardiac muscle cell proliferation	TGFBR1,BMPR1A,NOTCH1	0.00147	1
PIK3CA_EK+HR_Combined_Cohort	GO:0055024	regulation of cardiac muscle tissue development	TGFBR1,BMPR1A,SMAD4,NOTCH1	0.000757	2
PIK3CA_EK+HR_Combined_Cohort	GO:0055021	regulation of cardiac muscle tissue growth	TGFBR1,SIRT1,BMPR1A,NOTCH1	0.00188	2
PIK3CA_EK+HR_Combined_Cohort	GO:0009894	regulation of catabolic process	SUPT5H,SIRT1,AXIN1,SMAD4,CSNK1A1,FBXW7,MFN2,ANKIB1,SMG7,TNRC6B	0.00462	2
PIK3CA_EK+HR_Combined_Cohort	GO:0051726	regulation of cell cycle	SIRT1,MAP3K14,APP,NOTCH1,FBXW7,CDC7,MKI67,MAP2K4	0.0444	2
PIK3CA_EK+HR_Combined_Cohort	GO:0060284	regulation of cell development	BCL11A,LIMS1,SIRT1,NF1,BMPR1A,NIPBL,APP,SMAD4,NOTCH1,FBXW7,SCARB2,RREB1,RGS14	0.00177	2
PIK3CA_EK+HR_Combined_Cohort	GO:0030334	regulation of cell migration	JUP,TGFBR1,MET,SIRT1,BMPR1A,NISCH,NIPBL,APP,LDLRAD4,NOTCH1,FBXW7,RREB1	0.000757	2
PIK3CA_EK+HR_Combined_Cohort	GO:0022604	regulation of cell morphogenesis	BCL11A,LIMS1,CSNK1A1,CDC7,CFDP1,RREB1	0.0237	1
PIK3CA_EK+HR_Combined_Cohort	GO:2000145	regulation of cell motility	JUP,TGFBR1,MET,SIRT1,BMPR1A,NISCH,NIPBL,APP,LDLRAD4,NOTCH1,FBXW7,RREB1	0.000863	2
PIK3CA_EK+HR_Combined_Cohort	GO:0031344	regulation of cell projection organization	BCL11A,TGFBR1,SIRT1,NF1,SCARB2,RREB1,TBC1D30	0.0413	2
PIK3CA_EK+HR_Combined_Cohort	GO:0008360	regulation of cell shape	CSNK1A1,CDC7,CFDP1	0.0351	1
PIK3CA_EK+HR_Combined_Cohort	GO:0001952	regulation of cell-matrix adhesion	JUP,LIMS1,NF1,RASA1	0.00574	2
PIK3CA_EK+HR_Combined_Cohort	GO:0031329	regulation of cellular catabolic process	SUPT5H,SIRT1,CSNK1A1,FBXW7,MFN2,ANKIB1,SMG7,TNRC6B	0.0129	1
PIK3CA_EK+HR_Combined_Cohort	GO:0044087	regulation of cellular component biogenesis	MET,RASA1,SMAD4,NOTCH1	0.00842	2
PIK3CA_EK+HR_Combined_Cohort	GO:0051270	regulation of cellular component movement	JUP,TGFBR1,MET,SIRT1,BMPR1A,NISCH,NIPBL,APP,LDLRAD4,NOTCH1,FBXW7,RREB1	0.00144	2
PIK3CA_EK+HR_Combined_Cohort	GO:0090287	regulation of cellular response to growth factor stimulus	SIRT1,SMAD4,LDLRAD4,SMAD2,NOTCH1	0.00787	2
PIK3CA_EK+HR_Combined_Cohort	GO:1900407	regulation of cellular response to oxidative stress	MET,SIRT1,FBXW7	0.0119	1
PIK3CA_EK+HR_Combined_Cohort	GO:0080135	regulation of cellular response to stress	MET,SIRT1,BMPR1A,APP,ZBTB7B,FBXW7,MAP2K4	0.0129	3
PIK3CA_EK+HR_Combined_Cohort	GO:1903844	regulation of cellular response to transforming growth factor beta stimulus	SIRT1,SMAD4,LDLRAD4,SMAD2	0.00334	2
PIK3CA_EK+HR_Combined_Cohort	GO:1902275	regulation of chromatin organization	NIPBL,SMAD4,ZBTB7B	0.00343	2
PIK3CA_EK+HR_Combined_Cohort	GO:0033044	regulation of chromosome organization	NIPBL,SMAD4,ZBTB7B	0.00904	2
PIK3CA_EK+HR_Combined_Cohort	GO:0051493	regulation of cytoskeleton organization	TGFBR1,MET,RASA1,SMAD4	0.013	2
PIK3CA_EK+HR_Combined_Cohort	GO:0048638	regulation of developmental growth	BCL11A,TGFBR1,SIRT1,BMPR1A,NIPBL,APP,NOTCH1,RAI1	0.000804	2
PIK3CA_EK+HR_Combined_Cohort	GO:0010594	regulation of endothelial cell migration	JUP,MET,SIRT1,NF1,NOTCH1,FBXW7	0.00126	3
PIK3CA_EK+HR_Combined_Cohort	GO:0001936	regulation of endothelial cell proliferation	TGFBR1,SIRT1,NF1	0.0308	2
PIK3CA_EK+HR_Combined_Cohort	GO:0010632	regulation of epithelial cell migration	JUP,MET,SIRT1,NF1,NOTCH1,FBXW7,RREB1	0.000902	3
PIK3CA_EK+HR_Combined_Cohort	GO:0050678	regulation of epithelial cell proliferation	TGFBR1,SIRT1,NF1,BMPR1A,NOTCH1,RREB1	0.00964	2
PIK3CA_EK+HR_Combined_Cohort	GO:0010717	regulation of epithelial to mesenchymal transition	TGFBR1,SMAD4,LDLRAD4,SMAD2,NOTCH1	0.00067	2
PIK3CA_EK+HR_Combined_Cohort	GO:0045685	regulation of glial cell differentiation	NF1,APP,NOTCH1	0.0141	1
PIK3CA_EK+HR_Combined_Cohort	GO:0040008	regulation of growth	BCL11A,TGFBR1,SIRT1,BMPR1A,NIPBL,APP,SMAD4,NOTCH1,RAI1	0.0035	2
PIK3CA_EK+HR_Combined_Cohort	GO:0060420	regulation of heart growth	TGFBR1,SIRT1,BMPR1A,NOTCH1	0.00199	2
PIK3CA_EK+HR_Combined_Cohort	GO:2000826	regulation of heart morphogenesis	TGFBR1,SMAD4,NOTCH1	0.000804	2
PIK3CA_EK+HR_Combined_Cohort	GO:0031056	regulation of histone modification	NIPBL,SMAD4,ZBTB7B	0.00255	2
PIK3CA_EK+HR_Combined_Cohort	GO:0033157	regulation of intracellular protein transport	JUP,SIRT1,NF1,FBXW7	0.0265	2
PIK3CA_EK+HR_Combined_Cohort	GO:0043549	regulation of kinase activity	TGFBR1,SIRT1,NF1,MAP3K14,APP,AXIN1,FBXW7,MAP2K4,RGS14	0.0131	2
PIK3CA_EK+HR_Combined_Cohort	GO:0040012	regulation of locomotion	JUP,TGFBR1,MET,SIRT1,BMPR1A,NISCH,NIPBL,APP,LDLRAD4,NOTCH1,FBXW7,RREB1	0.00131	2
PIK3CA_EK+HR_Combined_Cohort	GO:0016241	regulation of macroautophagy	SUPT5H,SIRT1,MFN2	0.0138	1
PIK3CA_EK+HR_Combined_Cohort	GO:0007346	regulation of mitotic cell cycle	SIRT1,MAP3K14,APP,CDC7,MKI67,MAP2K4	0.0269	2
PIK3CA_EK+HR_Combined_Cohort	GO:0040014	regulation of multicellular organism growth	NIPBL,APP,RAI1	0.0103	1
PIK3CA_EK+HR_Combined_Cohort	GO:0010660	regulation of muscle cell apoptotic process	SIRT1,SMAD4,MFN2,MAP2K4	0.0038	2
PIK3CA_EK+HR_Combined_Cohort	GO:0048634	regulation of muscle organ development	TGFBR1,BMPR1A,SMAD4,NOTCH1	0.00163	2
PIK3CA_EK+HR_Combined_Cohort	GO:1901861	regulation of muscle tissue development	TGFBR1,BMPR1A,SMAD4,NOTCH1	0.00162	2
PIK3CA_EK+HR_Combined_Cohort	GO:0051960	regulation of nervous system development	BCL11A,BMPR1A,NIPBL,NOTCH1,SCARB2,RGS14	0.0204	2
PIK3CA_EK+HR_Combined_Cohort	GO:0050767	regulation of neurogenesis	BCL11A,BMPR1A,NIPBL,NOTCH1,SCARB2,RGS14	0.015	2
PIK3CA_EK+HR_Combined_Cohort	GO:0043523	regulation of neuron apoptotic process	SIRT1,NF1,FBXW7,MAP2K4	0.0349	2
PIK3CA_EK+HR_Combined_Cohort	GO:0046620	regulation of organ growth	TGFBR1,SIRT1,BMPR1A,NOTCH1	0.00428	2
PIK3CA_EK+HR_Combined_Cohort	GO:1903201	regulation of oxidative stress-induced cell death	MET,SIRT1,FBXW7	0.00984	1
PIK3CA_EK+HR_Combined_Cohort	GO:0060393	regulation of pathway-restricted SMAD protein phosphorylation	TGFBR1,BMPR1A,SMAD4,LDLRAD4	0.000942	1
PIK3CA_EK+HR_Combined_Cohort	GO:0120035	regulation of plasma membrane bounded cell projection organization	BCL11A,TGFBR1,SIRT1,NF1,SCARB2,RREB1,TBC1D30	0.0397	2
PIK3CA_EK+HR_Combined_Cohort	GO:0061136	regulation of proteasomal protein catabolic process	CSNK1A1,FBXW7,ANKIB1	0.0447	1
PIK3CA_EK+HR_Combined_Cohort	GO:0042176	regulation of protein catabolic process	AXIN1,SMAD4,CSNK1A1,FBXW7,ANKIB1	0.0212	2
PIK3CA_EK+HR_Combined_Cohort	GO:0090311	regulation of protein deacetylation	SIRT1,NIPBL,ZBTB7B	0.00401	1
PIK3CA_EK+HR_Combined_Cohort	GO:1904589	regulation of protein import	JUP,SIRT1,NF1	0.0164	2
PIK3CA_EK+HR_Combined_Cohort	GO:0042306	regulation of protein import into nucleus	JUP,SIRT1,NF1	0.0148	2
PIK3CA_EK+HR_Combined_Cohort	GO:0045859	regulation of protein kinase activity	TGFBR1,SIRT1,NF1,MAP3K14,APP,AXIN1,FBXW7,MAP2K4,RGS14	0.00969	2
PIK3CA_EK+HR_Combined_Cohort	GO:1903320	regulation of protein modification by small protein conjugation or removal	TGFBR1,AXIN1,FBXW7	0.0264	1
PIK3CA_EK+HR_Combined_Cohort	GO:0071900	regulation of protein serine/threonine kinase activity	TGFBR1,MAP3K14,MAP2K4,RGS14	0.013	2
PIK3CA_EK+HR_Combined_Cohort	GO:0031396	regulation of protein ubiquitination	TGFBR1,AXIN1,FBXW7	0.0208	1
PIK3CA_EK+HR_Combined_Cohort	GO:1902882	regulation of response to oxidative stress	MET,SIRT1,FBXW7	0.0136	1
PIK3CA_EK+HR_Combined_Cohort	GO:0051056	regulation of small GTPase mediated signal transduction	MET,RASA1,NOTCH1	0.00419	2
PIK3CA_EK+HR_Combined_Cohort	GO:0034391	regulation of smooth muscle cell apoptotic process	SIRT1,MFN2,MAP2K4	0.00195	1
PIK3CA_EK+HR_Combined_Cohort	GO:0016202	regulation of striated muscle tissue development	TGFBR1,BMPR1A,SMAD4,NOTCH1	0.00156	2
PIK3CA_EK+HR_Combined_Cohort	GO:1902903	regulation of supramolecular fiber organization	TGFBR1,MET,RASA1,SMAD4	0.00563	2
PIK3CA_EK+HR_Combined_Cohort	GO:0051338	regulation of transferase activity	TGFBR1,SIRT1,MAP3K14,APP,AXIN1,FBXW7,MAP2K4,RGS14	0.0205	2
PIK3CA_EK+HR_Combined_Cohort	GO:0017015	regulation of transforming growth factor beta receptor signaling pathway	SIRT1,SMAD4,LDLRAD4,SMAD2	0.00324	2
PIK3CA_EK+HR_Combined_Cohort	GO:0090092	regulation of transmembrane receptor protein serine/threonine kinase signaling pathway	TGFBR1,SIRT1,BMPR1A,SMAD4,LDLRAD4,SMAD2,NOTCH1	0.000663	2
PIK3CA_EK+HR_Combined_Cohort	GO:2000058	regulation of ubiquitin-dependent protein catabolic process	CSNK1A1,FBXW7,ANKIB1	0.0338	1
PIK3CA_EK+HR_Combined_Cohort	GO:0072001	renal system development	TGFBR1,SMAD4,NOTCH1	0.019	2
PIK3CA_EK+HR_Combined_Cohort	GO:0048608	reproductive structure development	NIPBL,SMAD4,NOTCH1,ZFX	0.00189	2
PIK3CA_EK+HR_Combined_Cohort	GO:0061458	reproductive system development	NIPBL,SMAD4,NOTCH1,ZFX	0.0019	2
PIK3CA_EK+HR_Combined_Cohort	GO:0060541	respiratory system development	BMPR1A,SMAD2,NOTCH1,FBXW7,CRISPLD2	0.00545	2
PIK3CA_EK+HR_Combined_Cohort	GO:0030323	respiratory tube development	BMPR1A,SMAD2,NOTCH1,FBXW7,CRISPLD2	0.00419	2
PIK3CA_EK+HR_Combined_Cohort	GO:0071772	response to BMP	BMPR1A,SMAD4,SMAD2,NOTCH1	0.00982	2
PIK3CA_EK+HR_Combined_Cohort	GO:0097305	response to alcohol	JUP,TGFBR1,SIRT1,SMAD2	0.0251	2
PIK3CA_EK+HR_Combined_Cohort	GO:0009743	response to carbohydrate	SIRT1,PPP3CB,SMAD4,SMAD2,MAP2K4	0.00804	2
PIK3CA_EK+HR_Combined_Cohort	GO:0009749	response to glucose	SIRT1,PPP3CB,SMAD4,SMAD2	0.0184	2
PIK3CA_EK+HR_Combined_Cohort	GO:0070848	response to growth factor	TGFBR1,LIMS1,SIRT1,RASA1,BMPR1A,APP,SMAD4,LDLRAD4,SMAD2,NOTCH1	0.00189	2
PIK3CA_EK+HR_Combined_Cohort	GO:0009746	response to hexose	SIRT1,PPP3CB,SMAD4,SMAD2	0.0192	2
PIK3CA_EK+HR_Combined_Cohort	GO:0010035	response to inorganic substance	MET,SLC41A1,MAP1LC3A	0.0159	1
PIK3CA_EK+HR_Combined_Cohort	GO:0009416	response to light stimulus	SIRT1,NF1,APP,FBXW7,RGS14	0.0187	2
PIK3CA_EK+HR_Combined_Cohort	GO:0009612	response to mechanical stimulus	JUP,MAP3K14,MAP2K4	0.0145	2
PIK3CA_EK+HR_Combined_Cohort	GO:0034284	response to monosaccharide	SIRT1,PPP3CB,SMAD4,SMAD2	0.0205	2
PIK3CA_EK+HR_Combined_Cohort	GO:0010243	response to organonitrogen compound	JUP,EPRS,NOTCH1,MAP1LC3A,ZBTB7B	0.00884	2
PIK3CA_EK+HR_Combined_Cohort	GO:0006979	response to oxidative stress	MET,SIRT1,APP,MAP1LC3A,FBXW7,RGS14,1600014C10RIK	0.00466	2
PIK3CA_EK+HR_Combined_Cohort	GO:1901652	response to peptide	EPRS,NOTCH1,ZBTB7B	0.0257	1
PIK3CA_EK+HR_Combined_Cohort	GO:0009314	response to radiation	SIRT1,NF1,NIPBL,APP,FBXW7,RGS14	0.0208	2
PIK3CA_EK+HR_Combined_Cohort	GO:0042594	response to starvation	SIRT1,MAP1LC3A,GNPAT	0.0424	2
PIK3CA_EK+HR_Combined_Cohort	GO:0071559	response to transforming growth factor beta	TGFBR1,LIMS1,SIRT1,SMAD4,LDLRAD4,SMAD2	0.00191	2
PIK3CA_EK+HR_Combined_Cohort	GO:0009611	response to wounding	SMAD4,NOTCH1,MAP2K4	0.0147	2
PIK3CA_EK+HR_Combined_Cohort	GO:0060021	roof of mouth development	TGFBR1,BMPR1A,SMAD4,SMAD2	0.00251	2
PIK3CA_EK+HR_Combined_Cohort	GO:0032940	secretion by cell	SIRT1,NF1,PPP3CB,NISCH,SMAD4,SMAD2,NOTCH1,ZBTB7B	0.0497	2
PIK3CA_EK+HR_Combined_Cohort	GO:0035282	segmentation	BMPR1A,SMAD4,NOTCH1	0.00407	1
PIK3CA_EK+HR_Combined_Cohort	GO:0007548	sex differentiation	TGFBR1,BMPR1A,NIPBL,SMAD4,ZFX	0.00147	2
PIK3CA_EK+HR_Combined_Cohort	GO:0019953	sexual reproduction	TGFBR1,ZFP148,SMAD4,NOTCH1,ZFX	0.0144	2
PIK3CA_EK+HR_Combined_Cohort	GO:0023014	signal transduction by protein phosphorylation	TGFBR1,MAP3K14,SMAD4,NOTCH1,MAP2K4,RGS14	0.00566	2
PIK3CA_EK+HR_Combined_Cohort	GO:0001501	skeletal system development	TGFBR1,BMPR1A,NIPBL,SMAD2,FBXW7,FBXW4,MBTD1,EXT1,RAI1	0.00123	2
PIK3CA_EK+HR_Combined_Cohort	GO:0043588	skin development	JUP,MET,SMAD4,NOTCH1	0.000791	2
PIK3CA_EK+HR_Combined_Cohort	GO:0007264	small GTPase mediated signal transduction	MET,RASA1,NOTCH1	0.00984	2
PIK3CA_EK+HR_Combined_Cohort	GO:0034390	smooth muscle cell apoptotic process	SIRT1,MFN2,MAP2K4	0.00195	1
PIK3CA_EK+HR_Combined_Cohort	GO:0061053	somite development	BMPR1A,SMAD4,NOTCH1	0.00371	1
PIK3CA_EK+HR_Combined_Cohort	GO:0001756	somitogenesis	BMPR1A,SMAD4,NOTCH1	0.00243	1
PIK3CA_EK+HR_Combined_Cohort	GO:0007283	spermatogenesis	SMAD4,NOTCH1,ZFX	0.0125	2
PIK3CA_EK+HR_Combined_Cohort	GO:0048863	stem cell differentiation	BMPR1A,SMAD4,NOTCH1	0.0119	1
PIK3CA_EK+HR_Combined_Cohort	GO:0051146	striated muscle cell differentiation	SMAD4,NOTCH1,MAP2K4	0.00608	2
PIK3CA_EK+HR_Combined_Cohort	GO:0014855	striated muscle cell proliferation	TGFBR1,SIRT1,BMPR1A,NOTCH1	0.00199	2
PIK3CA_EK+HR_Combined_Cohort	GO:0014897	striated muscle hypertrophy	SMAD4,NOTCH1,MAP2K4	0.00147	2
PIK3CA_EK+HR_Combined_Cohort	GO:0014706	striated muscle tissue development	TGFBR1,BMPR1A,SMAD4,NOTCH1,MAP2K4	0.00328	2
PIK3CA_EK+HR_Combined_Cohort	GO:0097435	supramolecular fiber organization	MET,RASA1,SMAD4	0.0187	2
PIK3CA_EK+HR_Combined_Cohort	GO:0042330	taxis	MET,SMAD4,NOTCH1	0.0143	2
PIK3CA_EK+HR_Combined_Cohort	GO:0090130	tissue migration	JUP,TGFBR1,MET,SIRT1,NF1,NOTCH1,FBXW7,RREB1	0.000777	3
PIK3CA_EK+HR_Combined_Cohort	GO:0048729	tissue morphogenesis	TGFBR1,MET,BMPR1A,SMAD4,NOTCH1	0.00919	2
PIK3CA_EK+HR_Combined_Cohort	GO:0061383	trabecula morphogenesis	TGFBR1,BMPR1A,NOTCH1	0.00147	1
PIK3CA_EK+HR_Combined_Cohort	GO:0007179	transforming growth factor beta receptor signaling pathway	TGFBR1,SIRT1,SMAD4,LDLRAD4,SMAD2	0.00201	2
PIK3CA_EK+HR_Combined_Cohort	GO:0007178	transmembrane receptor protein serine/threonine kinase signaling pathway	TGFBR1,SIRT1,BMPR1A,SMAD4,LDLRAD4,SMAD2,NOTCH1	0.00147	2
PIK3CA_EK+HR_Combined_Cohort	GO:0007169	transmembrane receptor protein tyrosine kinase signaling pathway	MET,NOTCH1,ZBTB7B,RGS14	0.00747	3
PIK3CA_EK+HR_Combined_Cohort	GO:0035239	tube morphogenesis	JUP,MET,RASA1,NIPBL,SMAD4,NOTCH1	0.000617	2
PIK3CA_EK+HR_Combined_Cohort	GO:0006511	ubiquitin-dependent protein catabolic process	SIRT1,CSNK1A1,FBXW7,CUL1,ANKIB1,FBXW4,RNF216,PSMA5	0.00404	2
PIK3CA_EK+HR_Combined_Cohort	GO:0001655	urogenital system development	TGFBR1,SMAD4,NOTCH1	0.0235	2
PIK3CA_EK+HR_Combined_Cohort	GO:0001944	vasculature development	JUP,PNPLA6,TGFBR1,SIRT1,NF1,RASA1,BMPR1A,PPP3CB,NOTCH1,FBXW7	0.00419	2
PIK3CA_EK+HR_Combined_Cohort	GO:0003229	ventricular cardiac muscle tissue development	TGFBR1,BMPR1A,SMAD4,NOTCH1	0.00037	2
PIK3CA_EK+HR_Combined_Cohort	GO:0055010	ventricular cardiac muscle tissue morphogenesis	TGFBR1,BMPR1A,SMAD4,NOTCH1	0.000282	2
PIK3CA_EK+HR_Combined_Cohort	GO:0003281	ventricular septum development	TGFBR1,SMAD4,NOTCH1	0.00189	2
PIK3CA_EK+HR_Combined_Cohort	GO:0060412	ventricular septum morphogenesis	TGFBR1,SMAD4,NOTCH1	0.000804	2
PIK3CA_EK+HR_Combined_Cohort	GO:0003222	ventricular trabecula myocardium morphogenesis	TGFBR1,BMPR1A,NOTCH1	0.00037	1
PIK3CA_EK+HR_Combined_Cohort	GO:0007632	visual behavior	NF1,APP,RGS14	0.0103	1
PIK3CA_EK+HR_Combined_Cohort	GO:0008542	visual learning	NF1,APP,RGS14	0.00964	1
PIK3CA_EK+HR_Combined_Cohort	GO:0042060	wound healing	NF1,SMAD4,SMAD2,NOTCH1,RREB1	0.0366	2

## Sheet: p53_R270H
Subgroup	term.id	term.name	intersection	p.value	num_unique_screens
p53_R270H	REAC:R-MMU-3247509	Chromatin modifying enzymes	AEBP2,EHMT1,KDM1A,PHF2,EP300	0.00108	1
p53_R270H	REAC:R-MMU-4839726	Chromatin organization	AEBP2,EHMT1,KDM1A,PHF2,EP300	0.00108	1
p53_R270H	GO:0006259	DNA metabolic process	FAF1,EHMT1,KDM1A,UBR5	0.0342	3
p53_R270H	REAC:R-MMU-8939211	ESR-mediated signaling	CBFB,KDM1A,EP300	0.00721	1
p53_R270H	REAC:R-MMU-9018519	Estrogen-dependent gene expression	CBFB,KDM1A,EP300	0.00698	1
p53_R270H	REAC:R-MMU-983231	Factors involved in megakaryocyte development and platelet production	KDM1A,EP300,KIF13B	0.0095	1
p53_R270H	REAC:R-MMU-212436	Generic Transcription Pathway	EPC1,NOTCH1,RHEB,CBFB,EHMT1,EP300,RYBP	0.00721	3
p53_R270H	REAC:R-MMU-73857	RNA Polymerase II Transcription	ELL2,EPC1,NOTCH1,RHEB,CBFB,EHMT1,EP300,RYBP	0.00698	3
p53_R270H	REAC:R-MMU-8939243	RUNX1 interacts with co-factors whose precise effect on RUNX1 targets is not known	CBFB,EP300,RYBP	0.00108	1
p53_R270H	GO:0007265	Ras protein signal transduction	MET,RASA1,NOTCH1	0.00188	4
p53_R270H	REAC:R-MMU-9006931	Signaling by Nuclear Receptors	CBFB,KDM1A,EP300	0.012	1
p53_R270H	REAC:R-MMU-8953750	Transcriptional Regulation by E2F6	EPC1,EHMT1,RYBP	0.00108	1
p53_R270H	REAC:R-MMU-3700989	Transcriptional Regulation by TP53	RHEB,EHMT1,EP300	0.04	1
p53_R270H	REAC:R-MMU-8878171	Transcriptional regulation by RUNX1	CBFB,EP300,RYBP	0.0199	1
p53_R270H	REAC:R-MMU-8878159	Transcriptional regulation by RUNX3	NOTCH1,CBFB,EP300	0.00312	3
p53_R270H	GO:0030036	actin cytoskeleton organization	MET,RASA1,EP300	0.0106	5
p53_R270H	GO:0030029	actin filament-based process	MET,RASA1,EP300	0.0121	5
p53_R270H	GO:0097190	apoptotic signaling pathway	FAF1,KDM1A,EP300	0.0494	4
p53_R270H	GO:0061564	axon development	NOTCH1,EP300,KIF13B	0.0106	3
p53_R270H	GO:0007409	axonogenesis	NOTCH1,EP300,KIF13B	0.0103	3
p53_R270H	GO:0007420	brain development	SRGAP2,NOTCH1,KDM1A	0.0415	3
p53_R270H	GO:0072358	cardiovascular system development	RASA1,EPC1,NOTCH1	0.0212	5
p53_R270H	GO:0055080	cation homeostasis	TMEM165,TRIM24,RAB7	0.0106	1
p53_R270H	GO:0000902	cell morphogenesis	MET,SRGAP2,NOTCH1,KDM1A,EP300,KIF13B	0.00515	4
p53_R270H	GO:0000904	cell morphogenesis involved in differentiation	MET,NOTCH1,EP300,KIF13B	0.00627	4
p53_R270H	GO:0048667	cell morphogenesis involved in neuron differentiation	NOTCH1,EP300,KIF13B	0.0132	3
p53_R270H	GO:0032990	cell part morphogenesis	SRGAP2,NOTCH1,KDM1A,EP300,KIF13B	0.00573	2
p53_R270H	GO:0030031	cell projection assembly	SRGAP2,NOTCH1,SEPT9	0.0493	1
p53_R270H	GO:0048858	cell projection morphogenesis	SRGAP2,NOTCH1,KDM1A,EP300,KIF13B	0.00531	2
p53_R270H	GO:0044265	cellular macromolecule catabolic process	FAF1,RNF19A,RYBP,RAB7	0.0406	3
p53_R270H	GO:0044257	cellular protein catabolic process	FAF1,RNF19A,RYBP,RAB7	0.0227	3
p53_R270H	GO:0071396	cellular response to lipid	TRIM24,UBR5,CDK19,EP300	0.0196	1
p53_R270H	GO:0071407	cellular response to organic cyclic compound	TRIM24,KDM1A,UBR5,EP300	0.0129	2
p53_R270H	GO:0007417	central nervous system development	SRGAP2,NOTCH1,RHEB,KDM1A	0.0227	3
p53_R270H	GO:0043009	chordate embryonic development	NOTCH1,KDM1A,EP300	0.0304	3
p53_R270H	GO:0006325	chromatin organization	EPC1,AEBP2,EHMT1,KDM1A,UBR5,PHF2,EP300,RYBP	0.000412	5
p53_R270H	GO:0016569	covalent chromatin modification	EPC1,EHMT1,KDM1A,UBR5,PHF2,EP300,RYBP	0.000357	4
p53_R270H	GO:0048589	developmental growth	NOTCH1,KDM1A,EP300	0.0311	4
p53_R270H	GO:0060560	developmental growth involved in morphogenesis	NOTCH1,KDM1A,EP300	0.00897	3
p53_R270H	GO:0009792	embryo development ending in birth or egg hatching	NOTCH1,KDM1A,EP300	0.0312	3
p53_R270H	GO:0007167	enzyme linked receptor protein signaling pathway	MET,NOTCH1,RAB7	0.00713	6
p53_R270H	GO:0002064	epithelial cell development	MET,NOTCH1,RHEB	0.00398	1
p53_R270H	GO:0030855	epithelial cell differentiation	MET,NOTCH1,RHEB	0.0117	2
p53_R270H	GO:0072594	establishment of protein localization to organelle	UBR5,EP300,RAB7	0.0185	4
p53_R270H	GO:0006887	exocytosis	NOTCH1,NSF,ARFGEF2,RAB7	0.00582	1
p53_R270H	GO:0030900	forebrain development	SRGAP2,NOTCH1,KDM1A	0.0186	3
p53_R270H	GO:0042063	gliogenesis	SRGAP2,NOTCH1,RHEB	0.0127	3
p53_R270H	GO:0040007	growth	EPC1,NOTCH1,KDM1A,EP300	0.0203	5
p53_R270H	GO:0060322	head development	SRGAP2,NOTCH1,KDM1A	0.0468	3
p53_R270H	GO:0007507	heart development	TAB2,NOTCH1,TGFBR3,EP300	0.0257	4
p53_R270H	GO:0048534	hematopoietic or lymphoid organ development	NOTCH1,CBFB,KDM1A,EP300	0.0171	3
p53_R270H	GO:0030097	hemopoiesis	NOTCH1,CBFB,KDM1A,EP300	0.0154	4
p53_R270H	GO:0016570	histone modification	EPC1,EHMT1,KDM1A,UBR5,PHF2,EP300,RYBP	0.000357	4
p53_R270H	GO:0016574	histone ubiquitination	KDM1A,UBR5,RYBP	0.00159	1
p53_R270H	GO:0002520	immune system development	NOTCH1,CBFB,KDM1A,EP300	0.0188	4
p53_R270H	GO:0051170	import into nucleus	UBR5,BACH2,EP300	0.0115	4
p53_R270H	GO:0098771	inorganic ion homeostasis	TMEM165,TRIM24,RAB7	0.0107	1
p53_R270H	GO:0044419	interspecies interaction between organisms	NOTCH1,EP300,RAB7	0.00627	1
p53_R270H	GO:0006886	intracellular protein transport	NSF,UBR5,TBC1D22A,EP300,RAB7	0.0129	5
p53_R270H	GO:0030522	intracellular receptor signaling pathway	TRIM24,UBR5,EP300	0.0108	1
p53_R270H	GO:0050801	ion homeostasis	TMEM165,TRIM24,RAB7	0.0115	1
p53_R270H	GO:0002521	leukocyte differentiation	CBFB,KDM1A,EP300	0.0217	2
p53_R270H	GO:0007017	microtubule-based process	MET,SRGAP2,KIF13B	0.045	2
p53_R270H	GO:0048871	multicellular organismal homeostasis	MET,NOTCH1,RAB7	0.00193	4
p53_R270H	GO:0055001	muscle cell development	NOTCH1,KDM1A,EP300	0.00662	3
p53_R270H	GO:0042692	muscle cell differentiation	EPC1,NOTCH1,KDM1A,EP300	0.00515	3
p53_R270H	GO:0061061	muscle structure development	EPC1,NOTCH1,KDM1A,EP300	0.0106	4
p53_R270H	GO:0030099	myeloid cell differentiation	CBFB,KDM1A,EP300	0.0138	2
p53_R270H	GO:0043066	negative regulation of apoptotic process	RASA1,NOTCH1,EP300	0.0171	5
p53_R270H	GO:0007162	negative regulation of cell adhesion	RASA1,NOTCH1,CBFB	0.0079	4
p53_R270H	GO:0010721	negative regulation of cell development	SRGAP2,NOTCH1,KDM1A	0.0156	4
p53_R270H	GO:0045596	negative regulation of cell differentiation	SRGAP2,NOTCH1,CBFB,KDM1A	0.0186	4
p53_R270H	GO:0051271	negative regulation of cellular component movement	SRGAP2,NOTCH1,TGFBR3	0.0233	1
p53_R270H	GO:0051129	negative regulation of cellular component organization	MET,NOTCH1,KDM1A,UBR5,PHF2,EP300	0.00225	5
p53_R270H	GO:1905268	negative regulation of chromatin organization	KDM1A,UBR5,PHF2	0.00174	1
p53_R270H	GO:2001251	negative regulation of chromosome organization	KDM1A,UBR5,PHF2	0.00582	2
p53_R270H	GO:0051961	negative regulation of nervous system development	SRGAP2,NOTCH1,KDM1A	0.0138	2
p53_R270H	GO:0050768	negative regulation of neurogenesis	SRGAP2,NOTCH1,KDM1A	0.0132	2
p53_R270H	GO:0010639	negative regulation of organelle organization	MET,KDM1A,UBR5,PHF2	0.00713	5
p53_R270H	GO:0043069	negative regulation of programmed cell death	MET,RASA1,NOTCH1,EP300	0.00627	6
p53_R270H	GO:0000122	negative regulation of transcription by RNA polymerase II	EPC1,NOTCH1,AEBP2,CBFB,EHMT1,KDM1A,TRPS1,BACH2,EP300,RYBP	0.000139	5
p53_R270H	GO:0031175	neuron projection development	SRGAP2,NOTCH1,KDM1A,EP300,KIF13B	0.0111	3
p53_R270H	GO:0048812	neuron projection morphogenesis	SRGAP2,NOTCH1,KDM1A,EP300,KIF13B	0.00515	2
p53_R270H	GO:0051169	nuclear transport	UBR5,BACH2,EP300	0.0242	4
p53_R270H	GO:0006913	nucleocytoplasmic transport	UBR5,BACH2,EP300	0.0242	4
p53_R270H	GO:0070925	organelle assembly	NOTCH1,EP300,RAB7	0.0125	2
p53_R270H	GO:0018205	peptidyl-lysine modification	EPC1,EHMT1,KDM1A,EP300	0.00792	4
p53_R270H	GO:0120031	plasma membrane bounded cell projection assembly	SRGAP2,NOTCH1,SEPT9	0.0485	1
p53_R270H	GO:0120039	plasma membrane bounded cell projection morphogenesis	SRGAP2,NOTCH1,KDM1A,EP300,KIF13B	0.00531	2
p53_R270H	GO:0043547	positive regulation of GTPase activity	RASA1,SRGAP2,TBC1D22A	0.0244	3
p53_R270H	GO:0043065	positive regulation of apoptotic process	FAF1,NOTCH1,CDK19,RYBP	0.0225	4
p53_R270H	GO:0051099	positive regulation of binding	MET,KDM1A,EP300	0.00718	2
p53_R270H	GO:0009896	positive regulation of catabolic process	FAF1,RNF19A,NSF,RAB7	0.00985	4
p53_R270H	GO:0010942	positive regulation of cell death	FAF1,NOTCH1,CDK19,EP300,RYBP	0.0113	4
p53_R270H	GO:0010720	positive regulation of cell development	NOTCH1,RHEB,KDM1A,EP300	0.0103	4
p53_R270H	GO:0031346	positive regulation of cell projection organization	KDM1A,EP300,SEPT9	0.0411	2
p53_R270H	GO:0043902	positive regulation of multi-organism process	NOTCH1,EP300,RAB7	0.00193	1
p53_R270H	GO:0051962	positive regulation of nervous system development	NOTCH1,RHEB,KDM1A,EP300	0.00985	4
p53_R270H	GO:0050769	positive regulation of neurogenesis	NOTCH1,RHEB,KDM1A,EP300	0.00838	4
p53_R270H	GO:0010638	positive regulation of organelle organization	MET,KDM1A,EP300,SEPT9	0.0227	6
p53_R270H	GO:0042327	positive regulation of phosphorylation	RASA1,NOTCH1,EP300	0.019	4
p53_R270H	GO:0043068	positive regulation of programmed cell death	FAF1,NOTCH1,CDK19,RYBP	0.0227	4
p53_R270H	GO:0045732	positive regulation of protein catabolic process	FAF1,RNF19A,NSF,RAB7	0.00384	3
p53_R270H	GO:0001934	positive regulation of protein phosphorylation	RASA1,NOTCH1,EP300	0.0179	4
p53_R270H	GO:0048524	positive regulation of viral process	NOTCH1,EP300,RAB7	0.000877	1
p53_R270H	GO:0030163	protein catabolic process	FAF1,RNF19A,TRIM24,NSF,RYBP,RAB7	0.00662	4
p53_R270H	GO:0032446	protein modification by small protein conjugation	RNF19A,TRIM24,CBFB,KDM1A,UBR5,SPSB1,RYBP	0.00154	4
p53_R270H	GO:0070647	protein modification by small protein conjugation or removal	RNF19A,TRIM24,CBFB,KDM1A,UBR5,SPSB1,RYBP	0.00185	4
p53_R270H	GO:0000209	protein polyubiquitination	RNF19A,CBFB,UBR5	0.0086	2
p53_R270H	GO:0016567	protein ubiquitination	RNF19A,TRIM24,CBFB,KDM1A,UBR5,SPSB1,RYBP	0.0014	4
p53_R270H	GO:0051052	regulation of DNA metabolic process	FAF1,KDM1A,UBR5	0.0263	3
p53_R270H	GO:0051090	regulation of DNA-binding transcription factor activity	FAF1,KDM1A,EP300	0.0233	4
p53_R270H	GO:0043087	regulation of GTPase activity	RASA1,SRGAP2,TBC1D22A	0.0309	3
p53_R270H	GO:0046578	regulation of Ras protein signal transduction	MET,RASA1,NOTCH1	0.00154	4
p53_R270H	GO:0032956	regulation of actin cytoskeleton organization	MET,RASA1,EP300	0.00531	3
p53_R270H	GO:0032970	regulation of actin filament-based process	MET,RASA1,EP300	0.00627	5
p53_R270H	GO:0090066	regulation of anatomical structure size	RASA1,KDM1A,EP300	0.0207	2
p53_R270H	GO:0051098	regulation of binding	MET,TGFBR3,KDM1A,EP300	0.0129	4
p53_R270H	GO:0009894	regulation of catabolic process	FAF1,RNF19A,NSF,RYBP,RAB7	0.011	4
p53_R270H	GO:0030155	regulation of cell adhesion	FAF1,RASA1,NOTCH1,CBFB	0.0194	5
p53_R270H	GO:0060284	regulation of cell development	SRGAP2,NOTCH1,RHEB,KDM1A,EP300,KIF13B	0.00531	4
p53_R270H	GO:0031344	regulation of cell projection organization	KDM1A,EP300,KIF13B	0.0335	2
p53_R270H	GO:0044087	regulation of cellular component biogenesis	MET,RASA1,NOTCH1,EP300,RAB7	0.00154	5
p53_R270H	GO:0032535	regulation of cellular component size	RASA1,KDM1A,EP300	0.0132	2
p53_R270H	GO:1903362	regulation of cellular protein catabolic process	FAF1,RNF19A,RYBP	0.0132	3
p53_R270H	GO:1903827	regulation of cellular protein localization	KDM1A,UBR5,EP300	0.0268	4
p53_R270H	GO:0080135	regulation of cellular response to stress	MET,KDM1A,UBR5	0.0392	5
p53_R270H	GO:1902275	regulation of chromatin organization	KDM1A,UBR5,PHF2,EP300	0.00188	2
p53_R270H	GO:0033044	regulation of chromosome organization	KDM1A,UBR5,PHF2,EP300	0.00582	2
p53_R270H	GO:0051493	regulation of cytoskeleton organization	MET,RASA1,EP300	0.00897	4
p53_R270H	GO:0045995	regulation of embryonic development	NOTCH1,EHMT1,KDM1A	0.00671	1
p53_R270H	GO:0040029	regulation of gene expression, epigenetic	EPC1,PHF2,EP300	0.00713	2
p53_R270H	GO:0040008	regulation of growth	EPC1,NOTCH1,EP300	0.0194	5
p53_R270H	GO:1903706	regulation of hemopoiesis	NOTCH1,CBFB,KDM1A	0.0141	2
p53_R270H	GO:0031056	regulation of histone modification	KDM1A,UBR5,EP300	0.00696	2
p53_R270H	GO:0043900	regulation of multi-organism process	NOTCH1,EP300,RAB7	0.00627	2
p53_R270H	GO:0051147	regulation of muscle cell differentiation	EPC1,NOTCH1,EP300	0.00388	3
p53_R270H	GO:0051960	regulation of nervous system development	SRGAP2,NOTCH1,RHEB,KDM1A,EP300,KIF13B	0.00495	3
p53_R270H	GO:0050767	regulation of neurogenesis	SRGAP2,NOTCH1,RHEB,KDM1A,EP300,KIF13B	0.00379	3
p53_R270H	GO:0045664	regulation of neuron differentiation	NOTCH1,KDM1A,EP300,KIF13B	0.0119	3
p53_R270H	GO:0010975	regulation of neuron projection development	KDM1A,EP300,KIF13B	0.0225	3
p53_R270H	GO:0120035	regulation of plasma membrane bounded cell projection organization	KDM1A,EP300,KIF13B	0.0329	2
p53_R270H	GO:0043393	regulation of protein binding	MET,TGFBR3,KDM1A,EP300	0.00665	3
p53_R270H	GO:0042176	regulation of protein catabolic process	FAF1,RNF19A,NSF,RYBP,RAB7	0.00262	4
p53_R270H	GO:0043254	regulation of protein complex assembly	MET,RASA1,EP300	0.00713	4
p53_R270H	GO:0030162	regulation of proteolysis	RNF19A,EP300,RYBP	0.0442	3
p53_R270H	GO:0032101	regulation of response to external stimulus	MET,NOTCH1,TRIM24	0.0106	2
p53_R270H	GO:0051046	regulation of secretion	NOTCH1,EP300,RAB7	0.0134	2
p53_R270H	GO:1903530	regulation of secretion by cell	NOTCH1,EP300,RAB7	0.0125	3
p53_R270H	GO:0051056	regulation of small GTPase mediated signal transduction	MET,RASA1,NOTCH1	0.00159	4
p53_R270H	GO:0051153	regulation of striated muscle cell differentiation	EPC1,NOTCH1,EP300	0.00218	3
p53_R270H	GO:1902903	regulation of supramolecular fiber organization	MET,RASA1,EP300	0.00573	3
p53_R270H	GO:0043903	regulation of symbiosis, encompassing mutualism through parasitism	NOTCH1,EP300,RAB7	0.00224	1
p53_R270H	GO:0060627	regulation of vesicle-mediated transport	NOTCH1,NSF,TBC1D22A,RAB7	0.0132	2
p53_R270H	GO:0050792	regulation of viral process	NOTCH1,EP300,RAB7	0.00188	1
p53_R270H	GO:0046677	response to antibiotic	MET,EHMT1,KDM1A	0.0227	2
p53_R270H	GO:0033993	response to lipid	NOTCH1,TGFBR3,TRIM24,UBR5,CDK19,EP300	0.0132	3
p53_R270H	GO:0048545	response to steroid hormone	NOTCH1,UBR5,EP300	0.0196	2
p53_R270H	GO:0032940	secretion by cell	NOTCH1,NSF,EP300,ARFGEF2,RAB7	0.0141	3
p53_R270H	GO:0072331	signal transduction by p53 class mediator	TRIM24,KDM1A,EP300	0.00463	1
p53_R270H	GO:0007264	small GTPase mediated signal transduction	MET,RASA1,NOTCH1,RHEB	0.00185	4
p53_R270H	GO:0051146	striated muscle cell differentiation	EPC1,NOTCH1,EP300	0.00727	3
p53_R270H	GO:0097435	supramolecular fiber organization	MET,RASA1,EP300	0.0106	4
p53_R270H	GO:0044403	symbiont process	NOTCH1,EP300,RAB7	0.00573	1
p53_R270H	GO:0007169	transmembrane receptor protein tyrosine kinase signaling pathway	MET,NOTCH1,RAB7	0.00457	4
p53_R270H	GO:0035239	tube morphogenesis	MET,RASA1,NOTCH1	0.00713	6
p53_R270H	GO:0007033	vacuole organization	PIK3C2B,TMEM165,RAB7	0.00212	1
p53_R270H	GO:0001944	vasculature development	RASA1,EPC1,NOTCH1	0.0206	4
p53_R270H	GO:0016050	vesicle organization	TBC1D22A,ARFGEF2,RAB7	0.0171	2
p53_R270H	GO:0016032	viral process	NOTCH1,EP300,RAB7	0.00457	1

## Sheet: K-Ras_G12D
Subgroup	term.id	term.name	intersection	p.value	num_unique_screens
K-Ras_G12D	GO:0030183	B cell differentiation	SP3,CARD11,PIK3R1	0.027	1
K-Ras_G12D	GO:0007249	I-kappaB kinase/NF-kappaB signaling	TNF,CARD11,AKAP13	0.0318	1
K-Ras_G12D	REAC:R-MMU-9006925	Intracellular signaling by second messengers	SCMH1,MET,EED,PIK3R1	0.00447	2
K-Ras_G12D	REAC:R-MMU-1257604	PIP3 activates AKT signaling	SCMH1,MET,EED,PIK3R1	0.00447	2
K-Ras_G12D	GO:0007265	Ras protein signal transduction	MET,NF1,RASA1,RIT1,AKAP13	0.0234	4
K-Ras_G12D	REAC:R-MMU-3108232	SUMO E3 ligases SUMOylate target proteins	SCMH1,SP3,NUP98	0.046	1
K-Ras_G12D	REAC:R-MMU-2990846	SUMOylation	SCMH1,SP3,NUP98	0.049	1
K-Ras_G12D	REAC:R-MMU-6806834	Signaling by MET	MET,PTPRJ,PIK3R1	0.00864	2
K-Ras_G12D	REAC:R-MMU-202403	TCR signaling	PTPRJ,CARD11,PIK3R1	0.0282	2
K-Ras_G12D	GO:0030036	actin cytoskeleton organization	NF2,MET,MICAL1,NF1,RASA1,IQGAP2,TNF,PIK3R1,AKAP13	0.00453	5
K-Ras_G12D	GO:0007015	actin filament organization	MET,MICAL1,IQGAP2,PIK3R1	0.0102	2
K-Ras_G12D	GO:0030029	actin filament-based process	SRI,MET,MICAL1,RASA1,IQGAP2,TNF,PIK3R1,AKAP13	0.00306	5
K-Ras_G12D	GO:0008154	actin polymerization or depolymerization	MICAL1,RASA1,IQGAP2	0.0381	1
K-Ras_G12D	GO:0031032	actomyosin structure organization	NF2,MET,PIK3R1,AKAP13	0.0277	2
K-Ras_G12D	GO:0034219	carbohydrate transmembrane transport	RASA1,TNF,PIK3R1	0.027	2
K-Ras_G12D	GO:0008643	carbohydrate transport	RASA1,TNF,PIK3R1	0.0294	2
K-Ras_G12D	GO:0034330	cell junction organization	TNF,PTPRJ,CD177	0.0293	1
K-Ras_G12D	GO:0045216	cell-cell junction organization	NF2,TNF,CD177	0.0394	1
K-Ras_G12D	GO:0007160	cell-matrix adhesion	NF1,RASA1,PTPRJ,PIK3R1	0.0237	1
K-Ras_G12D	GO:0031589	cell-substrate adhesion	NF1,RASA1,PTPRJ,PIK3R1	0.0406	3
K-Ras_G12D	GO:0006325	chromatin organization	SCMH1,HLTF,EED	0.0262	5
K-Ras_G12D	GO:0003013	circulatory system process	SRI,PTPRJ,PIK3R1,AKAP13	0.0386	2
K-Ras_G12D	GO:0072594	establishment of protein localization to organelle	SEC63,NF1,TNF,PIK3R1,NUP98	0.0277	4
K-Ras_G12D	GO:0008625	extrinsic apoptotic signaling pathway via death domain receptors	NF1,TNF,PIK3R1	0.0235	2
K-Ras_G12D	GO:0048732	gland development	SEC63,NF1,TNF,SMAD2,SP3	0.0488	4
K-Ras_G12D	GO:0046323	glucose import	RASA1,TNF,PIK3R1	0.0203	2
K-Ras_G12D	GO:1904659	glucose transmembrane transport	RASA1,TNF,PIK3R1	0.0262	2
K-Ras_G12D	GO:0003015	heart process	SRI,PIK3R1,AKAP13	0.0386	1
K-Ras_G12D	GO:0030097	hemopoiesis	NF1,TNF,SP3,CARD11,PIK3R1,RBM47	0.0499	4
K-Ras_G12D	GO:0061008	hepaticobiliary system development	SEC63,NF1,SP3	0.0443	3
K-Ras_G12D	GO:0008645	hexose transmembrane transport	RASA1,TNF,PIK3R1	0.0268	2
K-Ras_G12D	GO:0051170	import into nucleus	NF1,TNF,PIK3R1,NUP98	0.0237	4
K-Ras_G12D	GO:0006886	intracellular protein transport	SEC63,NF1,TNF,STX2,PIK3R1,NUP98	0.05	5
K-Ras_G12D	GO:0007159	leukocyte cell-cell adhesion	TNF,CARD11,CD177	0.0447	2
K-Ras_G12D	GO:0002521	leukocyte differentiation	NF1,TNF,SP3,CARD11,PIK3R1	0.0438	2
K-Ras_G12D	GO:0001889	liver development	SEC63,NF1,SP3	0.0438	3
K-Ras_G12D	GO:0043414	macromolecule methylation	NSD1,DIMT1,EED,GSPT1	0.0438	2
K-Ras_G12D	GO:0032259	methylation	AS3MT,NSD1,DIMT1,EED,GSPT1	0.027	2
K-Ras_G12D	GO:0015749	monosaccharide transmembrane transport	RASA1,TNF,PIK3R1	0.027	2
K-Ras_G12D	GO:0048871	multicellular organismal homeostasis	MET,NF1,TNF,ANKRD11	0.0457	4
K-Ras_G12D	GO:0002573	myeloid leukocyte differentiation	NF1,TNF,SP3,PIK3R1	0.0262	1
K-Ras_G12D	GO:0046580	negative regulation of Ras protein signal transduction	MET,NF1,RASA1	0.0166	2
K-Ras_G12D	GO:0007162	negative regulation of cell adhesion	NF2,NF1,RASA1,PIK3R1	0.0438	4
K-Ras_G12D	GO:0008285	negative regulation of cell proliferation	NF2,NF1,TNF,SMAD2,PTPRJ,PIK3R1	0.0499	3
K-Ras_G12D	GO:0001953	negative regulation of cell-matrix adhesion	NF1,RASA1,PIK3R1	0.00806	2
K-Ras_G12D	GO:0010812	negative regulation of cell-substrate adhesion	NF1,RASA1,PIK3R1	0.0178	3
K-Ras_G12D	GO:1902532	negative regulation of intracellular signal transduction	SRI,NF2,MET,NF1,RASA1,DYRK1A,PTPRJ	0.0229	4
K-Ras_G12D	GO:0043069	negative regulation of programmed cell death	ANGPTL4,MET,MICAL1,PIK3R1	0.0321	6
K-Ras_G12D	GO:0051058	negative regulation of small GTPase mediated signal transduction	MET,NF1,RASA1	0.0178	2
K-Ras_G12D	GO:0051169	nuclear transport	NF1,TNF,PIK3R1,NUP98,AKAP13	0.0237	4
K-Ras_G12D	GO:0006913	nucleocytoplasmic transport	NF1,TNF,PIK3R1,NUP98,AKAP13	0.0237	4
K-Ras_G12D	GO:0001503	ossification	KREMEN1,NF1,TNF,SP3	0.0488	4
K-Ras_G12D	GO:0030316	osteoclast differentiation	NF1,TNF,PIK3R1	0.0277	2
K-Ras_G12D	GO:0043123	positive regulation of I-kappaB kinase/NF-kappaB signaling	TNF,CARD11,AKAP13	0.0237	1
K-Ras_G12D	GO:0033120	positive regulation of RNA splicing	DYRK1A,PIK3R1,NUP98	0.0104	1
K-Ras_G12D	GO:0044089	positive regulation of cellular component biogenesis	NF2,MET,IQGAP2,DIMT1,TNF,PTPRJ	0.0293	3
K-Ras_G12D	GO:0010638	positive regulation of organelle organization	MET,IQGAP2,EED	0.0114	6
K-Ras_G12D	GO:0034764	positive regulation of transmembrane transport	SRI,RASA1,PIK3R1	0.0447	2
K-Ras_G12D	GO:0017038	protein import	NF1,TNF,PIK3R1,NUP98	0.0293	3
K-Ras_G12D	GO:0006606	protein import into nucleus	NF1,TNF,PIK3R1,NUP98	0.0237	3
K-Ras_G12D	GO:0034504	protein localization to nucleus	NF2,NF1,TNF,PIK3R1,NUP98	0.0248	3
K-Ras_G12D	GO:0043122	regulation of I-kappaB kinase/NF-kappaB signaling	TNF,CARD11,AKAP13	0.029	1
K-Ras_G12D	GO:0043405	regulation of MAP kinase activity	NF1,MAP4K3,TNF,PTPRJ,AKAP13	0.0214	3
K-Ras_G12D	GO:0043484	regulation of RNA splicing	DYRK1A,PIK3R1,NUP98	0.0345	1
K-Ras_G12D	GO:0046578	regulation of Ras protein signal transduction	MET,NF1,RASA1,AKAP13	0.027	4
K-Ras_G12D	GO:0032956	regulation of actin cytoskeleton organization	MET,RASA1,IQGAP2,PIK3R1,AKAP13	0.012	3
K-Ras_G12D	GO:0110053	regulation of actin filament organization	NF2,MET,RASA1,IQGAP2,PIK3R1	0.0214	2
K-Ras_G12D	GO:0032970	regulation of actin filament-based process	SRI,MET,RASA1,IQGAP2,PIK3R1,AKAP13	0.00453	5
K-Ras_G12D	GO:0110020	regulation of actomyosin structure organization	NF2,MET,PIK3R1,AKAP13	0.0133	2
K-Ras_G12D	GO:0030155	regulation of cell adhesion	NF2,NF1,RASA1,TNF,PTPRJ,CARD11,PIK3R1	0.0262	5
K-Ras_G12D	GO:0001952	regulation of cell-matrix adhesion	NF1,RASA1,PTPRJ,PIK3R1	0.0102	2
K-Ras_G12D	GO:0010810	regulation of cell-substrate adhesion	NF1,RASA1,PTPRJ,PIK3R1	0.0237	3
K-Ras_G12D	GO:0044087	regulation of cellular component biogenesis	NF2,MET,RASA1,IQGAP2,DIMT1,DYRK1A,TNF,PTPRJ,PIK3R1,AKAP13	0.00806	5
K-Ras_G12D	GO:0051493	regulation of cytoskeleton organization	NF2,MET,RASA1,IQGAP2,DYRK1A,PIK3R1,AKAP13	0.0178	4
K-Ras_G12D	GO:0046324	regulation of glucose import	RASA1,TNF,PIK3R1	0.0169	2
K-Ras_G12D	GO:0010827	regulation of glucose transmembrane transport	RASA1,TNF,PIK3R1	0.0214	2
K-Ras_G12D	GO:0043549	regulation of kinase activity	NF2,NF1,MAP4K3,TNF,PTPRJ,PIK3R1,AKAP13	0.0381	4
K-Ras_G12D	GO:1902105	regulation of leukocyte differentiation	NF1,TNF,CARD11,PIK3R1	0.0339	1
K-Ras_G12D	GO:0019216	regulation of lipid metabolic process	ANGPTL4,TNF,PIK3R1	0.0467	2
K-Ras_G12D	GO:0002761	regulation of myeloid leukocyte differentiation	NF1,TNF,PIK3R1	0.0305	1
K-Ras_G12D	GO:0045670	regulation of osteoclast differentiation	NF1,TNF,PIK3R1	0.0229	1
K-Ras_G12D	GO:0043254	regulation of protein complex assembly	MET,RASA1,IQGAP2,DYRK1A,TNF	0.0297	4
K-Ras_G12D	GO:1900180	regulation of protein localization to nucleus	NF2,NF1,PIK3R1	0.0448	3
K-Ras_G12D	GO:0071900	regulation of protein serine/threonine kinase activity	NF1,MAP4K3,TNF,PTPRJ,AKAP13	0.0297	4
K-Ras_G12D	GO:0051056	regulation of small GTPase mediated signal transduction	MET,NF1,RASA1,AKAP13	0.0293	4
K-Ras_G12D	GO:0051492	regulation of stress fiber assembly	NF2,MET,PIK3R1	0.0293	1
K-Ras_G12D	GO:1902903	regulation of supramolecular fiber organization	NF2,MET,RASA1,IQGAP2,DYRK1A,PIK3R1,AKAP13	0.00453	3
K-Ras_G12D	GO:0044057	regulation of system process	SRI,TNF,PIK3R1,AKAP13	0.0491	4
K-Ras_G12D	GO:0051338	regulation of transferase activity	NF2,NF1,MAP4K3,TNF,PTPRJ,DCUN1D1,PIK3R1,AKAP13	0.0287	4
K-Ras_G12D	GO:0034762	regulation of transmembrane transport	SRI,RASA1,TNF,PIK3R1,CATSPER4	0.0277	2
K-Ras_G12D	GO:0031960	response to corticosteroid	TNF,PIK3R1,AKAP13	0.0297	1
K-Ras_G12D	GO:0051384	response to glucocorticoid	TNF,PIK3R1,AKAP13	0.029	1
K-Ras_G12D	GO:0006979	response to oxidative stress	HMOX2,MET,TNF,STX2	0.0491	3
K-Ras_G12D	GO:0032940	secretion by cell	SRI,MICAL1,TNF,CARD11,CD177	0.0473	3
K-Ras_G12D	GO:0007264	small GTPase mediated signal transduction	MET,NF1,RASA1,RIT1,AKAP13	0.0293	4
K-Ras_G12D	GO:0021510	spinal cord development	NF1,EED,PBX3	0.0297	1
K-Ras_G12D	GO:0097435	supramolecular fiber organization	NF2,MET,MICAL1,NF1,RASA1,IQGAP2,DYRK1A,PIK3R1,AKAP13	0.00453	4

## Sheet: Notch1ICD
Subgroup	term.id	term.name	intersection	p.value	num_unique_screens
Notch1ICD	GO:0006259	DNA metabolic process	GSK3B,TCF7L2,FBXW7,TRP53BP1	0.0379	3
Notch1ICD	GO:0070371	ERK1 and ERK2 cascade	PTEN,FBXW7,ST5	0.0292	1
Notch1ICD	GO:0000165	MAPK cascade	PTEN,GSK3B,FBXW7,ST5,IGF2	0.0186	3
Notch1ICD	REAC:R-MMU-373755	Semaphorin interactions	MET,SEMA4D,GSK3B	0.005	1
Notch1ICD	REAC:R-MMU-201681	TCF dependent signaling in response to WNT	CREBBP,GSK3B,TCF7L2,RNF43	0.0258	2
Notch1ICD	GO:0016055	Wnt signaling pathway	PTEN,GSK3B,GNAQ,TCF7L2,RNF43	0.00153	3
Notch1ICD	GO:0001667	ameboidal-type cell migration	MET,PTEN,FBXW7,HDAC6,IGF2	0.00153	5
Notch1ICD	GO:0071695	anatomical structure maturation	SEMA4D,GSK3B,GNAQ	0.00625	2
Notch1ICD	GO:0001525	angiogenesis	PTEN,FBXW7,IGF2	0.0361	3
Notch1ICD	GO:0009887	animal organ morphogenesis	PTEN,PPARA,GSK3B,TCF7L2,IGF2	0.011	3
Notch1ICD	GO:0097190	apoptotic signaling pathway	PTEN,GSK3B,FBXW7	0.048	4
Notch1ICD	GO:0006914	autophagy	MID2,VPS4B,GSK3B,FBXW7,HDAC6	0.00361	2
Notch1ICD	GO:0061564	axon development	PTEN,SEMA4D,GSK3B,HDAC6	0.00752	3
Notch1ICD	GO:0007409	axonogenesis	PTEN,SEMA4D,GSK3B,HDAC6	0.00624	3
Notch1ICD	GO:0007610	behavior	PTEN,PPARA,GNAQ,IGF2	0.0204	2
Notch1ICD	GO:0001568	blood vessel development	PTEN,TCF7L2,FBXW7,IGF2	0.022	3
Notch1ICD	GO:0048514	blood vessel morphogenesis	PTEN,FBXW7,IGF2	0.0492	3
Notch1ICD	GO:0007420	brain development	PTEN,GSK3B,GNAQ,TCF7L2	0.0207	3
Notch1ICD	GO:0060070	canonical Wnt signaling pathway	PTEN,GSK3B,GNAQ,TCF7L2	0.00291	3
Notch1ICD	GO:0016051	carbohydrate biosynthetic process	PPARA,TCF7L2,IGF2	0.00496	1
Notch1ICD	GO:0005975	carbohydrate metabolic process	PTEN,PPARA,GSK3B,TCF7L2,IGF2	0.00267	1
Notch1ICD	GO:0048738	cardiac muscle tissue development	PTEN,GSK3B,JARID2	0.01	3
Notch1ICD	GO:0072358	cardiovascular system development	PTEN,TCF7L2,FBXW7,IGF2	0.0245	5
Notch1ICD	GO:0036473	cell death in response to oxidative stress	MET,FBXW7,HDAC6	0.00282	1
Notch1ICD	GO:0051301	cell division	VPS4B,CENPC1,IGF2	0.0462	2
Notch1ICD	GO:0016049	cell growth	SEMA4D,GSK3B,HDAC6	0.0285	2
Notch1ICD	GO:0000902	cell morphogenesis	MET,PTEN,SEMA4D,GSK3B,HDAC6	0.011	4
Notch1ICD	GO:0000904	cell morphogenesis involved in differentiation	MET,PTEN,SEMA4D,GSK3B,HDAC6	0.00496	4
Notch1ICD	GO:0048667	cell morphogenesis involved in neuron differentiation	PTEN,SEMA4D,GSK3B,HDAC6	0.0106	3
Notch1ICD	GO:0032990	cell part morphogenesis	PTEN,SEMA4D,GSK3B,HDAC6	0.0146	2
Notch1ICD	GO:0048858	cell projection morphogenesis	PTEN,SEMA4D,GSK3B,HDAC6	0.0134	2
Notch1ICD	GO:1905114	cell surface receptor signaling pathway involved in cell-cell signaling	PTEN,GSK3B,GNAQ,TCF7L2,RNF43	0.00282	3
Notch1ICD	GO:0098609	cell-cell adhesion	SEMA4D,PPARA,IGF2	0.0499	1
Notch1ICD	GO:0198738	cell-cell signaling by wnt	PTEN,GSK3B,GNAQ,TCF7L2,RNF43	0.00153	3
Notch1ICD	GO:0044262	cellular carbohydrate metabolic process	PTEN,PPARA,GSK3B,TCF7L2,IGF2	0.000653	1
Notch1ICD	GO:0022411	cellular component disassembly	VPS4B,FBXW7,HDAC6	0.0209	2
Notch1ICD	GO:0006073	cellular glucan metabolic process	GSK3B,TCF7L2,IGF2	0.00153	1
Notch1ICD	GO:0044265	cellular macromolecule catabolic process	VPS4B,PTEN,GSK3B,YME1L1,FBXW7,HDAC6,RNF43	0.00153	3
Notch1ICD	GO:0044264	cellular polysaccharide metabolic process	GSK3B,TCF7L2,IGF2	0.00214	1
Notch1ICD	GO:0044257	cellular protein catabolic process	VPS4B,PTEN,GSK3B,YME1L1,FBXW7,HDAC6,RNF43,UBE2H	0.000843	3
Notch1ICD	GO:0071214	cellular response to abiotic stimulus	PTEN,CREBBP,GSK3B,FBXW7,TRP53BP1	0.00124	3
Notch1ICD	GO:0071236	cellular response to antibiotic	MET,PTEN,HDAC6	0.00266	2
Notch1ICD	GO:0035690	cellular response to drug	MET,PTEN,HDAC6	0.0101	3
Notch1ICD	GO:0104004	cellular response to environmental stimulus	PTEN,CREBBP,GSK3B,FBXW7,TRP53BP1	0.00124	3
Notch1ICD	GO:0071363	cellular response to growth factor stimulus	PTEN,GSK3B,TCF7L2	0.042	3
Notch1ICD	GO:0032870	cellular response to hormone stimulus	PTEN,PPARA,GSK3B,FLT3,IGF2	0.00413	1
Notch1ICD	GO:0032869	cellular response to insulin stimulus	PTEN,GSK3B,IGF2	0.00783	1
Notch1ICD	GO:1901699	cellular response to nitrogen compound	PTEN,GSK3B,IGF2	0.0401	2
Notch1ICD	GO:0071417	cellular response to organonitrogen compound	PTEN,GSK3B,IGF2	0.0314	2
Notch1ICD	GO:0034599	cellular response to oxidative stress	MET,FBXW7,HDAC6	0.015	1
Notch1ICD	GO:1901653	cellular response to peptide	PTEN,GSK3B,IGF2	0.0157	1
Notch1ICD	GO:0071375	cellular response to peptide hormone stimulus	PTEN,GSK3B,IGF2	0.0128	1
Notch1ICD	GO:0071478	cellular response to radiation	CREBBP,FBXW7,TRP53BP1	0.00776	3
Notch1ICD	GO:0097237	cellular response to toxic substance	MET,PTEN,HDAC6	0.00526	2
Notch1ICD	GO:0007417	central nervous system development	PTEN,GSK3B,GNAQ,TCF7L2	0.0322	3
Notch1ICD	GO:0006325	chromatin organization	KDM5C,HDAC6,IGF2	0.00943	5
Notch1ICD	GO:0050000	chromosome localization	VPS4B,CENPQ,CENPC1	0.00233	1
Notch1ICD	GO:0007059	chromosome segregation	VPS4B,CENPQ,FBXW7,CENPC1	0.00489	1
Notch1ICD	GO:0007623	circadian rhythm	PTEN,PPARA,GSK3B,KDM5C	0.00153	2
Notch1ICD	GO:0016569	covalent chromatin modification	KDM5C,HDAC6,JARID2,IGF2	0.00353	4
Notch1ICD	GO:0016358	dendrite development	PTEN,SEMA4D,GSK3B,HDAC6	0.00224	1
Notch1ICD	GO:0048813	dendrite morphogenesis	PTEN,SEMA4D,GSK3B,HDAC6	0.000957	1
Notch1ICD	GO:0048588	developmental cell growth	SEMA4D,GSK3B,HDAC6	0.0102	2
Notch1ICD	GO:0048589	developmental growth	PTEN,SEMA4D,GSK3B,TCF7L2,HDAC6,JARID2,IGF2	0.000553	4
Notch1ICD	GO:0060560	developmental growth involved in morphogenesis	SEMA4D,GSK3B,HDAC6	0.0102	3
Notch1ICD	GO:0021700	developmental maturation	PTEN,SEMA4D,GSK3B,GNAQ	0.0031	2
Notch1ICD	GO:0003006	developmental process involved in reproduction	PTEN,TCF7L2,IGF2	0.0285	3
Notch1ICD	GO:0043542	endothelial cell migration	MET,PTEN,FBXW7,IGF2	0.00186	5
Notch1ICD	GO:0015980	energy derivation by oxidation of organic compounds	GSK3B,TCF7L2,IGF2	0.0111	2
Notch1ICD	GO:0006112	energy reserve metabolic process	GSK3B,TCF7L2,IGF2	0.00229	1
Notch1ICD	GO:0007167	enzyme linked receptor protein signaling pathway	MET,PTEN,GSK3B,TCF7L2,FBXW7,FLT3,IGF2	0.00124	6
Notch1ICD	GO:0010631	epithelial cell migration	MET,PTEN,FBXW7,HDAC6,IGF2	0.000957	5
Notch1ICD	GO:0050673	epithelial cell proliferation	PTEN,TCF7L2,IGF2	0.011	2
Notch1ICD	GO:0001837	epithelial to mesenchymal transition	PTEN,GSK3B,TCF7L2	0.00402	3
Notch1ICD	GO:0090132	epithelium migration	MET,PTEN,FBXW7,HDAC6,IGF2	0.000957	5
Notch1ICD	GO:0051303	establishment of chromosome localization	VPS4B,CENPQ,CENPC1	0.00233	1
Notch1ICD	GO:0051656	establishment of organelle localization	VPS4B,CENPQ,CENPC1	0.0266	1
Notch1ICD	GO:0045444	fat cell differentiation	GSK3B,TCF7L2,HDAC6	0.00943	1
Notch1ICD	GO:0030900	forebrain development	PTEN,GSK3B,GNAQ,TCF7L2	0.00721	3
Notch1ICD	GO:0006091	generation of precursor metabolites and energy	PPARA,GSK3B,TCF7L2,IGF2	0.00569	1
Notch1ICD	GO:0048732	gland development	PTEN,TCF7L2,JARID2,IGF2	0.00361	4
Notch1ICD	GO:0044042	glucan metabolic process	GSK3B,TCF7L2,IGF2	0.00153	1
Notch1ICD	GO:0006006	glucose metabolic process	PPARA,TCF7L2,IGF2	0.00496	1
Notch1ICD	GO:0005977	glycogen metabolic process	GSK3B,TCF7L2,IGF2	0.00153	1
Notch1ICD	GO:0040007	growth	PTEN,SEMA4D,GSK3B,TCF7L2,HDAC6,JARID2,IGF2	0.00124	5
Notch1ICD	GO:0060322	head development	PTEN,GSK3B,GNAQ,TCF7L2	0.0232	3
Notch1ICD	GO:0007507	heart development	PTEN,PPARA,GSK3B,GNAQ,JARID2	0.00413	4
Notch1ICD	GO:0019318	hexose metabolic process	PPARA,TCF7L2,IGF2	0.00666	1
Notch1ICD	GO:0016570	histone modification	CREBBP,KDM5C,HDAC6,JARID2,IGF2	0.00322	4
Notch1ICD	GO:0002520	immune system development	FBXW7,JARID2,FLT3,TRP53BP1	0.0458	4
Notch1ICD	GO:0006886	intracellular protein transport	GSK3B,TCF7L2,FBXW7,HDAC6	0.0271	5
Notch1ICD	GO:0007159	leukocyte cell-cell adhesion	SEMA4D,PPARA,IGF2	0.0131	2
Notch1ICD	GO:0048762	mesenchymal cell differentiation	PTEN,GSK3B,TCF7L2	0.00761	3
Notch1ICD	GO:0060485	mesenchyme development	PTEN,GSK3B,TCF7L2	0.0105	3
Notch1ICD	GO:0051310	metaphase plate congression	VPS4B,CENPQ,CENPC1	0.00153	1
Notch1ICD	GO:0000226	microtubule cytoskeleton organization	MET,VPS4B,GSK3B,HDAC6	0.00943	1
Notch1ICD	GO:0007017	microtubule-based process	MET,VPS4B,GSK3B,HDAC6	0.0187	2
Notch1ICD	GO:0007005	mitochondrion organization	GSK3B,YME1L1,FBXW7,HDAC6	0.0102	1
Notch1ICD	GO:0000278	mitotic cell cycle	VPS4B,PTEN,CENPC1,IGF2	0.029	2
Notch1ICD	GO:1903047	mitotic cell cycle process	VPS4B,PTEN,CENPC1,IGF2	0.0186	1
Notch1ICD	GO:0140014	mitotic nuclear division	VPS4B,CENPC1,IGF2	0.0136	1
Notch1ICD	GO:0043632	modification-dependent macromolecule catabolic process	VPS4B,PTEN,GSK3B,FBXW7,HDAC6,RNF43,UBE2H	0.000957	3
Notch1ICD	GO:0019941	modification-dependent protein catabolic process	VPS4B,PTEN,GSK3B,FBXW7,HDAC6,RNF43,UBE2H	0.000957	3
Notch1ICD	GO:0005996	monosaccharide metabolic process	PPARA,TCF7L2,IGF2	0.00815	1
Notch1ICD	GO:0015672	monovalent inorganic cation transport	VPS4B,PTEN,GNAQ	0.0352	1
Notch1ICD	GO:0033002	muscle cell proliferation	PTEN,GSK3B,GNAQ,TCF7L2,JARID2	0.000653	3
Notch1ICD	GO:0007517	muscle organ development	PTEN,GSK3B,TCF7L2,JARID2	0.00521	3
Notch1ICD	GO:0061061	muscle structure development	PTEN,GSK3B,TCF7L2,JARID2,IGF2	0.00413	4
Notch1ICD	GO:0060537	muscle tissue development	PTEN,GSK3B,TCF7L2,JARID2	0.00648	3
Notch1ICD	GO:0043066	negative regulation of apoptotic process	PTEN,GSK3B,GNAQ,YME1L1,GM13078	0.0131	5
Notch1ICD	GO:0051100	negative regulation of binding	MET,PPARA,GSK3B,FBXW7	0.00124	2
Notch1ICD	GO:0043086	negative regulation of catalytic activity	PTEN,SEMA4D,GSK3B,GNAQ	0.0273	2
Notch1ICD	GO:0007162	negative regulation of cell adhesion	PTEN,SEMA4D,PPARA	0.0106	4
Notch1ICD	GO:0045786	negative regulation of cell cycle	PTEN,TCF7L2,FBXW7,TRP53BP1	0.0106	2
Notch1ICD	GO:0010721	negative regulation of cell development	PTEN,EIF4ENIF1,GSK3B,FBXW7	0.00618	4
Notch1ICD	GO:0045596	negative regulation of cell differentiation	PTEN,EIF4ENIF1,SEMA4D,PPARA,GSK3B,TCF7L2,FBXW7,GM13078	0.00048	4
Notch1ICD	GO:0051129	negative regulation of cellular component organization	MET,PTEN,GSK3B,HDAC6,JARID2	0.00489	5
Notch1ICD	GO:0048640	negative regulation of developmental growth	PTEN,TCF7L2,JARID2	0.00153	1
Notch1ICD	GO:0045926	negative regulation of growth	PTEN,TCF7L2,JARID2	0.00652	2
Notch1ICD	GO:1902532	negative regulation of intracellular signal transduction	MET,PTEN,GSK3B	0.035	4
Notch1ICD	GO:0033673	negative regulation of kinase activity	PTEN,GSK3B,GNAQ	0.0136	3
Notch1ICD	GO:0040013	negative regulation of locomotion	MID2,PTEN,GSK3B	0.0309	1
Notch1ICD	GO:0051961	negative regulation of nervous system development	PTEN,EIF4ENIF1,GSK3B	0.0157	2
Notch1ICD	GO:0050768	negative regulation of neurogenesis	PTEN,EIF4ENIF1,GSK3B	0.0144	2
Notch1ICD	GO:0045665	negative regulation of neuron differentiation	PTEN,EIF4ENIF1,GSK3B	0.00971	1
Notch1ICD	GO:0046621	negative regulation of organ growth	PTEN,TCF7L2,JARID2	0.000615	1
Notch1ICD	GO:0010639	negative regulation of organelle organization	MET,HDAC6,JARID2	0.011	5
Notch1ICD	GO:0045936	negative regulation of phosphate metabolic process	PTEN,SEMA4D,GSK3B,GNAQ	0.015	3
Notch1ICD	GO:0010563	negative regulation of phosphorus metabolic process	PTEN,SEMA4D,GSK3B,GNAQ	0.015	3
Notch1ICD	GO:0042326	negative regulation of phosphorylation	PTEN,SEMA4D,GSK3B,GNAQ	0.0104	3
Notch1ICD	GO:0043069	negative regulation of programmed cell death	MET,PTEN,GSK3B,GNAQ,YME1L1,GM13078	0.00459	6
Notch1ICD	GO:0032091	negative regulation of protein binding	MET,PPARA,GSK3B	0.00266	1
Notch1ICD	GO:0006469	negative regulation of protein kinase activity	PTEN,GSK3B,GNAQ	0.0122	3
Notch1ICD	GO:0031400	negative regulation of protein modification process	PTEN,SEMA4D,GSK3B,GNAQ,JARID2	0.00509	3
Notch1ICD	GO:0001933	negative regulation of protein phosphorylation	PTEN,SEMA4D,GSK3B,GNAQ	0.0093	3
Notch1ICD	GO:0000122	negative regulation of transcription by RNA polymerase II	SEMA4D,PPARA,CREBBP,ZFP148,TCERG1,TCF7L2,KDM5C,JARID2,TRPS1,IGF2	5.58e-05	5
Notch1ICD	GO:0051348	negative regulation of transferase activity	PTEN,GSK3B,GNAQ	0.0162	3
Notch1ICD	GO:0051051	negative regulation of transport	VPS4B,PTEN,GNAQ	0.0359	3
Notch1ICD	GO:0070997	neuron death	PPARA,GSK3B,FBXW7	0.0249	3
Notch1ICD	GO:0031175	neuron projection development	PTEN,SEMA4D,GSK3B,HDAC6	0.0315	3
Notch1ICD	GO:0048812	neuron projection morphogenesis	PTEN,SEMA4D,GSK3B,HDAC6	0.0125	2
Notch1ICD	GO:0106027	neuron projection organization	PTEN,GSK3B,HDAC6	0.00193	1
Notch1ICD	GO:0098813	nuclear chromosome segregation	VPS4B,CENPQ,FBXW7,CENPC1	0.00295	1
Notch1ICD	GO:0000280	nuclear division	VPS4B,CENPC1,IGF2	0.0271	1
Notch1ICD	GO:0035265	organ growth	PTEN,TCF7L2,JARID2	0.00354	3
Notch1ICD	GO:0048285	organelle fission	VPS4B,CENPC1,IGF2	0.0315	1
Notch1ICD	GO:0051640	organelle localization	VPS4B,PTEN,CENPQ,TCF7L2,HDAC6	0.000957	1
Notch1ICD	GO:0001503	ossification	SEMA4D,TCF7L2,IGF2	0.0172	4
Notch1ICD	GO:0018205	peptidyl-lysine modification	CREBBP,HDAC6,JARID2	0.0262	4
Notch1ICD	GO:0018212	peptidyl-tyrosine modification	MET,SEMA4D,FBXW7,FLT3,IGF2	0.00153	3
Notch1ICD	GO:0018108	peptidyl-tyrosine phosphorylation	MET,SEMA4D,FBXW7,FLT3,IGF2	0.00153	3
Notch1ICD	GO:0120039	plasma membrane bounded cell projection morphogenesis	PTEN,SEMA4D,GSK3B,HDAC6	0.0132	2
Notch1ICD	GO:0005976	polysaccharide metabolic process	GSK3B,TCF7L2,IGF2	0.00258	1
Notch1ICD	GO:0070374	positive regulation of ERK1 and ERK2 cascade	PTEN,FBXW7,ST5	0.0155	1
Notch1ICD	GO:0043547	positive regulation of GTPase activity	SEMA4D,GSK3B,MUT,GNAQ	0.00592	3
Notch1ICD	GO:0043410	positive regulation of MAPK cascade	PTEN,FBXW7,ST5,IGF2	0.0199	2
Notch1ICD	GO:0043065	positive regulation of apoptotic process	PTEN,GSK3B,TCF7L2,FBXW7	0.0176	4
Notch1ICD	GO:2001235	positive regulation of apoptotic signaling pathway	PTEN,GSK3B,FBXW7	0.00761	2
Notch1ICD	GO:0010508	positive regulation of autophagy	MID2,GSK3B,HDAC6	0.00624	1
Notch1ICD	GO:0051099	positive regulation of binding	MET,GSK3B,TCF7L2	0.00813	2
Notch1ICD	GO:0045913	positive regulation of carbohydrate metabolic process	PPARA,TCF7L2,IGF2	0.0014	1
Notch1ICD	GO:0009896	positive regulation of catabolic process	MID2,PTEN,GSK3B,FBXW7,HDAC6	0.00455	4
Notch1ICD	GO:0010942	positive regulation of cell death	PTEN,GSK3B,TCF7L2,FBXW7,HDAC6	0.00693	4
Notch1ICD	GO:0010720	positive regulation of cell development	PTEN,SEMA4D,GSK3B	0.0395	4
Notch1ICD	GO:0030335	positive regulation of cell migration	MET,SEMA4D,HDAC6,IGF2	0.00815	4
Notch1ICD	GO:2000147	positive regulation of cell motility	MET,SEMA4D,HDAC6,IGF2	0.00892	4
Notch1ICD	GO:0008284	positive regulation of cell proliferation	PTEN,GSK3B,GNAQ,TCF7L2,GM13078,IGF2	0.00489	4
Notch1ICD	GO:0010676	positive regulation of cellular carbohydrate metabolic process	PPARA,TCF7L2,IGF2	0.00117	1
Notch1ICD	GO:0031331	positive regulation of cellular catabolic process	MID2,PTEN,GSK3B,FBXW7,HDAC6	0.00294	2
Notch1ICD	GO:0044089	positive regulation of cellular component biogenesis	MET,VPS4B,GSK3B,HDAC6	0.00943	3
Notch1ICD	GO:0051272	positive regulation of cellular component movement	MET,SEMA4D,HDAC6,IGF2	0.00943	4
Notch1ICD	GO:1903364	positive regulation of cellular protein catabolic process	PTEN,GSK3B,FBXW7	0.00521	2
Notch1ICD	GO:1903829	positive regulation of cellular protein localization	GSK3B,CENPQ,TCF7L2,FBXW7	0.00383	2
Notch1ICD	GO:0048639	positive regulation of developmental growth	SEMA4D,GSK3B,IGF2	0.00828	2
Notch1ICD	GO:0010634	positive regulation of epithelial cell migration	MET,HDAC6,IGF2	0.00153	1
Notch1ICD	GO:1904951	positive regulation of establishment of protein localization	GSK3B,TCF7L2,FBXW7	0.0282	2
Notch1ICD	GO:0010907	positive regulation of glucose metabolic process	PPARA,TCF7L2,IGF2	0.000846	1
Notch1ICD	GO:0045927	positive regulation of growth	SEMA4D,GSK3B,IGF2	0.0134	2
Notch1ICD	GO:0051345	positive regulation of hydrolase activity	SEMA4D,GSK3B,MUT,GNAQ	0.0198	2
Notch1ICD	GO:0090316	positive regulation of intracellular protein transport	GSK3B,TCF7L2,FBXW7	0.00552	2
Notch1ICD	GO:1902533	positive regulation of intracellular signal transduction	MID2,PTEN,SEMA4D,TCF7L2,FBXW7,ST5,IGF2	0.00648	2
Notch1ICD	GO:0032388	positive regulation of intracellular transport	GSK3B,TCF7L2,FBXW7	0.0095	2
Notch1ICD	GO:0045834	positive regulation of lipid metabolic process	PPARA,TCF7L2,IGF2	0.00354	1
Notch1ICD	GO:0040017	positive regulation of locomotion	MET,VPS4B,SEMA4D,HDAC6,IGF2	0.0024	4
Notch1ICD	GO:0010822	positive regulation of mitochondrion organization	GSK3B,FBXW7,HDAC6	0.00186	1
Notch1ICD	GO:0051962	positive regulation of nervous system development	PTEN,SEMA4D,GSK3B	0.038	4
Notch1ICD	GO:0050769	positive regulation of neurogenesis	PTEN,SEMA4D,GSK3B	0.0322	4
Notch1ICD	GO:0045666	positive regulation of neuron differentiation	PTEN,SEMA4D,GSK3B	0.0243	2
Notch1ICD	GO:0010638	positive regulation of organelle organization	MET,VPS4B,GSK3B,FBXW7,HDAC6,JARID2,IGF2	0.000493	6
Notch1ICD	GO:0050731	positive regulation of peptidyl-tyrosine phosphorylation	SEMA4D,FBXW7,IGF2	0.00897	1
Notch1ICD	GO:0042327	positive regulation of phosphorylation	PTEN,SEMA4D,GSK3B,FBXW7,ST5,HDAC6,IGF2	0.00505	4
Notch1ICD	GO:0043068	positive regulation of programmed cell death	PTEN,GSK3B,TCF7L2,FBXW7,HDAC6	0.0056	4
Notch1ICD	GO:0045732	positive regulation of protein catabolic process	PTEN,GSK3B,FBXW7	0.0101	3
Notch1ICD	GO:0031334	positive regulation of protein complex assembly	MET,GSK3B,HDAC6	0.00943	1
Notch1ICD	GO:0001934	positive regulation of protein phosphorylation	PTEN,SEMA4D,GSK3B,FBXW7,ST5,HDAC6,IGF2	0.00425	4
Notch1ICD	GO:0051222	positive regulation of protein transport	GSK3B,TCF7L2,FBXW7	0.0266	2
Notch1ICD	GO:0045862	positive regulation of proteolysis	PTEN,GSK3B,FBXW7	0.0212	2
Notch1ICD	GO:1903052	positive regulation of proteolysis involved in cellular protein catabolic process	PTEN,GSK3B,FBXW7	0.00402	2
Notch1ICD	GO:0062013	positive regulation of small molecule metabolic process	PPARA,TCF7L2,IGF2	0.00323	1
Notch1ICD	GO:0051347	positive regulation of transferase activity	PTEN,FBXW7,IGF2	0.0457	2
Notch1ICD	GO:0051050	positive regulation of transport	VPS4B,GSK3B,TCF7L2,FBXW7	0.0406	3
Notch1ICD	GO:2000060	positive regulation of ubiquitin-dependent protein catabolic process	PTEN,GSK3B,FBXW7	0.00282	2
Notch1ICD	GO:0009791	post-embryonic development	MUT,GNAQ,TCF7L2	0.00361	2
Notch1ICD	GO:0006813	potassium ion transport	VPS4B,PTEN,GNAQ	0.0118	1
Notch1ICD	GO:0061919	process utilizing autophagic mechanism	MID2,VPS4B,GSK3B,FBXW7,HDAC6	0.00361	2
Notch1ICD	GO:0010498	proteasomal protein catabolic process	GSK3B,FBXW7,UBE2H	0.0441	3
Notch1ICD	GO:0043161	proteasome-mediated ubiquitin-dependent protein catabolic process	GSK3B,FBXW7,UBE2H	0.0345	3
Notch1ICD	GO:0030163	protein catabolic process	VPS4B,PTEN,GSK3B,YME1L1,FBXW7,HDAC6,RNF43	0.00124	4
Notch1ICD	GO:0051259	protein complex oligomerization	GNAQ,YME1L1,HDAC6,TRPS1,TRP53BP1	0.00776	3
Notch1ICD	GO:0043491	protein kinase B signaling	PTEN,TCF7L2,IGF2	0.00354	2
Notch1ICD	GO:0033365	protein localization to organelle	MID2,GSK3B,CENPQ,FBXW7	0.0461	3
Notch1ICD	GO:0032446	protein modification by small protein conjugation	PTEN,FBXW7,HDAC6,RNF43,UBE2H	0.0212	4
Notch1ICD	GO:0070647	protein modification by small protein conjugation or removal	PTEN,FBXW7,HDAC6,RNF43,UBE2H	0.0283	4
Notch1ICD	GO:0050821	protein stabilization	PTEN,GNAQ,FBXW7	0.00652	1
Notch1ICD	GO:0016567	protein ubiquitination	PTEN,FBXW7,HDAC6,RNF43,UBE2H	0.0186	4
Notch1ICD	GO:0051603	proteolysis involved in cellular protein catabolic process	VPS4B,PTEN,GSK3B,YME1L1,FBXW7,HDAC6,RNF43,UBE2H	0.000653	2
Notch1ICD	GO:0043112	receptor metabolic process	PPARA,HDAC6,RNF43	0.00631	2
Notch1ICD	GO:0051052	regulation of DNA metabolic process	GSK3B,FBXW7,TRP53BP1	0.03	3
Notch1ICD	GO:0051090	regulation of DNA-binding transcription factor activity	MID2,PTEN,TCF7L2	0.0409	4
Notch1ICD	GO:0070372	regulation of ERK1 and ERK2 cascade	PTEN,FBXW7,ST5	0.0271	1
Notch1ICD	GO:0043087	regulation of GTPase activity	SEMA4D,GSK3B,MUT,GNAQ	0.00815	3
Notch1ICD	GO:0043408	regulation of MAPK cascade	PTEN,GSK3B,FBXW7,ST5,IGF2	0.015	3
Notch1ICD	GO:0030111	regulation of Wnt signaling pathway	GNAQ,TCF7L2,RNF43	0.0143	3
Notch1ICD	GO:0090066	regulation of anatomical structure size	PTEN,SEMA4D,GSK3B	0.0309	2
Notch1ICD	GO:2001233	regulation of apoptotic signaling pathway	PTEN,GSK3B,FBXW7	0.026	2
Notch1ICD	GO:0010506	regulation of autophagy	MID2,GSK3B,FBXW7,HDAC6	0.00459	2
Notch1ICD	GO:0050770	regulation of axonogenesis	PTEN,SEMA4D,GSK3B	0.00648	1
Notch1ICD	GO:0051098	regulation of binding	MET,PPARA,GSK3B,TCF7L2,FBXW7	0.00153	4
Notch1ICD	GO:0043255	regulation of carbohydrate biosynthetic process	PPARA,TCF7L2,IGF2	0.00186	1
Notch1ICD	GO:0006109	regulation of carbohydrate metabolic process	PPARA,TCF7L2,IGF2	0.00404	1
Notch1ICD	GO:0055024	regulation of cardiac muscle tissue development	PTEN,GSK3B,JARID2	0.0024	3
Notch1ICD	GO:0009894	regulation of catabolic process	MID2,PTEN,PPARA,GSK3B,FBXW7,HDAC6	0.00872	4
Notch1ICD	GO:0030155	regulation of cell adhesion	PTEN,SEMA4D,PPARA,GSK3B,IGF2	0.00387	5
Notch1ICD	GO:0051726	regulation of cell cycle	VPS4B,PTEN,TCF7L2,FBXW7,TRP53BP1,IGF2	0.00739	3
Notch1ICD	GO:0010564	regulation of cell cycle process	VPS4B,PTEN,FBXW7,IGF2	0.0146	2
Notch1ICD	GO:0060284	regulation of cell development	PTEN,EIF4ENIF1,SEMA4D,GSK3B,TCF7L2,FBXW7	0.00608	4
Notch1ICD	GO:0030334	regulation of cell migration	MET,PTEN,SEMA4D,GSK3B,FBXW7,HDAC6,IGF2	0.00117	5
Notch1ICD	GO:0022604	regulation of cell morphogenesis	PTEN,SEMA4D,GSK3B	0.0281	1
Notch1ICD	GO:0010769	regulation of cell morphogenesis involved in differentiation	PTEN,SEMA4D,GSK3B	0.014	1
Notch1ICD	GO:2000145	regulation of cell motility	MET,PTEN,SEMA4D,GSK3B,FBXW7,HDAC6,IGF2	0.00124	5
Notch1ICD	GO:0008361	regulation of cell size	PTEN,SEMA4D,GSK3B	0.00677	1
Notch1ICD	GO:0010675	regulation of cellular carbohydrate metabolic process	PPARA,TCF7L2,IGF2	0.0031	1
Notch1ICD	GO:0031329	regulation of cellular catabolic process	MID2,PTEN,PPARA,GSK3B,FBXW7,HDAC6	0.0056	2
Notch1ICD	GO:0044087	regulation of cellular component biogenesis	MET,VPS4B,PTEN,GSK3B,HDAC6	0.00943	5
Notch1ICD	GO:0051270	regulation of cellular component movement	MET,PTEN,SEMA4D,GSK3B,FBXW7,HDAC6,IGF2	0.00153	5
Notch1ICD	GO:0032535	regulation of cellular component size	PTEN,SEMA4D,GSK3B	0.0189	2
Notch1ICD	GO:0060341	regulation of cellular localization	PTEN,GSK3B,CENPQ,TCF7L2,FBXW7	0.0106	2
Notch1ICD	GO:1903362	regulation of cellular protein catabolic process	PTEN,GSK3B,FBXW7	0.0124	3
Notch1ICD	GO:1903827	regulation of cellular protein localization	GSK3B,CENPQ,TCF7L2,FBXW7	0.0106	4
Notch1ICD	GO:1900407	regulation of cellular response to oxidative stress	MET,FBXW7,HDAC6	0.0024	1
Notch1ICD	GO:0080135	regulation of cellular response to stress	MET,PTEN,FBXW7,HDAC6,TRP53BP1	0.00666	5
Notch1ICD	GO:0051493	regulation of cytoskeleton organization	MET,VPS4B,GSK3B,HDAC6	0.00943	4
Notch1ICD	GO:0050773	regulation of dendrite development	PTEN,SEMA4D,GSK3B	0.00581	1
Notch1ICD	GO:0048814	regulation of dendrite morphogenesis	PTEN,SEMA4D,GSK3B	0.00248	1
Notch1ICD	GO:0048638	regulation of developmental growth	PTEN,SEMA4D,GSK3B,TCF7L2,JARID2,IGF2	0.000424	3
Notch1ICD	GO:0010594	regulation of endothelial cell migration	MET,FBXW7,IGF2	0.00707	5
Notch1ICD	GO:0010632	regulation of epithelial cell migration	MET,PTEN,FBXW7,HDAC6,IGF2	0.000653	5
Notch1ICD	GO:0050678	regulation of epithelial cell proliferation	PTEN,TCF7L2,IGF2	0.00916	2
Notch1ICD	GO:0070201	regulation of establishment of protein localization	GSK3B,TCF7L2,FBXW7,HDAC6	0.0215	3
Notch1ICD	GO:0010906	regulation of glucose metabolic process	PPARA,TCF7L2,IGF2	0.00224	1
Notch1ICD	GO:0040008	regulation of growth	PTEN,SEMA4D,GSK3B,TCF7L2,JARID2,IGF2	0.00142	5
Notch1ICD	GO:0033157	regulation of intracellular protein transport	GSK3B,TCF7L2,FBXW7	0.0106	3
Notch1ICD	GO:0032386	regulation of intracellular transport	GSK3B,TCF7L2,FBXW7	0.0237	3
Notch1ICD	GO:0043549	regulation of kinase activity	PTEN,GSK3B,GNAQ,FBXW7,IGF2	0.01	4
Notch1ICD	GO:0019216	regulation of lipid metabolic process	PPARA,TCF7L2,IGF2	0.0114	2
Notch1ICD	GO:0040012	regulation of locomotion	MET,VPS4B,PTEN,SEMA4D,GSK3B,FBXW7,HDAC6,IGF2	0.000653	5
Notch1ICD	GO:0042391	regulation of membrane potential	PTEN,GSK3B,GNAQ	0.0269	2
Notch1ICD	GO:0070507	regulation of microtubule cytoskeleton organization	MET,VPS4B,GSK3B,HDAC6	0.00139	2
Notch1ICD	GO:0032886	regulation of microtubule-based process	MET,VPS4B,GSK3B,HDAC6	0.00177	2
Notch1ICD	GO:0010821	regulation of mitochondrion organization	GSK3B,FBXW7,HDAC6	0.00489	1
Notch1ICD	GO:0007346	regulation of mitotic cell cycle	VPS4B,PTEN,IGF2	0.0167	2
Notch1ICD	GO:0048634	regulation of muscle organ development	PTEN,GSK3B,TCF7L2,JARID2	0.000957	3
Notch1ICD	GO:1901861	regulation of muscle tissue development	PTEN,GSK3B,TCF7L2,JARID2	0.000957	3
Notch1ICD	GO:0051960	regulation of nervous system development	PTEN,EIF4ENIF1,SEMA4D,GSK3B,TCF7L2	0.0106	3
Notch1ICD	GO:0050767	regulation of neurogenesis	PTEN,EIF4ENIF1,SEMA4D,GSK3B,TCF7L2	0.00872	3
Notch1ICD	GO:1901214	regulation of neuron death	PPARA,GSK3B,FBXW7	0.0212	3
Notch1ICD	GO:0045664	regulation of neuron differentiation	PTEN,EIF4ENIF1,SEMA4D,GSK3B	0.0175	3
Notch1ICD	GO:0010975	regulation of neuron projection development	PTEN,SEMA4D,GSK3B	0.0336	3
Notch1ICD	GO:0046620	regulation of organ growth	PTEN,TCF7L2,JARID2	0.00168	3
Notch1ICD	GO:1903201	regulation of oxidative stress-induced cell death	MET,FBXW7,HDAC6	0.00211	1
Notch1ICD	GO:0050730	regulation of peptidyl-tyrosine phosphorylation	SEMA4D,FBXW7,IGF2	0.0134	1
Notch1ICD	GO:0043393	regulation of protein binding	MET,PPARA,GSK3B,TCF7L2	0.00184	3
Notch1ICD	GO:0042176	regulation of protein catabolic process	PTEN,GSK3B,FBXW7	0.0232	4
Notch1ICD	GO:0043254	regulation of protein complex assembly	MET,GSK3B,HDAC6	0.0233	4
Notch1ICD	GO:0051896	regulation of protein kinase B signaling	PTEN,TCF7L2,IGF2	0.00282	2
Notch1ICD	GO:0045859	regulation of protein kinase activity	PTEN,GSK3B,GNAQ,FBXW7,IGF2	0.00835	3
Notch1ICD	GO:0032880	regulation of protein localization	GSK3B,CENPQ,TCF7L2,FBXW7,HDAC6	0.0147	3
Notch1ICD	GO:0071900	regulation of protein serine/threonine kinase activity	PTEN,GSK3B,IGF2	0.0249	4
Notch1ICD	GO:0031647	regulation of protein stability	PTEN,CREBBP,GNAQ,FBXW7,HDAC6	0.000957	2
Notch1ICD	GO:0030162	regulation of proteolysis	PTEN,GSK3B,FBXW7,HDAC6	0.026	3
Notch1ICD	GO:1903050	regulation of proteolysis involved in cellular protein catabolic process	PTEN,GSK3B,FBXW7	0.0102	2
Notch1ICD	GO:0032101	regulation of response to external stimulus	MET,PTEN,PPARA	0.035	2
Notch1ICD	GO:1902882	regulation of response to oxidative stress	MET,FBXW7,HDAC6	0.00282	1
Notch1ICD	GO:0062012	regulation of small molecule metabolic process	PPARA,TCF7L2,IGF2	0.0111	1
Notch1ICD	GO:0048660	regulation of smooth muscle cell proliferation	PTEN,GSK3B,GNAQ,TCF7L2	0.00125	2
Notch1ICD	GO:0016202	regulation of striated muscle tissue development	PTEN,GSK3B,TCF7L2,JARID2	0.000957	3
Notch1ICD	GO:0044057	regulation of system process	PTEN,GSK3B,JARID2	0.0359	4
Notch1ICD	GO:0051338	regulation of transferase activity	PTEN,GSK3B,GNAQ,FBXW7,IGF2	0.0131	4
Notch1ICD	GO:2000058	regulation of ubiquitin-dependent protein catabolic process	PTEN,GSK3B,FBXW7	0.00628	2
Notch1ICD	GO:0048608	reproductive structure development	PTEN,TCF7L2,IGF2	0.0146	3
Notch1ICD	GO:0061458	reproductive system development	PTEN,TCF7L2,IGF2	0.0148	3
Notch1ICD	GO:0046677	response to antibiotic	MET,PTEN,HDAC6	0.0105	2
Notch1ICD	GO:0009991	response to extracellular stimulus	PTEN,PPARA,TCF7L2	0.0243	1
Notch1ICD	GO:0070848	response to growth factor	PTEN,GSK3B,TCF7L2,HDAC6	0.0149	3
Notch1ICD	GO:0009725	response to hormone	PTEN,PPARA,GSK3B,FLT3,IGF2	0.011	1
Notch1ICD	GO:0010035	response to inorganic substance	MET,PTEN,HDAC6	0.0199	1
Notch1ICD	GO:0032868	response to insulin	PTEN,PPARA,GSK3B,IGF2	0.00225	1
Notch1ICD	GO:0033993	response to lipid	VPS4B,PTEN,PPARA,FLT3	0.0199	3
Notch1ICD	GO:0031667	response to nutrient levels	PTEN,PPARA,TCF7L2	0.0221	1
Notch1ICD	GO:0010243	response to organonitrogen compound	PTEN,PPARA,GSK3B,FLT3,IGF2	0.011	2
Notch1ICD	GO:0006979	response to oxidative stress	MET,FBXW7,HDAC6	0.0309	3
Notch1ICD	GO:1901652	response to peptide	PTEN,PPARA,GSK3B,IGF2	0.00835	2
Notch1ICD	GO:0043434	response to peptide hormone	PTEN,PPARA,GSK3B,IGF2	0.00619	1
Notch1ICD	GO:0009314	response to radiation	CREBBP,FBXW7,TRP53BP1	0.0359	3
Notch1ICD	GO:0009636	response to toxic substance	MET,PTEN,PPARA,HDAC6,IGF2	0.00153	1
Notch1ICD	GO:0048511	rhythmic process	PTEN,PPARA,GSK3B,KDM5C	0.00319	2
Notch1ICD	GO:0023014	signal transduction by protein phosphorylation	PTEN,GSK3B,FBXW7,ST5,IGF2	0.0198	3
Notch1ICD	GO:0000819	sister chromatid segregation	VPS4B,FBXW7,CENPC1	0.00808	1
Notch1ICD	GO:0001501	skeletal system development	SEMA4D,GNAQ,FBXW7	0.033	3
Notch1ICD	GO:0048659	smooth muscle cell proliferation	PTEN,GSK3B,GNAQ,TCF7L2	0.00132	2
Notch1ICD	GO:0014706	striated muscle tissue development	PTEN,GSK3B,TCF7L2,JARID2	0.0059	3
Notch1ICD	GO:0090130	tissue migration	MET,PTEN,FBXW7,HDAC6,IGF2	0.000957	5
Notch1ICD	GO:0007169	transmembrane receptor protein tyrosine kinase signaling pathway	MET,PTEN,GSK3B,TCF7L2,FBXW7,FLT3,IGF2	0.00048	4
Notch1ICD	GO:0035239	tube morphogenesis	MET,PTEN,TCF7L2,IGF2	0.0106	6
Notch1ICD	GO:0006511	ubiquitin-dependent protein catabolic process	VPS4B,PTEN,GSK3B,FBXW7,HDAC6,RNF43,UBE2H	0.000957	3
Notch1ICD	GO:0001944	vasculature development	PTEN,TCF7L2,FBXW7,IGF2	0.0238	4

## Sheet: Stat3C
Subgroup	term.id	term.name	intersection	p.value	num_unique_screens
Stat3C	REAC:R-MMU-1280218	Adaptive Immune System	PTEN,CAPZA2,SMURF2,PPP2CA,UBE2E1,ITCH,NRAS,CUL1,KRAS,SIAH1A,FBXL5,RAB7,UBE2D2	0.00253	1
Stat3C	REAC:R-MMU-983168	Antigen processing: Ubiquitination & Proteasome degradation	SMURF2,UBE2E1,ITCH,CUL1,SIAH1A,FBXL5,UBE2D2	0.0126	1
Stat3C	REAC:R-MMU-422475	Axon guidance	MET,RASA1,NRAS,SIAH1A,MAPK14,KDR	0.000822	1
Stat3C	GO:0030509	BMP signaling pathway	SMURF2,SMAD4,NOTCH1,USP9X	0.02	2
Stat3C	REAC:R-MMU-5621481	C-type lectin receptors (CLRs)	CREBBP,NRAS,CUL1,KRAS,UBE2D2	0.00325	2
Stat3C	REAC:R-MMU-5621575	CD209 (DC-SIGN) signaling	CREBBP,NRAS,KRAS	0.0026	1
Stat3C	REAC:R-MMU-2559583	Cellular Senescence	MAPKAPK2,UBE2E1,MAPK14	0.0333	1
Stat3C	REAC:R-MMU-8953897	Cellular responses to external stimuli	CAPZA2,MAPKAPK2,UBE2E1,CREBBP,MTMR3,MAPK14	0.00669	1
Stat3C	REAC:R-MMU-2262752	Cellular responses to stress	CAPZA2,MAPKAPK2,UBE2E1,CREBBP,MAPK14	0.0148	1
Stat3C	REAC:R-MMU-983169	Class I MHC mediated antigen processing & presentation	SMURF2,UBE2E1,ITCH,CUL1,SIAH1A,FBXL5,UBE2D2	0.0216	1
Stat3C	REAC:R-MMU-1280215	Cytokine Signaling in Immune system	MAPKAPK2,PPP2CA,IL6ST,CUL1,SOCS5,MAPK14	0.0168	1
Stat3C	REAC:R-MMU-2172127	DAP12 interactions	NRAS,KRAS,PIK3R1	0.0154	1
Stat3C	REAC:R-MMU-2424491	DAP12 signaling	NRAS,KRAS,PIK3R1	0.00677	1
Stat3C	GO:0031570	DNA integrity checkpoint	TAOK1,NAE1,MAPK14	0.0208	1
Stat3C	REAC:R-MMU-5688426	Deubiquitination	PTEN,SMURF2,SMAD4,USP9X,TNKS,FOXK2,FOXK1	0.00527	2
Stat3C	REAC:R-MMU-1266738	Developmental Biology	JUP,MET,RASA1,KRT80,KDR	0.000123	3
Stat3C	REAC:R-MMU-2173795	Downregulation of SMAD2/3:SMAD4 transcriptional activity	SMURF2,SMAD4,USP9X	0.00172	1
Stat3C	REAC:R-MMU-202424	Downstream TCR signaling	PTEN,CUL1,PIK3R1,UBE2D2	0.0131	1
Stat3C	REAC:R-MMU-186763	Downstream signal transduction	RASA1,NRAS,KRAS,PIK3R1	0.001	1
Stat3C	REAC:R-MMU-1168372	Downstream signaling events of B Cell Receptor (BCR)	NRAS,CUL1,KRAS	0.0242	1
Stat3C	REAC:R-MMU-5654687	Downstream signaling of activated FGFR1	NRAS,KRAS,GAB1,PIK3R1	0.00146	1
Stat3C	REAC:R-MMU-5654696	Downstream signaling of activated FGFR2	NRAS,KRAS,GAB1,PIK3R1	0.00127	1
Stat3C	REAC:R-MMU-5654708	Downstream signaling of activated FGFR3	NRAS,KRAS,GAB1,PIK3R1	0.00127	1
Stat3C	REAC:R-MMU-5654716	Downstream signaling of activated FGFR4	NRAS,KRAS,GAB1,PIK3R1	0.00127	1
Stat3C	GO:0038127	ERBB signaling pathway	GAB1,SOCS5,RAB7	0.0205	1
Stat3C	REAC:R-MMU-2454202	Fc epsilon receptor (FCERI) signaling	NRAS,CUL1,KRAS,PIK3R1,UBE2D2	0.0133	2
Stat3C	REAC:R-MMU-212436	Generic Transcription Pathway	SMURF2,PPP2CA,BNIP3L,CREBBP,EPC1,SMAD4,PCGF5,HDAC4,NOTCH1,ITCH,CUL1,KRAS,USP9X,MED26,MAPK14	0.00516	3
Stat3C	REAC:R-MMU-109582	Hemostasis	GNAI3,CAPZA2,CREBBP,NRAS,MAPK14	0.0321	1
Stat3C	REAC:R-MMU-448424	Interleukin-17 signaling	MAPKAPK2,PPP2CA,CUL1,MAPK14	0.00122	1
Stat3C	REAC:R-MMU-9006925	Intracellular signaling by second messengers	MET,PTEN,PPP2CA,TNKS,GAB1	0.0133	2
Stat3C	GO:0007259	JAK-STAT cascade	SH2B2,IL6ST,NOTCH1,LRTM1	0.00214	1
Stat3C	GO:0007254	JNK cascade	TAOK1,ITCH,GAB1,DTNBP1	0.0344	1
Stat3C	REAC:R-MMU-450294	MAP kinase activation	MAPKAPK2,PPP2CA,CUL1,MAPK14	0.000936	1
Stat3C	GO:0000165	MAPK cascade	PTEN,MAPKAPK2,TAOK1,NF1,SMAD4,NOTCH1,ITCH,KRAS,PTPN5,GAB1,MAPK14,DTNBP1	0.0039	3
Stat3C	REAC:R-MMU-5683057	MAPK family signaling cascades	MET,PPP2CA,NF1,RASA1,IL6ST,NRAS,KRAS	0.00516	2
Stat3C	REAC:R-MMU-450282	MAPK targets/ Nuclear events mediated by MAP kinases	MAPKAPK2,PPP2CA,MAPK14	0.00127	1
Stat3C	REAC:R-MMU-5684996	MAPK1/MAPK3 signaling	MET,PPP2CA,NF1,RASA1,IL6ST,NRAS,KRAS	0.00333	2
Stat3C	REAC:R-MMU-8851907	MET activates PI3K/AKT signaling	MET,GAB1,PIK3R1	0.000276	1
Stat3C	REAC:R-MMU-8851805	MET activates RAS signaling	MET,NRAS,KRAS	0.000893	1
Stat3C	REAC:R-MMU-69618	Mitotic Spindle Checkpoint	TAOK1,PPP2CA,UBE2E1	0.0301	1
Stat3C	REAC:R-MMU-975871	MyD88 cascade initiated on plasma membrane	MAPKAPK2,PPP2CA,CUL1,MAPK14	0.00127	1
Stat3C	REAC:R-MMU-975155	MyD88 dependent cascade initiated on endosome	MAPKAPK2,PPP2CA,CUL1,MAPK14	0.00148	1
Stat3C	REAC:R-MMU-166166	MyD88-independent TLR4 cascade	MAPKAPK2,PPP2CA,CUL1,MAPK14,UBE2D2	0.00201	1
Stat3C	REAC:R-MMU-166058	MyD88:Mal cascade initiated on plasma membrane	MAPKAPK2,PPP2CA,CUL1,MAPK14	0.00127	1
Stat3C	GO:0006607	NLS-bearing protein import into nucleus	KPNA6,KPNA1,KPNA4	0.00214	1
Stat3C	REAC:R-MMU-8951664	Neddylation	CUL1,NAE1,SOCS5,FBXL5	0.0215	1
Stat3C	REAC:R-MMU-5675221	Negative regulation of MAPK pathway	PPP2CA,NRAS,KRAS	0.009	1
Stat3C	REAC:R-MMU-199418	Negative regulation of the PI3K/AKT network	MET,PTEN,PPP2CA,GAB1,PIK3R1	0.00493	1
Stat3C	REAC:R-MMU-198725	Nuclear Events (kinase and transcription factor activation)	MAPKAPK2,PPP2CA,MAPK14	0.00112	1
Stat3C	REAC:R-MMU-1483255	PI Metabolism	PTEN,MTMR3,PIK3R1	0.0402	1
Stat3C	REAC:R-MMU-6811558	PI5P, PP2A and IER3 Regulate PI3K/AKT Signaling	MET,PPP2CA,GAB1,PIK3R1	0.0177	1
Stat3C	REAC:R-MMU-1257604	PIP3 activates AKT signaling	MET,PTEN,PPP2CA,TNKS,GAB1	0.0102	2
Stat3C	REAC:R-MMU-8849471	PTK6 Regulates RHO GTPases, RAS GTPase and MAP kinases	RASA1,NRAS,KRAS	0.00127	1
Stat3C	REAC:R-MMU-8852135	Protein ubiquitination	UBE2E1,USP9X,UBE2D2	0.0204	1
Stat3C	REAC:R-MMU-5673000	RAF activation	PPP2CA,NRAS,KRAS	0.00325	1
Stat3C	REAC:R-MMU-73857	RNA Polymerase II Transcription	SMURF2,PPP2CA,BNIP3L,CREBBP,EPC1,SMAD4,PCGF5,HDAC4,NOTCH1,ITCH,CUL1,KRAS,USP9X,INTS13,MED26,MAPK14	0.0067	3
Stat3C	GO:0007265	Ras protein signal transduction	SH2B2,MET,NET1,RASA1,NOTCH1	0.000471	4
Stat3C	REAC:R-MMU-5658442	Regulation of RAS by GAPs	NF1,RASA1,NRAS,KRAS	0.00298	2
Stat3C	GO:0097696	STAT cascade	SH2B2,IL6ST,NOTCH1,LRTM1	0.00214	1
Stat3C	REAC:R-MMU-177929	Signaling by EGFR	NRAS,KRAS,GAB1,PIK3R1	0.00163	1
Stat3C	REAC:R-MMU-1227986	Signaling by ERBB2	NRAS,KRAS,GAB1,PIK3R1	0.00268	1
Stat3C	REAC:R-MMU-1236394	Signaling by ERBB4	ITCH,NRAS,KRAS,PIK3R1	0.00127	1
Stat3C	REAC:R-MMU-190236	Signaling by FGFR	PPP2CA,NRAS,KRAS,GAB1,PIK3R1	0.00225	1
Stat3C	REAC:R-MMU-5654736	Signaling by FGFR1	PPP2CA,NRAS,KRAS,GAB1,PIK3R1	0.000951	1
Stat3C	REAC:R-MMU-5654738	Signaling by FGFR2	PPP2CA,NRAS,KRAS,GAB1,PIK3R1	0.00163	1
Stat3C	REAC:R-MMU-5654741	Signaling by FGFR3	PPP2CA,NRAS,KRAS,GAB1,PIK3R1	0.000772	1
Stat3C	REAC:R-MMU-5654743	Signaling by FGFR4	PPP2CA,NRAS,KRAS,GAB1,PIK3R1	0.000754	1
Stat3C	REAC:R-MMU-449147	Signaling by Interleukins	MAPKAPK2,PPP2CA,IL6ST,CUL1,SOCS5,MAPK14	0.00516	1
Stat3C	REAC:R-MMU-6806834	Signaling by MET	MET,NRAS,KRAS,GAB1,PIK3R1	0.00127	2
Stat3C	REAC:R-MMU-1980143	Signaling by NOTCH1	CREBBP,NOTCH1,ITCH	0.00127	1
Stat3C	REAC:R-MMU-187037	Signaling by NTRK1 (TRKA)	MAPKAPK2,PPP2CA,NRAS,KRAS,PIK3R1,MAPK14	0.000128	1
Stat3C	REAC:R-MMU-166520	Signaling by NTRKs	MET,MAPKAPK2,PPP2CA,NRAS,KRAS,GAB1,PIK3R1,MAPK14	7.53e-06	1
Stat3C	REAC:R-MMU-9006927	Signaling by Non-Receptor Tyrosine Kinases	RASA1,NRAS,KRAS	0.0133	1
Stat3C	REAC:R-MMU-186797	Signaling by PDGF	RASA1,NRAS,KRAS,PIK3R1	0.00325	1
Stat3C	REAC:R-MMU-8848021	Signaling by PTK6	RASA1,NRAS,KRAS	0.0133	1
Stat3C	REAC:R-MMU-9006934	Signaling by Receptor Tyrosine Kinases	JUP,MET,RASA1,KDR	0.000132	3
Stat3C	REAC:R-MMU-1433557	Signaling by SCF-KIT	NRAS,KRAS,PIK3R1	0.0126	1
Stat3C	REAC:R-MMU-170834	Signaling by TGF-beta Receptor Complex	SMURF2,SMAD4,USP9X	0.0158	2
Stat3C	REAC:R-MMU-9006936	Signaling by TGF-beta family members	SMURF2,SMAD4,USP9X	0.0333	2
Stat3C	REAC:R-MMU-194138	Signaling by VEGF	JUP,MAPKAPK2,RASA1,NRAS,MAPK14,KDR	8.61e-06	2
Stat3C	REAC:R-MMU-195721	Signaling by WNT	SMURF2,PPP2CA,CREBBP,CUL1,TNKS,ZNRF3	0.0196	2
Stat3C	REAC:R-MMU-983705	Signaling by the B Cell Receptor (BCR)	NRAS,CUL1,KRAS,PIK3R1	0.0286	1
Stat3C	REAC:R-MMU-187687	Signalling to ERKs	MAPKAPK2,NRAS,KRAS,MAPK14	0.000308	1
Stat3C	REAC:R-MMU-167044	Signalling to RAS	MAPKAPK2,NRAS,KRAS,MAPK14	6.88e-05	1
Stat3C	REAC:R-MMU-1660499	Synthesis of PIPs at the plasma membrane	PTEN,MTMR3,PIK3R1	0.0182	1
Stat3C	REAC:R-MMU-8866652	Synthesis of active ubiquitin: roles of E1 and E2 enzymes	UBE2E1,USP9X,UBE2D2	0.00596	1
Stat3C	GO:0042110	T cell activation	IL6ST,ZEB1,SP3,ITCH,SOCS5	0.0478	1
Stat3C	REAC:R-MMU-201681	TCF dependent signaling in response to WNT	SMURF2,PPP2CA,CREBBP,TNKS,ZNRF3	0.0214	2
Stat3C	REAC:R-MMU-202403	TCR signaling	PTEN,CUL1,PIK3R1,UBE2D2	0.0199	2
Stat3C	REAC:R-MMU-975138	TRAF6 mediated induction of NFkB and MAP kinases upon TLR7/8 or 9 activation	MAPKAPK2,PPP2CA,CUL1,MAPK14	0.00144	1
Stat3C	REAC:R-MMU-937061	TRIF(TICAM1)-mediated TLR4 signaling	MAPKAPK2,PPP2CA,CUL1,MAPK14,UBE2D2	0.00201	1
Stat3C	REAC:R-MMU-210993	Tie2 Signaling	NRAS,KRAS,PIK3R1	0.00232	1
Stat3C	REAC:R-MMU-168142	Toll Like Receptor 10 (TLR10) Cascade	MAPKAPK2,PPP2CA,CUL1,MAPK14	0.00127	1
Stat3C	REAC:R-MMU-181438	Toll Like Receptor 2 (TLR2) Cascade	MAPKAPK2,PPP2CA,CUL1,MAPK14	0.00127	1
Stat3C	REAC:R-MMU-168164	Toll Like Receptor 3 (TLR3) Cascade	MAPKAPK2,PPP2CA,CUL1,MAPK14	0.00127	1
Stat3C	REAC:R-MMU-166016	Toll Like Receptor 4 (TLR4) Cascade	MAPKAPK2,PPP2CA,CUL1,MAPK14	0.0034	1
Stat3C	REAC:R-MMU-168176	Toll Like Receptor 5 (TLR5) Cascade	MAPKAPK2,PPP2CA,CUL1,MAPK14	0.00127	1
Stat3C	REAC:R-MMU-168181	Toll Like Receptor 7/8 (TLR7/8) Cascade	MAPKAPK2,PPP2CA,CUL1,MAPK14	0.00148	1
Stat3C	REAC:R-MMU-168138	Toll Like Receptor 9 (TLR9) Cascade	MAPKAPK2,PPP2CA,CUL1,MAPK14	0.00163	1
Stat3C	REAC:R-MMU-168179	Toll Like Receptor TLR1:TLR2 Cascade	MAPKAPK2,PPP2CA,CUL1,MAPK14	0.00127	1
Stat3C	REAC:R-MMU-168188	Toll Like Receptor TLR6:TLR2 Cascade	MAPKAPK2,PPP2CA,CUL1,MAPK14	0.00127	1
Stat3C	REAC:R-MMU-168898	Toll-Like Receptors Cascades	MAPKAPK2,PPP2CA,CUL1,MAPK14	0.00776	1
Stat3C	REAC:R-MMU-2173793	Transcriptional activity of SMAD2/SMAD3:SMAD4 heterotrimer	SMURF2,SMAD4,USP9X	0.0065	1
Stat3C	REAC:R-MMU-8878159	Transcriptional regulation by RUNX3	SMURF2,CREBBP,SMAD4,HDAC4,NOTCH1,KRAS	0.000572	3
Stat3C	REAC:R-MMU-5689880	Ub-specific processing proteases	PTEN,SMURF2,SMAD4,USP9X,TNKS	0.0111	2
Stat3C	REAC:R-MMU-4420097	VEGFA-VEGFR2 Pathway	JUP,MAPKAPK2,RASA1,NRAS,MAPK14,KDR	7.85e-06	2
Stat3C	REAC:R-MMU-5218921	VEGFR2 mediated cell proliferation	RASA1,NRAS,KRAS,KDR	7.99e-05	1
Stat3C	GO:0016055	Wnt signaling pathway	PTEN,NOTCH1,TNKS,KDM6A,ZNRF3,MAPK14,CSNK2A1,TMEM170B	0.00515	3
Stat3C	GO:0030036	actin cytoskeleton organization	SH2B2,MET,CAPZA2,TAOK1,NF1,RASA1,LDB3,SMAD4,KRAS,GAB1,PIK3R1,DTNBP1	0.00211	5
Stat3C	GO:0030029	actin filament-based process	JUP,SH2B2,MET,CAPZA2,TAOK1,NF1,RASA1,LDB3,SMAD4,KRAS,GAB1,PIK3R1,DTNBP1	0.00188	5
Stat3C	GO:0001667	ameboidal-type cell migration	JUP,MET,NOTCH1	0.0032	5
Stat3C	GO:0060249	anatomical structure homeostasis	TAOK1,NF1,DCP2,LIPA,NOTCH1,KRAS,TNKS,ANKRD11,RAB7	0.00211	2
Stat3C	GO:0001525	angiogenesis	JUP,PTEN,NOTCH1,GAB1,C1GALT1,MAPK14	0.0212	3
Stat3C	GO:0009887	animal organ morphogenesis	PTEN,NF1,ZEB1,SMAD4,RDH10,NOTCH1,SP3,CUL1,KRAS,ANKRD11,KDM6A,ZNRF3,MAPK14	0.00556	3
Stat3C	GO:0097190	apoptotic signaling pathway	GNAI3,UBQLN1,PTEN,NF1,BNIP3L,CASP8AP2,SIAH1A,PIK3R1	0.0377	4
Stat3C	GO:0060840	artery development	LUZP1,NF1,NOTCH1	0.0298	2
Stat3C	GO:0048708	astrocyte differentiation	NF1,IL6ST,NOTCH1,KRAS	0.00679	2
Stat3C	GO:0000045	autophagosome assembly	UBQLN1,ATG3,MTMR3,RAB7	0.0119	1
Stat3C	GO:0006914	autophagy	GNAI3,UBQLN1,BNIP3L,ATG3,MTMR3,LARP1,SOGA1,RAB7	0.00771	2
Stat3C	GO:0009798	axis specification	SMAD4,NOTCH1,KDM6A	0.0264	2
Stat3C	GO:0001568	blood vessel development	JUP,RASA1,NOTCH1	0.00906	3
Stat3C	GO:0048514	blood vessel morphogenesis	JUP,RASA1,NOTCH1	0.00697	3
Stat3C	GO:0048754	branching morphogenesis of an epithelial tube	MET,RDH10,NOTCH1	0.00191	2
Stat3C	GO:0050873	brown fat cell differentiation	SH2B2,MAPK14,ZFP516	0.00811	1
Stat3C	GO:0048593	camera-type eye morphogenesis	NF1,ZEB1,SP3	0.0377	1
Stat3C	GO:0060070	canonical Wnt signaling pathway	PTEN,NOTCH1,TNKS,KDM6A,ZNRF3,MAPK14,TMEM170B	0.00383	3
Stat3C	GO:0034219	carbohydrate transmembrane transport	SH2B2,RASA1,MGEA5,MAPK14	0.00515	2
Stat3C	GO:0008643	carbohydrate transport	SH2B2,RASA1,SLC35A5,SLC37A1,MGEA5,PIK3R1,MAPK14	0.000938	2
Stat3C	GO:0003205	cardiac chamber development	LUZP1,SMAD4,NOTCH1	0.05	2
Stat3C	GO:0060038	cardiac muscle cell proliferation	PTEN,NOTCH1,MAPK14	0.00493	1
Stat3C	GO:0048738	cardiac muscle tissue development	PTEN,SMAD4,NOTCH1,MAPK14	0.0286	3
Stat3C	GO:0055017	cardiac muscle tissue growth	PTEN,NOTCH1,MAPK14	0.011	2
Stat3C	GO:0003279	cardiac septum development	LUZP1,SMAD4,NOTCH1	0.0261	2
Stat3C	GO:0003231	cardiac ventricle development	LUZP1,SMAD4,NOTCH1	0.0325	2
Stat3C	GO:0072358	cardiovascular system development	JUP,RASA1,NOTCH1	0.00984	5
Stat3C	GO:0007569	cell aging	PTEN,KRAS,MAPK14	0.0365	1
Stat3C	GO:0000075	cell cycle checkpoint	TAOK1,NAE1,MAPK14	0.037	1
Stat3C	GO:0000902	cell morphogenesis	MET,PTEN,NET1,NOTCH1,USP9X,SNX2,MAPK14	0.0193	4
Stat3C	GO:0000904	cell morphogenesis involved in differentiation	MET,NET1,NOTCH1,USP9X	0.0216	4
Stat3C	GO:1905114	cell surface receptor signaling pathway involved in cell-cell signaling	PTEN,NOTCH1,TNKS,KDM6A,ZNRF3,MAPK14,CSNK2A1,TMEM170B	0.014	3
Stat3C	GO:0198738	cell-cell signaling by wnt	PTEN,NOTCH1,TNKS,KDM6A,ZNRF3,MAPK14,CSNK2A1,TMEM170B	0.00523	3
Stat3C	GO:0031589	cell-substrate adhesion	JUP,RASA1,NOTCH1	0.00206	3
Stat3C	GO:0022411	cellular component disassembly	UBQLN1,CAPZA2,TAOK1,BNIP3L,ATG3,MGEA5	0.0298	2
Stat3C	GO:0044265	cellular macromolecule catabolic process	UBQLN1,PTEN,MAPKAPK2,SMURF2,BNIP3L,DCP2,ITCH,CUL1,USP9X,N4BP1,SIAH1A,SOCS5,LARP1,FBXL5,ZNRF3,TNRC6B,CSNK2A1,RAB7	0.000144	3
Stat3C	GO:0044257	cellular protein catabolic process	UBQLN1,PTEN,SMURF2,BNIP3L,ITCH,CUL1,USP9X,N4BP1,SIAH1A,SOCS5,FBXL5,ZNRF3,CSNK2A1,RAB7	0.000185	3
Stat3C	GO:0071773	cellular response to BMP stimulus	SMURF2,SMAD4,NOTCH1,USP9X	0.0236	2
Stat3C	GO:0034644	cellular response to UV	CREBBP,N4BP1,PIK3R1	0.0294	1
Stat3C	GO:0071214	cellular response to abiotic stimulus	PTEN,NET1,CREBBP,HDAC4,N4BP1,PIK3R1,MAPK14	0.00936	3
Stat3C	GO:0097306	cellular response to alcohol	JUP,PTEN,LARP1	0.0308	1
Stat3C	GO:0071236	cellular response to antibiotic	MET,PTEN,NET1	0.0199	2
Stat3C	GO:0071345	cellular response to cytokine stimulus	SH2B2,IL6ST,SMAD4,GAB1,SOCS5,LRTM1,MAPK14	0.0381	1
Stat3C	GO:0036294	cellular response to decreased oxygen levels	UBQLN1,PTEN,BNIP3L,NOTCH1	0.0162	2
Stat3C	GO:0104004	cellular response to environmental stimulus	PTEN,NET1,CREBBP,HDAC4,N4BP1,PIK3R1,MAPK14	0.00936	3
Stat3C	GO:0071363	cellular response to growth factor stimulus	PTEN,MAPKAPK2,RASA1,ZEB1,SMAD4,NOTCH1,USP9X,GAB1,MAPK14,KDR	0.00138	3
Stat3C	GO:0071456	cellular response to hypoxia	UBQLN1,PTEN,BNIP3L,NOTCH1	0.0146	2
Stat3C	GO:0071354	cellular response to interleukin-6	IL6ST,SMAD4,GAB1	0.00383	1
Stat3C	GO:0071482	cellular response to light stimulus	CREBBP,N4BP1,PIK3R1	0.0365	1
Stat3C	GO:0071453	cellular response to oxygen levels	UBQLN1,PTEN,BNIP3L,NOTCH1	0.0194	2
Stat3C	GO:0071478	cellular response to radiation	NET1,CREBBP,N4BP1,PIK3R1,MAPK14	0.0122	3
Stat3C	GO:0097237	cellular response to toxic substance	MET,PTEN,NET1	0.0345	2
Stat3C	GO:0071560	cellular response to transforming growth factor beta stimulus	SMURF2,ZEB1,SMAD4,USP9X	0.0324	2
Stat3C	GO:0035924	cellular response to vascular endothelial growth factor stimulus	MAPKAPK2,NOTCH1,GAB1,MAPK14,KDR	0.00012	1
Stat3C	GO:0043009	chordate embryonic development	LUZP1,NF1,ZEB1,SMAD4,RDH10,NOTCH1,SP3,GAB1,ANKRD11,KDM6A	0.00831	3
Stat3C	GO:0006325	chromatin organization	H2AFY,UBE2E1,CREBBP,EPC1,SMAD4,PCGF5,MGEA5,KDM5C,HDAC4,ASH1L,KDM6A,ARID4B,NAP1L4,EPC2,SHPRH	0.0008	5
Stat3C	GO:0061448	connective tissue development	ZEB1,NOTCH1,MAPK14,ZFP516	0.0314	2
Stat3C	GO:0016569	covalent chromatin modification	H2AFY,UBE2E1,CREBBP,EPC1,SMAD4,PCGF5,MGEA5,KDM5C,HDAC4,ASH1L,KDM6A,ARID4B,EPC2	0.000185	4
Stat3C	GO:0019221	cytokine-mediated signaling pathway	SH2B2,IL6ST,SMAD4,GAB1,SOCS5,LRTM1	0.0171	2
Stat3C	GO:0070988	demethylation	KDM5C,USP9X,KDM6A	0.0207	1
Stat3C	GO:0016311	dephosphorylation	PTEN,PPP2CA,RBM26,SPPL3,PTPN5,MTMR3,CNST,CSNK2A1	0.0193	1
Stat3C	GO:0048589	developmental growth	PTEN,RDH10,NOTCH1,USP9X,ANKRD11,SIAH1A,MAPK14	0.00475	4
Stat3C	GO:0060560	developmental growth involved in morphogenesis	RDH10,NOTCH1,USP9X	0.0145	3
Stat3C	GO:0003006	developmental process involved in reproduction	PTEN,SMAD4,RDH10,NOTCH1,SP3,GAB1,MAPK14	0.0321	3
Stat3C	GO:0043583	ear development	MAPKAPK2,RDH10,NOTCH1	0.00572	1
Stat3C	GO:0009792	embryo development ending in birth or egg hatching	LUZP1,NF1,ZEB1,SMAD4,RDH10,NOTCH1,SP3,GAB1,ANKRD11,KDM6A	0.00943	3
Stat3C	GO:0031076	embryonic camera-type eye development	ZEB1,RDH10,SP3	0.00464	1
Stat3C	GO:0048598	embryonic morphogenesis	LUZP1,ZEB1,SMAD4,RDH10,NOTCH1,SP3	0.0416	2
Stat3C	GO:0048568	embryonic organ development	ZEB1,RDH10,NOTCH1,SP3,GAB1	0.0399	1
Stat3C	GO:0048706	embryonic skeletal system development	ZEB1,RDH10,SP3	0.03	2
Stat3C	GO:0006897	endocytosis	PTEN,MAPKAPK2,PTPN5,SNX2,RAB7	0.037	1
Stat3C	GO:0043542	endothelial cell migration	JUP,MET,NOTCH1	0.00105	5
[truncated: 368 more rows]

## Sheet: Elf3
Subgroup	term.id	term.name	intersection	p.value	num_unique_screens
[truncated: 49 more rows]

[truncated: 10 more sheets: Lfng, Clonal pathology overall, ASC, Papillary, PDA, Spindle, Squamous, Clonal PI3K EK vs HR overall, Large combined Control screen, Combined Cohort Specific gCIS]
