# Supplementary material for: Single allele loss-of-function mutations select and sculpt conditional cooperative networks in breast cancer
Source: Nat Commun. 2021 Sep 2;12:5238. doi: 10.1038/s41467-021-25467-w (PMC8413298; doi:10.1038/s41467-021-25467-w)
Supplement: Supplementary file 8 — Supplementary Data 5 [file 41467_2021_25467_MOESM8_ESM.xlsx]

## Sheet: Control
Mouse_ID	Sample_ID	Genotype	Mammary Gland	Histology
B483	A-104	Control	MG5L	ASC
B1023	A-105	Control	MG2R	ASC
B1023	A-106	Control	MG3R	CAC
B1170	A-107	Control	MG5L	ASC
B1170	A-108	Control	MG3R	Unk
B1847	A-109	Control	MG4R	ASC
B1318	A-110	Control	MG4L	ASC
B1214	A-148	Control	MG2L	ASC
B1214	A-149	Control	MG5R	KA
B1637	A-150	Control	MG2R	SCC
B1633	A-151	Control	MG1R	ASC
B1543	A-78	Control	MG2R	KA
B1543	A-87	Control	MG2L	KA
B1784	B-17	Control	MG1L	SCC
B1784	B-18	Control	MG2R	SCC
B1784	B-19	Control	MG3R	SCC
B2017	B-22	Control	MG3L	ASC
B1217	B-34	Control	MG3L	ASC
B1217	B-35	Control	MG5R	CAC
B1156	B-36	Control	MG1L	Spind
B1156	B-37	Control	MG4R	CAC
B1156	B-38	Control	MG2R	PDA
B1451	B-39	Control	MG5R	SCC
B1539	B-44	Control	MG1L	PDA
B1366	B-49	Control	MG4L	SCC
B1366	B-50	Control	MG3R	ASC
B1366	B-51	Control	MG3R	Unk
B1366	B-52	Control	MG2R	ASC
B1638	B-59	Control	MG2L	Unk
B1638	B-60	Control	MG5R	KA
B2009	B-61	Control	MG3R	KA
B1026	C02	Control	MG3L	SCC
B1218	C03	Control	MG3L	ASC
B1218	C04	Control	MG5L	SCC
B1852	C12	Control	MG3R	STC
B1095	C29	Control	MG4L	KA
B1376	C30	Control	MG4R	Spind
5437	N05	Control	MG2R	Spind
5506	N07	Control	MG2L	ASC
5630	N11	Control	MG1L	ASC
6139	N12	Control	MG2L	ASC
6139	N13	Control	MG3R	Spind
6232	N14	Control	MG5R	Spind
5892	NFS034	Control	MG5L	SCC
5068	NFS039	Control	MGT3L(A)	SCC
5068	NFS040	Control	MGT3L(B)	SCC
5068	NFS041	Control	MGT4R	SCC
6648	NFS053	Control	MGT3L	CAC
6961	NFS072	Control	MGT3L	SCC
6961	NFS073	Control	MGT2L	SCC
9399	NFS085	Control	MGT4R	SCC
9399	NFS086	Control	MGT3L	SCC
9399	NFS087	Control	MGT1L	CAC
5416	NFS110	Control	MG1R	SCC
5427	NFS111	Control	MG1R	SC
5510	NFS112	Control	MG4R	SCC
A2951	NFS118	Control	MG2L	Unk
A2951	NFS119	Control	MG1L	CAC
A2951	NFS120	Control	MG5R	SCC
6718	NFS131	Control	MGT3R	Unk
4672	NFS134	Control	MGT3R	Unk
6788	NFS139	Control	MGT5L	Spind
8180	NFS142	Control	MGT3L	SCC
8180	NFS143	Control	MGT3R	CAC
8080	NFS144	Control	MGT3R	CAC
6626	NFS145	Control	MGT3L	SCC
8467	NFS147	Control	MGT4L	CAC
8467	NFS148	Control	MGT4R	SC
5327	NFS151	Control	MGT2L	SC
6247	NFS152	Control	MGT5R	SCC
6472	NFS156	Control	MGT1L	SCC
6570	NFS158	Control	MGT3R(A)	SCC
6570	NFS159	Control	MGT3L	SCC
9168	NFS170	Control	MGT1R	SCC
9397	NFS175	Control	MGT3L	SCC
A2951	NFS226	Control	MG1R	Unk
B1160	NFS232	Control	MGT2L	SCC
B1160	NFS233	Control	MGT4L	CAC, KA, Sidle
B1160	NFS234	Control	MGT4R	SCC, SC
B1160	NFS235	Control	MGT5R	SCC, SC

## Sheet: Pik3caEK
Mouse_ID	Sample_ID	Genotype	Mammary Gland	Histology
B723	A-03	Pik3ca_E545K	MG4L	SCC
B723	A-04	Pik3ca_E545K	MG3R	SCC
B484	A-07	Pik3ca_E545K	MG3L	ASC
B484	A-08	Pik3ca_E545K	MG5R	SC
B352	A-10	Pik3ca_E545K	MG3R	PDA
B588	A-11	Pik3ca_E545K	MG4L	SC
B212	A-12	Pik3ca_E545K	MG3L	SNC
B598	A-13	Pik3ca_E545K	MG3R	ASC
B511	A-14	Pik3ca_E545K	MG4R	SC
B511	A-15	Pik3ca_E545K	MG1L	SNC
B509	A-18	Pik3ca_E545K	MG1L	ASC
B590	A-21	Pik3ca_E545K	MG1L	SC
B590	A-22	Pik3ca_E545K	MG2L	ASC
B590	A-24	Pik3ca_E545K	MG4L	ASC
B936	A-25	Pik3ca_E545K	MG4R	Spind
B1385	A-26	Pik3ca_E545K	MG3L	KA
B1079	A-27	Pik3ca_E545K	MG4L	SCC
B582	A-28	Pik3ca_E545K	MG3L	KA
B582	A-29	Pik3ca_E545K	MG3R	ASC
B582	A-30	Pik3ca_E545K	MG3R	ASC
B1662	A-101	Pik3ca_E545K	MG1L	CAC
B1658	A-102	Pik3ca_E545K	MG2R	SCC
B1658	A-103	Pik3ca_E545K	MG3R	SCC
B588	A-125	Pik3ca_E545K	MG3L	ASC
B511	A-129	Pik3ca_E545K	MG1R	SC
B590	A-133	Pik3ca_E545K	MG4R	SC
B322	A-140	Pik3ca_E545K	MG4L	SCC
B1968	A-147	Pik3ca_E545K	MG2R	KA
B776	A-94	Pik3ca_E545K	MG2L	Unk
B937	A-95	Pik3ca_E545K	MG1L	SNC
B937	A-96	Pik3ca_E545K	MG3L	ASC
B937	A-97	Pik3ca_E545K	MG5R	SC
B931	A-99	Pik3ca_E545K	MG1L	SC
B622	B-01	Pik3ca_E545K	MG1R	ASC
B2380	B-02	Pik3ca_E545K	MG2L	CAC
B2377	B-20	Pik3ca_E545K	MG2L	ASC
B2377	B-21	Pik3ca_E545K	MG3R	CAC
B2339	B-45	Pik3ca_E545K	MG2R	KA
B1411	B-47	Pik3ca_E545K	MG3R	PDA
B2408	B-56	Pik3ca_E545K	MG3R	SNC
B2408	B-57	Pik3ca_E545K	MG1R	KA
B2597	B-58	Pik3ca_E545K	MG3L	SCC
B2585	C09	Pik3ca_E545K	MG3L	PDA
B2585	C10	Pik3ca_E545K	MG1R	ST
B2585	C11	Pik3ca_E545K	MG5R	ASC
B723	A-03	Pik3ca_E545K	MG4L	SCC
B352	A-09	Pik3ca_E545K	MG4L	ASC
B352	A-112	Pik3ca_E545K	MG2R	ASC
B511	A-16	Pik3ca_E545K	MG4L	SC
B509	A-17	Pik3ca_E545K	MG3L	KA
B590	A-19	Pik3ca_E545K	MG4R	ASC
B590	A-20	Pik3ca_E545K	MG5R	SC
B590	A-23	Pik3ca_E545K	MG3L	SC
B1975	C27	Pik3ca_E545K	MG4L	KA
B1975	C28	Pik3ca_E545K	MG4R	KA
B2612	C35	Pik3ca_E545K	MG3L	CAC
B2612	C36	Pik3ca_E545K	MG4L	CAC
B2612	C37	Pik3ca_E545K	MG1R	ASC
B2612	C38	Pik3ca_E545K	MG3R	PDA
B2612	C39	Pik3ca_E545K	MG5R	CAC
B2256	C40	Pik3ca_E545K	MG1L	CAC
B2256	C41	Pik3ca_E545K	MG4L	CAC
B2854	C43	Pik3ca_E545K	MG1L	SCC
B2854	C44	Pik3ca_E545K	MG2L	SC
B2854	C45	Pik3ca_E545K	MG3L	SCC
B2854	C46	Pik3ca_E545K	MG1R	PDA
B2854	C47	Pik3ca_E545K	MG1R	CAC
B2854	C48	Pik3ca_E545K	MG3R	CAC
B2718	NFS247	Pik3ca_E545K	MGT2L	SCC
B2118	NFS255	Pik3ca_E545K	MGT3R	PDA
B2927	NFS256	Pik3ca_E545K	MGT3R	SC
B2530	NFS259	Pik3ca_E545K	MGT2R	CAC
B2530	NFS261	Pik3ca_E545K	MGT4R	Unk
B3060	E017	Pik3ca_E545K	5L	SCC
B1629	E040	Pik3ca_E545K	2L	ASC
B3420	E016	Pik3ca_E545K	5R	SCC
B1629	E041	Pik3ca_E545K	3R	ASC

## Sheet: Pik3caHR
Mouse_ID	Sample_ID	Genotype	Mammary Gland	Histology
B1203	A-31	Pik3ca_H1047R	MG3L	CAC
B715	A-32	Pik3ca_H1047R	MG4L	Pap
B715	A-33	Pik3ca_H1047R	MG4R	SCC
B715	A-34	Pik3ca_H1047R	MG3R	CAC
B629	A-35	Pik3ca_H1047R	MG3L	ASC
B720	A-37	Pik3ca_H1047R	MG2R	SCC
B720	A-38	Pik3ca_H1047R	MG4R	Pap
B720	A-39	Pik3ca_H1047R	MG4L	CAC
B439	A-40	Pik3ca_H1047R	MG3L	SCC
B441	A-41	Pik3ca_H1047R	MG3L	CAC
B441	A-42	Pik3ca_H1047R	MG3L	SCC
B441	A-43	Pik3ca_H1047R	MG3L	Unk
B761	A-44	Pik3ca_H1047R	MG3L	ASC
B626	A-45	Pik3ca_H1047R	MG3R	PDA
B1101	A-46	Pik3ca_H1047R	MG3L	Pap
B1105	A-48	Pik3ca_H1047R	MG3L	Pap
B1105	A-49	Pik3ca_H1047R	MG3R	Pap
B1230	A-50	Pik3ca_H1047R	MG2L	Pap
B1230	A-51	Pik3ca_H1047R	MG1R	Pap
B1035	A-53	Pik3ca_H1047R	MG5L	Pap
B1035	A-54	Pik3ca_H1047R	MG1L	Pap
B1035	A-55	Pik3ca_H1047R	MG5R	CAC
B1035	A-57	Pik3ca_H1047R	MG3R	PDA
B1035	A-58	Pik3ca_H1047R	MG1R	KA
B1256	A-62	Pik3ca_H1047R	MG3R	Pap
B1256	A-64	Pik3ca_H1047R	MG5L	Pap
B1256	A-65	Pik3ca_H1047R	MG3L	ASC
B1359	A-66	Pik3ca_H1047R	MG3L	ASC
B1359	A-67	Pik3ca_H1047R	MG4R	Pap
B1579	A-68	Pik3ca_H1047R	MG3L	Pap
B1569	A-69	Pik3ca_H1047R	MG2L	Pap
B1454	A-70	Pik3ca_H1047R	MG1L	SC
B1608	A-71	Pik3ca_H1047R	MG1R	AME
B1608	A-73	Pik3ca_H1047R	MG4R	Pap
B1608	A-74	Pik3ca_H1047R	MG2R	SCC
B1608	A-75	Pik3ca_H1047R	MG1L	SC
B1608	A-76	Pik3ca_H1047R	MG4L	Pap
B1454	A-77	Pik3ca_H1047R	MG2R	Pap
B1454	A-79	Pik3ca_H1047R	MG4L	RS
B1608	A-80	Pik3ca_H1047R	MG2R	PDA
B1454	A-81	Pik3ca_H1047R	MG2R	Pap
B1454	A-82	Pik3ca_H1047R	MG4R	Pap
B1608	A-83	Pik3ca_H1047R	MG4L	Pap
B1454	A-88	Pik3ca_H1047R	MG2L	ASC
B1230	A-111	Pik3ca_H1047R	MG4R	Unk
B1579	A-113	Pik3ca_H1047R	MG3L	Pap
B1579	A-114	Pik3ca_H1047R	MG5R	AME
B1579	A-115	Pik3ca_H1047R	MG4R	Pap
B1579	A-116	Pik3ca_H1047R	MG3R	Pap
B1203	A-117	Pik3ca_H1047R	MG5R	SCC
B715	A-118	Pik3ca_H1047R	MG5L	Pap
B715	A-119	Pik3ca_H1047R	MG4L	Pap
B715	A-120	Pik3ca_H1047R	MG2L	Pap
B715	A-121	Pik3ca_H1047R	MG3L	Pap
B715	A-122	Pik3ca_H1047R	MG1L	AME
B715	A-123	Pik3ca_H1047R	MG1L	Pap
B715	A-124	Pik3ca_H1047R	MG3R	Pap
B720	A-126	Pik3ca_H1047R	MG3R	ASC
B1359	A-127	Pik3ca_H1047R	MG2L	ASC
B1359	A-128	Pik3ca_H1047R	MG1R	ST
B626	A-130	Pik3ca_H1047R	MG4L	PDA
B626	A-131	Pik3ca_H1047R	MG3L	Pap
B1035	A-132	Pik3ca_H1047R	MG4R	KA
B1035	A-134	Pik3ca_H1047R	MG1R	KA
B1256	A-135	Pik3ca_H1047R	MG4L	Pap
B1256	A-136	Pik3ca_H1047R	MG2R	ASC
B1256	A-137	Pik3ca_H1047R	MG2R	ASC
B1256	A-138	Pik3ca_H1047R	MG1R	CAC
B1105	A-139	Pik3ca_H1047R	MG4L	CAC
B1858	A-141	Pik3ca_H1047R	MG2L	Pap
B1858	A-142	Pik3ca_H1047R	MG3L	ASC
B1858	A-143	Pik3ca_H1047R	MG4L	ASC
B1858	A-144	Pik3ca_H1047R	MG3R	Pap
B1858	A-145	Pik3ca_H1047R	MG3R	Pap
B1858	A-146	Pik3ca_H1047R	MG5R	Pap
B2093	A-152	Pik3ca_H1047R	MG3L	Pap
B2093	A-153	Pik3ca_H1047R	MG1L	Pap
B2093	A-154	Pik3ca_H1047R	MG5L	Pap
B2093	A-155	Pik3ca_H1047R	MG1R	Pap
B1730	A-157	Pik3ca_H1047R	MG5R	SC
B1730	A-158	Pik3ca_H1047R	MG3R	PDA
B1730	A-159	Pik3ca_H1047R	MG1R	PDA
B1730	A-160	Pik3ca_H1047R	MG1L	Pap
B1730	A-161	Pik3ca_H1047R	MG2L	Pap
B1730	A-162	Pik3ca_H1047R	MG3L	SC
B1730	A-163	Pik3ca_H1047R	MG5L	Pap
B1730	A-164	Pik3ca_H1047R	MG4L	ST
B1608	A-84	Pik3ca_H1047R	MG1L	CAC
B1608	A-85	Pik3ca_H1047R	MG1L	Pap
B1608	A-86	Pik3ca_H1047R	MG2R	ASC
B1454	A-89	Pik3ca_H1047R	MG2L	Pap
B1454	A-90	Pik3ca_H1047R	MG3L	Pap
B1454	A-91	Pik3ca_H1047R	MG3L	Pap
B1454	A-92	Pik3ca_H1047R	MG3R	Pap
B1454	A-93	Pik3ca_H1047R	MG3R	Pap
B1730	A-165	Pik3ca_H1047R	MG4R	Pap
B1730	A-166	Pik3ca_H1047R	MG4R	CAC
B2163	B-03	Pik3ca_H1047R	MG3L	CAC
B2163	B-04	Pik3ca_H1047R	MG5L	SCC
B2163	B-05	Pik3ca_H1047R	MG1R	SCC
B2163	B-06	Pik3ca_H1047R	MG4R	CAC
B2124	B-07	Pik3ca_H1047R	MG3L	SCC
B2124	B-08	Pik3ca_H1047R	MG4R	Pap
B2124	B-09	Pik3ca_H1047R	MG4R	Pap
B2124	B-10	Pik3ca_H1047R	MG5R	Pap
B2124	B-11	Pik3ca_H1047R	MG3R	ST
B2124	B-12	Pik3ca_H1047R	MG3R	Pap
B2124	B-13	Pik3ca_H1047R	MG2R	Pap
B2124	B-14	Pik3ca_H1047R	MG2R	Pap
B2163	B-15	Pik3ca_H1047R	MG2R	PDA
B2163	B-16	Pik3ca_H1047R	MG3R	PDA
B2095	B-23	Pik3ca_H1047R	MG4L	STC
B2095	B-24	Pik3ca_H1047R	MG3L	CAC
B2095	B-25	Pik3ca_H1047R	MG3L	Pap
B2095	B-27	Pik3ca_H1047R	MG1L	Pap
B2095	B-28	Pik3ca_H1047R	MG1R	Pap
B2123	B-29	Pik3ca_H1047R	MG3L	CAC
B2095	B-30	Pik3ca_H1047R	MG4R	AME
B2095	B-31	Pik3ca_H1047R	MG4R	AME
B2123	B-32	Pik3ca_H1047R	MG1L	CAC
B2123	B-33	Pik3ca_H1047R	MG4R	PDA
B2119	B-40	Pik3ca_H1047R	MG2L	CAC
B2119	B-41	Pik3ca_H1047R	MG5L	SC
B2119	B-42	Pik3ca_H1047R	MG5L	SCC
B2119	B-43	Pik3ca_H1047R	MG5R	ASC
B2620	B-53	Pik3ca_H1047R	MG4L	KA
B2625	B-62	Pik3ca_H1047R	MG4L	CAC
B2625	B-63	Pik3ca_H1047R	MG2L	Pap
B2625	B-64	Pik3ca_H1047R	MG2L	Pap
B2625	B-65	Pik3ca_H1047R	MG3L	Pap
B2625	B-66	Pik3ca_H1047R	MG3L	Pap
B2625	B-67	Pik3ca_H1047R	MG1L	Pap
B2523	B-68	Pik3ca_H1047R	MG2L	Pap
B2523	B-69	Pik3ca_H1047R	MG2L	ST
B2523	B-70	Pik3ca_H1047R	MG3L	ASC
B2523	B-71	Pik3ca_H1047R	MG3R	Pap
B2625	B-72	Pik3ca_H1047R	MG3R	Pap
B2345	C14	Pik3ca_H1047R	MG3L	Spind
B1203	A-31	Pik3ca_H1047R	MG3L	CAC
B2030	NFS228	Pik3ca_H1047R	MGT1L	SCC
B2030	NFS229	Pik3ca_H1047R	MGT5L	SCC
B2030	NFS230	Pik3ca_H1047R	MGT1R	SCC
B1124	NFS231	Pik3ca_H1047R	MGT3L	PDA
B3162	NFS241	Pik3ca_H1047R	MGT4R	SCC
B2345	C025	Pik3ca_H1047R	5R a	Acin
B2345	C026	Pik3ca_H1047R	5R b	CAC
B2675	C056	Pik3ca_H1047R	2L small	KA
B2675	C057	Pik3ca_H1047R	2L med	ASC
B2675	C059	Pik3ca_H1047R	3R	SCC
B2675	C060	Pik3ca_H1047R	2R	SCC
B2675	C062	Pik3ca_H1047R	5R	KA
B1964	C064	Pik3ca_H1047R	3R	CAC
B2724	C067	Pik3ca_H1047R	5L	Pap
B3093	C089	Pik3ca_H1047R	2L	SCC
B3144	C091	Pik3ca_H1047R	2L	Pap
B3144	C094	Pik3ca_H1047R	1R	CAC
B2973	E001	Pik3ca_H1047R	4L	SCC
B2973	E002	Pik3ca_H1047R	1R	SCC
B3303	E007	Pik3ca_H1047R	1L	Pap
B3303	E008	Pik3ca_H1047R	1R	SC
B3332	E009	Pik3ca_H1047R	3L	CAC
B3158	E011	Pik3ca_H1047R	3L	SC
B3306	E018	Pik3ca_H1047R	2R	SCC
B4043	E056	Pik3ca_H1047R	1L	Pap
B4238	E070	Pik3ca_H1047R	4L	CAC
B2675	C058	Pik3ca_H1047R	3L	Pap
B2675	C061	Pik3ca_H1047R	4R	CAC
B3304	C070	Pik3ca_H1047R	3R	Pap
B1961	C051	Pik3ca_H1047R	3R	CAC
B2675	C055	Pik3ca_H1047R	1L	ASC
B2724	C069	Pik3ca_H1047R	5R med	CAC
B3142	C081	Pik3ca_H1047R	5L	Pap
B3144	C092	Pik3ca_H1047R	3L	Pap
B3144	C093	Pik3ca_H1047R	5L	CAC
B3144	C095	Pik3ca_H1047R	2R	CAC
B3144	C096	Pik3ca_H1047R	3R	CAC
B3144	C097	Pik3ca_H1047R	4R	Pap
B3158	E012	Pik3ca_H1047R	1R	CAC
B4043	E055	Pik3ca_H1047R	1L	Pap
B2675	C055	Pik3ca_H1047R	1L	ASC
B2675	C056	Pik3ca_H1047R	2L small	KA
B3303	E008	Pik3ca_H1047R	1R	SC

## Sheet: p53R270H
Mouse_ID	Sample_ID	Genotype	Mammary Gland	Histology
5009	N01	p53_R270H	MG3L	Spind
5009	N02	p53_R270H	MG2L	ASC
5009	N03	p53_R270H	MG1L	Spind
5262	N04	p53_R270H	MG1R	CAC
5501	N06	p53_R270H	MG3L	Spind
5559	N08	p53_R270H	MG5L	ASC
5559	N09	p53_R270H	MG3L	CAC
5559	N10	p53_R270H	MG3R	ASC
A2845	N15	p53_R270H	MG3R	PDA
5654	N16	p53_R270H	MG2L	Spind
5654	N17	p53_R270H	MG1L	CAC
5668	N18	p53_R270H	MG1R	Spind
6519	N19	p53_R270H	MG1L	PDA
6734	N20	p53_R270H	MG1L	Spind
5175	NFS001	p53_R270H	MG5L	SC
5176	NFS002	p53_R270H	MG1L	SCC
5262	NFS003	p53_R270H	MG3L	Spind
5263	NFS004	p53_R270H	MG4R	SCC
5559	NFS005	p53_R270H	MG4L	SCC
5559	NFS006	p53_R270H	MG1L	PDA
5501	NFS007	p53_R270H	MG3R	Spind
5433	NFS008	p53_R270H	MGT3L	SC
5433	NFS009	p53_R270H	MGT3R	CAC
8171	NFS010	p53_R270H	MGT3R	SCC
6470	NFS011	p53_R270H	MGT1L_Small	PDA
6470	NFS012	p53_R270H	MGT1L_Big	SNC
6470	NFS013	p53_R270H	MGT5L	SCC
6470	NFS014	p53_R270H	MGT5R	SCC
8674	NFS018	p53_R270H	MGT4R	Unk
7000	NFS021	p53_R270H	MGT1L	PDA
7000	NFS022	p53_R270H	MGT3R	SCC
5760	NFS023	p53_R270H	MGT3R	ASC
5760	NFS024	p53_R270H	MGT1R	SCC
5262	NFS025	p53_R270H	MG1L	CAC
5281	NFS028	p53_R270H	MG3R(A)	SCC
5281	NFS029	p53_R270H	MG3R(B)	SCC
5332	NFS030	p53_R270H	MG5L	SCC
5332	NFS031	p53_R270H	MG3L	SCC
5332	NFS032	p53_R270H	MG5R	ASC
5332	NFS033	p53_R270H	MG2R	SCC
6233	NFS035	p53_R270H	MG5L	SCC
6233	NFS036	p53_R270H	MG3L	SCC
6959	NFS037	p53_R270H	MGT4R	SCC
5899	NFS038	p53_R270H	MGT3L(A)	SCC
5262	NFS055	p53_R270H	MG3R	Spind
8209	NFS056	p53_R270H	MGT5R	Spind
8209	NFS057	p53_R270H	MGT3L	SCC
6241	NFS083	p53_R270H	MGT4L	Unk
9635	NFS090	p53_R270H	MGT1L	SCC
5954	NFS092	p53_R270H	MGT4R	Unk
9359	NFS093	p53_R270H	MGT3R	CAC
8210	NFS095	p53_R270H	MGT3L	Unk
8210	NFS096	p53_R270H	MGT3R	CAC
6467	NFS099	p53_R270H	MGT1L(A)	Spind
6467	NFS100	p53_R270H	MGT1L(B)	PDA
6049	NFS101	p53_R270H	MGT3L(B)	PDA
8597	NFS102	p53_R270H	MGT3R	PDA
8597	NFS103	p53_R270H	MGT4R	SCC
8597	NFS104	p53_R270H	MGT3L	Spind
6983	NFS105	p53_R270H	MGT4R	Spind
5556	NFS113	p53_R270H	MG3L	SCC
5556	NFS114	p53_R270H	MG2L	Spind
5556	NFS115	p53_R270H	MG3R	SCC
5556	NFS116	p53_R270H	MG2R	SCC
6394	NFS153	p53_R270H	MGT3R	CAC
6394	NFS154	p53_R270H	MGT3L	CAC
6394	NFS155	p53_R270H	MGT4L	Spind
6509	NFS157	p53_R270H	MGT4R	Spind
6968	NFS160	p53_R270H	MGT4R(B)	Unk
6968	NFS161	p53_R270H	MGT1R	PDA
6968	NFS162	p53_R270H	MGT2L	Spind
6968	NFS163	p53_R270H	MGT4R(A)	Unk
6968	NFS165	p53_R270H	MGT5L	Spind
6968	NFS166	p53_R270H	MGT3R	CAC
8070	NFS167	p53_R270H	MGT4L	Spind
8070	NFS168	p53_R270H	MGT3L	Spind
8507	NFS169	p53_R270H	MGT1L	Unk
9363	NFS171	p53_R270H	MGT1R	Spind
9363	NFS172	p53_R270H	MGT3R	Spind
9363	NFS173	p53_R270H	MGT1L	CAC
9363	NFS174	p53_R270H	MGT3L	SCC
6241	NFS227	p53_R270H	MGT3L	Spind
5280	KK128	p53_R270H	3R	Unk
10354	KK129	p53_R270H	3L	SCC
11238	KK130	p53_R270H	2R	PDA
11493	KK131	p53_R270H	2R	PDA
12202	KK140	p53_R270H	2L	Unk
12202	KK141	p53_R270H	1R	Spind
12423	KK142	p53_R270H	2R	SCC
12428	KK143	p53_R270H	2L	SCC
12428	KK144	p53_R270H	5L	SCC
12971	KK145	p53_R270H	3R	SCC
13317	KK146	p53_R270H	2L	SCC
13325	KK147	p53_R270H	1L	SCC
13325	KK151	p53_R270H	1R	ASC
13899	KK154	p53_R270H	3R	SCC
13903	KK155	p53_R270H	2L	Pap
13903	KK156	p53_R270H	1L	Pap
15250	KK157	p53_R270H	3L	SCC
17076	KK192	p53_R270H	1L	SCC
17076	KK193	p53_R270H	2L	PDA

## Sheet: RasG12D
Mouse_ID	Sample_ID	Genotype	Mammary Gland	Histology
B5708	F01	Ras_G12D	5L	CAC
B5708	F02	Ras_G12D	4L	CAC
B5708	F03	Ras_G12D	3L	Spind
B5708	F04	Ras_G12D	1L/Ra	CAC
B5708	F05	Ras_G12D	1L/Rb	Spind
B5708	F06	Ras_G12D	1L/Rc	Spind
B5708	F07	Ras_G12D	1L/Rd	CAC
B5708	F08	Ras_G12D	1L/Re	CAC
B5708	F09	Ras_G12D	1L/Rf	CAC
B5708	F09	Ras_G12D	1L/Rf	CAC
B5708	F10	Ras_G12D	1L/Rg	Spind
B5708	F11	Ras_G12D	1L/Rh	CAC
B5708	F12	Ras_G12D	1L/Ri	CAC
B5708	F13	Ras_G12D	1L/Rj	Spind
B5708	F14	Ras_G12D	5R	CAC
B5895	R01	Ras_G12D	1La	Spind
B5895	R02	Ras_G12D	1Lb	Spind
B5895	R03	Ras_G12D	1Lc	CAC
B5895	R04	Ras_G12D	1Ra	CAC
B5895	R05	Ras_G12D	1Rb	Spind
B5895	R06	Ras_G12D	1Rc	CAC
B5895	R07	Ras_G12D	4La	Unknown
B5895	R08	Ras_G12D	4Lb	Unknown
B5895	R09	Ras_G12D	4Lc	Unknown
B5895	R10	Ras_G12D	2R	CAC
B5895	R11	Ras_G12D	4R	Spind
B5998	R13	Ras_G12D	1La	Spind
B5998	R14	Ras_G12D	1Lb	Spind
B5998	R15	Ras_G12D	1Lc	Spind
B5998	R16	Ras_G12D	1Ld	CAC
B5998	R17	Ras_G12D	1Ra	Spind
B5998	R18	Ras_G12D	1Rb	Unknown
B5998	R19	Ras_G12D	1Rc	CAC
B5998	R20	Ras_G12D	4L	PDA
B5998	R21	Ras_G12D	5L	PDA
B5998	R22	Ras_G12D	3L	Spind
B5998	R23	Ras_G12D	2L	Spind
B6002	R24	Ras_G12D	2L	Spind
B6002	R25	Ras_G12D	1La	ASC
B6002	R26	Ras_G12D	2R	Spind
B6002	R27	Ras_G12D	1Lb	Spind
B6002	R28	Ras_G12D	1Lc	CAC
B6002	R28	Ras_G12D	1Lc	CAC
B6002	R29	Ras_G12D	1Ld	Spind
B6002	R30	Ras_G12D	1Ra	Spind
B6002	R31	Ras_G12D	1Rb	SCC
B6002	R32	Ras_G12D	1Rc	Spind
B6002	R33	Ras_G12D	4R	CAC
B6001	R34	Ras_G12D	3L	SCC
B6001	R35	Ras_G12D	2L	Spind
B6001	R36	Ras_G12D	3R	normal
B6001	R37	Ras_G12D	1La	CAC
B6001	R38	Ras_G12D	1Lb	Spind
B6001	R39	Ras_G12D	1Lc	Spind
B6001	R40	Ras_G12D	1Ld	Spind
B6001	R41	Ras_G12D	1Ra	CAC
B6001	R42	Ras_G12D	1Rb	Spind
B6001	R43	Ras_G12D	1Rc	Spind
B6001	R44	Ras_G12D	4L	Krib
B6001	R45	Ras_G12D	4R	CAC
B6189	R46	Ras_G12D	5L	AME
B6189	R47	Ras_G12D	2L	CAC
B6189	R49	Ras_G12D	2R	CAC
B6189	R50	Ras_G12D	1L	CAC
B6189	R51	Ras_G12D	1R	CAC
B6000	R52	Ras_G12D	1La	Spind
B6000	R53	Ras_G12D	1Lb	Spind
B6000	R54	Ras_G12D	1Lc	Spind
B6000	R55	Ras_G12D	1Ra	Spind
B6000	R56	Ras_G12D	1Rb	Spind
B6000	R57	Ras_G12D	1Rc	Spind
B6038	R58	Ras_G12D	3R	CAC
B6038	R59	Ras_G12D	2R	KA
B6038	R60	Ras_G12D	1Ra	CAC
B6038	R61	Ras_G12D	1La	Spind
B6038	R62	Ras_G12D	1Lb	CAC
B6038	R63	Ras_G12D	1Lc	Spind
B6038	R64	Ras_G12D	1Ld	CAC
B6038	R65	Ras_G12D	1Rb	Spind
B6038	R66	Ras_G12D	1Rc	CAC
B6038	R67	Ras_G12D	1Rd	Spind
B6038	R68	Ras_G12D	4L	SCC
B6038	R69	Ras_G12D	5L	CAC
B6038	R70	Ras_G12D	4R	CAC
B6038	R71	Ras_G12D	5R	Spind
B6187	R72	Ras_G12D	3R	Unknown
B6187	R73	Ras_G12D	2R	Unknown
B6187	R74	Ras_G12D	1La	Unknown
B6187	R75	Ras_G12D	1Lb	Unknown
B6187	R76	Ras_G12D	1Ra	Unknown
B6187	R77	Ras_G12D	1Rb	Unknown
B6187	R78	Ras_G12D	5L	Unknown
B6187	R79	Ras_G12D	5Ra	Unknown
B6187	R80	Ras_G12D	5Rb	Unknown

## Sheet: Notch1ICD
Mouse_ID	Sample_ID	Genotype	Mammary Gland	Histology
17599	KK198	Notch1_ICD	MGT3R	Pap
17599	KK199	Notch1_ICD	MGT4R	SCC
17599	KK194	Notch1_ICD	ILA	Pap
17599	KK195	Notch1_ICD	1LB	Pap
17599	KK196	Notch1_ICD	4L	SCC
17599	KK197	Notch1_ICD	1R	Pap
16448	NICD-1	Notch1_ICD	2L	Pap
17230	NICD-2	Notch1_ICD	4L	Pap
17230	NICD-3	Notch1_ICD	5L	AME
17230	NICD-4	Notch1_ICD	3R	SCC
17230	NICD-5	Notch1_ICD	4R	SCC
17599	NICD-6	Notch1_ICD	5R A	Pap
17599	NICD-7	Notch1_ICD	3R	Pap
17599	NICD-8	Notch1_ICD	4R	SCC
17599	NICD-9	Notch1_ICD	5R B	Pap
17608	NICD-10	Notch1_ICD	3R	Pap
17941	NICD-11	Notch1_ICD	3L	SCC
17941	NICD-12	Notch1_ICD	3R	SCC
17943	NICD-13	Notch1_ICD	2L	Pap
17943	NICD-14	Notch1_ICD	3R	Pap
17998	NICD-15	Notch1_ICD	2L	SCC
17998	NICD-16	Notch1_ICD	3L	SCC
17998	NICD-17	Notch1_ICD	4L	Pap
17998	NICD-18	Notch1_ICD	3R	Pap
18001	NICD-21	Notch1_ICD	3L	Pap
18001	NICD-22	Notch1_ICD	3R	Pap
18001	NICD-23	Notch1_ICD	4R	Pap
18277	NICD-24	Notch1_ICD	3L-A	CAC
18277	NICD-25	Notch1_ICD	3R	Pap
18550	NICD-26	Notch1_ICD	3L-A	Pap
18550	NICD-27	Notch1_ICD	3L-B	Pap
18550	NICD-28	Notch1_ICD	3L-C	Pap
18550	NICD-29	Notch1_ICD	1R	CAC
18693	NICD-30	Notch1_ICD	2L	Pap
18693	NICD-31	Notch1_ICD	4R	Pap
18699	NICD-32	Notch1_ICD	2L	Pap
18729	NICD-34	Notch1_ICD	4L	Unknown
18729	NICD-35	Notch1_ICD	1R	Pap
18729	NICD-36	Notch1_ICD	3R	CAC
18733	NICD-37	Notch1_ICD	3R-A	Pap
18733	NICD-38	Notch1_ICD	3R-B	Pap
19111	NICD-39	Notch1_ICD	2L	Pap
19112	NICD-40	Notch1_ICD	2L	Pap
19112	NICD-41	Notch1_ICD	2R	Pap
19112	NICD-42	Notch1_ICD	3R	Pap
19114	NICD-45	Notch1_ICD	3R-A	Pap
19114	NICD-46	Notch1_ICD	3R-B	Pap
19223	NICD-47	Notch1_ICD	4L	Pap
19493	NICD-48	Notch1_ICD	1LA	Pap
19493	NICD-49	Notch1_ICD	1LB	Pap
19493	NICD-50	Notch1_ICD	2L	Pap
19493	NICD-51	Notch1_ICD	2R	SCC
19493	NICD-52	Notch1_ICD	3R	Pap
19640	NICD-53	Notch1_ICD	3L	Pap
19788	NICD-54	Notch1_ICD	2L	Pap
19788	NICD-55	Notch1_ICD	3L	Pap
19788	NICD-56	Notch1_ICD	4L	Pap
19788	NICD-57	Notch1_ICD	1R	CAC
19788	NICD-58	Notch1_ICD	2R	CAC
19788	NICD-59	Notch1_ICD	3RA	Pap
19788	NICD-60	Notch1_ICD	3RB	Pap
19790	NICD-61	Notch1_ICD	1L	Pap
19790	NICD-62	Notch1_ICD	3L	Pap
19790	NICD-63	Notch1_ICD	3R	Pap
19791	NICD-64	Notch1_ICD	3R	Pap
N133	NICD-65	Notch1_ICD	1L	Pap
N133	NICD-66	Notch1_ICD	1R	Pap
N133	NICD-67	Notch1_ICD	2R	SCC
N133	NICD-68	Notch1_ICD	4R	Pap
17348	NICD-70	Notch1_ICD	1L	Pap
17349	NICD-72	Notch1_ICD	1L	CAC
17349	NICD-73	Notch1_ICD	5L	Pap
17349	NICD-74	Notch1_ICD	3R	Pap
18005	NICD-76	Notch1_ICD	2LA	PDA
18005	NICD-77	Notch1_ICD	2LB	PDA
18005	NICD-78	Notch1_ICD	1RA	Pap
18005	NICD-79	Notch1_ICD	1RB	Pap
18005	NICD-80	Notch1_ICD	2R	Pap
18503	NICD-81	Notch1_ICD	1R	Pap
18506	NICD-82	Notch1_ICD	2R	Pap
18506	NICD-83	Notch1_ICD	3R-A	Pap
18506	NICD-84	Notch1_ICD	3R-B	Pap
18506	NICD-85	Notch1_ICD	4R	Pap
18508	NICD-86	Notch1_ICD	5L	Unknown
18509	NICD-88	Notch1_ICD	2/3L	Pap
18510	NICD-90	Notch1_ICD	3L	Pap
18510	NICD-91	Notch1_ICD	1R	Unknown
18510	NICD-92	Notch1_ICD	2R	Pap
18517	NICD-97	Notch1_ICD	1L	Pap
18517	NICD-98	Notch1_ICD	2R	Pap
18562	NICD-99	Notch1_ICD	1R	SCC
18562	NICD-100	Notch1_ICD	2R	SCC
18741	NICD-102	Notch1_ICD	4L-A	Pap
18741	NICD-103	Notch1_ICD	4L-B	Pap
18741	NICD-104	Notch1_ICD	1R	Pap
18741	NICD-105	Notch1_ICD	3R	Pap
18742	NICD-106	Notch1_ICD	2L	Unknown
18742	NICD-107	Notch1_ICD	3R	Pap
18744	NICD-108	Notch1_ICD	1L	Pap
18746	NICD-110	Notch1_ICD	1L	Pap
18746	NICD-111	Notch1_ICD	3L	Pap
19121	NICD-112	Notch1_ICD	3R	Unknown
19421	NICD-113	Notch1_ICD	1L	Spind
N354	NICD-114	Notch1_ICD	4L	Pap
18741	NICD-104	Notch1_ICD	a	Pap

## Sheet: Stat3C
Mouse_ID	Sample_ID	Genotype	Mammary Gland	Histology
17599	KK004	Stat3c	MGT5R	Pap
10167	KK026	Stat3c	MGT1R	SCC
10170	KK032	Stat3c	MGT3L	SCC
10170	KK034	Stat3c	MGT2R	PDA
10173	KK037	Stat3c	MGT1R	PDA
10174	KK038	Stat3c	XMGT3R	SCC
10267	KK039	Stat3c	MGT3L	SCC
10268	KK040	Stat3c	MGT4R	SCC
10268	KK042	Stat3c	MGT3L	SCC
10270	KK044	Stat3c	MGT4R	SCC
10280	KK045	Stat3c	MGT3R	SCC
10428	KK046	Stat3c	MGT3R	SCC
10428	KK047	Stat3c	MGT2R	SCC
10429	KK048	Stat3c	XMGT4L-1	SCC
10429	KK049	Stat3c	XMG4L-2	SCC
10430	KK050	Stat3c	MGT3L	SCC
10432	KK051	Stat3c	MGT1R	SCC
10433	KK054	Stat3c	MGT3L	SCC
10441	KK057	Stat3c	MGT3R	SCC
10442	KK059	Stat3c	MGT4L	SCC
10448	KK060	Stat3c	MGT2R	Spind
10448	KK061	Stat3c	MGT3R	CAC
10569	KK062	Stat3c	MGT1R	SCC
10569	KK063	Stat3c	MGT2R	SCC
10682	KK064	Stat3c	MGT1L	SCC
10683	KK065	Stat3c	MGT1R	SCC
10685	KK066	Stat3c	MGT1R	SCC
10685	KK068	Stat3c	MGT3L	SCC
10686	KK069	Stat3c	MGT3L	SCC
10686	KK070	Stat3c	MGT1L	SCC
10686	KK071	Stat3c	MGT4L	SCC
10687	KK072	Stat3c	MGT4R	SCC
10695	KK073	Stat3c	MGT1L	SCC
10993	KK075	Stat3c	MGT5R	SCC
11000	KK076	Stat3c	XMGT3L	SCC
11000	KK077	Stat3c	XMGT1R	SCC
11000	KK078	Stat3c	XMGT2R	SC
11002	KK079	Stat3c	MGT1L	SCC
11002	KK080	Stat3c	MGT4R	SCC
11003	KK081	Stat3c	MGT4R	SCC
11195	KK082	Stat3c	MGT2L	PDA
11195	KK083	Stat3c	MGT3R	SCC
11196	KK084	Stat3c	MGT5R	SCC
11407	KK086	Stat3c	MGT3R	SCC
11408	KK088	Stat3c	MGT3R	SCC
11409	KK089	Stat3c	MGT1R	SCC
11411	KK092	Stat3c	MGT3R	SCC
11413	KK095	Stat3c	MGT1L	SCC
11414	KK096	Stat3c	MGT1L	SCC
11414	KK097	Stat3c	MGT2L	SCC
11414	KK098	Stat3c	MGT1R	SCC
11938	KK102	Stat3c	MGT1L	SCC
11938	KK103	Stat3c	MGT2R	SCC
11941	KK106	Stat3c	MGT2R	Unk
12080	KK107	Stat3c	MGT5L	PDA
12080	KK108	Stat3c	MGT3R	SCC
12092	KK110	Stat3c	MGT3L	SCC
12384	KK111	Stat3c	MGT2L	SCC
12384	KK112	Stat3c	MGT3R	SCC
12384	KK113	Stat3c	MGT4R	SCC
12384	KK114	Stat3c	MGT5R	SCC
12388	KK115	Stat3c	MGT1R	SCC
12400	KK116	Stat3c	MGT1R	CAC
12400	KK117	Stat3c	MGT2R	CAC
12733	KK120	Stat3c	MGT1L	SCC
12734	KK122	Stat3c	MGT1L	SCC
13311	KK123	Stat3c	MGT5R	ASC
13891	KK124	Stat3c	MGT2L	Unk
13892	KK125	Stat3c	MGT3L	SCC
12735	KK171	Stat3c	1L	Unk
12735	KK172	Stat3c	1R	Unk
13300	KK174	Stat3c	1L	SCC
13307	KK175	Stat3c	3R	CAC
6549	KK002	Stat3c	XMGT2R	SCC
6691	KK005	Stat3c	MGT5R	SCC
8098	KK007	Stat3c	MGT3L	PDA
8098	KK008	Stat3c	MGT2L	SCC
8098	KK009	Stat3c	MGT1L	SCC
8388	KK010	Stat3c	MGT5R	Acinar
8631	KK015	Stat3c	MGT2R	PDA
8865	KK016	Stat3c	MGT1L	PDA
8865	KK017	Stat3c	MGT5L	SCC
8865	KK018	Stat3c	MGT5R	SCC
9196	KK020	Stat3c	XMGT3L	SCC
9196	KK021	Stat3c	XMGT3R	PDA
9196	KK022	Stat3c	XMGT4R	SCC
9530	KK023	Stat3c	XMGT1R	SCC
9533	KK024	Stat3c	XMGT2L	PDA
9533	KK025	Stat3c	XMGT5R	SCC
10168	KK030	Stat3c	MGT3L	SCC
10170	KK033	Stat3c	MGT4L	PDA
11196	KK085	Stat3c	MGT3L	PDA
12087	KK126	Stat3c	MGT1R	Unk
12087	KK127	Stat3c	MGT3R	SCC
6547	NFS176	Stat3c	MGT2L	SCC
6547	NFS177	Stat3c	MGT3R(A)	SCC
6547	NFS178	Stat3c	MGT3R(B)	SCC
6547	NFS179	Stat3c	MGT1R	SCC
6553	NFS181	Stat3c	MGT3L	SCC
6688	NFS182	Stat3c	MGT3L(A)	SCC
6688	NFS183	Stat3c	MGT3L(B)	SCC
8094	NFS184	Stat3c	MGT3L	SCC
8283	NFS185	Stat3c	MGT1L	PDA
8366	NFS186	Stat3c	MGT3R(A)	PDA
8366	NFS187	Stat3c	MGT3R(B)	SCC
8366	NFS188	Stat3c	MGT1R	SCC
8372	NFS189	Stat3c	MGT2R(A)	SCC
8372	NFS190	Stat3c	MGT2R(B)	SCC
8379	NFS192	Stat3c	MGT3L	SCC
8461	NFS193	Stat3c	MGT3R	SCC
8463	NFS194	Stat3c	MGT4L	SC
8463	NFS195	Stat3c	MGT3R(A)	PDA
8463	NFS196	Stat3c	MGT3R(B)	CAC (PDA + SCC)
8463	NFS197	Stat3c	MGT2R	SCC
8582	NFS198	Stat3c	MGT3L	SCC
8618	NFS199	Stat3c	MGT1L	SCC
8626	NFS200	Stat3c	MGT1L	SCC
8869	NFS202	Stat3c	MGTL3	SCC
8869	NFS203	Stat3c	MGT3R	SCC
9195	NFS204	Stat3c	MGT1R	SCC
9249	NFS205	Stat3c	MGT2L	SCC
9249	NFS206	Stat3c	MGT1R	SCC
9252	NFS208	Stat3c	MGT3R	CAC
9961	NFS209	Stat3c	MGT3R	SCC
8962	NFS210	Stat3c	MGT3L	CAC
9527	NFS211	Stat3c	MGT3R	SCC
9527	NFS212	Stat3c	MGT2R	SC
8104	NFS213	Stat3c	MGT3L	SCC
8465	NFS215	Stat3c	MGT2L	SCC

## Sheet: Elf3
Mouse_ID	Sample_ID	Genotype	Mammary Gland	Histology
13094	KK158	Elf3	4R	SCC
13105	KK161	Elf3	1L	SCC
13105	KK162	Elf3	2R	PDA
13459	KK163	Elf3	2RA	ASC
14085	KK165	Elf3	3L	SC
14098	KK166	Elf3	4L	SCC
14099	KK168	Elf3	3L	PDA
14754	KK169	Elf3	3L	SCC
13456	KK178	Elf3	5R	SCC
14078	KK180	Elf3	1L	SCC
14079	KK187	Elf3	1R	SCC
14692	KK188	Elf3	3R	SCC
15291	KK189	Elf3	3R	SCC
15291	KK190	Elf3	4R	SCC
13094	ELF-1	Elf3	4R	SCC
14089	ELF-2	Elf3	3L	Acinar
14089	ELF-3	Elf3	2R	SCC
14094	ELF-6	Elf3	3L	SC
14094	ELF-7	Elf3	4L	SCC
14096	ELF-9	Elf3	4R	Acinar
14096	ELF-10	Elf3	5R	PDA
14427	ELF-11	Elf3	5R	Unknown
14690	ELF-13	Elf3	1R	KA
14696	ELF-16	Elf3	4R-A	SCC
14696	ELF-17	Elf3	4R-B	SCC
14754	ELF-19	Elf3	3L	SCC
15280	ELF-20	Elf3	1L	Unknown
15671	ELF-22	Elf3	4L	CAC
16453	ELF-37	Elf3	1R	PDA

## Sheet: LFng
Mouse_ID	Sample_ID	Genotype	Mammary Gland	Histology
9846	G02	Lfng	1R	ASC
9846	G03	Lfng	3R	AME
9846	G04	Lfng	5L	SCC
9846	G05	Lfng	4L	ASC
11308	G06	Lfng	2/3R	PDA
11703	G07	Lfng	4R	SC
15494	G11	Lfng	3L	SCC
18658	G12	Lfng	2/3R	SCC
11226	G13	Lfng	2R	ASC
11226	G14	Lfng	3R	Unknown
11226	G15	Lfng	4/5R	ASC
11232	G16	Lfng	2R	PDA
11232	G17	Lfng	2L	SCC
11645	G19	Lfng	4/5R	SNC
11849	G20	Lfng	2/3R	SNC
12182	G21	Lfng	5L	PDA
12653	G22	Lfng	4R	SCC
15503	G23	Lfng	1L	SCC
15503	G24	Lfng	2L	Unknown
17903	G25	Lfng	2R	SCC
17903	G26	Lfng	4L	SCC
9846	G02	Lfng	1R	ASC
9846	G03	Lfng	3R	AME
9846	G04	Lfng	5L	SCC
9846	G05	Lfng	4L	ASC
18658	G12	Lfng	2/3R	SCC
11226	G13	Lfng	2R	ASC
11226	G14	Lfng	3R	Unknown
11226	G15	Lfng	4/5R	ASC
11232	G16	Lfng	2R	PDA
11232	G17	Lfng	2L	SCC
11645	G19	Lfng	4/5R	SNC
15503	G24	Lfng	2L	Unknown
17903	G26	Lfng	4L	SCC
