# Supplementary material for: Single allele loss-of-function mutations select and sculpt conditional cooperative networks in breast cancer
Source: Nat Commun. 2021 Sep 2;12:5238. doi: 10.1038/s41467-021-25467-w (PMC8413298; doi:10.1038/s41467-021-25467-w)
Supplement: Supplementary file 9 — Supplementary Data 6 [file 41467_2021_25467_MOESM9_ESM.xlsx]

## Sheet: Our MMTV Sleeping Beauty gCIS
Human Chromosome Arm	Total gCIS list	mm gCIS Symbol	mm egID	mm Official Symbol	hs Official Symbol	hs egID	hg38 Genomic Location	hg19 Genomic Location	Chromosome	hg38 Gene Start	hg19 Gene Start
1p	Aurkaip1	Aurkaip1	66077	Aurkaip1	AURKAIP1	54998	Chr1:1373730-1375438(-)	chr1:1309115-1310587(-)	1	1373730	1309115
1p	Gm5151	Gm5151	381582	Tmem240	TMEM240	339453	Chr1:1534778-1540624(-)	NA	1	1534778	NA
1p	Ssu72	Ssu72	68991	Ssu72	SSU72	29101	Chr1:1541673-1574882(-)	chr1:1477052-1510243(-)	1	1541673	1477052
1p	Nadk	Nadk	192185	Nadk	NADK	65220	Chr1:1751232-1780514(-)	chr1:1682670-1711470(-)	1	1751232	1682670
1p	Dffb	Dffb	13368	Dffb	DFFB	1677	Chr1:3857143-3885429(+)	chr1:3773830-3801993(+)	1	3857143	3773830
1p	Rere	Rere	68703	Rere	RERE	473	Chr1:8352404-8826226(-)	chr1:8412463-8877699(-)	1	8352404	8412463
1p	Spsb1	Spsb1	74646	Spsb1	SPSB1	80176	Chr1:9292882-9369532(+)	chr1:9352952-9429590(+)	1	9292882	9352952
1p	Mfn2	Mfn2	170731	Mfn2	MFN2	9927	Chr1:11980181-12013515(+)	chr1:12040237-12073572(+)	1	11980181	12040237
1p	Spen	Spen	56381	Spen	SPEN	23013	Chr1:15847864-15940455(+)	chr1:16174201-16266951(+)	1	15847864	16174201
1p	Clcnka	Clcnka	12733	Clcnka	CLCNKB	1188	Chr1:16043736-16057326(+)	chr1:16370230-16383821(+)	1	16043736	16370230
1p	Capzb	Capzb	12345	Capzb	CAPZB	832	Chr1:19338773-19485641(-)	chr1:19665268-19812033(-)	1	19338773	19665268
1p	Kdm1a	Kdm1a	99982	Kdm1a	KDM1A	23028	Chr1:23019443-23083691(+)	chr1:23345960-23410182(+)	1	23019443	23345960
1p	Luzp1	Luzp1	269593	Luzp1	LUZP1	7798	Chr1:23084017-23177808(-)	chr1:23410515-23495351(-)	1	23084017	23410515
1p	Hnrnpr	Hnrnpr	74326	Hnrnpr	HNRNPR	10236	Chr1:23304688-23344650(-)	chr1:23631180-23670777(-)	1	23304688	23631180
1p	Ncmap	Ncmap	230822	Ncmap	NCMAP	400746	Chr1:24556076-24609328(+)	chr1:24882577-24935818(+)	1	24556076	24882577
1p	Catsper4	Catsper4	329954	Catsper4	CATSPER4	378807	Chr1:26189962-26202542(+)	chr1:26517118-26529033(+)	1	26189962	26517118
1p	Ahdc1	Ahdc1	230793	Ahdc1	AHDC1	27245	Chr1:27534245-27604178(-)	chr1:27860755-27930005(-)	1	27534245	27860755
1p	Ythdf2	Ythdf2	213541	Ythdf2	YTHDF2	51441	Chr1:28736621-28769775(+)	chr1:29063132-29096287(+)	1	28736621	29063132
1p	Pum1	Pum1	80912	Pum1	PUM1	9698	Chr1:30931506-31065717(-)	chr1:31404352-31538564(-)	1	30931506	31404352
1p	Kpna6	Kpna6	16650	Kpna6	KPNA6	23633	Chr1:32108043-32176568(+)	chr1:32573656-32642164(+)	1	32108043	32573656
1p	Fam229a	Fam229a	68233	Fam229a	FAM229A	100128071	Chr1:32361270-32362243(-)	chr1:32826870-32827844(-)	1	32361270	32826870
1p	Dear1	Dear1	67525	Trim62	TRIM62	55223	Chr1:33145399-33182043(-)	NA	1	33145399	NA
1p	Eva1b	Eva1b	230752	Eva1b	EVA1B	55194	Chr1:36322030-36324154(-)	NA	1	36322030	NA
1p	Meaf6	Meaf6	70088	Meaf6	MEAF6	64769	Chr1:37489960-37514819(-)	chr1:37955560-37980367(-)	1	37489960	37955560
1p	Rspo1	Rspo1	192199	Rspo1	RSPO1	284654	Chr1:37611350-37634923(-)	chr1:38076950-38100564(-)	1	37611350	38076950
1p	Sf3a3	Sf3a3	75062	Sf3a3	SF3A3	10946	Chr1:37956975-37990110(-)	chr1:38422651-38455694(-)	1	37956975	38422651
1p	Macf1	Macf1	11426	Macf1	MACF1	23499	Chr1:39084167-39487138(+)	chr1:39549838-39952810(+)	1	39084167	39549838
1p	Rlf	Rlf	109263	Rlf	RLF	6018	Chr1:40161369-40240921(+)	chr1:40627058-40706593(+)	1	40161369	40627058
1p	Smap2	Smap2	69780	Smap2	SMAP2	64744	Chr1:40373706-40423326(+)	chr1:40839398-40888998(+)	1	40373706	40839398
1p	Nfyc	Nfyc	18046	Nfyc	NFYC	4802	Chr1:40691570-40771603(+)	chr1:41157375-41237276(+)	1	40691570	41157375
1p	Mir30c-1	Mir30c-1	387227	Mir30c-1	MIR30C1	407031	Chr1:40757284-40757372(+)	NA	1	40757284	NA
1p	Scmh1	Scmh1	29871	Scmh1	SCMH1	22955	Chr1:41027199-41242155(-)	chr1:41492870-41707978(-)	1	41027199	41492870
1p	Hivep3	Hivep3	16656	Hivep3	HIVEP3	59269	Chr1:41506365-42035925(-)	chr1:41972035-42501605(-)	1	41506365	41972035
1p	Ppcs	Ppcs	106564	Ppcs	PPCS	79717	Chr1:42456341-42473381(+)	chr1:42922011-42939049(+)	1	42456341	42922011
1p	Eri3	Eri3	140546	Eri3	ERI3	79033	Chr1:44221070-44355298(-)	chr1:44686741-44820951(-)	1	44221070	44686741
1p	Mobkl2c	Mobkl2c	100465	Mob3c	MOB3C	148932	chr1:46607715-46616891(-)	NA	1	46607715	NA
1p	Agbl4	Agbl4	78933	Agbl4	AGBL4	84871	Chr1:48520157-50024011(-)	chr1:48998525-50489626(-)	1	48520157	48998525
1p	Faf1	Faf1	14084	Faf1	FAF1	11124	Chr1:50441263-50960264(-)	chr1:50902699-51425939(-)	1	50441263	50902699
1p	Ssbp3	Ssbp3	72475	Ssbp3	SSBP3	23648	Chr1:54225431-54413479(-)	chr1:54691104-54872067(-)	1	54225431	54691104
1p	Usp24	Usp24	329908	Usp24	USP24	23358	Chr1:55066359-55215374(-)	chr1:55532031-55681037(-)	1	55066359	55532031
1p	Sh3glb1	Sh3glb1	54673	Sh3glb1	SH3GLB1	51100	Chr1:86704570-86748184(+)	chr1:87170252-87213867(+)	1	86704570	87170252
1p	Hs2st1	Hs2st1	23908	Hs2st1	HS2ST1	9653	Chr1:86914652-87109998(+)	chr1:87380317-87575665(+)	1	86914652	87380317
1p	Zfp326	Zfp326	54367	Zfp326	ZNF326	284695	Chr1:89995095-90035531(+)	chr1:90460653-90501092(+)	1	89995095	90460653
1p	Zfp644	Zfp644	52397	Zfp644	ZNF644	84146	Chr1:90915298-91022269(-)	chr1:91380856-91487812(-)	1	90915298	91380856
1p	Cdc7	Cdc7	12545	Cdc7	CDC7	8317	Chr1:91500814-91525764(+)	chr1:91966403-91991321(+)	1	91500814	91966403
1p	Tgfbr3	Tgfbr3	21814	Tgfbr3	TGFBR3	7049	Chr1:91680343-91906002(-)	chr1:92145899-92371559(-)	1	91680343	92145899
1p	Fnbp1l	Fnbp1l	214459	Fnbp1l	FNBP1L	54874	Chr1:93448067-93569671(+)	chr1:93913674-94020218(+)	1	93448067	93913674
1p	Psma5	Psma5	26442	Psma5	PSMA5	5686	Chr1:109399031-109426486(-)	chr1:109941663-109969070(-)	1	109399031	109941663
1p	Gnai3	Gnai3	14679	Gnai3	GNAI3	2773	Chr1:109548564-109595843(+)	chr1:110091236-110142815(+)	1	109548564	110091236
1p	Gnat2	Gnat2	14686	Gnat2	GNAT2	2780	Chr1:109603091-109619733(-)	chr1:110145875-110155706(-)	1	109603091	110145875
1p	Ampd2	Ampd2	109674	Ampd2	AMPD2	271	Chr1:109619813-109632055(+)	chr1:110162434-110174677(+)	1	109619813	110162434
1p	Cept1	Cept1	99712	Cept1	CEPT1	10390	Chr1:111139436-111185102(+)	chr1:111682004-111727726(+)	1	111139436	111682004
1p	Rap1a	Rap1a	109905	Rap1a	RAP1A	5906	Chr1:111542223-111716695(+)	chr1:112084630-112259317(+)	1	111542223	112084630
1p	Lrig2	Lrig2	269473	Lrig2	LRIG2	9860	Chr1:113073170-113132260(+)	chr1:113615819-113674882(+)	1	113073170	113615819
1p	Hipk1	Hipk1	15257	Hipk1	HIPK1	204851	Chr1:113929197-113977869(+)	chr1:114471945-114520491(+)	1	113929197	114471945
1p	Olfml3	Olfml3	99543	Olfml3	OLFML3	56944	Chr1:113979391-113982254(+)	chr1:114522012-114524876(+)	1	113979391	114522012
1p	Nras/Csde1	Nras	18176	Nras	NRAS	4893	Chr1:114704464-114716894(-)	chr1:115247089-115259392(-)	1	114704464	115247089
1p	Sike1	Sike1	66641	Sike1	SIKE1	80143	Chr1:114769479-114780687(-)	chr1:115312104-115323306(-)	1	114769479	115312104
1p	Ptgfrn	Ptgfrn	19221	Ptgfrn	PTGFRN	5738	Chr1:116909923-116990358(+)	chr1:117452537-117532974(+)	1	116909923	117452537
1q	Setdb1	Setdb1	84505	Setdb1	SETDB1	9869	Chr1:150926246-150964744(+)	chr1:150898738-150937213(+)	1	150926246	150898738
1q	Tmod4	Tmod4	50874	Tmod4	TMOD4	29765	Chr1:151169986-151176071(-)	chr1:151142462-151148457(-)	1	151169986	151142462
1q	Vps72	Vps72	21427	Vps72	VPS72	6944	Chr1:151176300-151190213(-)	chr1:151148779-151162673(-)	1	151176300	151148779
1q	Zfp687	Zfp687	78266	Zfp687	ZNF687	57592	Chr1:151281555-151291905(+)	chr1:151253997-151264648(+)	1	151281555	151253997
1q	S100a9	S100a9	20202	S100a9	S100A9	6280	Chr1:153357854-153361027(+)	chr1:153330329-153333499(+)	1	153357854	153330329
1q	Gatad2b	Gatad2b	229542	Gatad2b	GATAD2B	57459	Chr1:153804725-153922975(-)	chr1:153777202-153895448(-)	1	153804725	153777202
1q	Ubap2l	Ubap2l	74383	Ubap2l	UBAP2L	9898	Chr1:154220172-154271510(+)	chr1:154192647-154243986(+)	1	154220172	154192647
1q	Ash1l	Ash1l	192195	Ash1l	ASH1L	55870	Chr1:155335261-155563160(-)	chr1:155305058-155532594(-)	1	155335261	155305058
1q	Rit1	Rit1	19769	Rit1	RIT1	6016	Chr1:155897808-155911402(-)	chr1:155867598-155881140(-)	1	155897808	155867598
1q	Fcer1a	Fcer1a	14125	Fcer1a	FCER1A	2205	Chr1:159283888-159308224(+)	chr1:159259503-159278014(+)	1	159283888	159259503
1q	Adamts4	Adamts4	240913	Adamts4	ADAMTS4	9507	Chr1:161189725-161199080(-)	chr1:161154091-161168844(-)	1	161189725	161154091
1q	Ndufs2	Ndufs2	226646	Ndufs2	NDUFS2	4720	Chr1:161197377-161214395(+)	chr1:161169104-161184184(+)	1	161197377	161169104
1q	Pou2f1	Pou2f1	18986	Pou2f1	POU2F1	5451	Chr1:167220829-167427345(+)	chr1:167190121-167396582(+)	1	167220829	167190121
1q	Dcaf6	Dcaf6	74106	Dcaf6	DCAF6	55827	Chr1:167936247-168075843(+)	chr1:167905476-168045081(+)	1	167936247	167905476
1q	Vamp4	Vamp4	53330	Vamp4	VAMP4	8674	Chr1:171700156-171742239(-)	chr1:171669302-171711205(-)	1	171700156	171669302
1q	Rfwd2	Rfwd2	26374	Cop1	COP1	64326	Chr1:175944826-176207286(-)	NA	1	175944826	NA
1q	Smg7	Smg7	226517	Smg7	SMG7	9887	Chr1:183471962-183554193(+)	chr1:183441633-183523326(+)	1	183471962	183441633
1q	Rnf2	Rnf2	19821	Rnf2	RNF2	6045	Chr1:185045419-185102608(+)	chr1:185014689-185071735(+)	1	185045419	185014689
1q	Prg4	Prg4	96875	Prg4	PRG4	10216	Chr1:186296273-186314562(+)	chr1:186265404-186283697(+)	1	186296273	186265404
1q	Ptprc	Ptprc	19264	Ptprc	PTPRC	5788	Chr1:198638968-198757476(+)	chr1:198608097-198726605(+)	1	198638968	198608097
1q	Ppp1r12b	Ppp1r12b	329251	Ppp1r12b	PPP1R12B	4660	Chr1:202348702-202588569(+)	chr1:202317826-202561830(+)	1	202348702	202317826
1q	Lax1	Lax1	240754	Lax1	LAX1	54900	Chr1:203765132-203778175(+)	chr1:203734310-203745480(+)	1	203765132	203734310
1q	Pik3c2b	Pik3c2b	240752	Pik3c2b	PIK3C2B	5287	Chr1:204422630-204494815(-)	chr1:204391757-204459474(-)	1	204422630	204391757
1q	Dstyk	Dstyk	213452	Dstyk	DSTYK	25778	Chr1:205142497-205211599(-)	chr1:205111632-205180830(-)	1	205142497	205111632
1q	Lemd1	Lemd1	213409	Lemd1	LEMD1	93273	Chr1:205381378-205449956(-)	chr1:205350506-205391184(-)	1	205381378	205350506
1q	Mir135b	Mir135b	723818	Mir135b	MIR135B	442891	Chr1:205448302-205448398(-)	NA	1	205448302	NA
1q	Slc41a1	Slc41a1	98396	Slc41a1	SLC41A1	254428	Chr1:205789095-205813198(-)	NA	1	205789095	NA
1q	Fam72a	Fam72a	108900	Fam72a	FAM72A	729533	Chr1:206186179-206204918(-)	chr1:206137264-206155151(+)	1	206186179	206137264
1q	Srgap2	Srgap2	14270	Srgap2	SRGAP2	23380	Chr1:206203464-206464443(+)	chr1:206516199-206637783(+)	1	206203464	206516199
1q	Mapkapk2	Mapkapk2	17164	Mapkapk2	MAPKAPK2	9261	Chr1:206684912-206734285(+)	chr1:206858249-206907626(+)	1	206684912	206858249
1q	Faim3	Faim3	69169	Fcmr	FCMR	9214	Chr1:206903318-206921941(-)	NA	1	206903318	NA
1q	Mir-29c	Mir-29c	387224	Mir-29c	MIR29C	407026	Chr1:207801852-207801939(-)	NA	1	207801852	NA
1q	Mir29b-2	Mir29b-2	723963	Mir29b-2	MIR29B2	407025	Chr1:207869795-207869875(-)	NA	1	207869795	NA
1q	Ppp2r5a	Ppp2r5a	226849	Ppp2r5a	PPP2R5A	5525	Chr1:212285537-212361863(+)	chr1:212458751-212535195(+)	1	212285537	212458751
1q	Tgfb2	Tgfb2	21808	Tgfb2	TGFB2	7042	Chr1:218345334-218444619(+)	chr1:218518625-218617961(+)	1	218345334	218518625
1q	Eprs	Eprs	107508	Eprs	EPRS1	2058	Chr1:219968600-220046658(-)	NA	1	219968600	NA
1q	Trp53bp2	Trp53bp2	209456	Trp53bp2	TP53BP2	7159	Chr1:223779893-223845981(-)	chr1:223967594-224033674(-)	1	223779893	223967594
1q	Cnih4	Cnih4	98417	Cnih4	CNIH4	29097	Chr1:224356811-224379452(+)	chr1:224544580-224567153(+)	1	224356811	224544580
1q	Arf1	Arf1	11840	Arf1	ARF1	375	Chr1:228082660-228099212(+)	chr1:228270360-228286913(+)	1	228082660	228270360
1q	Trim11	Trim11	94091	Trim11	TRIM11	81559	Chr1:228393672-228406883(-)	chr1:228581376-228594536(-)	1	228393672	228581376
1q	Agt	Agt	11606	Agt	AGT	183	Chr1:230702523-230714590(-)	chr1:230838269-230849868(-)	1	230702523	230838269
1q	Arid4b	Arid4b	94246	Arid4b	ARID4B	51742	Chr1:235166895-235328240(-)	chr1:235330209-235491494(-)	1	235166895	235330209
1q	Ggps1	Ggps1	14593	Ggps1	GGPS1	9453	Chr1:235328438-235344532(+)	chr1:235491752-235507844(+)	1	235328438	235491752
1q	B3galnt2	B3galnt2	97884	B3galnt2	B3GALNT2	148789	Chr1:235440654-235504481(-)	chr1:235610504-235667752(-)	1	235440654	235610504
1q	Cnst	Cnst	226744	Cnst	CNST	163882	Chr1:246566337-246668587(+)	chr1:246729638-246831897(+)	1	246566337	246729638
2p	Hadhb	Hadhb	231086	Hadhb	HADHB	3032	Chr2:26244748-26290465(+)	chr2:26467615-26513333(+)	2	26244748	26467615
2p	Ypel5	Ypel5	383295	Ypel5	YPEL5	51646	Chr2:30146568-30160533(+)	chr2:30369872-30383399(+)	2	30146568	30369872
2p	Ccdc75	Ccdc75	53951	Gpatch11	GPATCH11	253635	Chr2:37084451-37099244(+)	NA	2	37084451	NA
2p	Map4k3	Map4k3	225028	Map4k3	MAP4K3	8491	Chr2:39249266-39437312(-)	chr2:39476406-39664426(-)	2	39249266	39476406
2p	Eml4	Eml4	78798	Eml4	EML4	27436	Chr2:42169338-42332548(+)	chr2:42396492-42559688(+)	2	42169338	42396492
2p	Socs5	Socs5	56468	Socs5	SOCS5	9655	Chr2:46698960-46762788(+)	chr2:46926098-46990267(+)	2	46698960	46926098
2p	Ttc7	Ttc7	225049	Ttc7	TTC7A	57217	Chr2:46915931-47076136(+)	chr2:47143004-47303262(+)	2	46915931	47143004
2p	Fbxo11	Fbxo11	225055	Fbxo11	FBXO11	80204	Chr2:47806920-47905793(-)	NA	2	47806920	NA
2p	Foxn2	Foxn2	14236	Foxn2	FOXN2	3344	Chr2:48314640-48379295(+)	chr2:48541820-48606434(+)	2	48314640	48541820
2p	Klraq1	Klraq1	73825	Ppp1r21	PPP1R21	129285	Chr2:48440766-48515392(+)	NA	2	48440766	NA
2p	Asb3	Asb3	65257	Asb3	ASB3	51130	Chr2:53669980-53787009(-)	chr2:53897116-54014090(-)	2	53669980	53897116
2p	Spnb2	Spnb2	20742	Sptbn1	SPTBN1	6711	Chr2:54456327-54671446(+)	NA	2	54456327	NA
2p	Mtif2	Mtif2	76784	Mtif2	MTIF2	4528	Chr2:55235583-55269311(-)	chr2:55463730-55496384(-)	2	55235583	55463730
2p	Bcl11a	Bcl11a	14025	Bcl11a	BCL11A	53335	Chr2:60451167-60553498(-)	chr2:60677654-60780789(-)	2	60451167	60677654
2p	Xpo1	Xpo1	103573	Xpo1	XPO1	7514	Chr2:61477934-61538522(-)	chr2:61704983-61765491(-)	2	61477934	61704983
2p	Tmem17	Tmem17	103765	Tmem17	TMEM17	200728	Chr2:62452778-62535645(-)	chr2:62727353-62733330(-)	2	62452778	62727353
2p	Vps54	Vps54	245944	Vps54	VPS54	51542	Chr2:63892149-64019421(-)	chr2:64119283-64246562(-)	2	63892149	64119283
2p	Cep68	Cep68	216543	Cep68	CEP68	23177	Chr2:65056361-65087008(+)	chr2:65283549-65314138(+)	2	65056361	65283549
2p	Rab1	Rab1	19324	Rab1a	RAB1A	5861	Chr2:65086854-65130301(-)	NA	2	65086854	NA
2p	Aak1	Aak1	269774	Aak1	AAK1	22848	Chr2:69457995-69643845(-)	chr2:69685128-69870871(-)	2	69457995	69685128
2p	Pcyox1	Pcyox1	66881	Pcyox1	PCYOX1	51449	Chr2:70258137-70281185(+)	NA	2	70258137	NA
2p	Add2	Add2	11519	Add2	ADD2	119	Chr2:70656784-70768243(-)	chr2:70883915-70995332(-)	2	70656784	70883915
2p	Zfml	Zfml	18139	Zfp638	ZNF638	27332	Chr2:71331755-71435061(+)	NA	2	71331755	NA
2p	Pradc1	Pradc1	73327	Pradc1	PRADC1	84279	Chr2:73228006-73233228(-)	chr2:73455133-73460412(-)	2	73228006	73455133
2p	Cct7	Cct7	12468	Cct7	CCT7	10574	Chr2:73233431-73253022(+)	chr2:73461363-73480150(+)	2	73233431	73461363
2p	Kcmf1	Kcmf1	74287	Kcmf1	KCMF1	56888	Chr2:84971108-85059472(+)	chr2:85198283-85286595(+)	2	84971108	85198283
2p	Polr1a	Polr1a	20019	Polr1a	POLR1A	25885	Chr2:86026328-86106155(-)	chr2:86247338-86333009(-)	2	86026328	86247338
2p	Ptcd3	Ptcd3	69956	Ptcd3	PTCD3	55037	Chr2:86106182-86142157(+)	chr2:86333357-86369280(+)	2	86106182	86333357
2p	Kdm3a	Kdm3a	104263	Kdm3a	KDM3A	55818	Chr2:86440647-86492716(+)	chr2:86668493-86719839(+)	2	86440647	86668493
2q	Ciao1	Ciao1	26371	Ciao1	CIAO1	9391	Chr2:96266146-96274179(+)	chr2:96931962-96939900(+)	2	96266146	96931962
2q	Map4k4	Map4k4	26921	Map4k4	MAP4K4	9448	Chr2:101697703-101894690(+)	chr2:102314164-102511152(+)	2	101697703	102314164
2q	Nck2	Nck2	17974	Nck2	NCK2	8440	Chr2:105744649-105894274(+)	chr2:106361368-106510730(+)	2	105744649	106361368
2q	Gcc2	Gcc2	70297	Gcc2	GCC2	9648	Chr2:108448561-108509398(+)	chr2:109065661-109125871(+)	2	108448561	109065661
2q	Lims1	Lims1	110829	Lims1	LIMS1	3987	Chr2:108534355-108687246(+)	NA	2	108534355	NA
2q	Epb4.1l5	Epb4.1l5	226352	Epb41l5	EPB41L5	57669	Chr2:120013077-120179119(+)	NA	2	120013077	NA
2q	Clasp1	Clasp1	76707	Clasp1	CLASP1	23332	Chr2:121337776-121649476(-)	chr2:122095351-122407038(-)	2	121337776	122095351
2q	Ercc3	Ercc3	13872	Ercc3	ERCC3	2071	Chr2:127257290-127294176(-)	chr2:128014865-128051752(-)	2	127257290	128014865
2q	Map3k2	Map3k2	26405	Map3k2	MAP3K2	10746	Chr2:127298669-127343229(-)	chr2:128056244-128100805(-)	2	127298669	128056244
2q	Ccnt2	Ccnt2	72949	Ccnt2	CCNT2	905	Chr2:134918810-134959345(+)	chr2:135676391-135716911(+)	2	134918810	135676391
2q	Lrp1b	Lrp1b	94217	Lrp1b	LRP1B	53353	Chr2:140231423-142132463(-)	chr2:140988995-142889270(-)	2	140231423	140988995
2q	Acvr2a	Acvr2a	11480	Acvr2a	ACVR2A	92	Chr2:147844517-147930827(+)	chr2:148602085-148688396(+)	2	147844517	148602085
2q	Epc2	Epc2	227867	Epc2	EPC2	26122	Chr2:148644780-148788491(+)	chr2:149402319-149545138(+)	2	148644780	149402319
2q	Baz2b	Baz2b	407823	Baz2b	BAZ2B	29994	Chr2:159315312-159712439(-)	chr2:160175489-160568953(-)	2	159315312	160175489
2q	March7	March7	57438	March7	MARCHF7	64844	Chr2:159712457-159771027(+)	NA	2	159712457	NA
2q	Psmd14	Psmd14	59029	Psmd14	PSMD14	10213	Chr2:161308275-161411717(+)	chr2:162164935-162268228(+)	2	161308275	162164935
2q	Xirp2	Xirp2	241431	Xirp2	XIRP2	129446	Chr2:166888487-167259753(+)	chr2:167744996-168116261(+)	2	166888487	167744996
2q	Sp3	Sp3	20687	Sp3	SP3	6670	Chr2:173906459-173965702(-)	chr2:174765504-174830430(-)	2	173906459	174765504
2q	Scrn3	Scrn3	74616	Scrn3	SCRN3	79634	Chr2:174395729-174430071(+)	chr2:175260456-175294303(+)	2	174395729	175260456
2q	Agps	Agps	228061	Agps	AGPS	8540	Chr2:177392743-177543836(+)	chr2:178257500-178408562(+)	2	177392743	178257500
2q	Ube2e3	Ube2e3	22193	Ube2e3	UBE2E3	10477	Chr2:180980381-181063427(+)	chr2:181845111-181928154(+)	2	180980381	181845111
2q	Gtf3c3	Gtf3c3	98488	Gtf3c3	GTF3C3	9330	Chr2:196763032-196799768(-)	chr2:197627758-197664407(-)	2	196763032	197627758
2q	Hspe1	Hspe1	15528	Hspe1	HSPE1	3336	Chr2:197499997-197503463(+)	chr2:198365102-198368173(+)	2	197499997	198365102
2q	Mobkl3	Mobkl3	19070	Mob4	MOB4	25843	Chr2:197515554-197553699(+)	NA	2	197515554	NA
2q	Tyw5	Tyw5	68736	Tyw5	TYW5	129450	Chr2:199928911-199955736(-)	chr2:200793635-200820214(-)	2	199928911	200793635
2q	Maip1	Maip1	68115	Maip1	MAIP1	79568	Chr2:199955317-199964125(+)	chr2:200820039-200828840(+)	2	199955317	200820039
2q	Kctd18	Kctd18	51960	Kctd18	KCTD18	130535	Chr2:200488961-200510068(-)	NA	2	200488961	NA
2q	Fam117b	Fam117b	72750	Fam117b	FAM117B	150864	Chr2:202635178-202769757(+)	chr2:203499691-203634480(+)	2	202635178	203499691
2q	Cyp20a1	Cyp20a1	77951	Cyp20a1	CYP20A1	57404	Chr2:203238441-203305840(+)	NA	2	203238441	NA
2q	Klf7	Klf7	93691	Klf7	KLF7	8609	Chr2:207074137-207173851(-)	chr2:207938861-208031970(-)	2	207074137	207938861
2q	Kansl1l	Kansl1l	68691	Kansl1l	KANSL1L	151050	Chr2:210021421-210171370(-)	chr2:210886144-211036133(-)	2	210021421	210886144
2q	Erbb4	Erbb4	13869	Erbb4	ERBB4	2066	Chr2:211375717-212539147(-)	chr2:212240441-213403526(-)	2	211375717	212240441
2q	Glb1l	Glb1l	74577	Glb1l	GLB1L	79411	Chr2:219236598-219245429(-)	chr2:220101319-220110166(-)	2	219236598	220101319
2q	Cul3	Cul3	26554	Cul3	CUL3	8452	Chr2:224470150-224585397(-)	chr2:225334866-225450114(-)	2	224470150	225334866
2q	Trip12	Trip12	14897	Trip12	TRIP12	9320	Chr2:229763837-229923234(-)	chr2:230628552-230787896(-)	2	229763837	230628552
2q	Gigyf2	Gigyf2	227331	Gigyf2	GIGYF2	26058	Chr2:232697305-232860577(+)	chr2:233562040-233725287(+)	2	232697305	233562040
2q	Ube2f	Ube2f	67921	Ube2f	UBE2F	140739	Chr2:237966945-238042782(+)	chr2:238875586-238951423(+)	2	237966945	238875586
2q	Scly	Scly	50880	Scly	SCLY	51540	Chr2:238060924-238099413(+)	chr2:238969641-239008054(+)	2	238060924	238969641
2q	Espnl	Espnl	227357	Espnl	ESPNL	339768	Chr2:238100310-238133287(+)	chr2:239008980-239041928(+)	2	238100310	239008980
2q	Twist2	Twist2	13345	Twist2	TWIST2	117581	Chr2:238848032-238910548(+)	chr2:239756725-239832230(+)	2	238848032	239756725
2q	Hdac4	Hdac4	208727	Hdac4	HDAC4	9759	Chr2:239048168-239401647(-)	chr2:239969863-240322643(-)	2	239048168	239969863
2q	Sept2	Sept2	18000	Sept2	SEPTIN2	4735	Chr2:241315187-241354027(+)	chr2:242254601-242293441(+)	2	241315187	242254601
2q	Stk25	Stk25	59041	Stk25	STK25	10494	Chr2:241494707-241509730(-)	chr2:242432084-242448987(-)	2	241494707	242432084
3p	Chl1	Chl1	12661	Chl1	CHL1	10752	Chr3:196588-409417(+)	chr3:238278-451097(+)	3	196588	238278
3p	Trnt1	Trnt1	70047	Trnt1	TRNT1	51095	Chr3:3126916-3153435(+)	chr3:3168623-3195119(+)	3	3126916	3168623
3p	Arl8b	Arl8b	67166	Arl8b	ARL8B	55207	Chr3:5122245-5180916(+)	chr3:5163976-5222596(+)	3	5122245	5163976
3p	Setd5	Setd5	72895	Setd5	SETD5	55209	Chr3:9397700-9478154(+)	chr3:9439298-9519838(+)	3	9397700	9439298
3p	Camk1	Camk1	52163	Camk1	CAMK1	8536	Chr3:9757345-9769987(-)	chr3:9799030-9811631(-)	3	9757345	9799030
3p	Vgll4	Vgll4	232334	Vgll4	VGLL4	9686	Chr3:11556067-11720768(-)	chr3:11597540-11762013(-)	3	11556067	11597540
3p	Pparg	Pparg	19016	Pparg	PPARG	5468	Chr3:12287850-12471054(+)	chr3:12328983-12475855(+)	3	12287850	12328983
3p	Raf1	Raf1	110157	Raf1	RAF1	5894	Chr3:12583601-12664201(-)	chr3:12625099-12705700(-)	3	12583601	12625099
3p	Gm6251	Gm6251	621697	Rpl32l	RPL32	6161	Chr3:12834486-12841582(-)	NA	3	12834486	NA
3p	Capn7	Capn7	12339	Capn7	CAPN7	23473	Chr3:15206226-15252916(+)	chr3:15247752-15294423(+)	3	15206226	15247752
3p	Ube2e2	Ube2e2	218793	Ube2e2	UBE2E2	7325	Chr3:23203007-23590805(+)	chr3:23244588-23633416(+)	3	23203007	23244588
3p	Ube2e1	Ube2e1	22194	Ube2e1	UBE2E1	7324	Chr3:23805893-23891640(+)	chr3:23847445-23933131(+)	3	23805893	23847445
3p	Gnl3	Gnl3	30877	Gnl3	GNL3	26354	Chr3:52685920-52694497(+)	chr3:52719935-52728510(+)	3	52685920	52719935
3p	Spcs1	Spcs1	69019	Spcs1	SPCS1	28972	Chr3:52705841-52708182(+)	chr3:52740121-52745164(+)	3	52705841	52740121
3p	Actr8	Actr8	56249	Actr8	ACTR8	93973	Chr3:53863096-53882202(-)	chr3:53901093-53916179(-)	3	53863096	53901093
3p	Lrtm1	Lrtm1	319476	Lrtm1	LRTM1	57408	Chr3:54918333-54967088(-)	chr3:54952257-55001129(-)	3	54918333	54952257
3p	Slmap	Slmap	83997	Slmap	SLMAP	7871	Chr3:57756221-57930013(+)	chr3:57742982-57915741(+)	3	57756221	57742982
3p	Fhit	Fhit	14198	Fhit	FHIT	2272	Chr3:59747278-61251474(-)	chr3:59733002-61237135(-)	3	59747278	59733002
3p	Mitf	Mitf	17342	Mitf	MITF	4286	Chr3:69739435-69968337(+)	chr3:69788614-70017488(+)	3	69739435	69788614
3p	Foxp1	Foxp1	108655	Foxp1	FOXP1	27086	Chr3:70954714-71583989(-)	chr3:71001967-71633140(-)	3	70954714	71001967
3p	Rybp	Rybp	56353	Rybp	RYBP	23429	Chr3:72374593-72446623(-)	chr3:72423743-72495774(-)	3	72374593	72423743
3p	Shq1	Shq1	72171	Shq1	SHQ1	55164	Chr3:72725703-72848475(-)	chr3:72798427-72897596(-)	3	72725703	72798427
3p	Ppp4r2	Ppp4r2	232314	Ppp4r2	PPP4R2	151987	Chr3:72996743-73069201(+)	chr3:73045893-73118352(+)	3	72996743	73045893
3q	Crybg3	Crybg3	224273	Crybg3	CRYBG3	131544	Chr3:97821930-97944986(+)	chr3:97540854-97663828(+)	3	97821930	97540854
3q	Pcnp	Pcnp	76302	Pcnp	PCNP	57092	Chr3:101574094-101594465(+)	chr3:101292937-101313310(+)	3	101574094	101292937
3q	Cep97	Cep97	74201	Cep97	CEP97	79598	Chr3:101724098-101770562(+)	chr3:101443457-101489406(+)	3	101724098	101443457
3q	Cblb	Cblb	208650	Cblb	CBLB	868	Chr3:105655461-105869552(-)	chr3:105374304-105588245(-)	3	105655461	105374304
3q	Cd200	Cd200	17470	Cd200	CD200	4345	Chr3:112332224-112362812(+)	chr3:112051419-112081658(+)	3	112332224	112051419
3q	Atg3	Atg3	67841	Atg3	ATG3	64422	Chr3:112532507-112561963(-)	chr3:112251356-112280809(-)	3	112532507	112251356
3q	Slc35a5	Slc35a5	74102	Slc35a5	SLC35A5	55032	Chr3:112561709-112584439(+)	chr3:112280166-112304426(+)	3	112561709	112280166
3q	Zbtb20	Zbtb20	56490	Zbtb20	ZBTB20	26137	Chr3:114314500-115147280(-)	chr3:114033346-114866135(-)	3	114314500	114033346
3q	Tmem39a	Tmem39a	67846	Tmem39a	TMEM39A	55254	Chr3:119428960-119463682(-)	chr3:119147795-119182462(-)	3	119428960	119147795
3q	Gsk3b	Gsk3b	56637	Gsk3b	GSK3B	2932	Chr3:119821321-120094417(-)	chr3:119540167-119813294(-)	3	119821321	119540167
3q	Kpna1	Kpna1	16646	Kpna1	KPNA1	3836	Chr3:122421901-122514939(-)	chr3:122140749-122233786(-)	3	122421901	122140749
3q	Zfp148	Zfp148	22661	Zfp148	ZNF148	7707	Chr3:125225669-125375354(-)	chr3:124944512-125094198(-)	3	125225669	124944512
3q	Plxna1	Plxna1	18844	Plxna1	PLXNA1	5361	Chr3:126982119-127037392(+)	chr3:126707436-126756235(+)	3	126982119	126707436
3q	Podxl2	Podxl2	319655	Podxl2	PODXL2	50512	Chr3:127629159-127672810(+)	chr3:127348027-127391645(+)	3	127629159	127348027
3q	Rab7	Rab7	19349	Rab7	RAB7A	7879	Chr3:128726136-128814798(+)	chr3:128444978-128533641(+)	3	128726136	128444978
3q	Isy1	Isy1	57905	Isy1	ISY1-RAB43	100534599	Chr3:129087569-129161230(-)	chr3:128806411-128880073(-)	3	129087569	128806411
3q	Hltf	Hltf	20585	Hltf	HLTF	6596	Chr3:149030064-149086554(-)	chr3:148747849-148804341(-)	3	149030064	148747849
3q	Selenot	Selenot	69227	Selenot	SELENOT	51714	Chr3:150603279-150630447(+)	chr3:150321107-150348223(+)	3	150603279	150321107
3q	Mbnl1	Mbnl1	56758	Mbnl1	MBNL1	4154	Chr3:152243656-152465780(+)	chr3:151986717-152183569(+)	3	152243656	151986717
3q	Mfsd1	Mfsd1	66868	Mfsd1	MFSD1	64747	Chr3:158801870-158829719(+)	chr3:158519842-158547508(+)	3	158801870	158519842
3q	Kpna4	Kpna4	16649	Kpna4	KPNA4	3840	Chr3:160494995-160565588(-)	chr3:160212794-160283359(-)	3	160494995	160212794
3q	Golim4	Golim4	73124	Golim4	GOLIM4	27333	Chr3:168008672-168095925(-)	chr3:167726479-167813712(-)	3	168008672	167726479
3q	Arpm1	Arpm1	76652	Actrt3	ACTRT3	84517	Chr3:169766923-169769561(-)	NA	3	169766923	NA
3q	Mynn	Mynn	80732	Mynn	MYNN	55892	Chr3:169772247-169789716(+)	chr3:169491183-169507504(+)	3	169772247	169491183
3q	Fndc3b	Fndc3b	72007	Fndc3b	FNDC3B	64778	Chr3:172039628-172400703(+)	chr3:171757367-172119459(+)	3	172039628	171757367
3q	Dcun1d1	Dcun1d1	114893	Dcun1d1	DCUN1D1	54165	Chr3:182938158-182986364(-)	chr3:182655861-182703706(-)	3	182938158	182655861
3q	Lpp	Lpp	210126	Lpp	LPP	4026	Chr3:188153050-188890671(+)	chr3:187871685-188608460(+)	3	188153050	187871685
3q	Pak2	Pak2	224105	Pak2	PAK2	5062	Chr3:196739857-196832647(+)	chr3:196466727-196559518(+)	3	196739857	196466727
3q	Rubcn	Rubcn	100502698	Rubcn	RUBCN	9711	Chr3:197670213-197749851(-)	chr3:197395737-197476570(-)	3	197670213	197395737
3q	Lrch3	Lrch3	70144	Lrch3	LRCH3	84859	Chr3:197790855-197889346(+)	chr3:197518096-197615305(+)	3	197790855	197518096
4p	Zfp595	Zfp595	218314	Zfp595	ZNF595	152687	Chr4:53276-88211(+)	chr4:53178-88099(+)	4	53276	53178
4p	Pcgf3	Pcgf3	69587	Pcgf3	PCGF3	10336	Chr4:705741-770980(+)	chr4:699620-764768(+)	4	705741	699620
4p	Maea	Maea	59003	Maea	MAEA	10296	Chr4:1289851-1340148(+)	chr4:1283678-1333936(+)	4	1289851	1283678
4p	Fam53a	Fam53a	74504	Fam53a	FAM53A	152877	Chr4:1574055-1684313(-)	chr4:1641607-1686040(-)	4	1574055	1641607
4p	Whsc1	Whsc1	107823	Nsd2	NSD2	7468	Chr4:1871393-1982207(+)	NA	4	1871393	NA
4p	Fam193a	Fam193a	231128	Fam193a	FAM193A	8603	Chr4:2596288-2732575(+)	chr4:2537101-2734302(+)	4	2596288	2537101
4p	D5Ertd579e	D5Ertd579e	320661	D5Ertd579e	KIAA0232	9778	Chr4:6782732-6884172(+)	chr4:6784453-6885899(+)	4	6782732	6784453
4p	Bod1l	Bod1l	665775	Bod1l	BOD1L1	259282	Chr4:13568738-13627721(-)	chr4:13570363-13629349(-)	4	13568738	13570363
4p	Cpeb2	Cpeb2	231207	Cpeb2	CPEB2	132864	Chr4:15002451-15070153(+)	chr4:15004104-15071775(+)	4	15002451	15004104
4p	Fbxl5	Fbxl5	242960	Fbxl5	FBXL5	26234	Chr4:15604384-15681545(-)	chr4:15606004-15657035(-)	4	15604384	15606004
4p	Med28	Med28	66999	Med28	MED28	80306	Chr4:17614628-17625628(+)	chr4:17616263-17635726(+)	4	17614628	17616263
4p	0610040J01Rik	0610040J01Rik	76261	0610040J01Rik	C4orf19	55286	Chr4:37453454-37596146(+)	chr4:37455546-37595132(+)	4	37453454	37455546
4p	N4bp2	N4bp2	333789	N4bp2	N4BP2	55728	Chr4:40056223-40187039(+)	chr4:40058469-40159872(+)	4	40056223	40058469
4p	Rbm47	Rbm47	245945	Rbm47	RBM47	54502	Chr4:40423255-40630911(-)	chr4:40425296-40632611(-)	4	40423255	40425296
4p	Commd8	Commd8	27784	Commd8	COMMD8	54951	Chr4:47450793-47463702(-)	chr4:47452805-47465747(-)	4	47450793	47452805
4p	Nfxl1	Nfxl1	100978	Nfxl1	NFXL1	152518	Chr4:47847233-47914667(-)	chr4:47849249-47916684(-)	4	47847233	47849249
4p	Slain2	Slain2	75991	Slain2	SLAIN2	57606	Chr4:48341480-48426198(+)	chr4:48343545-48428215(+)	4	48341480	48343545
4p	Zar1	Zar1	317755	Zar1	ZAR1	326340	Chr4:48490252-48497528(+)	chr4:48492268-48496406(+)	4	48490252	48492268
4p	Fryl	Fryl	72313	Fryl	FRYL	285527	Chr4:48497363-48780312(-)	chr4:48499379-48782316(-)	4	48497363	48499379
4q	Fip1l1	Fip1l1	66899	Fip1l1	FIP1L1	81608	Chr4:53377572-53462611(+)	chr4:54243807-54327029(+)	4	53377572	54243807
4q	Kdr	Kdr	16542	Kdr	KDR	3791	Chr4:55078259-55125595(-)	chr4:55944647-55991762(-)	4	55078259	55944647
4q	Tmem165	Tmem165	21982	Tmem165	TMEM165	55858	Chr4:55395913-55453397(+)	chr4:56262123-56292342(+)	4	55395913	56262123
4q	Srp72	Srp72	66661	Srp72	SRP72	6731	Chr4:56466877-56503681(+)	chr4:57333782-57369847(+)	4	56466877	57333782
4q	Arl9	Arl9	384185	Arl9	ARL9	132946	Chr4:56505209-56525174(+)	chr4:57371374-57390622(+)	4	56505209	57371374
4q	Cenpc1	Cenpc1	12617	Cenpc1	CENPC	1060	Chr4:67468762-67545601(-)	chr4:68334479-68411221(-)	4	67468762	68334479
4q	Ankrd17	Ankrd17	81702	Ankrd17	ANKRD17	26057	Chr4:73073966-73259142(-)	chr4:73939092-74124515(-)	4	73073966	73939092
4q	Mthfd2l	Mthfd2l	665563	Mthfd2l	MTHFD2L	441024	Chr4:74123280-74303099(+)	chr4:74988989-75168814(+)	4	74123280	74988989
4q	Uso1	Uso1	56041	Uso1	USO1	8615	Chr4:75724522-75814289(+)	chr4:76649705-76735442(+)	4	75724522	76649705
4q	Scarb2	Scarb2	12492	Scarb2	SCARB2	950	Chr4:76158737-76213899(-)	chr4:77079891-77134977(-)	4	76158737	77079891
4q	Ccni	Ccni	12453	Ccni	CCNI	10983	Chr4:77047155-77076013(-)	chr4:77968307-77997142(-)	4	77047155	77968307
4q	Cnot6l	Cnot6l	231464	Cnot6l	CNOT6L	246175	Chr4:77713387-77820238(-)	chr4:78634540-78741423(-)	4	77713387	78634540
4q	Bmp2k	Bmp2k	140780	Bmp2k	BMP2K	55589	Chr4:78776378-78916365(+)	chr4:79697503-79833341(+)	4	78776378	79697503
4q	Enoph1	Enoph1	67870	Enoph1	ENOPH1	58478	Chr4:82430480-82461175(+)	chr4:83351742-83382330(+)	4	82430480	83351742
4q	Sec31a	Sec31a	69162	Sec31a	SEC31A	22872	Chr4:82818509-82900571(-)	chr4:83739661-83821724(-)	4	82818509	83739661
4q	Hpse	Hpse	15442	Hpse	HPSE	10855	Chr4:83292461-83335153(-)	chr4:84213613-84256306(-)	4	83292461	84213613
4q	Pigy	Pigy	66268	Pigyl	PIGY	84992	chr4:88520978-88523801(-)	NA	4	88520978	NA
4q	Pdlim5	Pdlim5	56376	Pdlim5	PDLIM5	10611	Chr4:94451857-94668227(+)	chr4:95373007-95589378(+)	4	94451857	95373007
4q	Ppp3ca	Ppp3ca	19055	Ppp3ca	PPP3CA	5530	Chr4:101023430-101347471(-)	chr4:101944574-102268683(-)	4	101023430	101944574
4q	Ube2d3	Ube2d3	66105	Ube2d3	UBE2D3	7323	Chr4:102794383-102868893(-)	chr4:103715539-103790050(-)	4	102794383	103715539
4q	4930539J05Rik lncRNA	4930539J05Rik	319587	4930539J05Rik	UBE2D3-AS1	105377348	Chr4:102828055-102844106(+)	chr4:103749211-103765263(+)	4	102828055	103749211
4q	Tet2	Tet2	214133	Tet2	TET2	54790	Chr4:105145875-105279803(+)	chr4:106067031-106200960(+)	4	105145875	106067031
4q	Spata5	Spata5	57815	Spata5	SPATA5	166378	Chr4:122923070-123319450(+)	chr4:123844232-124240587(+)	4	122923070	123844232
4q	Naa15	Naa15	74838	Naa15	NAA15	80155	Chr4:139301467-139390781(+)	chr4:140222658-140312538(+)	4	139301467	140222658
4q	Gab1	Gab1	14388	Gab1	GAB1	2549	Chr4:143336830-143474565(+)	chr4:144258028-144395718(+)	4	143336830	144258028
4q	Otud4	Otud4	73945	Otud4	OTUD4	54726	Chr4:145133650-145180589(-)	NA	4	145133650	NA
4q	Fbxw7	Fbxw7	50754	Fbxw7	FBXW7	55294	Chr4:152321258-152536095(-)	chr4:153241695-153457244(-)	4	152321258	153241695
4q	Klhl2	Klhl2	77113	Klhl2	KLHL2	11275	Chr4:165207618-165323156(+)	chr4:166128712-166244308(+)	4	165207618	166128712
4q	Tll1	Tll1	21892	Tll1	TLL1	7092	Chr4:165873238-166105178(+)	chr4:166794388-167025609(+)	4	165873238	166794388
4q	Wwc2	Wwc2	52357	Wwc2	WWC2	80014	Chr4:183098677-183320777(+)	chr4:184020409-184241929(+)	4	183098677	184020409
4q	Irf2	Irf2	16363	Irf2	IRF2	3660	Chr4:184387722-184474572(-)	chr4:185308882-185395704(-)	4	184387722	185308882
4q	Tlr3	Tlr3	142980	Tlr3	TLR3	7098	Chr4:186069155-186086724(+)	chr4:186990308-187006252(+)	4	186069155	186990308
4q	Fat1	Fat1	14107	Fat1	FAT1	2195	Chr4:186587783-186726915(-)	chr4:187508947-187645010(-)	4	186587783	187508947
5p	Ccdc127	Ccdc127	67433	Ccdc127	CCDC127	133957	Chr5:204760-218182(-)	chr5:196982-218268(-)	5	204760	196982
5p	Sdha	Sdha	66945	Sdha	SDHA	6389	Chr5:218223-264816(+)	chr5:218337-257197(+)	5	218223	218337
5p	Pdcd6	Pdcd6	18570	Pdcd6	PDCD6	10016	Chr5:271621-314974(+)	chr5:271735-315089(+)	5	271621	271735
5p	Zfp622	Zfp622	52521	Zfp622	ZNF622	90441	Chr5:16451519-16465785(-)	chr5:16451627-16465909(-)	5	16451519	16451627
5p	Golph3	Golph3	66629	Golph3	GOLPH3	64083	Chr5:32124711-32174319(-)	chr5:32124821-32174425(-)	5	32124711	32124821
5p	Zfr	Zfr	22763	Zfr	ZFR	51663	Chr5:32354350-32444738(-)	chr5:32354455-32444846(-)	5	32354350	32354455
5p	Rai14	Rai14	75646	Rai14	RAI14	26064	Chr5:34656328-34832612(+)	chr5:34656432-34832717(+)	5	34656328	34656432
5p	Nipbl	Nipbl	71175	Nipbl	NIPBL	25836	Chr5:36876759-37065819(+)	chr5:36876870-37066515(+)	5	36876759	36876870
5p	Cplane1	Cplane1	73692	Cplane1	CPLANE1	65250	Chr5:37063928-37249428(-)	chr5:37106329-37249530(-)	5	37063928	37106329
5p	Fbxo4	Fbxo4	106052	Fbxo4	FBXO4	26272	Chr5:41925249-42040230(+)	chr5:41925353-41941842(+)	5	41925249	41925353
5p	Ccdc152	Ccdc152	100039139	Ccdc152	CCDC152	100129792	Chr5:42756818-42802437(+)	chr5:42756919-42802541(+)	5	42756818	42756919
5q	Arl15	Arl15	218639	Arl15	ARL15	54622	Chr5:53883942-54310590(-)	chr5:53179771-53606403(-)	5	53883942	53179771
5q	Il6st	Il6st	16195	Il6st	IL6ST	3572	Chr5:55935095-55994993(-)	chr5:55230924-55290791(-)	5	55935095	55230924
5q	Map3k1	Map3k1	26401	Map3k1	MAP3K1	4214	Chr5:56815073-56896152(+)	chr5:56111375-56191978(+)	5	56815073	56111375
5q	Kif2a	Kif2a	16563	Kif2a	KIF2A	3796	Chr5:62306162-62387184(+)	chr5:61601988-61683011(+)	5	62306162	61601988
5q	Dimt1	Dimt1	66254	Dimt1	DIMT1	27292	Chr5:62347284-62403939(-)	NA	5	62347284	NA
5q	Erbb2ip	Erbb2ip	59079	Erbin	ERBB2IP	55914	Chr5:65926554-66082544(+)	chr5:65222382-65376851(+)	5	65926554	65222382
5q	Sfrs12	Sfrs12	218543	Srek1	SREK1	140890	Chr5:66144300-66183616(+)	NA	5	66144300	NA
5q	Pik3r1	Pik3r1	18708	Pik3r1	PIK3R1	5295	Chr5:68215737-68301821(+)	chr5:67511583-67597649(+)	5	68215737	67511583
5q	Tnpo1	Tnpo1	238799	Tnpo1	TNPO1	3842	Chr5:72816591-72914388(+)	chr5:72112417-72212567(+)	5	72816591	72112417
5q	Iqgap2	Iqgap2	544963	Iqgap2	IQGAP2	10788	Chr5:76403255-76708132(+)	chr5:75699109-76003957(+)	5	76403255	75699109
5q	F2rl2	F2rl2	14064	F2rl2	F2RL2	2151	Chr5:76615482-76623434(-)	chr5:75911306-75919228(-)	5	76615482	75911306
5q	Zbed3	Zbed3	72114	Zbed3	ZBED3	84327	Chr5:77076707-77087205(-)	chr5:76367896-76383110(-)	5	77076707	76367896
5q	Tbca	Tbca	21371	Tbca	TBCA	6902	Chr5:77691169-77776361(-)	chr5:76986990-77072185(-)	5	77691169	76986990
5q	Ap3b1	Ap3b1	11774	Ap3b1	AP3B1	8546	Chr5:78002326-78294755(-)	chr5:77296345-77590579(-)	5	78002326	77296345
5q	Jmy	Jmy	57748	Jmy	JMY	133746	Chr5:79236102-79327215(+)	chr5:78531953-78623034(+)	5	79236102	78531953
5q	Papd4	Papd4	100715	Tent2	TENT2	167153	Chr5:79612417-79688245(+)	NA	5	79612417	NA
5q	Tmem167	Tmem167	66074	Tmem167	TMEM167A	153339	Chr5:83052846-83077453(-)	chr5:82348664-82373213(-)	5	83052846	82348664
5q	Rasa1	Rasa1	218397	Rasa1	RASA1	5921	Chr5:87267801-87391926(+)	chr5:86563699-86687743(+)	5	87267801	86563699
5q	Ell2	Ell2	192657	Ell2	ELL2	22936	Chr5:95885098-95962288(-)	chr5:95220801-95297555(-)	5	95885098	95220801
5q	Lnpep	Lnpep	240028	Lnpep	LNPEP	4012	Chr5:96935642-97029411(+)	chr5:96271783-96373216(+)	5	96935642	96271783
5q	Chd1	Chd1	12648	Chd1	CHD1	1105	Chr5:98855204-98929014(-)	chr5:98190907-98265418(-)	5	98855204	98190907
5q	Stard4	Stard4	170459	Stard4	STARD4	134429	Chr5:111496033-111512597(-)	chr5:110831731-110848295(-)	5	111496033	110831731
5q	Nrep	Nrep	27528	Nrep	NREP	9315	Chr5:111729303-111976931(-)	chr5:111064498-111312629(-)	5	111729303	111064498
5q	Apc	Apc	11789	Apc	APC	324	Chr5:112707505-112846239(+)	chr5:112043194-112181936(+)	5	112707505	112043194
5q	Srp19	Srp19	66384	Srp19	SRP19	6728	Chr5:112861188-112893079(+)	chr5:112196884-112234068(+)	5	112861188	112196884
5q	Dcp2	Dcp2	70640	Dcp2	DCP2	167227	Chr5:112976702-113022195(+)	chr5:112312494-112357892(+)	5	112976702	112312494
5q	Snx2	Snx2	67804	Snx2	SNX2	6643	Chr5:122774996-122834539(+)	chr5:122110690-122170236(+)	5	122774996	122110690
5q	Zfp608	Zfp608	269023	Zfp608	ZNF608	57507	Chr5:124636913-124748824(-)	chr5:123972609-124080805(-)	5	124636913	123972609
5q	Fnip1	Fnip1	216742	Fnip1	FNIP1	96459	Chr5:131641714-131797063(-)	chr5:130977406-131132710(-)	5	131641714	130977406
5q	Il3	Il3	16187	Il3	IL3	3562	Chr5:132060654-132063203(+)	chr5:131396347-131398897(+)	5	132060654	131396347
5q	Aff4	Aff4	93736	Aff4	AFF4	27125	Chr5:132875379-132963662(-)	chr5:132211086-132299326(-)	5	132875379	132211086
5q	Ppp2ca	Ppp2ca	19052	Ppp2ca	PPP2CA	5515	Chr5:134196457-134226259(-)	chr5:133530022-133561764(-)	5	134196457	133530022
5q	H2afy	H2afy	26914	Macroh2a1	MACROH2A1	9555	Chr5:135334381-135399887(-)	NA	5	135334381	NA
5q	Smad5	Smad5	17129	Smad5	SMAD5	4090	Chr5:136132845-136182734(+)	chr5:135468533-135518422(+)	5	136132845	135468533
5q	Pkd2l2	Pkd2l2	53871	Pkd2l2	PKD2L2	27039	Chr5:137889420-137942747(+)	chr5:137225145-137278434(+)	5	137889420	137225145
5q	Reep2	Reep2	225362	Reep2	REEP2	51308	Chr5:138439001-138446969(+)	chr5:137774745-137782654(+)	5	138439001	137774745
5q	Ctnna1	Ctnna1	12385	Ctnna1	CTNNA1	1495	Chr5:138753386-138935034(+)	chr5:138089074-138270723(+)	5	138753386	138089074
5q	Matr3	Matr3	17184	Matr3	MATR3	9782	Chr5:139273752-139331677(+)	chr5:138609440-138667366(+)	5	139273752	138609440
5q	Paip2	Paip2	67869	Paip2	PAIP2	51247	Chr5:139341832-139369720(+)	chr5:138677520-138705409(+)	5	139341832	138677520
5q	Slc23a1	Slc23a1	20522	Slc23a1	SLC23A1	9963	Chr5:139367196-139384553(-)	chr5:138702884-138719039(-)	5	139367196	138702884
5q	Tmem173	Tmem173	72512	Tmem173	STING1	340061	Chr5:139475528-139482790(-)	NA	5	139475528	NA
5q	Ube2d2	Ube2d2	56550	Ube2d2a	UBE2D2	7322	Chr5:139561166-139628433(+)	NA	5	139561166	NA
5q	Ankhd1	Ankhd1	108857	Ankhd1	ANKHD1	54882	Chr5:140401814-140539856(+)	chr5:139781398-139919434(+)	5	140401814	139781398
5q	Pcdhac2	Pcdhac2	353237	Pcdhac2	PCDHAC2	56134	Chr5:140966162-141012344(+)	chr5:140346060-140391931(+)	5	140966162	140346060
5q	Ndfip1	Ndfip1	65113	Ndfip1	NDFIP1	80762	Chr5:142108759-142154443(+)	chr5:141488343-141534005(+)	5	142108759	141488343
5q	Nr3c1	Nr3c1	14815	Nr3c1	NR3C1	2908	Chr5:143277931-143435512(-)	chr5:142657495-142815077(-)	5	143277931	142657495
5q	Rbm27	Rbm27	225432	Rbm27	RBM27	54439	Chr5:146203550-146289223(+)	chr5:145583167-145668784(+)	5	146203550	145583167
5q	Tcerg1	Tcerg1	56070	Tcerg1	TCERG1	10915	Chr5:146447124-146511508(+)	chr5:145826895-145891522(+)	5	146447124	145826895
5q	Csnk1a1	Csnk1a1	93687	Csnk1a1	CSNK1A1	1452	Chr5:149495894-149551552(-)	chr5:148872544-148931002(-)	5	149495894	148872544
5q	Larp1	Larp1	73158	Larp1	LARP1	23367	Chr5:154682663-154817607(+)	chr5:154062538-154197163(+)	5	154682663	154062538
5q	Rnf145	Rnf145	74315	Rnf145	RNF145	153830	Chr5:159157409-159210053(-)	chr5:158584416-158637061(-)	5	159157409	158584416
5q	Wwc1	Wwc1	211652	Wwc1	WWC1	23286	Chr5:168292060-168472303(+)	chr5:167718649-167899308(+)	5	168292060	167718649
5q	Fbll1	Fbll1	237730	Fbll1	FBLL1	345630	chr5:168529305-168530634(+)	chr5:167956309-167957639(+)	5	168529305	167956309
5q	Cpeb4	Cpeb4	67579	Cpeb4	CPEB4	80315	Chr5:173888328-173960991(+)	chr5:173315351-173388983(+)	5	173888328	173315351
5q	Sfxn1	Sfxn1	14057	Sfxn1	SFXN1	94081	Chr5:175478498-175529742(+)	chr5:174905562-174956744(+)	5	175478498	174905562
5q	Nsd1	Nsd1	18193	Nsd1	NSD1	64324	Chr5:177133079-177300213(+)	chr5:176560079-176727214(+)	5	177133079	176560079
5q	Clk4	Clk4	12750	Clk4	CLK4	57396	Chr5:178602664-178627053(-)	chr5:178029664-178054051(-)	5	178602664	178029664
6p	Foxf2	Foxf2	14238	Foxf2	FOXF2	2295	Chr6:1389834-1395597(+)	chr6:1389810-1395838(+)	6	1389834	1389810
6p	Fam50b	Fam50b	108161	Fam50b	FAM50B	26240	Chr6:3831901-3851320(+)	chr6:3849606-3851551(+)	6	3831901	3849606
6p	Rreb1	Rreb1	68750	Rreb1	RREB1	6239	Chr6:7107597-7251980(+)	chr6:7107975-7252213(+)	6	7107597	7107975
6p	Nedd9	Nedd9	18003	Nedd9	NEDD9	4739	Chr6:11183298-11382348(-)	chr6:11183530-11382581(-)	6	11183298	11183530
6p	Tmem170b	Tmem170b	621976	Tmem170b	TMEM170B	100113407	Chr6:11538042-11583524(+)	chr6:11537981-11583757(+)	6	11538042	11537981
6p	Ranbp9	Ranbp9	56705	Ranbp9	RANBP9	10048	Chr6:13621498-13711582(-)	chr6:13621729-13712067(-)	6	13621498	13621729
6p	Jarid2	Jarid2	16468	Jarid2	JARID2	3720	Chr6:15245975-15522042(+)	chr6:15246299-15522273(+)	6	15245975	15246299
6p	Dtnbp1	Dtnbp1	94245	Dtnbp1	DTNBP1	84062	Chr6:15522801-15663058(-)	chr6:15523031-15663289(-)	6	15522801	15523031
6p	E2f3	E2f3	13557	E2f3	E2F3	1871	Chr6:20353285-20493714(+)	chr6:20402109-20493945(+)	6	20353285	20402109
6p	Hist1h2bb	Hist1h2bb	319178	H2bc3	H2BC3	3018	Chr6:26043227-26043657(-)	NA	6	26043227	NA
6p	Zfp322a	Zfp322a	218100	Zfp322a	ZNF322	79692	Chr6:26634383-26659752(-)	chr6:26634610-26659980(-)	6	26634383	26634610
6p	Hist1h4h	Hist1h4h	69386	H4c8	H4C9	8294	Chr6:27139309-27139678(+)	NA	6	27139309	NA
6p	Trim26	Trim26	22670	Trim26	TRIM26	7726	Chr6:30184453-30213494(-)	chr6_mcf_hap5:1534068-1562952(-)	6	30184453	1534068
6p	Rpp21	Rpp21	67676	Rpp21	RPP21	79897	Chr6:30345129-30346858(+)	chr6_mann_hap4:1661009-1662748(+)	6	30345129	1661009
6p	Nrm	Nrm	106582	Nrm	NRM	11270	Chr6:30688047-30691420(-)	chr6_qbl_hap6:1948756-1952130(-)	6	30688047	1948756
6p	Tnf	Tnf	21926	Tnf	TNF	7124	Chr6:31575567-31578336(+)	chr6:31543341-31546112(+)	6	31575567	31543341
6p	Brd2	Brd2	14312	Brd2	BRD2	6046	Chr6:32968660-32981505(+)	chr6_mann_hap4:4393597-4406503(+)	6	32968660	4393597
6p	Nudt3	Nudt3	56409	Nudt3	NUDT3	11165	Chr6:34287194-34392680(-)	chr6:34247455-34360446(-)	6	34287194	34247455
6p	Ilrun	Ilrun	224647	Ilrun	ILRUN	64771	Chr6:34587280-34696850(-)	chr6:34555065-34664544(-)	6	34587280	34555065
6p	Anks1	Anks1	224650	Anks1	ANKS1A	23294	Chr6:34889261-35097994(+)	chr6:34857031-35059183(+)	6	34889261	34857031
6p	Srpk1	Srpk1	20815	Srpk1	SRPK1	6732	Chr6:35833034-35921180(-)	chr6:35800742-35888957(-)	6	35833034	35800742
6p	Mapk14	Mapk14	26416	Mapk14	MAPK14	1432	Chr6:36027635-36122964(+)	chr6:35995453-36079013(+)	6	36027635	35995453
6p	Tbc1d22b	Tbc1d22b	381085	Tbc1d22b	TBC1D22B	55633	Chr6:37257704-37332970(+)	chr6:37225547-37300746(+)	6	37257704	37225547
6p	Rnf8	Rnf8	58230	Rnf8	RNF8	9025	Chr6:37353972-37394738(+)	chr6:37321758-37362510(+)	6	37353972	37321758
6p	Zfand3	Zfand3	21769	Zfand3	ZFAND3	60685	Chr6:37819496-38154624(+)	chr6:37787502-38122399(+)	6	37819496	37787502
6p	Kcnk5	Kcnk5	16529	Kcnk5	KCNK5	8645	Chr6:39188971-39229475(-)	chr6:39156746-39197251(-)	6	39188971	39156746
6p	Mut	Mut	17850	Mmut	MMUT	4594	Chr6:49430360-49463253(-)	NA	6	49430360	NA
6p	Cenpq	Cenpq	83815	Cenpq	CENPQ	55166	Chr6:49463327-49493107(+)	chr6:49431082-49460820(+)	6	49463327	49431082
6p	Crisp1	Crisp1	11571	Crisp1	CRISP1	167	Chr6:49834257-49877096(-)	chr6:49801980-49844809(-)	6	49834257	49801980
6p	Zfp451	Zfp451	98403	Zfp451	ZNF451	26036	Chr6:57089203-57170305(+)	chr6:56954827-57035102(+)	6	57089203	56954827
6q	Zfp292	Zfp292	30046	Zfp292	ZNF292	23036	Chr6:87155551-87264172(+)	chr6:87865282-87975661(+)	6	87155551	87865282
6q	Akirin2	Akirin2	433693	Akirin2	AKIRIN2	55122	Chr6:87674860-87702267(-)	chr6:88384577-88411951(-)	6	87674860	88384577
6q	Casp8ap2	Casp8ap2	26885	Casp8ap2	CASP8AP2	9994	Chr6:89829900-89874436(+)	chr6:90539618-90584155(+)	6	89829900	90539618
6q	Bach2	Bach2	12014	Bach2	BACH2	60468	Chr6:89926528-90296912(-)	chr6:90636246-91006627(-)	6	89926528	90636246
6q	Coq3	Coq3	230027	Coq3	COQ3	51805	Chr6:99369401-99394223(-)	chr6:99817276-99842071(-)	6	99369401	99817276
6q	Sfrs18	Sfrs18	66625	Pnisr	PNISR	25957	Chr6:99398050-99425345(-)	NA	6	99398050	NA
6q	Hace1	Hace1	209462	Hace1	HACE1	57531	Chr6:104682670-104859919(-)	chr6:105175968-105307794(-)	6	104682670	105175968
6q	Sec63	Sec63	140740	Sec63	SEC63	11231	Chr6:107867756-107958278(-)	chr6:108188959-108279412(-)	6	107867756	108188959
6q	Snx3	Snx3	54198	Snx3	SNX3	8724	Chr6:108211217-108261260(-)	chr6:108532426-108582244(-)	6	108211217	108532426
6q	Mical1	Mical1	171580	Mical1	MICAL1	64780	Chr6:109444062-109465968(-)	chr6:109765265-109787171(-)	6	109444062	109765265
6q	Cdc40	Cdc40	71713	Cdc40	CDC40	51362	Chr6:110180421-110232220(+)	chr6:110501629-110553433(+)	6	110180421	110501629
6q	Cdk19	Cdk19	78334	Cdk19	CDK19	23097	Chr6:110609978-110816531(-)	chr6:110931180-111137058(-)	6	110609978	110931180
6q	Pln	Pln	18821	Pln	PLN	5350	Chr6:118548263-118561715(+)	chr6:118869458-118882879(+)	6	118548263	118869458
6q	Asf1a	Asf1a	66403	Asf1a	ASF1A	25842	Chr6:118894077-118909171(+)	chr6:119215315-119230335(+)	6	118894077	119215315
6q	Rnf217	Rnf217	268291	Rnf217	RNF217	154214	Chr6:124962407-125092634(+)	chr6:125283690-125413780(+)	6	124962407	125283690
6q	Nhsl1	Nhsl1	215819	Nhsl1	NHSL1	57224	Chr6:138422043-138692616(-)	chr6:138743180-138893706(-)	6	138422043	138743180
6q	Reps1	Reps1	19707	Reps1	REPS1	85021	Chr6:138904015-138988282(-)	chr6:139225151-139309398(-)	6	138904015	139225151
6q	Vta1	Vta1	66201	Vta1	VTA1	51534	Chr6:142147162-142220948(+)	chr6:142468298-142545821(+)	6	142147162	142468298
6q	Utrn	Utrn	22288	Utrn	UTRN	7402	Chr6:144284955-144853034(+)	chr6:144612872-145174170(+)	6	144284955	144612872
6q	Shprh	Shprh	268281	Shprh	SHPRH	257218	Chr6:145857838-145964436(-)	chr6:146205944-146285494(-)	6	145857838	146205944
6q	Tab2	Tab2	68652	Tab2	TAB2	23118	Chr6:149217924-149411613(+)	chr6:149539059-149732749(+)	6	149217924	149539059
6q	Ginm1	Ginm1	215751	Ginm1	GINM1	116254	Chr6:149566392-149590931(+)	chr6:149887510-149912880(+)	6	149566392	149887510
6q	Lats1	Lats1	16798	Lats1	LATS1	9113	Chr6:149658153-149718256(-)	chr6:149979288-150039392(-)	6	149658153	149979288
6q	Pcmt1	Pcmt1	18537	Pcmt1	PCMT1	5110	Chr6:149749695-149811421(+)	chr6:150070830-150132557(+)	6	149749695	150070830
6q	Rmnd1	Rmnd1	66084	Rmnd1	RMND1	55005	Chr6:151404548-151452181(-)	chr6:151725896-151773316(-)	6	151404548	151725896
6q	Rbm16	Rbm16	106583	Scaf8	SCAF8	22828	Chr6:154733378-154834244(+)	NA	6	154733378	NA
6q	Arid1b	Arid1b	239985	Arid1b	ARID1B	57492	Chr6:156777847-157210779(+)	chr6:157098988-157531913(+)	6	156777847	157098988
6q	Qk	Qk	19317	Qk	QKI	9444	Chr6:163414486-163578596(+)	chr6:163835749-163999623(+)	6	163414486	163835749
7p	Card11	Card11	108723	Card11	CARD11	84433	Chr7:2906075-3043945(-)	chr7:2945709-3083501(-)	7	2906075	2945709
7p	Foxk1	Foxk1	17425	Foxk1	FOXK1	221937	Chr7:4644691-4771443(+)	chr7:4721925-4811073(+)	7	4644691	4721925
7p	Wipi2	Wipi2	74781	Wipi2	WIPI2	26100	Chr7:5190204-5233855(+)	chr7:5229863-5273486(+)	7	5190204	5229863
7p	Rnf216	Rnf216	108086	Rnf216	RNF216	54476	Chr7:5620041-5781730(-)	chr7:5659677-5821294(-)	7	5620041	5659677
7p	C1galt1	C1galt1	94192	C1galt1	C1GALT1	56913	Chr7:7182547-7248651(+)	chr7:7222245-7288280(+)	7	7182547	7222245
7p	Hibadh	Hibadh	58875	Hibadh	HIBADH	11112	Chr7:27525440-27663001(-)	chr7:27565060-27702502(-)	7	27525440	27565060
7p	Tax1bp1	Tax1bp1	52440	Tax1bp1	TAX1BP1	8887	Chr7:27739373-27829767(+)	chr7:27778991-27869386(+)	7	27739373	27778991
7p	Znrf2	Znrf2	387524	Znrf2	ZNRF2	223082	Chr7:30284307-30367692(+)	chr7:30324212-30407305(+)	7	30284307	30324212
7p	Cdk13	Cdk13	69562	Cdk13	CDK13	8621	Chr7:39949501-40097134(+)	chr7:39989854-40139179(+)	7	39949501	39989854
7p	AW209491	AW209491	105351	AW209491	C7orf25	79020	Chr7:42909273-42913161(-)	chr7:42948871-42951689(-)	7	42909273	42948871
7p	Mrpl32	Mrpl32	75398	Mrpl32	MRPL32	64983	Chr7:42932205-42937857(+)	chr7:42971974-42977453(+)	7	42932205	42971974
7p	Nudcd3	Nudcd3	209586	Nudcd3	NUDCD3	23386	Chr7:44382366-44490875(-)	chr7:44418717-44530257(-)	7	44382366	44418717
7p	Ppia	Ppia	268373	Ppia	PPIA	5478	Chr7:44796636-44803123(+)	chr7:44836279-44842716(+)	7	44796636	44836279
7p	H2afv	H2afv	77605	H2afv	H2AZ2	94239	Chr7:44826889-44848126(-)	NA	7	44826889	NA
7p	Ccm2	Ccm2	216527	Ccm2	CCM2	83605	Chr7:44999746-45076470(+)	chr7:45039344-45116069(+)	7	44999746	45039344
7q	Tbl2	Tbl2	27368	Tbl2	TBL2	26608	Chr7:73568944-73578683(-)	chr7:72981867-72992909(-)	7	73568944	72981867
7q	Pion	Pion	212167	Gsap	GSAP	54103	Chr7:77310751-77416349(-)	NA	7	77310751	NA
7q	Ptpn12	Ptpn12	19248	Ptpn12	PTPN12	5782	Chr7:77537160-77640071(+)	chr7:77166611-77269386(+)	7	77537160	77166611
7q	Rsbn1l	Rsbn1l	242860	Rsbn1l	RSBN1L	222194	Chr7:77696426-77779803(+)	chr7:77325775-77412339(+)	7	77696426	77325775
7q	Magi2	Magi2	50791	Magi2	MAGI2	9863	Chr7:78017055-79453805(-)	chr7:77646371-79082983(-)	7	78017055	77646371
7q	Sri	Sri	109552	Sri	SRI	6717	Chr7:88205115-88226993(-)	chr7:87834431-87856308(-)	7	88205115	87834431
7q	Ankib1	Ankib1	70797	Ankib1	ANKIB1	54467	Chr7:92246216-92401773(+)	chr7:91875287-92030697(+)	7	92246216	91875287
7q	Fam133b	Fam133b	68152	Fam133b	FAM133B	257415	Chr7:92560758-92590394(-)	chr7:92190071-92219704(-)	7	92560758	92190071
7q	Cux1	Cux1	13047	Cux1	CUX1	1523	Chr7:101815904-102283958(+)	chr7:101459286-101927250(+)	7	101815904	101459286
7q	Sh2b2	Sh2b2	23921	Sh2b2	SH2B2	10603	Chr7:102284526-102321711(+)	chr7:101928431-101962178(+)	7	102284526	101928431
7q	Kmt2e (Mll5)	Kmt2e	69188	Kmt2e	KMT2E	55904	Chr7:105014190-105114085(+)	chr7:104654636-104755464(+)	7	105014190	104654636
7q	Tes	Tes	21753	Tes	TES	26136	Chr7:116210493-116258786(+)	chr7:115850592-115898837(+)	7	116210493	115850592
7q	Met	Met	17295	Met	MET	4233	Chr7:116672359-116798386(+)	chr7:116312249-116438431(+)	7	116672359	116312249
7q	Capza2	Capza2	12343	Capza2	CAPZA2	830	Chr7:116862478-116919261(+)	chr7:116502640-116562103(+)	7	116862478	116502640
7q	Gcc1	Gcc1	74375	Gcc1	GCC1	79571	Chr7:127580628-127585600(-)	chr7:127220681-127225650(-)	7	127580628	127220681
7q	Fscn3	Fscn3	56223	Fscn3	FSCN3	29999	Chr7:127593635-127601797(+)	chr7:127233789-127242198(+)	7	127593635	127233789
7q	Snd1	Snd1	56463	Snd1	SND1	27044	Chr7:127652119-128092607(+)	chr7:127292247-127732645(+)	7	127652119	127292247
7q	Ahcyl2	Ahcyl2	74340	Ahcyl2	AHCYL2	23382	Chr7:129225014-129430211(+)	chr7:128864870-129070052(+)	7	129225014	128864870
7q	Nrf1	Nrf1	18181	Nrf1	NRF1	4899	Chr7:129611702-129757082(+)	chr7:129251560-129396922(+)	7	129611702	129251560
7q	Ube2h	Ube2h	22214	Ube2h	UBE2H	7328	Chr7:129830732-129952960(-)	chr7:129470571-129592800(-)	7	129830732	129470571
7q	Zc3hc1	Zc3hc1	232679	Zc3hc1	ZC3HC1	51530	Chr7:130018286-130051451(-)	chr7:129658125-129691291(-)	7	130018286	129658125
7q	Klhdc10	Klhdc10	76788	Klhdc10	KLHDC10	23008	Chr7:130070509-130135720(+)	chr7:129710373-129775545(+)	7	130070509	129710373
7q	Exoc4	Exoc4	20336	Exoc4	EXOC4	60412	Chr7:133253067-134067137(+)	chr7:132937822-133750513(+)	7	133253067	132937822
7q	Trim24	Trim24	21848	Trim24	TRIM24	8805	Chr7:138460334-138585588(+)	chr7:138145003-138274741(+)	7	138460334	138145003
7q	Hipk2	Hipk2	15258	Hipk2	HIPK2	28996	Chr7:139561570-139777894(-)	chr7:139246315-139477797(-)	7	139561570	139246315
7q	Parp12	Parp12	243771	Parp12	PARP12	64761	Chr7:140023744-140063721(-)	chr7:139723543-139763521(-)	7	140023744	139723543
7q	Jhdm1d	Jhdm1d	338523	Kdm7a	KDM7A	80853	Chr7:140084746-140176983(-)	NA	7	140084746	NA
7q	Braf	Braf	109880	Braf	BRAF	673	Chr7:140719331-140924764(-)	chr7:140419136-140624729(-)	7	140719331	140419136
7q	Tcaf1	Tcaf1	77574	Tcaf1	TCAF1	9747	Chr7:143851368-143902228(-)	chr7:143548467-143599269(-)	7	143851368	143548467
7q	Arhgef5	Arhgef5	54324	Arhgef5	ARHGEF5	7984	Chr7:144355341-144380632(+)	chr7:144052494-144077725(+)	7	144355341	144052494
7q	Cntnap2	Cntnap2	66797	Cntnap2	CNTNAP2	26047	Chr7:146116035-148420998(+)	chr7:146471362-148118088(+)	7	146116035	146471362
7q	Cul1	Cul1	26965	Cul1	CUL1	8454	Chr7:148698178-148801110(+)	chr7:148394847-148498202(+)	7	148698178	148394847
7q	Ezh2	Ezh2	14056	Ezh2	EZH2	2146	Chr7:148807372-148884662(-)	chr7:148504463-148581441(-)	7	148807372	148504463
7q	Slc4a2	Slc4a2	20535	Slc4a2	SLC4A2	6522	Chr7:151058212-151076527(+)	chr7:150755286-150773614(+)	7	151058212	150755286
7q	Rheb	Rheb	19744	Rheb	RHEB	6009	Chr7:151466012-151519924(-)	chr7:151163097-151216981(-)	7	151466012	151163097
7q	Kmt2c (Mll3)	Kmt2c	231051	Kmt2c	KMT2C	58508	Chr7:152134925-152436642(-)	chr7:151832009-152133088(-)	7	152134925	151832009
7q	Rbm33	Rbm33	381626	Rbm33	RBM33	155435	Chr7:155644494-155781485(+)	chr7:155437354-155574174(+)	7	155644494	155437354
7q	Ube3c	Ube3c	100763	Ube3c	UBE3C	9690	Chr7:157138926-157269370(+)	NA	7	157138926	NA
7q	Dnajb6	Dnajb6	23950	Dnajb6	DNAJB6	10049	Chr7:157337004-157417439(+)	chr7:157129697-157210133(+)	7	157337004	157129697
8p	Tnks	Tnks	21951	Tnks	TNKS	8658	Chr8:9555229-9782346(+)	chr8:9413421-9639856(+)	8	9555229	9413421
8p	Sgcz	Sgcz	244431	Sgcz	SGCZ	137868	Chr8:14084835-15238283(-)	chr8:13942353-15095940(-)	8	14084835	13942353
8p	Tusc3	Tusc3	80286	Tusc3	TUSC3	7991	Chr8:15540087-15766649(+)	chr8:15397595-15624158(+)	8	15540087	15397595
8p	Psd3	Psd3	234353	Psd3	PSD3	23362	Chr8:18527303-19086909(-)	chr8:18384812-18871213(-)	8	18527303	18384812
8p	Slc18a1	Slc18a1	110877	Slc18a1	SLC18A1	6570	Chr8:20144855-20183206(-)	chr8:20002365-20040717(-)	8	20144855	20002365
8p	Atp6v1b2	Atp6v1b2	11966	Atp6v1b2	ATP6V1B2	526	Chr8:20197193-20226852(+)	chr8:20054891-20079207(+)	8	20197193	20054891
8p	Xpo7	Xpo7	65246	Xpo7	XPO7	23039	Chr8:21919669-22006585(+)	chr8:21777172-21864096(+)	8	21919669	21777172
8p	Chmp7	Chmp7	105513	Chmp7	CHMP7	91782	Chr8:23243637-23262000(+)	chr8:23101149-23119512(+)	8	23243637	23101149
8p	Ppp2r2a	Ppp2r2a	71978	Ppp2r2a	PPP2R2A	5520	Chr8:26291491-26372680(+)	chr8:26149023-26230195(+)	8	26291491	26149023
8p	Bnip3l	Bnip3l	12177	Bnip3l	BNIP3L	665	Chr8:26383007-26413128(+)	chr8:26240569-26270643(+)	8	26383007	26240569
8p	Kif13b	Kif13b	16554	Kif13b	KIF13B	23303	Chr8:29067278-29263384(-)	chr8:28924794-29120587(-)	8	29067278	28924794
8p	Rbpms	Rbpms	19663	Rbpms	RBPMS	11030	Chr8:30384501-30572261(+)	chr8:30242016-30429773(+)	8	30384501	30242016
8p	Ppapdc1b	Ppapdc1b	71910	Plpp5	PLPP5	84513	Chr8:38263132-38269232(-)	NA	8	38263132	NA
8p	Whsc1l1	Whsc1l1	234135	Nsd3	NSD3	54904	Chr8:38269705-38382272(-)	NA	8	38269705	NA
8p	Kat6a/Myst3	Kat6a	244349	Kat6a	KAT6A	7994	Chr8:41929479-42052026(-)	chr8:41786996-41909505(-)	8	41929479	41786996
8q	Mcm4	Mcm4	17217	Mcm4	MCM4	4173	Chr8:47960203-47978160(+)	chr8:48873500-48890719(+)	8	47960203	48873500
8q	Rb1cc1	Rb1cc1	12421	Rb1cc1	RB1CC1	9821	Chr8:52622458-52714466(-)	NA	8	52622458	NA
8q	Atp6v1h	Atp6v1h	108664	Atp6v1h	ATP6V1H	51606	Chr8:53715543-53843311(-)	chr8:54628102-54755871(-)	8	53715543	54628102
8q	Plag1	Plag1	56711	Plag1	PLAG1	5324	Chr8:56160909-56211327(-)	chr8:57073467-57123832(-)	8	56160909	57073467
8q	Rab2a	Rab2a	59021	Rab2a	RAB2A	5862	Chr8:60516910-60623644(+)	chr8:61429468-61536203(+)	8	60516910	61429468
8q	Mtfr1	Mtfr1	67472	Mtfr1	MTFR1	9650	Chr8:65643873-65771252(+)	chr8:66556887-66622798(+)	8	65643873	66556887
8q	Pde7a	Pde7a	18583	Pde7a	PDE7A	5150	Chr8:65714334-65841734(-)	chr8:66626568-66754299(-)	8	65714334	66626568
8q	Rpl7	Rpl7	19989	Rpl7	RPL7	6129	Chr8:73290639-73294494(-)	chr8:74202476-74206701(-)	8	73290639	74202476
8q	Rdh10	Rdh10	98711	Rdh10	RDH10	157506	Chr8:73294602-73325285(+)	chr8:74206836-74237516(+)	8	73294602	74206836
8q	Tceb1	Tceb1	67923	Eloc	ELOC	6921	Chr8:73945136-73972287(-)	NA	8	73945136	NA
8q	Tmem67	Tmem67	329795	Tmem67	TMEM67	91147	Chr8:93754844-93832653(+)	chr8:94767071-94831466(+)	8	93754844	94767071
8q	Mterfd1	Mterfd1	66410	Mterf3	MTERF3	51001	Chr8:96239398-96261613(-)	NA	8	96239398	NA
8q	Ptdss1	Ptdss1	19210	Ptdss1	PTDSS1	9791	Chr8:96261886-96334552(+)	chr8:97274129-97349223(+)	8	96261886	97274129
8q	Nipal2	Nipal2	223473	Nipal2	NIPAL2	79815	Chr8:98189826-98295427(-)	chr8:99202053-99306463(-)	8	98189826	99202053
8q	Rnf19a	Rnf19a	30945	Rnf19a	RNF19A	25897	Chr8:100257059-100336218(-)	chr8:101269286-101348432(-)	8	100257059	101269286
8q	Ubr5	Ubr5	70790	Ubr5	UBR5	51366	Chr8:102252273-102412719(-)	chr8:103264501-103424928(-)	8	102252273	103264501
8q	Azin1	Azin1	54375	Azin1	AZIN1	51582	Chr8:102826302-102864200(-)	chr8:103838529-103876428(-)	8	102826302	103838529
8q	Ttc35	Ttc35	66736	Emc2	EMC2	9694	Chr8:108443583-108489196(+)	NA	8	108443583	NA
8q	Nudcd1	Nudcd1	67429	Nudcd1	NUDCD1	84955	Chr8:109240919-109334205(-)	chr8:110253147-110346316(-)	8	109240919	110253147
8q	Eny2	Eny2	223527	Eny2	ENY2	56943	Chr8:109334323-109345960(+)	chr8:110346575-110358183(+)	8	109334323	110346575
8q	Trps1	Trps1	83925	Trps1	TRPS1	7227	Chr8:115408496-115669633(-)	chr8:116420723-116681202(-)	8	115408496	116420723
8q	Eif3h	Eif3h	68135	Eif3h	EIF3H	8667	Chr8:116644816-116755823(-)	chr8:117654369-117768062(-)	8	116644816	117654369
8q	Ext1	Ext1	14042	Ext1	EXT1	2131	Chr8:117797496-118111819(-)	chr8:118811602-119124058(-)	8	117797496	118811602
8q	Phf20l1	Phf20l1	239510	Phf20l1	PHF20L1	51105	Chr8:132775358-132848807(+)	chr8:133787603-133861052(+)	8	132775358	133787603
8q	Wisp1	Wisp1	22402	Ccn4	CCN4	8840	Chr8:133191039-133231689(+)	NA	8	133191039	NA
8q	St3gal1	St3gal1	20442	St3gal1	ST3GAL1	6482	Chr8:133454848-133572454(-)	chr8:134467090-134584130(-)	8	133454848	134467090
8q	Peg13	Peg13	353342	Peg13	PEG13	359809	Chr8:140094894-140100543(-)	NA	8	140094894	NA
9p	Smarca2	Smarca2	67155	Smarca2	SMARCA2	6595	Chr9:2015219-2193624(+)	chr9:2015346-2193623(+)	9	2015219	2015346
9p	9930021J03Rik	9930021J03Rik	240613	9930021J03Rik	KIAA2026	158358	Chr9:5860254-6008479(-)	chr9:5919021-6008482(-)	9	5860254	5919021
9p	Kdm4c	Kdm4c	76804	Kdm4c	KDM4C	23081	Chr9:6720863-7175648(+)	chr9:6720862-7175648(+)	9	6720863	6720862
9p	Nfib	Nfib	18028	Nfib	NFIB	4781	Chr9:14081843-14398983(-)	chr9:14081841-14532075(-)	9	14081843	14081841
9p	Mllt3	Mllt3	70122	Mllt3	MLLT3	4300	Chr9:20341665-20622543(-)	chr9:20341666-20622498(-)	9	20341665	20341666
9p	Eqtn	Eqtn	67753	Eqtn	EQTN	54586	Chr9:27284654-27297139(-)	chr9:27284653-27297148(-)	9	27284654	27284653
9p	Mobkl2b	Mobkl2b	214944	Mob3b	MOB3B	79817	Chr9:27325209-27529814(-)	NA	9	27325209	NA
9p	Topors	Topors	106021	Topors	TOPORS	10210	Chr9:32540544-32552628(-)	chr9:32540541-32552626(-)	9	32540544	32540541
9p	B4galt1	B4galt1	14595	B4galt1	B4GALT1	2683	Chr9:33110641-33167391(-)	chr9:33110638-33167356(-)	9	33110641	33110638
9p	Ccin	Ccin	442829	Ccin	CCIN	881	Chr9:36169392-36171334(+)	chr9:36169384-36171331(+)	9	36169392	36169384
9p	Zcchc7	Zcchc7	319885	Zcchc7	ZCCHC7	84186	Chr9:37120169-37358149(+)	chr9:37120468-37358145(+)	9	37120169	37120468
9q	Apba1	Apba1	319924	Apba1	APBA1	320	Chr9:69427532-69673012(-)	chr9:72042447-72287287(-)	9	69427532	72042447
9q	Vps13a	Vps13a	271564	Vps13a	VPS13A	23230	Chr9:77177353-77421537(+)	chr9:79792360-80036453(+)	9	77177353	79792360
9q	Gnaq	Gnaq	14682	Gnaq	GNAQ	2776	Chr9:77716274-78031449(-)	chr9:80331023-80646727(-)	9	77716274	80331023
9q	Ubqln1	Ubqln1	56085	Ubqln1	UBQLN1	29979	Chr9:83659963-83708253(-)	chr9:86274882-86322873(-)	9	83659963	86274882
9q	Spin1	Spin1	20729	Spin1	SPIN1	10927	Chr9:88388382-88478708(+)	chr9:91003358-91093609(+)	9	88388382	91003358
9q	Sema4d	Sema4d	20354	Sema4d	SEMA4D	10507	Chr9:89360791-89498065(-)	chr9:91975701-92112888(-)	9	89360791	91975701
9q	Bicd2	Bicd2	76895	Bicd2	BICD2	23299	Chr9:92711363-92764841(-)	chr9:95473644-95527115(-)	9	92711363	95473644
9q	Fam120a	Fam120a	218236	Fam120a	FAM120A	23196	Chr9:93451696-93566115(+)	chr9:96213966-96328393(+)	9	93451696	96213966
9q	Phf2	Phf2	18676	Phf2	PHF2	5253	Chr9:93576627-93679587(+)	chr9:96338865-96441869(+)	9	93576627	96338865
9q	Fbp2	Fbp2	14120	Fbp2	FBP2	8789	Chr9:94558714-94593832(-)	chr9:97321002-97356106(-)	9	94558714	97321002
9q	Habp4	Habp4	56541	Habp4	HABP4	22927	Chr9:96450155-96491336(+)	chr9:99212450-99253618(+)	9	96450155	99212450
9q	Tgfbr1	Tgfbr1	21812	Tgfbr1	TGFBR1	7046	Chr9:99104038-99154192(+)	chr9:101867394-101916473(+)	9	99104038	101867394
9q	Ecpas	Ecpas	230249	Ecpas	ECPAS	23392	Chr9:111360693-111484745(-)	chr9:114122964-114246663(-)	9	111360693	114122964
9q	Rod1	Rod1	230257	Ptbp3	PTBP3	9991	chr9:112217715-112333664(-)	NA	9	112217715	NA
9q	Snx30	Snx30	209131	Snx30	SNX30	401548	Chr9:112750817-112875847(+)	chr9:115513039-115637267(+)	9	112750817	115513039
9q	Ppp6c	Ppp6c	67857	Ppp6c	PPP6C	5537	Chr9:125146573-125189939(-)	chr9:127908851-127952218(-)	9	125146573	127908851
9q	Pbx3	Pbx3	18516	Pbx3	PBX3	5090	Chr9:125747338-125967377(+)	chr9:128509651-128729655(+)	9	125747338	128509651
9q	Gpr107	Gpr107	277463	Gpr107	GPR107	57720	Chr9:130053706-130140169(+)	chr9:132815984-132902448(+)	9	130053706	132815984
9q	Pomt1	Pomt1	99011	Pomt1	POMT1	10585	Chr9:131502895-131523806(+)	chr9:134378288-134399193(+)	9	131502895	134378288
9q	Col5a1	Col5a1	12831	Col5a1	COL5A1	1289	Chr9:134641790-134844843(+)	chr9:137533650-137736688(+)	9	134641790	137533650
9q	Nacc2	Nacc2	67991	Nacc2	NACC2	138151	Chr9:136006537-136095285(-)	chr9:138898382-138987135(-)	9	136006537	138898382
9q	Notch1	Notch1	18128	Notch1	NOTCH1	4851	Chr9:136494433-136545786(-)	chr9:139388884-139440500(-)	9	136494433	139388884
9q	Ehmt1	Ehmt1	77683	Ehmt1	EHMT1	79813	Chr9:137618988-137836127(+)	chr9:140513456-140730578(+)	9	137618988	140513456
10p	Zmynd11	Zmynd11	66505	Zmynd11	ZMYND11	10771	Chr10:134340-254637(+)	chr10:176027-300577(+)	10	134340	176027
10p	Wdr37	Wdr37	207615	Wdr37	WDR37	22884	Chr10:1056836-1132297(+)	chr10:1102324-1178312(+)	10	1056836	1102324
10p	Akr1e1	Akr1e1	56043	Akr1e1	AKR1E2	83592	Chr10:4824554-4908421(+)	chr10:4868368-4890251(+)	10	4824554	4868368
10p	Net1	Net1	56349	Net1	NET1	10276	Chr10:5412551-5459056(+)	chr10:5454519-5501019(+)	10	5412551	5454519
10p	Tasor2	Tasor2	105203	Tasor2	TASOR2	54906	Chr10:5684759-5763740(+)	chr10:5726800-5805703(+)	10	5684759	5726800
10p	Gdi2	Gdi2	14569	Gdi2	GDI2	2665	Chr10:5765223-5813549(-)	NA	10	5765223	NA
10p	Fbxo18	Fbxo18	50755	Fbh1	FBH1	84893	Chr10:5889572-5937595(+)	NA	10	5889572	NA
10p	Skida1	Skida1	72668	Skida1	SKIDA1	387640	Chr10:21513475-21525682(-)	chr10:21802403-21814611(-)	10	21513475	21802403
10p	Mllt10	Mllt10	17354	Mllt10	MLLT10	8028	Chr10:21533349-21743630(+)	chr10:21822277-22032559(+)	10	21533349	21822277
10p	Dnajc1	Dnajc1	13418	Dnajc1	DNAJC1	64215	Chr10:21756548-22003768(-)	chr10:22045476-22292659(-)	10	21756548	22045476
10p	Abi1	Abi1	11308	Abi1	ABI1	10006	Chr10:26746596-26861087(-)	chr10:27035524-27150016(-)	10	26746596	27035524
10p	Yme1l1	Yme1l1	27377	Yme1l1	YME1L1	10730	Chr10:27110111-27154802(-)	chr10:27399039-27443349(-)	10	27110111	27399039
10p	Wac	Wac	225131	Wac	WAC	51322	Chr10:28532426-28623112(+)	chr10:28821707-28912041(+)	10	28532426	28821707
10p	Svil	Svil	225115	Svil	SVIL	6840	Chr10:29457338-29737001(-)	chr10:29746266-30025865(-)	10	29457338	29746266
10p	Zeb1	Zeb1	21417	Zeb1	ZEB1	6935	Chr10:31318495-31529814(+)	chr10:31607345-31818742(+)	10	31318495	31607345
10p	Epc1	Epc1	13831	Epc1	EPC1	80314	Chr10:32267716-32378798(-)	chr10:32556643-32667697(-)	10	32267716	32556643
10p	Pard3	Pard3	93742	Pard3	PARD3	56288	Chr10:34109560-34815325(-)	chr10:34398487-35104253(-)	10	34109560	34398487
10p	Ccny	Ccny	67974	Ccny	CCNY	219771	Chr10:35246981-35572670(+)	chr10:35535952-35861598(+)	10	35246981	35535952
10q	Csgalnact2	Csgalnact2	78752	Csgalnact2	CSGALNACT2	55454	Chr10:43138445-43185308(+)	chr10:43633892-43680754(+)	10	43138445	43633892
10q	Rassf4	Rassf4	213391	Rassf4	RASSF4	83937	Chr10:44959753-44994724(+)	chr10:45455249-45491338(+)	10	44959753	45455249
10q	Mapk8	Mapk8	26419	Mapk8	MAPK8	5599	Chr10:48306639-48439360(+)	chr10:49514681-49647402(+)	10	48306639	49514681
10q	Jmjd1c	Jmjd1c	108829	Jmjd1c	JMJD1C	221037	Chr10:63167221-63522075(-)	chr10:64926980-65281650(-)	10	63167221	64926980
10q	Ctnna3	Ctnna3	216033	Ctnna3	CTNNA3	29119	Chr10:65912518-67696217(-)	chr10:67672275-69455953(-)	10	65912518	67672275
10q	Sirt1	Sirt1	93759	Sirt1	SIRT1	23411	Chr10:67884669-67918390(+)	chr10:69644413-69678147(+)	10	67884669	69644413
10q	Vps26a	Vps26a	30930	Vps26a	VPS26A	9559	Chr10:69124153-69174416(+)	NA	10	69124153	NA
10q	Sar1a	Sar1a	20224	Sar1a	SAR1A	56681	Chr10:70150204-70170529(-)	chr10:71907044-71930270(-)	10	70150204	71907044
10q	Fut11	Fut11	73068	Fut11	FUT11	170384	Chr10:73772175-73780251(+)	chr10:75532033-75535976(+)	10	73772175	75532033
10q	Dupd1	Dupd1	435391	Dupd1	DUPD1	338599	Chr10:75026427-75073827(-)	chr10:76797541-76818341(-)	10	75026427	76797541
10q	Dlg5	Dlg5	71228	Dlg5	DLG5	9231	Chr10:77790787-77926590(-)	chr10:79550548-79686513(-)	10	77790787	79550548
10q	Zmiz1	Zmiz1	328365	Zmiz1	ZMIZ1	57178	Chr10:79068994-79316528(+)	chr10:80828722-81076275(+)	10	79068994	80828722
10q	Ldb3	Ldb3	24131	Ldb3	LDB3	11155	Chr10:86664785-86736072(+)	chr10:88426544-88495829(+)	10	86664785	88426544
10q	Bmpr1a	Bmpr1a	12166	Bmpr1a	BMPR1A	657	Chr10:86755786-86927969(+)	chr10:88516395-88684945(+)	10	86755786	88516395
10q	Glud1	Glud1	14661	Glud1	GLUD1	2746	Chr10:87050202-87095047(-)	chr10:88809958-88854600(-)	10	87050202	88809958
10q	Fam35a	Fam35a	75698	Shld2	SHLD2	54537	Chr10:87095206-87191465(+)	NA	10	87095206	NA
10q	Pten	Pten	19211	Pten	PTEN	5728	Chr10:87863438-87971930(+)	chr10:89623381-89731687(+)	10	87863438	89623381
10q	Lipa	Lipa	16889	Lipa	LIPA	3988	Chr10:89213569-89252039(-)	chr10:90973325-91011796(-)	10	89213569	90973325
10q	Pcgf5	Pcgf5	76073	Pcgf5	PCGF5	84333	Chr10:91162403-91284331(+)	chr10:92922768-93044094(+)	10	91162403	92922768
10q	Lgi1	Lgi1	56839	Lgi1	LGI1	9211	Chr10:93757770-93798174(+)	chr10:95517565-95557931(+)	10	93757770	95517565
10q	Tm9sf3	Tm9sf3	107358	Tm9sf3	TM9SF3	56889	Chr10:96518110-96587052(-)	chr10:98277866-98346769(-)	10	96518110	98277866
10q	Ubtd1	Ubtd1	226122	Ubtd1	UBTD1	80019	Chr10:97498882-97571210(+)	chr10:99258680-99330963(+)	10	97498882	99258680
10q	R3hcc1l	R3hcc1l	52013	R3hcc1l	R3HCC1L	27291	Chr10:98134608-98244897(+)	chr10:99894380-100004654(+)	10	98134608	99894380
10q	Abcc2	Abcc2	12780	Abcc2	ABCC2	1244	Chr10:99782598-99853741(+)	chr10:101542396-101612351(+)	10	99782598	101542396
10q	Dnmbp	Dnmbp	71972	Dnmbp	DNMBP	23268	Chr10:99875571-100009953(-)	chr10:101635327-101769704(-)	10	99875571	101635327
10q	Fam178a	Fam178a	226151	Slf2	SLF2	55719	Chr10:100912963-100965134(+)	NA	10	100912963	NA
10q	Fbxw4	Fbxw4	30838	Fbxw4	FBXW4	6468	Chr10:101610664-101695295(-)	chr10:103370420-103455052(-)	10	101610664	103370420
10q	Fgf8	Fgf8	14179	Fgf8	FGF8	2253	Chr10:101770130-101780369(-)	chr10:103529886-103540126(-)	10	101770130	103529886
10q	Mgea5	Mgea5	76055	Oga	OGA	10724	Chr10:101784443-101818465(-)	NA	10	101784443	NA
10q	Gbf1	Gbf1	107338	Gbf1	GBF1	8729	Chr10:102245498-102382899(+)	chr10:104005288-104142653(+)	10	102245498	104005288
10q	Sufu	Sufu	24069	Sufu	SUFU	51684	Chr10:102502879-102633458(+)	chr10:104263718-104393214(+)	10	102502879	104263718
10q	Wbp1l	Wbp1l	226178	Wbp1l	WBP1L	54838	Chr10:102742708-102816267(+)	chr10:104503704-104576016(+)	10	102742708	104503704
10q	As3mt	As3mt	57344	As3mt	AS3MT	57412	Chr10:102869453-102901899(+)	chr10:104629226-104661655(+)	10	102869453	104629226
10q	Cnnm2	Cnnm2	94219	Cnnm2	CNNM2	54805	Chr10:102918293-103087169(+)	chr10:104678050-104849979(+)	10	102918293	104678050
10q	Pdcd11	Pdcd11	18572	Pdcd11	PDCD11	22984	Chr10:103396615-103446295(+)	chr10:105156382-105206051(+)	10	103396615	105156382
10q	Sfr1	Sfr1	67788	Sfr1	SFR1	119392	Chr10:104122058-104126385(+)	chr10:105881815-105886143(+)	10	104122058	105881815
10q	Adra2a	Adra2a	11551	Adra2a	ADRA2A	150	Chr10:111077032-111080907(+)	chr10:112836786-112840662(+)	10	111077032	112836786
10q	Tcf7l2	Tcf7l2	21416	Tcf7l2	TCF7L2	6934	Chr10:112950219-113167678(+)	chr10:114710005-114927436(+)	10	112950219	114710005
10q	Dclre1a	Dclre1a	55947	Dclre1a	DCLRE1A	9937	Chr10:113834724-113854404(-)	chr10:115594483-115614153(-)	10	113834724	115594483
10q	Ccdc186	Ccdc186	213993	Ccdc186	CCDC186	55088	Chr10:114120862-114174312(-)	chr10:115880620-115933979(-)	10	114120862	115880620
10q	Grk5	Grk5	14773	Grk5	GRK5	2869	Chr10:119207571-119459745(+)	NA	10	119207571	NA
10q	Mcmbp	Mcmbp	210711	Mcmbp	MCMBP	79892	Chr10:119829404-119873628(-)	chr10:121588915-121633140(-)	10	119829404	121588915
10q	Ate1	Ate1	11907	Ate1	ATE1	11101	Chr10:121740421-121928801(-)	chr10:123499935-123688316(-)	10	121740421	123499935
10q	Fam196a	Fam196a	627214	Insyn2a	INSYN2A	642938	Chr10:127135430-127196591(-)	NA	10	127135430	NA
10q	Mki67	Mki67	17345	Mki67	MKI67	4288	Chr10:128096659-128126405(-)	chr10:129894924-129924687(-)	10	128096659	129894924
11p	Hras1/Lrrc56	Hras1	70552	Lrrc56	LRRC56	115399	Chr11:67168-554912(+)	NA	11	67168	NA
11p	Mir210	Mir210	387206	Mir210	MIR210	406992	Chr11:568089-568198(-)	NA	11	568089	NA
11p	Phrf1	Phrf1	101471	Phrf1	PHRF1	57661	Chr11:576446-612225(+)	chr11:576469-612222(+)	11	576446	576469
11p	Deaf1	Deaf1	54006	Deaf1	DEAF1	10522	Chr11:644220-695754(-)	chr11:644219-707083(-)	11	644220	644219
11p	Tmem80	Tmem80	71448	Tmem80	TMEM80	283232	Chr11:695386-705028(+)	chr11:695590-705028(+)	11	695386	695590
11p	Igf2/Igf2as/Mir483	Igf2	16002	Igf2	IGF2	3481	Chr11:2129112-2149603(-)	chr11:2150341-2170833(-)	11	2129112	2150341
11p	Nap1l4	Nap1l4	17955	Nap1l4	NAP1L4	4676	Chr11:2944430-2992377(-)	chr11:2965666-3013559(-)	11	2944430	2965666
11p	Nup98	Nup98	269966	Nup98	NUP98	4928	Chr11:3675010-3797792(-)	chr11:3696239-3818784(-)	11	3675010	3696239
11p	Stim1	Stim1	20866	Stim1	STIM1	6786	Chr11:3855703-4093210(+)	chr11:3876893-4114440(+)	11	3855703	3876893
11p	Olfr592	Olfr592	404317	Olfr592	OR52J3	119679	Chr11:5046526-5047461(+)	chr11:5067755-5068691(+)	11	5046526	5067755
11p	Olfr658	Olfr658	259051	Olfr658	OR52N4	390072	Chr11:5722137-5755958(+)	chr11:5775922-5776959(+)	11	5722137	5775922
11p	Fam160a2	Fam160a2	74349	Fam160a2	FAM160A2	84067	Chr11:6211334-6234711(-)	chr11:6232574-6255866(-)	11	6211334	6232574
11p	Cnga4	Cnga4	233649	Cnga4	CNGA4	1262	Chr11:6234774-6245924(+)	chr11:6260318-6265709(+)	11	6234774	6260318
11p	St5	St5	76954	St5	DENND2B	6764	Chr11:8693352-8910951(-)	NA	11	8693352	NA
11p	Dennd5a	Dennd5a	19347	Dennd5a	DENND5A	23258	Chr11:9138825-9265335(-)	chr11:9160374-9286897(-)	11	9138825	9160374
11p	Ipo7	Ipo7	233726	Ipo7	IPO7	10527	Chr11:9384622-9448127(+)	chr11:9406198-9469674(+)	11	9384622	9406198
11p	Ctr9	Ctr9	22083	Ctr9	CTR9	9646	Chr11:10750987-10779755(+)	chr11:10772792-10801293(+)	11	10750987	10772792
11p	Nucb2	Nucb2	53322	Nucb2	NUCB2	4925	Chr11:17260340-17331881(+)	chr11:17298260-17353758(+)	11	17260340	17298260
11p	Ptpn5	Ptpn5	19259	Ptpn5	PTPN5	84867	Chr11:18727928-18792721(-)	chr11:18749474-18814268(-)	11	18727928	18749474
11p	Caprin1	Caprin1	53872	Caprin1	CAPRIN1	4076	Chr11:34051617-34102610(+)	chr11:34073277-34124157(+)	11	34051617	34073277
11p	Phf21a	Phf21a	192285	Phf21a	PHF21A	51317	Chr11:45929319-46121434(-)	chr11:45950869-46142536(-)	11	45929319	45950869
11p	Ambra1	Ambra1	228361	Ambra1	AMBRA1	55626	Chr11:46396412-46594069(-)	chr11:46417961-46615573(-)	11	46396412	46417961
11p	Fnbp4	Fnbp4	55935	Fnbp4	FNBP4	23360	Chr11:47716510-47767478(-)	chr11:47738045-47788893(-)	11	47716510	47738045
11p	Ptprj	Ptprj	19271	Ptprj	PTPRJ	5795	Chr11:47980504-48170842(+)	chr11:48002110-48192391(+)	11	47980504	48002110
11q	Cpsf7	Cpsf7	269061	Cpsf7	CPSF7	79869	Chr11:61402648-61429992(-)	chr11:61170119-61197447(-)	11	61402648	61170119
11q	Sdhaf2	Sdhaf2	66072	Sdhaf2	SDHAF2	54949	Chr11:61430125-61446767(+)	chr11:61197596-61214239(+)	11	61430125	61197596
11q	Fads3	Fads3	60527	Fads3	FADS3	3995	Chr11:61873523-61892224(-)	chr11:61640997-61659017(-)	11	61873523	61640997
11q	Fth1	Fth1	14319	Fth1	FTH1	2495	Chr11:61964285-61967660(-)	chr11:61731756-61735106(-)	11	61964285	61731756
11q	Rtn3	Rtn3	20168	Rtn3	RTN3	10313	Chr11:63681315-63759891(+)	chr11:63448921-63527363(+)	11	63681315	63448921
11q	Mark2	Mark2	13728	Mark2	MARK2	2011	Chr11:63838928-63911020(+)	chr11:63606399-63678492(+)	11	63838928	63606399
11q	Fau	Fau	14109	Fau	FAU	2197	Chr11:65120627-65122200(-)	chr11:64888101-64889606(-)	11	65120627	64888101
11q	Pacs1	Pacs1	107975	Pacs1	PACS1	55690	Chr11:66070272-66244744(+)	NA	11	66070272	NA
11q	Ctsf	Ctsf	56464	Ctsf	CTSF	8722	Chr11:66563463-66568576(-)	chr11:66330934-66336077(-)	11	66563463	66330934
11q	Ccdc87	Ccdc87	399599	Ccdc87	CCDC87	55231	Chr11:66590169-66593083(-)	chr11:66357648-66360534(-)	11	66590169	66357648
11q	Ccs	Ccs	12460	Ccs	CCS	9973	Chr11:66593162-66606019(+)	chr11:66360655-66373490(+)	11	66593162	66360655
11q	Rbm4	Rbm4	19653	Rbm4	RBM4	5936	Chr11:66638617-66668385(+)	chr11:66406087-66435850(+)	11	66638617	66406087
11q	Rbm4b	Rbm4b	66704	Rbm4b	RBM4B	83759	Chr11:66664994-66677921(-)	chr11:66432469-66445358(-)	11	66664994	66432469
11q	Chka	Chka	12660	Chka	CHKA	1119	Chr11:68052859-68121391(-)	chr11:67820325-67888858(-)	11	68052859	67820325
11q	Saps3	Saps3	52036	Ppp6r3	PPP6R3	55291	Chr11:68460752-68615333(+)	NA	11	68460752	NA
11q	Fgf3	Fgf3	14174	Fgf3	FGF3	2248	Chr11:69809968-69819424(-)	chr11:69624735-69634184(-)	11	69809968	69624735
11q	Inppl1	Inppl1	16332	Inppl1	INPPL1	3636	Chr11:72223861-72239147(+)	chr11:71935810-71950188(+)	11	72223861	71935810
11q	Fchsd2	Fchsd2	207278	Fchsd2	FCHSD2	9873	Chr11:72836743-73142682(-)	chr11:72547789-72853363(-)	11	72836743	72547789
11q	Fam168a	Fam168a	319604	Fam168a	FAM168A	23201	Chr11:73400478-73598189(-)	chr11:73111531-73309157(-)	11	73400478	73111531
11q	Uvrag	Uvrag	78610	Uvrag	UVRAG	7405	Chr11:75814852-76144238(+)	chr11:75526254-75855276(+)	11	75814852	75526254
11q	Omp	Omp	18378	Omp	OMP	4975	Chr11:77102840-77103331(+)	chr11:76813885-76814377(+)	11	77102840	76813885
11q	Mir708	Mir708	735284	Mir708	MIR708	100126333	Chr11:79402022-79402109(-)	NA	11	79402022	NA
11q	Picalm	Picalm	233489	Picalm	PICALM	8301	Chr11:85957171-86069881(-)	chr11:85668218-85780902(-)	11	85957171	85668218
11q	Eed	Eed	13626	Eed	EED	8726	Chr11:86244384-86285420(+)	chr11:85955425-85989852(+)	11	86244384	85955425
11q	Tmem135	Tmem135	72759	Tmem135	TMEM135	65084	Chr11:87037844-87328834(+)	chr11:86748975-87039866(+)	11	87037844	86748975
12p	Erc1	Erc1	111173	Erc1	ERC1	23085	Chr12:990010-1495933(+)	chr12:1100388-1605099(+)	12	990010	1100388
12p	Ncapd2	Ncapd2	68298	Ncapd2	NCAPD2	9918	Chr12:6494132-6531966(+)	chr12:6603267-6641121(+)	12	6494132	6603267
12p	Etv6	Etv6	14011	Etv6	ETV6	2120	Chr12:11649601-11895402(+)	chr12:11802787-12048325(+)	12	11649601	11802787
12p	Aebp2	Aebp2	11569	Aebp2	AEBP2	121536	Chr12:19404101-19522239(+)	chr12:19592425-19675161(+)	12	19404101	19592425
12p	Kcnj8	Kcnj8	16523	Kcnj8	KCNJ8	3764	Chr12:21764955-21775593(-)	chr12:21917888-21927640(-)	12	21764955	21917888
12p	C2cd5	C2cd5	74741	C2cd5	C2CD5	9847	Chr12:22448546-22544546(-)	chr12:22601479-22697480(-)	12	22448546	22601479
12p	Kras	Kras	16653	Kras	KRAS	3845	Chr12:25204789-25252093(-)	chr12:25358179-25403863(-)	12	25204789	25358179
12p	Ints13	Ints13	71177	Ints13	INTS13	55726	Chr12:26905171-26938326(-)	chr12:27058115-27090914(-)	12	26905171	27058115
12p	Fgfr1op2	Fgfr1op2	67529	Fgfr1op2	FGFR1OP2	26127	Chr12:26938372-26966648(+)	chr12:27091304-27119581(+)	12	26938372	27091304
12p	Ppfibp1	Ppfibp1	67533	Ppfibp1	PPFIBP1	8496	Chr12:27524112-27695564(+)	chr12:27677138-27848497(+)	12	27524112	27677138
12p	Gm5887	Gm5887	545893	Mansc4	MANSC4	100287284	Chr12:27762427-27771582(-)	NA	12	27762427	NA
12q	Gxylt1	Gxylt1	223827	Gxylt1	GXYLT1	283464	Chr12:42081845-42144871(-)	chr12:42475647-42538676(-)	12	42081845	42475647
12q	Ano6	Ano6	105722	Ano6	ANO6	196527	Chr12:45215987-45440404(+)	chr12:45609877-45834187(+)	12	45215987	45609877
12q	Arid2	Arid2	77044	Arid2	ARID2	196528	Chr12:45729683-45908037(+)	chr12:46123488-46301820(+)	12	45729683	46123488
12q	Sfrs2ip	Sfrs2ip	72193	Scaf11	SCAF11	9169	Chr12:45919131-45990574(-)	NA	12	45919131	NA
12q	Arf3	Arf3	11842	Arf3	ARF3	377	Chr12:48928836-48957526(-)	chr12:49329505-49351270(-)	12	48928836	49329505
12q	Wnt1	Wnt1	22408	Wnt1	WNT1	7471	Chr12:48978453-48982613(+)	chr12:49372104-49376403(+)	12	48978453	49372104
12q	Prph	Prph	19132	Prph	PRPH	5630	chr12:49295147-49298684(+)	NA	12	49295147	NA
12q	Tmbim6	Tmbim6	110213	Tmbim6	TMBIM6	7009	Chr12:49741510-49764934(+)	chr12:50135339-50158717(+)	12	49741510	50135339
12q	Dip2b	Dip2b	239667	Dip2b	DIP2B	57609	Chr12:50504985-50748667(+)	chr12:50898767-51142440(+)	12	50504985	50898767
12q	Krt80	Krt80	74127	Krt80	KRT80	144501	Chr12:52168996-52192000(-)	chr12:52562779-52585798(-)	12	52168996	52562779
12q	Krt5	Krt5	110308	Krt5	KRT5	3852	Chr12:52514575-52520459(-)	chr12:52908358-52914178(-)	12	52514575	52908358
12q	Csad	Csad	246277	Csad	CSAD	51380	Chr12:53157663-53180909(-)	chr12:53551446-53574709(-)	12	53157663	53551446
12q	Sp1	Sp1	20683	Sp1	SP1	6667	Chr12:53380195-53416446(+)	chr12:53773959-53810226(+)	12	53380195	53773959
12q	Pcbp2	Pcbp2	18521	Pcbp2	PCBP2	5094	Chr12:53452102-53481162(+)	chr12:53845885-53874946(+)	12	53452102	53845885
12q	Atf7	Atf7	223922	Atf7	ATF7	11016	Chr12:53507856-53626415(-)	chr12:53901639-54020199(-)	12	53507856	53901639
12q	Itga5	Itga5	16402	Itga5	ITGA5	3678	Chr12:54395261-54419266(-)	chr12:54789044-54813050(-)	12	54395261	54789044
12q	Sarnp	Sarnp	66118	Sarnp	SARNP	84324	Chr12:55752463-55817756(-)	chr12:56146246-56211540(-)	12	55752463	56146246
12q	Rab5b	Rab5b	19344	Rab5b	RAB5B	5869	Chr12:55973913-55996683(+)	chr12:56367696-56390467(+)	12	55973913	56367696
12q	Obfc2b	Obfc2b	69917	Nabp2	NABP2	79035	Chr12:56224342-56229854(+)	NA	12	56224342	NA
12q	Baz2a	Baz2a	116848	Baz2a	BAZ2A	11176	Chr12:56595596-56636816(-)	chr12:56989379-57030143(-)	12	56595596	56989379
12q	Atp5b	Atp5b	11947	Atp5b	ATP5F1B	506	Chr12:56638175-56646068(-)	chr12:57031958-57039768(-)	12	56638175	57031958
12q	Stat6	Stat6	20852	Stat6	STAT6	6778	Chr12:57095404-57111433(-)	chr12:57489192-57505145(-)	12	57095404	57489192
12q	Ddit3	Ddit3	13198	Ddit3	DDIT3	1649	Chr12:57516588-57520517(-)	chr12:57910370-57914300(-)	12	57516588	57910370
12q	Ctdsp2	Ctdsp2	52468	Ctdsp2	CTDSP2	10106	Chr12:57819927-57846964(-)	chr12:58213709-58240512(-)	12	57819927	58213709
12q	Mir26a-2	Mir26a-2	723962	Mir26a-2	MIR26A2	407016	Chr12:57824609-57824692(-)	NA	12	57824609	NA
12q	Tbc1d30	Tbc1d30	74694	Tbc1d30	TBC1D30	23329	Chr12:64759489-64881022(+)	chr12:65153276-65274813(+)	12	64759489	65153276
12q	Cpsf6	Cpsf6	432508	Cpsf6	CPSF6	11052	Chr12:69239537-69274358(+)	chr12:69633348-69668138(+)	12	69239537	69633348
12q	Frs2	Frs2	327826	Frs2	FRS2	10818	Chr12:69470349-69579793(+)	chr12:69864167-69973571(+)	12	69470349	69864167
12q	Cnot2	Cnot2	72068	Cnot2	CNOT2	4848	Chr12:70242993-70354993(+)	chr12:70636809-70749037(+)	12	70242993	70636809
12q	Tbc1d15	Tbc1d15	66687	Tbc1d15	TBC1D15	64786	Chr12:71839707-71926849(+)	chr12:72233538-72321030(+)	12	71839707	72233538
12q	Nap1l1	Nap1l1	53605	Nap1l1	NAP1L1	4673	Chr12:76045383-76085033(-)	chr12:76430364-76478465(-)	12	76045383	76430364
12q	Atp2b1	Atp2b1	67972	Atp2b1	ATP2B1	490	Chr12:89588049-89709353(-)	chr12:89981825-90103143(-)	12	89588049	89981825
12q	Ccdc41	Ccdc41	77048	Cep83	CEP83	51134	Chr12:94306394-94460454(-)	NA	12	94306394	NA
12q	Ndufa12	Ndufa12	66414	Ndufa12	NDUFA12	55967	Chr12:94971328-95003713(-)	chr12:95365103-95397489(-)	12	94971328	95365103
12q	Elk3	Elk3	13713	Elk3	ELK3	2004	Chr12:96194382-96269835(+)	chr12:96588152-96663602(+)	12	96194382	96588152
12q	Cdk17	Cdk17	237459	Cdk17	CDK17	5128	Chr12:96278261-96400588(-)	chr12:96672038-96794217(-)	12	96278261	96672038
12q	Ankrd13a	Ankrd13a	68420	Ankrd13a	ANKRD13A	88455	Chr12:109999169-110039432(+)	chr12:110437234-110477568(+)	12	109999169	110437234
12q	Anapc7	Anapc7	56317	Anapc7	ANAPC7	51434	Chr12:110372900-110403730(-)	chr12:110810704-110841535(-)	12	110372900	110810704
12q	Adam1a	280668	280668	Adam1a	ADAM1A	8759	Chr12:111898513-111900641(+)	NA	12	111898513	NA
12q	Naa25	Naa25	231713	Naa25	NAA25	80018	Chr12:112026689-112109022(-)	chr12:112464492-112546587(-)	12	112026689	112464492
12q	Med13l	Med13l	76199	Med13l	MED13L	23389	Chr12:115958576-116277219(-)	chr12:116396380-116714991(-)	12	115958576	116396380
12q	Taok3	Taok3	330177	Taok3	TAOK3	51347	Chr12:118149801-118372950(-)	chr12:118587605-118810712(-)	12	118149801	118587605
12q	Pxn	Pxn	19303	Pxn	PXN	5829	Chr12:120210439-120265771(-)	chr12:120648241-120703574(-)	12	120210439	120648241
12q	Sppl3	Sppl3	74585	Sppl3	SPPL3	121665	Chr12:120762510-120904352(-)	chr12:121200312-121342161(-)	12	120762510	121200312
12q	Camkk2	Camkk2	207565	Camkk2	CAMKK2	10645	Chr12:121237692-121298308(-)	chr12:121675494-121736111(-)	12	121237692	121675494
12q	Rhof	Rhof	23912	Rhof	RHOF	54509	Chr12:121777754-121793688(-)	chr12:122215659-122231594(-)	12	121777754	122215659
12q	2810006K23Rik	2810006K23Rik	72650	2810006K23Rik	C12orf65	91574	Chr12:123233297-123257959(+)	chr12:123717982-123742507(+)	12	123233297	123717982
12q	Tctn2	Tctn2	67978	Tctn2	TCTN2	79867	Chr12:123671108-123708405(+)	chr12:124155659-124192944(+)	12	123671108	124155659
12q	Dnahc10	Dnahc10	56087	Dnah10	DNAH10	196385	Chr12:123762188-123935720(+)	NA	12	123762188	NA
12q	Slc15a4	Slc15a4	100561	Slc15a4	SLC15A4	121260	Chr12:128793194-128823996(-)	chr12:129277738-129308503(-)	12	128793194	129277738
12q	Stx2	Stx2	13852	Stx2	STX2	2054	Chr12:130789600-130839274(-)	chr12:131274144-131323795(-)	12	130789600	131274144
12q	Fbrsl1	Fbrsl1	381668	Fbrsl1	FBRSL1	57666	Chr12:132490440-132585188(+)	chr12:133066736-133161773(+)	12	132490440	133066736
13q	Mphosph8	Mphosph8	75339	Mphosph8	MPHOSPH8	54737	Chr13:19633647-19673459(+)	chr13:20207798-20247581(+)	13	19633647	20207798
13q	Zmym2	Zmym2	76007	Zmym2	ZMYM2	7750	Chr13:19957412-20091845(+)	chr13:20531545-20665986(+)	13	19957412	20531545
13q	Lats2	Lats2	50523	Lats2	LATS2	26524	Chr13:20973036-21061586(-)	NA	13	20973036	NA
13q	Spata13	Spata13	219140	Spata13	SPATA13	221178	Chr13:23979626-24307074(+)	chr13:24553940-24881212(+)	13	23979626	24553940
13q	Flt3	Flt3	14255	Flt3	FLT3	2322	Chr13:28003274-28100592(-)	chr13:28577410-28674729(-)	13	28003274	28577410
13q	Pan3	Pan3	72587	Pan3	PAN3	255967	Chr13:28138079-28295338(+)	chr13:28712681-28869471(+)	13	28138079	28712681
13q	Pds5b	Pds5b	100710	Pds5b	PDS5B	23047	Chr13:32586427-32778020(+)	chr13:33160588-33352157(+)	13	32586427	33160588
13q	Foxo1	Foxo1	56458	Foxo1	FOXO1	2308	Chr13:40555664-40666597(-)	chr13:41129803-41240778(-)	13	40555664	41129803
13q	Elf1	Elf1	13709	Elf1	ELF1	1997	Chr13:40931919-41061414(-)	chr13:41506054-41635522(-)	13	40931919	41506054
13q	Wbp4	Wbp4	22380	Wbp4	WBP4	11193	Chr13:41061561-41084006(+)	chr13:41635644-41658142(+)	13	41061561	41635644
13q	Akap11	Akap11	219181	Akap11	AKAP11	11215	Chr13:42271470-42323267(+)	chr13:42846287-42897397(+)	13	42271470	42846287
13q	Serp2	Serp2	72661	Serp2	SERP2	387923	Chr13:44373842-44397714(+)	chr13:44947785-44971850(+)	13	44373842	44947785
13q	Nufip1	Nufip1	27275	Nufip1	NUFIP1	26747	Chr13:44939249-44989478(-)	chr13:45513383-45563606(-)	13	44939249	45513383
13q	Gtf2f2	Gtf2f2	68705	Gtf2f2	GTF2F2	2963	Chr13:45119830-45284105(+)	chr13:45694644-45859027(+)	13	45119830	45694644
13q	Lrch1	Lrch1	380916	Lrch1	LRCH1	23143	Chr13:46553138-46753041(+)	chr13:47127304-47327175(+)	13	46553138	47127304
13q	Itm2b	Itm2b	16432	Itm2b	ITM2B	9445	Chr13:48233138-48262096(+)	chr13:48807341-48844490(+)	13	48233138	48807341
13q	Cab39l	Cab39l	69008	Cab39l	CAB39L	81617	Chr13:49308628-49444346(-)	chr13:49882785-50018200(-)	13	49308628	49882785
13q	Lect1	Lect1	16840	Cnmd	CNMD	11061	Chr13:52703266-52739820(-)	NA	13	52703266	NA
13q	Dis3	Dis3	72662	Dis3	DIS3	22894	Chr13:72755402-72782128(-)	chr13:73326307-73356038(-)	13	72755402	73326307
13q	Pou4f1	Pou4f1	18996	Pou4f1	POU4F1	5457	Chr13:78599092-78603560(-)	chr13:79172500-79177687(-)	13	78599092	79172500
13q	Rbm26	Rbm26	74213	Rbm26	RBM26	64062	Chr13:79311827-79406265(-)	chr13:79893002-79980390(-)	13	79311827	79893002
13q	Gpr180	Gpr180	58245	Gpr180	GPR180	160897	Chr13:94601850-94634645(+)	chr13:95254110-95286915(+)	13	94601850	95254110
13q	Mbnl2	Mbnl2	105559	Mbnl2	MBNL2	10150	Chr13:97141780-97394120(+)	chr13:97874542-98046374(+)	13	97141780	97874542
13q	Stk24	Stk24	223255	Stk24	STK24	8428	Chr13:98450199-98577151(-)	chr13:99102452-99229405(-)	13	98450199	99102452
13q	Tm9sf2	Tm9sf2	68059	Tm9sf2	TM9SF2	9375	Chr13:99501374-99564048(+)	chr13:100153725-100216302(+)	13	99501374	100153725
13q	Kdelc1	Kdelc1	72050	Poglut2	POGLUT2	79070	Chr13:102784281-102798976(-)	NA	13	102784281	NA
13q	Bivm	Bivm	246229	Bivm	BIVM	54841	Chr13:102799049-102841538(+)	chr13:103451468-103493883(+)	13	102799049	103451468
13q	Efnb2	Efnb2	13642	Efnb2	EFNB2	1948	Chr13:106489731-106535040(-)	chr13:107142078-107187388(-)	13	106489731	107142078
13q	Lig4	Lig4	319583	Lig4	LIG4	3981	Chr13:108207442-108218368(-)	chr13:108859790-108870697(-)	13	108207442	108859790
13q	Cdc16	Cdc16	69957	Cdc16	CDC16	8881	Chr13:114234845-114272675(+)	chr13:115000319-115038201(+)	13	114234845	115000319
13q	Upf3a	Upf3a	67031	Upf3a	UPF3A	65110	Chr13:114281584-114305817(+)	chr13:115047075-115071291(+)	13	114281584	115047075
14q	Supt16h	Supt16h	114741	Supt16	SUPT16H	11198	Chr14:21351476-21384019(-)	NA	14	21351476	NA
14q	Mmp14	Mmp14	17387	Mmp14	MMP14	4323	Chr14:22836533-22847600(+)	chr14:23305793-23316967(+)	14	22836533	23305793
14q	Mdp1	Mdp1	67881	Mdp1	MDP1	145553	Chr14:24213937-24216070(-)	chr14:24683142-24685276(-)	14	24213937	24683142
14q	Nedd8	Nedd8	18002	Nedd8	NEDD8	4738	Chr14:24216851-24232370(-)	chr14:24686062-24701573(-)	14	24216851	24686062
14q	Gmpr2	Gmpr2	105446	Gmpr2	GMPR2	51292	Chr14:24232417-24239242(+)	chr14:24701827-24708447(+)	14	24232417	24701827
14q	Psmc6	Psmc6	67089	Psmc6	PSMC6	5706	Chr14:52707163-52727998(+)	chr14:53173917-53195308(+)	14	52707163	53173917
14q	Styx	Styx	56291	Styx	STYX	6815	Chr14:52730159-52774989(+)	chr14:53196883-53241705(+)	14	52730159	53196883
14q	Ktn1	Ktn1	16709	Ktn1	KTN1	3895	Chr14:55580207-55684584(+)	chr14:56046924-56151302(+)	14	55580207	56046924
15q	Atp10a	Atp10a	11982	Atp10a	ATP10A	57194	Chr15:25672241-25865144(-)	chr15:25923859-26108349(-)	15	25672241	25923859
15q	Herc2	Herc2	15204	Herc2	HERC2	8924	Chr15:28111037-28322173(-)	chr15:28356182-28567298(-)	15	28111037	28356182
15q	Spred1	Spred1	114715	Spred1	SPRED1	161742	Chr15:38252087-38357249(+)	chr15:38545036-38649450(+)	15	38252087	38545036
15q	Itpka	Itpka	228550	Itpka	ITPKA	3706	Chr15:41493858-41503559(+)	chr15:41786071-41795749(+)	15	41493858	41786071
15q	Mga	Mga	29808	Mga	MGA	23269	Chr15:41621139-41769943(+)	chr15:41952609-42062141(+)	15	41621139	41952609
15q	Trp53bp1	Trp53bp1	27223	Trp53bp1	TP53BP1	7158	Chr15:43403064-43510509(-)	chr15:43695258-43802838(-)	15	43403064	43695258
15q	Ctdspl2	Ctdspl2	329506	Ctdspl2	CTDSPL2	51496	Chr15:44427329-44527774(+)	chr15:44719826-44821236(+)	15	44427329	44719826
15q	Mesdc2	Mesdc2	67943	Mesd	MESD	23184	Chr15:80946289-80989819(-)	NA	15	80946289	NA
15q	Stard5	Stard5	170460	Stard5	STARD5	80765	Chr15:81312666-81324183(-)	chr15:81601393-81616482(-)	15	81312666	81601393
15q	Btbd1	Btbd1	83962	Btbd1	BTBD1	53339	Chr15:83016423-83067434(-)	chr15:83685180-83736004(-)	15	83016423	83685180
15q	Bnc1	Bnc1	12173	Bnc1	BNC1	646	Chr15:83255884-83284716(-)	chr15:83924636-83953416(-)	15	83255884	83924636
15q	Zfp592	Zfp592	233410	Zfp592	ZNF592	9640	Chr15:84748556-84806432(+)	chr15:85291822-85349676(+)	15	84748556	85291822
15q	Akap13	Akap13	75547	Akap13	AKAP13	11214	Chr15:85380616-85749358(+)	chr15:85923833-86292589(+)	15	85380616	85923833
15q	Crtc3	Crtc3	70461	Crtc3	CRTC3	64784	Chr15:90529886-90645345(+)	chr15:91073154-91188577(+)	15	90529886	91073154
15q	Chd2	Chd2	244059	Chd2	CHD2	1106	Chr15:92900321-93028007(+)	chr15:93443553-93571226(+)	15	92900321	93443553
15q	Synm	Synm	233335	Synm	SYNM	23336	Chr15:99105069-99136586(+)	chr15:99645285-99675798(+)	15	99105069	99645285
15q	H47	H47	109815	Selenos	SELENOS	55829	Chr15:101270809-101277485(-)	NA	15	101270809	NA
16p	Axin1	Axin1	12005	Axin1	AXIN1	8312	Chr16:287440-355226(-)	chr16:337439-402723(-)	16	287440	337439
16p	Solh	Solh	50817	Capn15	CAPN15	6650	Chr16:527712-554636(+)	NA	16	527712	NA
16p	Tmem204	Tmem204	407831	Tmem204	TMEM204	79652	Chr16:1528741-1555580(+)	chr16:1578678-1605569(+)	16	1528741	1578678
16p	Srrm2	Srrm2	75956	Srrm2	SRRM2	23524	Chr16:2752329-2771412(+)	chr16:2802638-2821413(+)	16	2752329	2802638
16p	Nlrc3	Nlrc3	268857	Nlrc3	NLRC3	197358	Chr16:3538272-3578373(-)	chr16:3589035-3627404(-)	16	3538272	3589035
16p	Crebbp	Crebbp	12914	Crebbp	CREBBP	1387	Chr16:3725054-3880727(-)	chr16:3775055-3930714(-)	16	3725054	3775055
16p	Coro7	Coro7	78885	Coro7	CORO7	79585	Chr16:4354542-4416961(-)	chr16:4404542-4466597(-)	16	4354542	4404542
16p	Dnaja3	Dnaja3	83945	Dnaja3	DNAJA3	9093	Chr16:4425805-4456775(+)	chr16:4475805-4506775(+)	16	4425805	4475805
16p	Hmox2	Hmox2	15369	Hmox2	HMOX2	3163	Chr16:4474697-4510347(+)	chr16:4524703-4560348(+)	16	4474697	4524703
16p	Mgrn1	Mgrn1	17237	Mgrn1	MGRN1	23295	Chr16:4616493-4690974(+)	chr16:4674824-4740975(+)	16	4616493	4674824
16p	Rsl1d1	Rsl1d1	66409	Rsl1d1	RSL1D1	26156	Chr16:11834196-11851585(-)	chr16:11927706-11945399(-)	16	11834196	11927706
16p	Gspt1	Gspt1	14852	Gspt1	GSPT1	2935	Chr16:11868128-11916662(-)	chr16:11961984-12010511(-)	16	11868128	11961984
16p	Cpped1	Cpped1	223978	Cpped1	CPPED1	55313	Chr16:12659799-12803887(-)	chr16:12753655-12897744(-)	16	12659799	12753655
16p	Mir365-1	Mir365-1	723899	Mir365-1	MIR365A	100126355	Chr16:14309285-14309371(+)	NA	16	14309285	NA
16p	Bfar	Bfar	67118	Bfar	BFAR	51283	Chr16:14632811-14669236(+)	chr16:14726807-14763093(+)	16	14632811	14726807
16p	Pdxdc1	Pdxdc1	94184	Pdxdc1	PDXDC1	23042	Chr16:14974591-15139410(+)	chr16:15068591-15233267(+)	16	14974591	15068591
16p	Vps35l	Vps35l	71517	Vps35l	VPS35L	57020	Chr16:19555415-19701163(+)	chr16:19567024-19712485(+)	16	19555415	19567024
16p	Tnrc6a	Tnrc6a	233833	Tnrc6a	TNRC6A	27327	Chr16:24610260-24826227(+)	chr16:24621525-24837537(+)	16	24610260	24621525
16p	Xpo6	Xpo6	74204	Xpo6	XPO6	23214	Chr16:28097976-28211918(-)	chr16:28109297-28223286(-)	16	28097976	28109297
16p	Ccdc101	Ccdc101	75565	Sgf29	SGF29	112869	Chr16:28553920-28591790(+)	NA	16	28553920	NA
16q	Orc6l	Orc6l	56452	Orc6	ORC6	23594	Chr16:46689659-46698394(+)	NA	16	46689659	NA
16q	Gpt2	Gpt2	108682	Gpt2	GPT2	84706	Chr16:46884380-46931297(+)	chr16:46918273-46965201(+)	16	46884380	46918273
16q	Lonp2	Lonp2	66887	Lonp2	LONP2	83752	Chr16:48244167-48353979(+)	chr16:48278210-48396914(+)	16	48244167	48278210
16q	Siah1a	Siah1a	20437	Siah1a	SIAH1	6477	Chr16:48360531-48448440(-)	chr16:48394446-48419324(-)	16	48360531	48394446
16q	N4bp1	N4bp1	80750	N4bp1	N4BP1	9683	Chr16:48538726-48610214(-)	chr16:48572636-48644091(-)	16	48538726	48572636
16q	Cyld	Cyld	74256	Cyld	CYLD	1540	Chr16:50742026-50801935(+)	chr16:50775960-50835846(+)	16	50742026	50775960
16q	Nudt21	Nudt21	68219	Nudt21	NUDT21	11051	Chr16:56429136-56451349(-)	chr16:56463044-56485244(-)	16	56429136	56463044
16q	Ciapin1	Ciapin1	109006	Ciapin1	CIAPIN1	57019	Chr16:57428169-57447528(-)	chr16:57462080-57481440(-)	16	57428169	57462080
16q	Coq9	Coq9	67914	Coq9	COQ9	57017	Chr16:57447425-57461275(+)	chr16:57481390-57495182(+)	16	57447425	57481390
16q	Gpr114	Gpr114	382045	Adgrg5	ADGRG5	221188	Chr16:57542643-57577188(+)	NA	16	57542643	NA
16q	Cnot1	Cnot1	234594	Cnot1	CNOT1	23019	Chr16:58519946-58629886(-)	chr16:58553854-58663730(-)	16	58519946	58553854
16q	Nae1	Nae1	234664	Nae1	NAE1	8883	Chr16:66802878-66830977(-)	chr16:66836780-66864879(-)	16	66802878	66836780
16q	Cbfb	Cbfb	12400	Cbfb	CBFB	865	Chr16:67029147-67101058(+)	chr16:67063051-67134958(+)	16	67029147	67063051
16q	Tmco7	Tmco7	272538	Tango6	TANGO6	79613	Chr16:68843531-69085182(+)	NA	16	68843531	NA
16q	Cyb5b	Cyb5b	66427	Cyb5b	CYB5B	80777	Chr16:69424595-69466264(+)	chr16:69458497-69500167(+)	16	69424595	69458497
16q	Nfat5	Nfat5	54446	Nfat5	NFAT5	10725	Chr16:69565952-69704666(+)	chr16:69599868-69738557(+)	16	69565952	69599868
16q	Znrf1	Znrf1	170737	Znrf1	ZNRF1	84937	Chr16:74999017-75110994(+)	chr16:75032921-75144892(+)	16	74999017	75032921
16q	Cmip	Cmip	74440	Cmip	CMIP	80790	Chr16:81445170-81711762(+)	chr16:81478774-81745367(+)	16	81445170	81478774
16q	Crispld2	Crispld2	78892	Crispld2	CRISPLD2	83716	Chr16:84819981-84909510(+)	chr16:84853590-84943114(+)	16	84819981	84853590
16q	Zcchc14	Zcchc14	142682	Zcchc14	ZCCHC14	23174	Chr16:87406246-87492948(-)	chr16:87439851-87525460(-)	16	87406246	87439851
16q	Ankrd11	Ankrd11	77087	Ankrd11	ANKRD11	29123	Chr16:89267619-89490561(-)	chr16:89334039-89556969(-)	16	89267619	89334039
16q	Gas8	Gas8	104346	Gas8	GAS8	2622	Chr16:90019629-90044971(+)	chr16:90086036-90111379(+)	16	90019629	90086036
17p	Ywhae	Ywhae	22627	Ywhae	YWHAE	7531	Chr17:1344490-1400375(-)	chr17:1247568-1303556(-)	17	1344490	1247568
17p	Smg6	Smg6	103677	Smg6	SMG6	23293	Chr17:2059839-2303836(-)	chr17:1963132-2207079(-)	17	2059839	1963132
17p	Srr	Srr	27364	Srr	SRR	63826	Chr17:2303371-2325267(+)	chr17:2207236-2228558(+)	17	2303371	2207236
17p	Pafah1b1	Pafah1b1	18472	Pafah1b1	PAFAH1B1	5048	Chr17:2593210-2685617(+)	chr17:2496947-2588909(+)	17	2593210	2496947
17p	Spns2	Spns2	216892	Spns2	SPNS2	124976	Chr17:4498834-4539933(+)	chr17:4402175-4442330(+)	17	4498834	4402175
17p	Pld2	Pld2	18806	Pld2	PLD2	5338	Chr17:4807101-4823432(+)	chr17:4710446-4726725(+)	17	4807101	4710446
17p	Rabep1	Rabep1	54189	Rabep1	RABEP1	9135	Chr17:5282263-5386340(+)	chr17:5185578-5289659(+)	17	5282263	5185578
17p	Wrap53	Wrap53	216853	Wrap53	WRAP53	55135	Chr17:7686071-7703502(+)	chr17:7589388-7606820(+)	17	7686071	7589388
17p	Ndel1	Ndel1	83431	Ndel1	NDEL1	81565	Chr17:8435852-8472744(+)	chr17:8339201-8371481(+)	17	8435852	8339201
17p	Myh1	Myh1	17879	Myh1	MYH1	4619	Chr17:10492307-10518719(-)	chr17:10395625-10421859(-)	17	10492307	10395625
17p	Myh2	Myh2	17882	Myh2	MYH2	4620	Chr17:10521148-10549700(-)	chr17:10424464-10452975(-)	17	10521148	10424464
17p	Map2k4	Map2k4	26398	Map2k4	MAP2K4	6416	Chr17:12020818-12143831(+)	chr17:11924193-12047143(+)	17	12020818	11924193
17p	Ncor1	Ncor1	20185	Ncor1	NCOR1	9611	Chr17:16030094-16216746(-)	chr17:15932470-16118848(-)	17	16030094	15932470
17p	Cops3	Cops3	26572	Cops3	COPS3	8533	Chr17:17246624-17281303(-)	chr17:17149929-17184617(-)	17	17246624	17149929
17p	Rai1	Rai1	19377	Rai1	RAI1	10743	Chr17:17681376-17811453(+)	chr17:17584771-17714765(+)	17	17681376	17584771
17q	Tmem97	Tmem97	69071	Tmem97	TMEM97	27346	Chr17:28319041-28328685(+)	chr17:26646225-26655711(+)	17	28319041	26646225
17q	Poldip2	Poldip2	67811	Poldip2	POLDIP2	26073	Chr17:28346628-28357589(-)	chr17:26673653-26684612(-)	17	28346628	26673653
17q	Taok1	Taok1	216965	Taok1	TAOK1	57551	Chr17:29390925-29551904(+)	chr17:27717942-27878921(+)	17	29390925	27717942
17q	Slc6a4	Slc6a4	15567	Slc6a4	SLC6A4	6532	Chr17:30194319-30235968(-)	chr17:28521336-28562715(-)	17	30194319	28521336
17q	Nf1	Nf1	18015	Nf1	NF1	4763	Chr17:31094927-31377677(+)	chr17:29421944-29704695(+)	17	31094927	29421944
17q	Evi2b	Evi2b	216984	Evi2b	EVI2B	2124	Chr17:31303766-31314149(-)	chr17:29630787-29641072(-)	17	31303766	29630787
17q	Mir365-2	Mir365-2	723853	Mir365-2	MIR365B	100126356	Chr17:31575411-31575521(+)	NA	17	31575411	NA
17q	Psmd11	Psmd11	69077	Psmd11	PSMD11	5717	Chr17:32444463-32483319(+)	chr17:30771527-30810337(+)	17	32444463	30771527
17q	Erbb2	Erbb2	13866	Erbb2	ERBB2	2064	Chr17:39688084-39728662(+)	chr17:37844336-37884915(+)	17	39688084	37844336
17q	Rapgefl1	Rapgefl1	268480	Rapgefl1	RAPGEFL1	51195	Chr17:40177010-40195656(+)	chr17:38333262-38351908(+)	17	40177010	38333262
17q	Igfbp4	Igfbp4	16010	Igfbp4	IGFBP4	3487	Chr17:40443424-40457730(+)	chr17:38599701-38613977(+)	17	40443424	38599701
17q	Jup	Jup	16480	Jup	JUP	3728	Chr17:41754607-41786853(-)	chr17:39910858-39943020(-)	17	41754607	39910858
17q	Kat2a	Kat2a	14534	Kat2a	KAT2A	2648	Chr17:42113111-42121367(-)	NA	17	42113111	NA
17q	Stat5b	Stat5b	20851	Stat5b	STAT5B	6777	Chr17:42199177-42276707(-)	NA	17	42199177	NA
17q	Stat5a	Stat5a	20850	Stat5a	STAT5A	6776	Chr17:42287547-42311943(+)	NA	17	42287547	NA
17q	Wnk4	Wnk4	69847	Wnk4	WNK4	65266	Chr17:42779701-42797066(+)	chr17:40932627-40949084(+)	17	42779701	40932627
17q	Cntd1	Cntd1	68107	Cntd1	CNTD1	124817	Chr17:42798667-42811587(+)	chr17:40950878-40963605(+)	17	42798667	40950878
17q	Aarsd1	Aarsd1	69684	Aarsd1	AARSD1	80755	Chr17:42950526-42964498(-)	chr17:41102542-41116471(-)	17	42950526	41102542
17q	Ptges3l	Ptges3l	73635	Ptges3l	PTGES3L	100885848	Chr17:42968088-42980528(-)	chr17:41120104-41132545(-)	17	42968088	41120104
17q	Rundc1	Rundc1	217201	Rundc1	RUNDC1	146923	Chr17:42980510-42993692(+)	chr17:41132581-41147159(+)	17	42980510	41132581
17q	G6pc3	G6pc3	68401	G6pc3	G6PC3	92579	Chr17:44070700-44076344(+)	chr17:42148097-42153712(+)	17	44070700	42148097
17q	Gpatch8	Gpatch8	237943	Gpatch8	GPATCH8	23131	Chr17:44395277-44503602(-)	chr17:42472644-42580774(-)	17	44395277	42472644
17q	Map3k14	Map3k14	53859	Map3k14	MAP3K14	9020	Chr17:45263119-45317064(-)	chr17:43340485-43394386(-)	17	45263119	43340485
17q	Kansl1	Kansl1	76719	Kansl1	KANSL1	284058	Chr17:46029916-46225374(-)	chr17:44107281-44302740(-)	17	46029916	44107281
17q	Nsf	Nsf	18195	Nsf	NSF	4905	Chr17:46590669-46757464(+)	chr17_ctg5_hap1:266211-380618(-)	17	46590669	266211
17q	Gosr2	Gosr2	56494	Gosr2	GOSR2	9570	Chr17:46923086-46975519(+)	chr17:45000482-45044366(+)	17	46923086	45000482
17q	Npepps	Npepps	19155	Npepps	NPEPPS	9520	Chr17:47522950-47623276(+)	chr17:45600298-45700642(+)	17	47522950	45600298
17q	Kpnb1	Kpnb1	16211	Kpnb1	KPNB1	3837	Chr17:47649838-47683638(+)	chr17:45727284-45762871(+)	17	47649838	45727284
17q	Ngfr	Ngfr	18053	Ngfr	NGFR	4804	Chr17:49495293-49515020(+)	chr17:47572654-47592367(+)	17	49495293	47572654
17q	Pdk2	Pdk2	18604	Pdk2	PDK2	5164	Chr17:50094737-50111369(+)	chr17:48172100-48189516(+)	17	50094737	48172100
17q	Luc7l3	Luc7l3	67684	Luc7l3	LUC7L3	51747	Chr17:50719565-50754269(+)	chr17:48796925-48833576(+)	17	50719565	48796925
17q	Spag9	Spag9	70834	Spag9	SPAG9	9043	Chr17:50962174-51120865(-)	chr17:49039534-49198229(-)	17	50962174	49039534
17q	Mbtd1	Mbtd1	103537	Mbtd1	MBTD1	54799	Chr17:51177419-51260511(-)	chr17:49254785-49337410(-)	17	51177419	49254785
17q	Cuedc1	Cuedc1	103841	Cuedc1	CUEDC1	404093	Chr17:57861243-57955323(-)	chr17:55938603-56032773(-)	17	57861243	55938603
17q	Bzrap1	Bzrap1	207777	Tspoap1	TSPOAP1	9256	Chr17:58301231-58328795(-)	NA	17	58301231	NA
17q	Rnf43	Rnf43	207742	Rnf43	RNF43	54894	Chr17:58352500-58418895(-)	chr17:56429860-56494943(-)	17	58352500	56429860
17q	Med13	Med13	327987	Med13	MED13	9969	Chr17:61942605-62065983(-)	chr17:60019965-60142639(-)	17	61942605	60019965
17q	Tlk2	Tlk2	24086	Tlk2	TLK2	11011	Chr17:62477481-62615481(+)	chr17:60556478-60692841(+)	17	62477481	60556478
17q	Map3k3	Map3k3	26406	Map3k3	MAP3K3	4215	Chr17:63622209-63696310(+)	chr17:61699776-61773665(+)	17	63622209	61699776
17q	Ern1	Ern1	78943	Ern1	ERN1	2081	Chr17:64039142-64130819(-)	chr17:62116501-62207504(-)	17	64039142	62116501
17q	Smurf2	Smurf2	66313	Smurf2	SMURF2	64750	Chr17:64542282-64662268(-)	chr17:62538399-62658425(-)	17	64542282	62538399
17q	Gna13	Gna13	14674	Gna13	GNA13	10672	Chr17:65009289-65056802(-)	chr17:63005406-63052858(-)	17	65009289	63005406
17q	Pitpnc1	Pitpnc1	71795	Pitpnc1	PITPNC1	26207	Chr17:67377281-67697263(+)	chr17:65373396-65693372(+)	17	67377281	65373396
17q	Bptf	Bptf	207165	Bptf	BPTF	2186	Chr17:67825517-67984378(+)	chr17:65821618-65980494(+)	17	67825517	65821618
17q	Prkar1a	Prkar1a	19084	Prkar1a	PRKAR1A	5573	Chr17:68413623-68551316(+)	chr17:66409763-66547457(+)	17	68413623	66409763
17q	D11Wsu99e/47e (Fam104a)	D11Wsu99e	28081	Fam104a	FAM104A	84923	Chr17:73207353-73232394(-)	NA	17	73207353	NA
17q	Cd300c2	Cd300c2	140497	Cd300c2	CD300C	10871	Chr17:74534359-74546171(-)	chr17:72537211-72542254(-)	17	74534359	72537211
17q	Grb2	Grb2	14784	Grb2	GRB2	2885	Chr17:75318076-75405709(-)	chr17:73314156-73401790(-)	17	75318076	73314156
17q	Acox1	Acox1	11430	Acox1	ACOX1	51	Chr17:75941507-75979434(-)	chr17:73937591-73975247(-)	17	75941507	73937591
17q	Sec14l1	Sec14l1	74136	Sec14l1	SEC14L1	6397	Chr17:77088643-77217101(+)	chr17:75084766-75213181(+)	17	77088643	75084766
17q	Sept9	Sept9	53860	Sept9	SEPTIN9	10801	Chr17:77281410-77500596(+)	chr17:75277580-75496678(+)	17	77281410	75277580
17q	Chmp6	Chmp6	208092	Chmp6	CHMP6	79643	Chr17:80991841-81000133(+)	chr17:78965640-78973933(+)	17	80991841	78965640
17q	Slc38a10	Slc38a10	72055	Slc38a10	SLC38A10	124565	Chr17:81244811-81295433(-)	chr17:79218610-79269107(-)	17	81244811	79218610
17q	Nploc4	Nploc4	217365	Nploc4	NPLOC4	55666	Chr17:81556885-81637153(-)	chr17:79523910-79604138(-)	17	81556885	79523910
17q	Tspan10	Tspan10	208634	Tspan10	TSPAN10	83882	Chr17:81637171-81648755(+)	chr17:79604196-79615785(+)	17	81637171	79604196
17q	Foxk2	Foxk2	68837	Foxk2	FOXK2	3607	Chr17:82519718-82604607(+)	chr17:80477607-80562478(+)	17	82519718	80477607
17q	Wdr45l	Wdr45l	66840	Wdr45b	WDR45B	56270	Chr17:82614562-82648444(-)	NA	17	82614562	NA
18p	Ankrd12	Ankrd12	106585	Ankrd12	ANKRD12	23253	Chr18:9136753-9285985(+)	chr18:9136778-9285983(+)	18	9136753	9136778
18p	Rnmt	Rnmt	67897	Rnmt	RNMT	8731	Chr18:13726647-13764556(+)	chr18:13726671-13764555(+)	18	13726647	13726671
18q	Rock1	Rock1	19877	Rock1	ROCK1	6093	Chr18:20949740-21111851(-)	chr18:18526866-18691774(-)	18	20949740	18526866
18q	Mib1	Mib1	225164	Mib1	MIB1	57534	Chr18:21740793-21870957(+)	chr18:19321289-19450918(+)	18	21740793	19321289
18q	Rnf138	Rnf138	56515	Rnf138	RNF138	51444	Chr18:32091855-32131561(+)	chr18:29671836-29711524(+)	18	32091855	29671836
18q	Mapre2	Mapre2	212307	Mapre2	MAPRE2	10982	Chr18:34976928-35143470(+)	chr18:32556891-32723432(+)	18	34976928	32556891
18q	Galnt1	Galnt1	14423	Galnt1	GALNT1	2589	Chr18:35581066-35711834(+)	chr18:33234532-33291798(+)	18	35581066	33234532
18q	Ark2N	Ark2N	212163	8030462N17Rik	C18orf25	147339	Chr18:46173553-46266992(+)	NA	18	46174022	NA
18q	Hdhd2	Hdhd2	76987	Hdhd2	HDHD2	84064	Chr18:47107410-47150500(-)	NA	18	47107410	NA
18q	Smad2	Smad2	17126	Smad2	SMAD2	4087	Chr18:47833095-47931193(-)	chr18:45335327-45457517(-)	18	47833095	45335327
18q	Smad7	Smad7	17131	Smad7	SMAD7	4092	chr18:48919853-48950711(-)	NA	18	48919853	NA
18q	Acaa2	Acaa2	52538	Acaa2	ACAA2	10449	Chr18:49783504-49813881(-)	chr18:47308533-47339903(-)	18	49783504	47308533
18q	Smad4	Smad4	17128	Smad4	SMAD4	4089	Chr18:51030213-51085042(+)	chr18:48556582-48611411(+)	18	51030213	48556582
18q	Mbd2	Mbd2	17191	Mbd2	MBD2	8932	Chr18:54151601-54224788(-)	chr18:51677977-51751039(-)	18	54151601	51677977
18q	Lman1	Lman1	70361	Lman1	LMAN1	3998	Chr18:59327823-59359276(-)	chr18:56995055-57026497(-)	18	59327823	56995055
18q	Relch	Relch	227446	Relch	RELCH	57614	Chr18:62187244-62307122(+)	chr18:59854487-59977481(+)	18	62187244	59854487
18q	Vps4b	Vps4b	20479	Vps4b	VPS4B	9525	Chr18:63389190-63422519(-)	chr18:61056424-61089709(-)	18	63389190	61056424
18q	Zfp407	Zfp407	240476	Zfp407	ZNF407	55628	Chr18:74597735-75065672(+)	chr18:72342918-72777628(+)	18	74597735	72342918
18q	Zfp516	Zfp516	329003	Zfp516	ZNF516	9658	Chr18:76357682-76495255(-)	chr18:74069636-74207198(-)	18	76357682	74069636
18q	Atp9b	Atp9b	50771	Atp9b	ATP9B	374868	Chr18:79069275-79378391(+)	chr18:76829393-77138282(+)	18	79069275	76829393
18q	Ctdp1	Ctdp1	67655	Ctdp1	CTDP1	9150	Chr18:79679801-79754510(+)	chr18:77439800-77516625(+)	18	79679801	77439800
19p	Sf3a2	Sf3a2	20222	Sf3a2	SF3A2	8175	Chr19:2236817-2248679(+)	chr19:2236822-2248654(+)	19	2236817	2236822
19p	Gng7	Gng7	14708	Gng7	GNG7	2788	Chr19:2511219-2702748(-)	chr19:2511216-2702692(-)	19	2511219	2511216
19p	Apba3	Apba3	57267	Apba3	APBA3	9546	Chr19:3750773-3761697(-)	chr19:3750769-3761690(-)	19	3750773	3750769
19p	Matk	Matk	17179	Matk	MATK	4145	Chr19:3777969-3801812(-)	chr19:3777970-3801797(-)	19	3777969	3777970
19p	Creb3l3	Creb3l3	208677	Creb3l3	CREB3L3	84699	Chr19:4153601-4173054(+)	chr19:4153627-4173051(+)	19	4153601	4153627
19p	Dpp9	Dpp9	224897	Dpp9	DPP9	91039	Chr19:4675226-4723843(-)	chr19:4675238-4723854(-)	19	4675226	4675238
19p	Safb2	Safb2	224902	Safb2	SAFB2	9667	Chr19:5586993-5622927(-)	chr19:5587009-5622787(-)	19	5586993	5587009
19p	Khsrp	Khsrp	16549	Khsrp	KHSRP	8570	Chr19:6413104-6424811(-)	chr19:6413112-6424822(-)	19	6413104	6413112
19p	Pnpla6	Pnpla6	50767	Pnpla6	PNPLA6	10908	Chr19:7534152-7561767(+)	chr19:7599049-7626653(+)	19	7534152	7599049
19p	Angptl4	Angptl4	57875	Angptl4	ANGPTL4	51129	Chr19:8364127-8374375(+)	chr19:8429038-8439254(+)	19	8364127	8429038
19p	Hnrnpm	Hnrnpm	76936	Hnrnpm	HNRNPM	4670	Chr19:8444975-8489112(+)	NA	19	8444975	NA
19p	Brd4	Brd4	57261	Brd4	BRD4	23476	Chr19:15236836-15332543(-)	chr19:15348300-15443350(-)	19	15236836	15348300
19p	Eps15l1	Eps15l1	13859	Eps15l1	EPS15L1	58513	Chr19:16355244-16472012(-)	chr19:16466054-16582823(-)	19	16355244	16466054
19p	Med26	Med26	70625	Med26	MED26	9441	Chr19:16574907-16628204(-)	chr19:16685745-16739015(-)	19	16574907	16685745
19p	Upf1	Upf1	19704	Upf1	UPF1	5976	Chr19:18831926-18868232(+)	chr19:18942767-18979039(+)	19	18831926	18942767
19q	1600014C10Rik	1600014C10Rik	72244	1600014C10Rik	C19orf12	83636	Chr19:29698886-29715789(-)	chr19:30189792-30206696(-)	19	29698886	30189792
19q	Lsm14a	Lsm14a	67070	Lsm14a	LSM14A	26065	Chr19:34172428-34229515(+)	chr19:34663408-34720420(+)	19	34172428	34663408
19q	Uba2	Uba2	50995	Uba2	UBA2	10054	Chr19:34428176-34469893(+)	chr19:34919285-34962156(+)	19	34428176	34919285
19q	Zfp382	Zfp382	233060	Zfp382	ZNF382	84911	Chr19:36605305-36628597(+)	chr19:37096214-37125016(+)	19	36605305	37096214
19q	Spint2	Spint2	20733	Spint2	SPINT2	10653	Chr19:38264573-38292615(+)	NA	19	38264573	NA
19q	Gmfg	Gmfg	63986	Gmfg	GMFG	9535	Chr19:39328357-39336086(-)	chr19:39818998-39826683(-)	19	39328357	39818998
19q	Samd4b	Samd4b	233033	Samd4b	SAMD4B	55095	Chr19:39342459-39390748(+)	chr19:39833098-39875537(+)	19	39342459	39833098
19q	Akt2	Akt2	11652	Akt2	AKT2	208	Chr19:40230317-40285531(-)	chr19:40736223-40791252(-)	19	40230317	40736223
19q	Adck4	Adck4	76889	Coq8b	COQ8B	79934	Chr19:40691530-40716886(-)	NA	19	40691530	NA
19q	Cd177	Cd177	68891	Cd177	CD177	57126	Chr19:43353659-43366075(+)	chr19:43857837-43867324(+)	19	43353659	43857837
19q	Tomm40	Tomm40	53333	Tomm40	TOMM40	10452	Chr19:44891220-44903689(+)	chr19:45394476-45406946(+)	19	44891220	45394476
19q	Grlf1	Grlf1	232906	Arhgap35	ARHGAP35	2909	Chr19:46861002-47005077(+)	chr19:47364253-47508333(+)	19	46861002	47364253
19q	Gltscr1	Gltscr1	243842	Bicra	BICRA	29998	Chr19:47608196-47703277(+)	NA	19	47608196	NA
19q	Gltscr2	Gltscr2	68077	Nop53	NOP53	29997	Chr19:47745546-47757058(+)	NA	19	47745546	NA
19q	Bsph1	Bsph1	330470	Bsph1	BSPH1	100131137	Chr19:47967258-47992170(-)	chr19:48471302-48495427(-)	19	47967258	48471302
19q	Il4i1	Il4i1	14204	Il4i1	IL4I1	259307	Chr19:49889654-49929539(-)	chr19:50392912-50432761(-)	19	49889654	50392912
19q	Nup62	Nup62	18226	Nup62	NUP62	23636	Chr19:49906825-49929731(-)	chr19:50410082-50432761(-)	19	49906825	50410082
19q	Atf5	Atf5	107503	Atf5	ATF5	22809	Chr19:49928702-49933936(+)	chr19:50431958-50437193(+)	19	49928702	50431958
19q	Iglon5	Iglon5	210094	Iglon5	IGLON5	402665	Chr19:51311848-51330848(+)	chr19:51815101-51834122(+)	19	51311848	51815101
19q	Zfp984	Zfp984	100041677	Zfp984	ZNF616	90317	Chr19:52113073-52139938(-)	chr19:52616344-52643191(-)	19	52113073	52616344
20p	Defb26	Defb26	654457	Defb26	DEFB125	245938	Chr20:87672-96573(+)	chr20:68312-77735(+)	20	87672	68312
20p	Csnk2a1	Csnk2a1	12995	Csnk2a1	CSNK2A1	1457	Chr20:482694-543838(-)	chr20:453141-524434(-)	20	482694	453141
20p	Fkbp1a	Fkbp1a	14225	Fkbp1a	FKBP1A	2280	Chr20:1368977-1393172(-)	chr20:1349620-1373816(-)	20	1368977	1349620
20p	Fastkd5	Fastkd5	380601	Fastkd5	FASTKD5	60493	Chr20:3146519-3159886(-)	chr20:3127164-3140511(-)	20	3146519	3127164
20p	Mcts2	Mcts2	66405	Mcts2	MCTS2P	100101490	Chr20:3154742-31548081(+)	NA	20	3154742	NA
20p	Mir103-2	Mir103-2	723825	Mir103-2	MIR103A2	406896	Chr20:3917494-3917571(+)	NA	20	3917494	NA
20p	Prokr2	Prokr2	246313	Prokr2	PROKR2	128674	Chr20:5298852-5317542(-)	chr20:5281845-5297378(-)	20	5298852	5281845
20p	Btbd3	Btbd3	228662	Btbd3	BTBD3	22903	Chr20:11890723-11926595(+)	chr20:11871370-11907243(+)	20	11890723	11871370
20p	Macrod2	Macrod2	72899	Macrod2	MACROD2	140733	Chr20:13995476-16053197(+)	chr20:13976161-16033841(+)	20	13995476	13976161
20p	Polr3f	Polr3f	70408	Polr3f	POLR3F	10621	Chr20:18467389-18484648(+)	chr20:18448033-18465290(+)	20	18467389	18448033
20p	Sec23b	Sec23b	27054	Sec23b	SEC23B	10483	Chr20:18507544-18561415(+)	chr20:18488125-18542059(+)	20	18507544	18488125
20p	Xrn2	Xrn2	24128	Xrn2	XRN2	22803	Chr20:21303284-21389825(+)	chr20:21283968-21370463(+)	20	21303284	21283968
20q	Defb28	Defb28	545475	Defb28	DEFB115	245929	Chr20:31257664-31259632(+)	chr20:29845466-29847435(+)	20	31257664	29845466
20q	H13	H13	14950	H13	HM13	81502	Chr20:31514410-31569567(+)	chr20:30102212-30157370(+)	20	31514410	30102212
20q	Hck	Hck	15162	Hck	HCK	3055	Chr20:32052188-32101856(+)	chr20:30640044-30689645(+)	20	32052188	30640044
20q	Cdk5rap1	Cdk5rap1	66971	Cdk5rap1	CDK5RAP1	51654	Chr20:33358839-33402768(-)	chr20:31946644-31989375(-)	20	33358839	31946644
20q	Zfp341	Zfp341	228807	Zfp341	ZNF341	84905	Chr20:33731760-33792269(+)	chr20:32319565-32380075(+)	20	33731760	32319565
20q	Raly	Raly	19383	Raly	RALY	22913	Chr20:33993652-34084884(+)	chr20:32581716-32672690(+)	20	33993652	32581716
20q	Eif2s2	Eif2s2	67204	Eif2s2	EIF2S2	8894	Chr20:34088298-34112356(-)	chr20:32676114-32700049(-)	20	34088298	32676114
20q	Itch	Itch	16396	Itch	ITCH	83737	Chr20:34363235-34511773(+)	chr20:32951078-33099578(+)	20	34363235	32951078
20q	Ncoa6	Ncoa6	56406	Ncoa6	NCOA6	23054	Chr20:34714774-34825649(-)	chr20:33302577-33413454(-)	20	34714774	33302577
20q	Uqcc	Uqcc	56046	Uqcc1	UQCC1	55245	Chr20:35302566-35412142(-)	NA	20	35302566	NA
20q	Rab5if	Rab5if	67388	Rab5if	RAB5IF	55969	Chr20:36605734-36612557(+)	chr20:35234181-35240960(+)	20	36605734	35234181
20q	Soga1	Soga1	320706	Soga1	SOGA1	140710	Chr20:36777442-36863684(-)	chr20:35405844-35491941(-)	20	36777442	35405844
20q	Chd6	Chd6	71389	Chd6	CHD6	84181	Chr20:41402083-41618377(-)	NA	20	41402083	NA
20q	Stk4	Stk4	58231	Stk4	STK4	6789	Chr20:44966474-45079977(+)	chr20:43595152-43708662(+)	20	44966474	43595152
20q	Ube2c	Ube2c	68612	Ube2c	UBE2C	11065	Chr20:45812576-45816957(+)	chr20:44441214-44445596(+)	20	45812576	44441214
20q	Arfgef2	Arfgef2	99371	Arfgef2	ARFGEF2	10564	Chr20:48921721-49036693(+)	chr20:47538247-47653230(+)	20	48921721	47538247
20q	Pard6b	Pard6b	58220	Pard6b	PARD6B	84612	Chr20:50731544-50753741(+)	chr20:49348116-49370278(+)	20	50731544	49348116
20q	Vapb	Vapb	56491	Vapb	VAPB	9217	Chr20:58389119-58451101(+)	chr20:56964174-57026156(+)	20	58389119	56964174
21q	Nrip1	Nrip1	268903	Nrip1	NRIP1	8204	Chr21:14961235-15065903(-)	chr21:16333555-16437321(-)	21	14961235	16333555
21q	Usp25	Usp25	30940	Usp25	USP25	29761	Chr21:15729947-15880072(+)	chr21:17102252-17252390(+)	21	15729947	17102252
21q	Mirlet7c-1	Mirlet7c-1	387246	Mirlet7c-1	MIRLET7C	406885	Chr21:16539828-16539911(+)	NA	21	16539828	NA
21q	App	App	11820	App	APP	351	Chr21:25880550-26171128(-)	chr21:27252860-27543446(-)	21	25880550	27252860
21q	Sfrs15	Sfrs15	224432	Scaf4	SCAF4	57466	Chr21:31671000-31732118(-)	NA	21	31671000	NA
21q	Gcfc1	Gcfc1	67367	Paxbp1	PAXBP1	94104	Chr21:32733899-32771858(-)	NA	21	32733899	NA
21q	Gart	Gart	14450	Gart	GART	2618	Chr21:33503931-33542917(-)	chr21:34876237-34915198(-)	21	33503931	34876237
21q	Son	Son	20658	Son	SON	6651	Chr21:33543038-33577514(+)	chr21:34915343-34949820(+)	21	33543038	34915343
21q	Fam243	Fam243	75328	Fam243	FAM243A	101928147	Chr21:34400112-34401072(-)	chr21:35772409-35773370(-)	21	34400112	35772409
21q	Rcan1	Rcan1	54720	Rcan1	RCAN1	1827	Chr21:34516442-34615142(-)	chr21:35888739-35987412(-)	21	34516442	35888739
21q	Dyrk1a	Dyrk1a	13548	Dyrk1a	DYRK1A	1859	Chr21:37365790-37515376(+)	chr21:38737874-38898659(+)	21	37365790	38737874
21q	Slc37a1	Slc37a1	224674	Slc37a1	SLC37A1	54020	Chr21:42499632-42581440(+)	chr21:43919731-44001532(+)	21	42499632	43919731
22q	Tuba8	Tuba8	53857	Tuba8	TUBA8	51807	Chr22:18110687-18131731(+)	chr22:18593574-18614499(+)	22	18110687	18593574
22q	Dgcr8	Dgcr8	94223	Dgcr8	DGCR8	54487	Chr22:20080232-20111877(+)	chr22:20067754-20099401(+)	22	20080232	20067754
22q	Ppm1f	Ppm1f	68606	Ppm1f	PPM1F	9647	Chr22:21919425-21952848(-)	NA	22	21919425	NA
22q	Znrf3	Znrf3	407821	Znrf3	ZNRF3	84133	Chr22:28800657-29057488(+)	chr22:29279559-29453476(+)	22	28800657	29279559
22q	Kremen1	Kremen1	84035	Kremen1	KREMEN1	83999	Chr22:29073078-29168333(+)	chr22:29469022-29564321(+)	22	29073078	29469022
22q	Gas2l1	Gas2l1	78926	Gas2l1	GAS2L1	10634	Chr22:29306618-29312789(+)	chr22:29703012-29708776(+)	22	29306618	29703012
22q	Nf2	Nf2	18016	Nf2	NF2	4771	Chr22:29603556-29698600(+)	chr22:29999544-30094589(+)	22	29603556	29999544
22q	Mtmr3	Mtmr3	74302	Mtmr3	MTMR3	8897	Chr22:29883165-30030868(+)	chr22:30279157-30426857(+)	22	29883165	30279157
22q	Tbc1d10a	Tbc1d10a	103724	Tbc1d10a	TBC1D10A	83874	Chr22:30291990-30326966(-)	chr22:30687978-30722930(-)	22	30291990	30687978
22q	Rnf185	Rnf185	193670	Rnf185	RNF185	91445	Chr22:31160152-31207019(+)	chr22:31556167-31603005(+)	22	31160152	31556167
22q	Eif4enif1	Eif4enif1	74203	Eif4enif1	EIF4ENIF1	56478	Chr22:31436963-31489950(-)	chr22:31835352-31885828(-)	22	31436963	31835352
22q	Rbm9	Rbm9	93686	Rbfox2	RBFOX2	23543	Chr22:35738736-36028824(-)	NA	22	35738736	NA
22q	Csnk1e	Csnk1e	27373	Csnk1e	CSNK1E	1454	Chr22:38290691-38318084(-)	chr22:38686696-38714089(-)	22	38290691	38686696
22q	Tnrc6b	Tnrc6b	213988	Tnrc6b	TNRC6B	23112	Chr22:40044817-40335808(+)	chr22:40440820-40731812(+)	22	40044817	40440820
22q	Adsl	Adsl	11564	Adsl	ADSL	158	Chr22:40346500-40387408(+)	chr22:40742503-40783493(+)	22	40346500	40742503
22q	Mkl1	Mkl1	223701	Mrtfa	MRTFA	57591	Chr22:40410289-40636719(-)	NA	22	40410289	NA
22q	Ep300	Ep300	328572	Ep300	EP300	2033	Chr22:41092610-41180077(+)	chr22:41488595-41576081(+)	22	41092610	41488595
22q	Tcf20	Tcf20	21411	Tcf20	TCF20	6942	Chr22:42160013-42283927(-)	chr22:42556018-42679933(-)	22	42160013	42556018
22q	Rrp7a	Rrp7a	74778	Rrp7a	RRP7A	27341	Chr22:42508335-42519823(-)	chr22:42904349-42915802(-)	22	42508335	42904349
22q	Samm50	Samm50	68653	Samm50	SAMM50	25813	Chr22:43955381-43996532(+)	chr22:44351321-44392409(+)	22	43955381	44351321
22q	Arhgap8	Arhgap8	73167	Arhgap8	ARHGAP8	23779	Chr22:44752558-44862784(+)	chr22:45148437-45258664(+)	22	44752558	45148437
22q	5031439G07Rik	5031439G07Rik	223739	5031439G07Rik	KIAA0930	23313	Chr22:45192242-45240769(-)	chr22:45588122-45636650(-)	22	45192242	45588122
22q	Ppara	Ppara	19013	Ppara	PPARA	5465	Chr22:46150534-46243756(+)	chr22:46546428-46639653(+)	22	46150534	46546428
22q	Gramd4	Gramd4	223752	Gramd4	GRAMD4	23151	Chr22:46576017-46682755(+)	chr22:46972984-47078653(+)	22	46576017	46972984
22q	Tbc1d22a	Tbc1d22a	223754	Tbc1d22a	TBC1D22A	25771	Chr22:46762617-47224975(+)	chr22:47158513-47571342(+)	22	46762617	47158513
22q	Brd1	Brd1	223770	Brd1	BRD1	23774	Chr22:49773278-49827873(-)	NA	22	49773278	NA
22q	Saps2	Saps2	71474	Ppp6r2	PPP6R2	9701	Chr22:50343327-50445089(+)	NA	22	50343327	NA
Xp	Sh3kbp1	Sh3kbp1	58194	Sh3kbp1	SH3KBP1	30011	ChrX:19533965-19887626(-)	chrX:19552082-19905718(-)	X	19533965	19552082
Xp	Zfx	Zfx	22764	Zfx	ZFX	7543	ChrX:24148994-24216255(+)	chrX:24167098-24234372(+)	X	24148994	24167098
Xp	Il1rapl1	Il1rapl1	331461	Il1rapl1	IL1RAPL1	11141	ChrX:28587564-29956350(+)	chrX:28605562-29974830(+)	X	28587564	28605562
Xp	Mageb3	Mageb3	17147	Mageb3	MAGEB1	4112	ChrX:30243731-30252038(+)	chrX:30261847-30270157(+)	X	30243731	30261847
Xp	Dmd	Dmd	13405	Dmd	DMD	1756	ChrX:31119219-33339609(-)	chrX:31137340-33357505(-)	X	31119219	31137340
Xp	Xk	Xk	22439	Xk	XK	7504	ChrX:37685766-37732130(+)	chrX:37545043-37591383(+)	X	37685766	37545043
Xp	1810030O07Rik	1810030O07Rik	69155	1810030O07Rik	CXorf38	159013	ChrX:40626921-40647678(-)	chrX:40486172-40506813(-)	X	40626921	40486172
Xp	Usp9x	Usp9x	22284	Usp9x	USP9X	8239	ChrX:41085420-41236579(+)	chrX:40944697-41095832(+)	X	41085420	40944697
Xp	Kdm6a	Kdm6a	22289	Kdm6a	KDM6A	7403	ChrX:44873175-45112612(+)	chrX:44732420-44971857(+)	X	44873175	44732420
Xp	Cdk16	Cdk16	18555	Cdk16	CDK16	5127	ChrX:47217881-47229997(+)	chrX:47077701-47089394(+)	X	47217881	47077701
Xp	Uxt	Uxt	22294	Uxt	UXT	8409	ChrX:47651792-47659180(-)	chrX:47511190-47518579(-)	X	47651792	47511190
Xp	Suv39h1	Suv39h1	20937	Suv39h1	SUV39H1	6839	ChrX:48695554-48709016(+)	chrX:48553944-48567406(+)	X	48695554	48553944
Xp	Hdac6	Hdac6	15185	Hdac6	HDAC6	10013	ChrX:48801377-48824982(+)	chrX:48659804-48683392(+)	X	48801377	48659804
Xp	Eras	Eras	353283	Eras	ERAS	3266	ChrX:48826513-48829869(+)	chrX:48684922-48688279(+)	X	48826513	48684922
Xp	Kdm5c	Kdm5c	20591	Kdm5c	KDM5C	8242	ChrX:53159735-53225422(-)	chrX:53205458-53254604(-)	X	53159735	53205458
Xq	Amer1	Amer1	72345	Amer1	AMER1	139285	ChrX:64185117-64205744(-)	chrX:63404996-63425588(-)	X	64185117	63404996
Xq	Atp7a	Atp7a	11977	Atp7a	ATP7A	538	ChrX:77910656-78050395(+)	chrX:77166152-77305892(+)	X	77910656	77166152
Xq	Pou3f4	Pou3f4	18994	Pou3f4	POU3F4	5456	ChrX:83508261-83509767(+)	chrX:82763297-82767128(+)	X	83508261	82763297
Xq	Mid2	Mid2	23947	Mid2	MID2	11043	ChrX:107820961-107931637(+)	chrX:107069095-107174867(+)	X	107820961	107069095
Xq	Atg4a	Atg4a	666468	Atg4a	ATG4A	115201	ChrX:108088900-108154671(+)	chrX:107334896-107397901(+)	X	108088900	107334896
Xq	Usp26	Usp26	83563	Usp26	USP26	83844	ChrX:133024631-133083768(-)	chrX:132158658-132162300(-)	X	133024631	132158658
Xq	Lage3	Lage3	66192	Lage3	LAGE3	8270	ChrX:154477769-154479257(-)	chrX:153706107-153707596(-)	X	154477769	153706107

## Sheet: Possible alternative drivers 
Human Chromosome	mm Official Symbol	hs Official Symbol	hs egID	hg38 Genomic Location	Gene Pair seperation (+)/overlap (-)	Cohort(s) with targeted gCIS	p-value
1p	Tmem240	TMEM240	339453	Chr1:1534778-1540624(-)	1049bp	23 tumors (subclonal insertions)	5.05e-09
1p	Ssu72	SSU72	29101	Chr1:1541673-1574882(-)		21 tumors (subclonal insertions)	1.25e-07
1p	Kdm1a	KDM1A	23028	Chr1:23019443-23083691(+)	326bp	17 tumors (subclonal insertions)	8.51e-28
1p	Luzp1	LUZP1	7798	Chr1:23084017-23177808(-)		5 tumors (clonal insertions) - Stat3C sreen as well as 12 tumors (subclonal insertions) - Squamous screen only	0.00000000125/0.00000183
1p	Gnat2	GNAT2	2780	Chr1:109603091-109619733(-)	80bp	6 tumors (clonal insertions) as well as 3 tumors (subclonal insertions) - Pik3caHR screen and 3 tumors (clonal insertions) -Squamous screen	8.89E-16, 0.000000188 and 3.67E-10
1p	Ampd2	AMPD2	271	Chr1:109619813-109632055(+)		6 tumors (clonal insertions) as well as 3 tumors (subclonal insertions) - Pik3caHR screen and 3 tumors (clonal insertions) -Squamous screen	0.0000000000000695, 0.00000127, 4.99E-09
1p	Hipk1	HIPK1	204851	Chr1:113929197-113977869(+)	1522bp	7 tumors (subclonal insertions) - Stat3C screen and 5 tumors (clonal insertions) - Squamous sceen	0.0000000709 and 0.000000964
1p	Olfml3	OLFML3	56944	Chr1:113979391-113982254(+)		3 tumors (subclonal insertions) - Stat3C screen	5.47e-07
1q	Tmod4	TMOD4	29765	Chr1:151169986-151176071(-)	229bp	3 tumors (subclonal insertions) - Spindle screen	1.33e-10
1q	Vps72	VPS72	6944	Chr1:151176300-151190213(-)		4 tumors (subclonal insertions) - Spindle screen	6.41e-12
1q	Adamts4	ADAMTS4	9507	Chr1:161189725-161199080(-)	-1703bp	3 tumors (clonal insertions) - Squamous screen	1.79e-10
1q	Ndufs2	NDUFS2	4720	Chr1:161197377-161214395(+)		3 tumors (clonal insertions) - Squamous screen	1.95e-09
1q	Lemd1	LEMD1	93273	Chr1:205381378-205449956(-)	-1654bp	5 tumors (subclonal insertions) - Control screen	1.86e-11
1q	Mir135b	MIR135B	442891	Chr1:205448302-205448398(-)		4 tumors (subclonal insertions) - Control screen	4.39e-51
1q	Fam72a	FAM72A	729533	Chr1:206186179-206204918(-)	-1454bp	4 tumors (clonal insertions) and 96 tumors (subclonal insertions) - both from Large Cohort	1.92E-06 and 3.13E-07
1q	Srgap2	SRGAP2	23380	Chr1:206203464-206464443(+)		6 tumors (clonal insertions) - p53 screen, 22 tumors (clonal insertions) - Large cohort, and 24 tumors (subclonal inserts) - Squamous cohort	0.0000000287, 7.98E-08 and 0.000000618
1q	Arid4b	ARID4B	51742	Chr1:235166895-235328240(-)	198bp	6 tumors (clonal insertions) - Stat3C and 9 tumors (clonal insertions) - Squamous cohort	0.000000306 and 0.00000117
1q	Ggps1	GGPS1	9453	Chr1:235328438-235344532(+)		3 tumors (clonal insertions) - Pik3caEK screen	2.13e-26
2p	Cep68	CEP68	23177	Chr2:65056361-65087008(+)	-154bp	5 tumors (subclonal insertions) - K-Ras tumors	6.03e-08
2p	Rab1a	RAB1A	5861	Chr2:65086854-65130301(-)		6 tumors (clonal insertions) - Large cohort and 6 other cohorts	2.27e-06
2p	Pradc1	PRADC1	84279	Chr2:73228006-73233228(-)	203bp	3 tumors (subclonal insertions) - Pik3caHR cohort	1.39e-07
2p	Cct7	CCT7	10574	Chr2:73233431-73253022(+)		3 tumors (subclonal insertions) - Adenosquamous carcinoma cohort	2.41e-12
2p	Polr1a	POLR1A	25885	Chr2:86026328-86106155(-)	27bp	10 tumors (subclonal insertions) - Squamous cohort	1.29e-06
2p	Ptcd3	PTCD3	55037	Chr2:86106182-86142157(+)		14 tumos (subclonl insertions) - Large cohort, 3 tumors (subclonal insertions) - PDA and 8 tumors (subclonal insertions) - Squamous cohort	2.06E-08, 0.00000164 and 0.000000116
2q	Ercc3	ERCC3	2071	Chr2:127257290-127294176(-)	4493bp	3 tumors (subclonal insertions) - Control cohort	8.95e-07
2q	Map3k2	MAP3K2	10746	Chr2:127298669-127343229(-)		11 tumors (clonal insertions) - Large cohort	5.63e-07
2q	Tyw5	TYW5	129450	Chr2:199928911-199955736(-)	-419bp	3 tumors (sublonal insertions) - p53 cohort, 3 tumors (subclonal insertions) - ASC insertions and 5 tumors (subclonal insertions) - Papillary cohort	0.00000165, 4.75E-08 and 5.49E-10
2q	Maip1	MAIP1	79568	Chr2:199955317-199964125(+)		5 tumors (clonal insertions) - Large cohort and 4 tumors (submclonal insertions) - Paillary cohort	0.00000114 and 3.11E-09
2q	Scly	SCLY	51540	Chr2:238060924-238099413(+)	897bp	3 tumors (clonal insertions) - Pik3caHR cohort	6.6e-11
2q	Espnl	ESPNL	339768	Chr2:238100310-238133287(+)		3 tumors (subclonal insertions) - Spindle cohort	2.27e-07
3q	Atg3	ATG3	64422	Chr3:112532507-112561963(-)	-254bp	3 tumors (clonal insertions) - Stat3c cohort	9.81e-07
3q	Slc35a5	SLC35A5	55032	Chr3:112561709-112584439(+)		3 tumors (clonal insertions) - Stat3c cohort and 4 tumors (clonal insertions) - Squamous cohort	0.00000000373 and 0.000000259
3q	Actrt3	ACTRT3	84517	Chr3:169766923-169769561(-)	2686bp	3 tumors (clonal insertions) - Papillary cohort	3.08e-24
3q	Mynn	MYNN	55892	Chr3:169772247-169789716(+)		3 tumors (clonal insertions) - Papillary cohort	7.26e-14
4p	Zar1	ZAR1	326340	Chr4:48490252-48497528(+)	-165bp	2 tumor (clonal insertions) - Kras cohort and 4 tumors (clonal insertions) - Large cohort	0.00000085 and 3.04E-08
4p	Fryl	FRYL	285527	Chr4:48497363-48780312(-)		21 tumors (clonal insertions) - Large cohort	2.45e-09
4q	Srp72	SRP72	6731	Chr4:56466877-56503681(+)	1528bp	4 tumors (clonal insertions) - Squamous cohort	4.2e-07
4q	Arl9	ARL9	132946	Chr4:56505209-56525174(+)		3 tumors (clonal insertions) - Squamous cohort	4.29e-09
4q	Ube2d3	UBE2D3	7323	Chr4:102794383-102868893(-)	-40838bp	8 tumors (subclonal insertions) - Stat3c cohort	1.12e-12
4q	4930539J05Rik	UBE2D3-AS1	105377348	Chr4:102828055-102844106(+)		6 tumors (subclonal insertions) - Stat3c cohort and 5 tumors (subclonal insertions) - Squamous cohorts	3.01E-20 and 0.000000241
5p	Ccdc127	CCDC127	133957	Chr5:204760-218182(-)	41bp	4 tumors (subclonal insertions) - Pik3caHR cohort	1.68e-06
5p	Sdha	SDHA	6389	Chr5:218223-264816(+)		5 tumors (subclonal insertions) - Pik3caHR cohort and 4 tumors (subclonal insertions) - Spindle cohort	1.1e-06
5p	Nipbl	NIPBL	25836	Chr5:36876759-37065819(+)	-1891bp	14 tumors (clonal insertions) - Pik3caHR cohort, 30 tumors (clonal insertions) - Large cohort and other cohorts	1.25E-24, 7.71E-23 and others
5p	Cplane1	CPLANE1	65250	Chr5:37063928-37249428(-)		4 tumors (clonal insertions) - Pik3caEK cohort, 12 tumors (clonal insertions) - Large cohort	0.000000000231 and 1.46E-06
5q	Iqgap2	IQGAP2	10788	Chr5:76403255-76708132(+)	-92650bp	15 tumors (clonal insertions) - Kras cohort, 24 tumors (clonal insertions) - Large cohort and 8 tumors (clonal insertions) - Spindle cohort	8.1E-17, 0.0000000000744 and 0.000000056
5q	F2rl2	F2RL2	2151	Chr5:76615482-76623434(-)		5 tumors (clonal insertions) - Large cohort and 4 tumors (subclonal insertions) - Spindle cohort	0.00000000204 and 4.82E-14
5q	Paip2	PAIP2	51247	Chr5:139341832-139369720(+)	-2524bp	3 tumors (clonal insertions) - Lfng cohort	2.01e-57
5q	Slc23a1	SLC23A1	9963	Chr5:139367196-139384553(-)		4 tumors (subclonal insertions) - Pik3caHR cohort	5.19e-09
6p	Jarid2	JARID2	3720	Chr6:15245975-15522042(+)	759bp	11 tumors (subclonal insertions) - p53, 6 tumors (clonal insertions) - Notch1ICD, 4 tumors (clonal insertions) - Elf3, 18 tumors (clonal insertions) - Large and other cohorts	1.92E-13, 0.000000000000295, 3.03E-16, 1.02E-07 and others
6p	Dtnbp1	DTNBP1	84062	Chr6:15522801-15663058(-)		4 tumors (clonal insertions) - Stat3C cohort	4.47e-07
6p	Mmut	MMUT	4594	Chr6:49430360-49463253(-)	74bp	4 tumors (clonal insertions) - Notch1ICD cohort	1.08e-24
6p	Cenpq	CENPQ	55166	Chr6:49463327-49493107(+)		4 tumors (clonal insertions) - Notch1ICD cohort	5.16e-39
6q	Coq3	COQ3	51805	Chr6:99369401-99394223(-)	3827bp	5 tumors (subclonal insertions) - Papillary cohort	2.6e-07
6q	Pnisr	PNISR	25957	Chr6:99398050-99425345(-)		5 tumors (subclonal insertions) - Papillary cohort	1.37e-07
7q	Cux1	CUX1	1523	Chr7:101815904-102283958(+)	568bp	22 tumors (clonal insertions) - Large cohort, 9 tumors (clonal insertions) - control cohort, 8 tumors (clonal insert), 14 tumors (clonal insertions) - Squamous cohort	1.34E-07, 2.55E-19, 0.000000111 and 1.23E-09
7q	Sh2b2	SH2B2	10603	Chr7:102284526-102321711(+)		3 tumors (clonal insertions) - Stat3c cohort and 3 tumors (clonal insertions) - Squamous cohort	0.0000000000000167 and 0.000000604
8p	Plpp5	PLPP5	84513	Chr8:38263132-38269232(-)	473bp	5 tumors (subclonal insertions) - Squamous cohort	5.87e-09
8p	Nsd3	NSD3	54904	Chr8:38269705-38382272(-)		14 tumors (subclonal insertions) - Squamous cohort	3.71e-10
8q	Mtfr1	MTFR1	9650	Chr8:65643873-65771252(+)	-56918bp	8 tumors (subclonal insertions) - Squamous cohort	1.23e-06
8q	Pde7a	PDE7A	5150	Chr8:65714334-65841734(-)		9 tumors (subclonal insertions) - Pik3caHR cohort	1.14e-08
8q	Rpl7	RPL7	6129	Chr8:73290639-73294494(-)	108bp	4 tumors (subclonal insertions) - Squamous cohort	1.57e-06
8q	Rdh10	RDH10	157506	Chr8:73294602-73325285(+)		4 tumors (clonal isertions) - Stat3c cohort, 8 tumors (clonal insertions) - Large cohort and 4 tumors (clonal inserts) - Squamous cohort	1.79E-16, 0.0000000000156 and 0.00000011
8q	Mterf3	MTERF3	51001	Chr8:96239398-96261613(-)	273bp	3 tumors (clonal insertions) - Pik3caHR cohort, 8 tumors (clonal insertions) - Large cohort and 7 tumors (clonal insertions) - Squamous cohort	0.00000013, 2.10E-11, 2.06E-22
8q	Ptdss1	PTDSS1	9791	Chr8:96261886-96334552(+)		6 tumors (clonal insertions) - Squamous cohort	2.05e-07
8q	Nudcd1	NUDCD1	84955	Chr8:109240919-109334205(-)	118bp	4 tumors (subclonal insertions) - ASC cohort	2.27e-06
8q	Eny2	ENY2	56943	Chr8:109334323-109345960(+)		3 tumors (subclonal insertions) - Control cohort	2.03e-09
10p	Tasor2	TASOR2	54906	Chr10:5684759-5763740(+)	1483bp	3 tumors (clonal insertions) - Control cohort	1.08e-09
10p	Gdi2	GDI2	2665	Chr10:5765223-5813549(-)		20 tumors (subclonal insertions) - Large cohort	2.21e-08
10q	Glud1	GLUD1	2746	Chr10:87050202-87095047(-)	159bp	3 tumors (clonal insertions) - Stat3c cohort	2.68e-07
10q	Shld2	SHLD2	54537	Chr10:87095206-87191465(+)		4 tumors (clonal insertions) - Control cohort	1.05e-11
10q	Fgf8	FGF8	2253	Chr10:101770130-101780369(-)	4074bp	3 tumors (subclonal insertions) - Pik3caHR cohort	6.49e-09
10q	Oga	OGA	10724	Chr10:101784443-101818465(-)		3 tumors (clonal insertions) - Stat3C cohort and 6 tumors (clonal insertions) - Squamous cohort	0.00000000453 and 1.01E-15
11p	Deaf1	DEAF1	10522	Chr11:644220-695754(-)	-368bp	4 tumors (subclonal insertions) - p53 cohort	1.99e-09
11p	Tmem80	TMEM80	283232	Chr11:695386-705028(+)		3 tumors (subclonal insertions) - Control cohort	4.17e-14
11p	Fam160a2	FAM160A2	84067	Chr11:6211334-6234711(-)	63bp	4 tumors (clonal insertions) - Squamous cohort	5.71e-09
11p	Cnga4	CNGA4	1262	Chr11:6234774-6245924(+)		29 tumors (subclonal insertions) - Large cohort and 4 tumors (clonal insertions) - Squamous cohort
11q	Cpsf7	CPSF7	79869	Chr11:61402648-61429992(-)	133bp	3 tumors (clonal insertions) - Spindle cohort	4.67e-09
11q	Sdhaf2	SDHAF2	54949	Chr11:61430125-61446767(+)		4 tumors (subclonal) - Spindle cohort	1.1e-06
11q	Ccdc87	CCDC87	55231	Chr11:66590169-66593083(-)	79bp	3 tumors (clonal insertions) - Squamous cohort	5.89e-13
11q	Ccs	CCS	9973	Chr11:66593162-66606019(+)		3 tumors (clonal insertions) - Squamous cohort	2.07e-07
11q	Rbm4	RBM4	5936	Chr11:66638617-66668385(+)	-3391bp	4 tumors (subclonal insertions) - Stat3c cohorts	2.11E-08,
11q	Rbm4b	RBM4B	83759	Chr11:66664994-66677921(-)		4 tumors (clonal insertions) - Pik3caHR cohort	1.16e-25
12p	Ints13	INTS13	55726	Chr12:26905171-26938326(-)	46bp	4 tumors (clonal insertions) - Kras cohort, 3 tumors (clonal insertions) - Stat3c, 9 tumors (clonal inserts) - Large cohort and 5 tumors (clonal insertions) - Squamous cohort	0.000000327, 0.000000271, 1.36E-10 and 1.01E-08
12p	Fgfr1op2	FGFR1OP2	26127	Chr12:26938372-26966648(+)		5 tumors (subclonal insertions) - Stat3c cohort, 8 tumors (clonal insertions) - Large cohort and 4 tumors (clonal insertions) - Squamous cohort	0.00000138, 0.00000000025, 0.000000586
12q	Baz2a	BAZ2A	11176	Chr12:56595596-56636816(-)	1359bp	5 tumors (subclonal insertions) - Stat3c cohort	7.73e-07
12q	Atp5b	ATP5F1B	506	Chr12:56638175-56646068(-)		5 tumors (subclonal insertions) - Squamous cohort	2.85e-07
12q	Ctdsp2	CTDSP2	10106	Chr12:57819927-57846964(-)	-22355bp	4 tumors (subclonal insertions) - Stat3c cohort and 5 tumors (subclonal insertions) - Squamous cohort	0.00000000508 and 0.000000395
12q	Mir26a-2	MIR26A2	407016	Chr12:57824609-57824692(-)		4 tumors (subclonal insertions) - Stat3c cohort, 21 tumors (subclonal insertions) - Large cohort and 5 tumors (subclonal insertions) - Squamous cohort	5.1E-25, 0.000000231 and 1.53E-20
13q	Elf1	ELF1	1997	Chr13:40931919-41061414(-)	147bp	10 tumors (subclonal insertions) - Stat3c cohort and 17 tumors (subclonal insertions) - Large cohort	0.0000000631 and 2.64E-10
13q	Wbp4	WBP4	11193	Chr13:41061561-41084006(+)		5 tumors (subclonal insertions) - Stat3c cohort	3.48e-08
13q	Poglut2	POGLUT2	79070	Chr13:102784281-102798976(-)	73bp	4 tumors (subclonal insertions) - Notch1ICD cohort	7.77e-11
13q	Bivm	BIVM	54841	Chr13:102799049-102841538(+)		4 tumors (subclonal insertions) - Notch1ICD cohort	2.22e-07
14q	Mdp1	MDP1	145553	Chr14:24213937-24216070(-)	781bp	5 tumors (subclonal insertions) - Pik3caHR cohort	9.67e-21
14q	Nedd8	NEDD8	4738	Chr14:24216851-24232370(-)	47bp	5 tumors (subclonal insertions) - Pik3caHR cohort	7.38e-15
14q	Gmpr2	GMPR2	51292	Chr14:24232417-24239242(+)		6 tumors (subclonal insertions) - Pik3caHR cohort	2.01e-24
16q	Ciapin1	CIAPIN1	57019	Chr16:57428169-57447528(-)	-103bp	3 tumors (subclonal insertions) - Notch1ICD cohort	3.25e-07
16q	Coq9	COQ9	57017	Chr16:57447425-57461275(+)		3 tumors (subclonal insertions) - Notch1ICD cohort	1.29e-07
17p	Smg6	SMG6	23293	Chr17:2059839-2303836(-)	-465bp	3 tumors (clonal insertions) - Elf3 cohort, 27 tumors (clonal insertions) - Large cohort, 15 tumors (clonal insertions) - Squamous cohort	0.000000167, 3.35E-14, 2.07E-12
17p	Srr	SRR	63826	Chr17:2303371-2325267(+)		4 tumors (clonal insertions) - Kras cohort, 7 tumors (clonal insertions) - Large cohort, 3 tumors (clonal insertions) - Spindle cohort	0.0000000000716, 3.88E-10, 3.39E-10
17p	Myh1	MYH1	4619	Chr17:10492307-10518719(-)	2429bp	3 tumors (subclonal insertions) - ASC cohort	5.27e-09
17p	Myh2	MYH2	4620	Chr17:10521148-10549700(-)		3 tumors (subclonal insertions) - ASC cohort	3.68e-08
17q	Nf1	NF1	4763	Chr17:31094927-31377677(+)	-73911bp	10 tumors (clonal insertions) - Pik3caHR cohort, 11 tumors (clonal insertions) - Kras cohort, 8 tumors (clonal insertions) - Stat3c, 35 tumors (clonal insertions) - Large cohort and others	0.0000000105, 0.000000299, 0.000000291, 4.25E-22 and others
17q	Evi2b	EVI2B	2124	Chr17:31303766-31314149(-)		5 tumors (subclonal insertions) - Stat3c cohort and 8 tumors (clonal inserts) - Large cohort	0.0000000279 and 3.71E-13
17q	Wnk4	WNK4	65266	Chr17:42779701-42797066(+)	1601bp	4 tumors (subclonal insertions) - Pik3caHR cohort	2.66e-10
17q	Cntd1	CNTD1	124817	Chr17:42798667-42811587(+)		4 tumors (subclonal insertions) - Pik3caHR cohort	6.83e-12
17q	Aarsd1	AARSD1	80755	Chr17:42950526-42964498(-)	3590bp	3 tumors (subclonal insertions) - Papillary cohort	6.29e-08
17q	Ptges3l	PTGES3L	100885848	Chr17:42968088-42980528(-)	-18bp	3 tumors (subclonal insertions) - Papillary cohort	2.18e-08
17q	Rundc1	RUNDC1	146923	Chr17:42980510-42993692(+)		3 tumors (subclonal insertions) - Papillary cohort	6.29e-08
17q	Nploc4	NPLOC4	55666	Chr17:81556885-81637153(-)	18bp	6 tumors (subclonal insertions) - Stat3c cohort	1.27e-06
17q	Tspan10	TSPAN10	83882	Chr17:81637171-81648755(+)		3 tumors (subclonal insertions) - Stat3c cohort and 4 tumors (subclonal insertions) - Squamous cohort	0.000000268 and 0.00000145
19q	Il4i1	IL4I1	259307	Chr19:49889654-49929539(-)	-22714bp	3 tumors (subclonal insertions) - Papillary cohort	2.45e-11
19q	Nup62	NUP62	23636	Chr19:49906825-49929731(-)	-1029bp	3 tumors (subclonal insertions) - Papillary cohort	3.06e-07
19q	Atf5	ATF5	22809	Chr19:49928702-49933936(+)		3 tumors (subclonal insertions) - Papillary cohort	1e-11
20p	Fastkd5	FASTKD5	60493	Chr20:3146519-3159886(-)	-5144bp	3 tumors (clonal insertions) - Squamous cohort	3.14e-07
20p	Mcts2	MCTS2P	100101490	Chr20:3154742-31548081(+)		4 tumors (subclonal insertions) - Stat3c cohort and 20 tumors (subclonal insertions) - Large cohort	1.12E-16 and 3.53E-07
20q	Raly	RALY	22913	Chr20:33993652-34084884(+)	3414bp	5 tumors (clonal insertions) - Stat3c cohort, 11 tumors (clonal insertions) - Large cohort and 7 tumors (clonal insertions) - Squamous tumors	0.000000000267, 1.07E-07 and 1.01E-08
20q	Eif2s2	EIF2S2	8894	Chr20:34088298-34112356(-)		3 tumors (subclonal insertions) - ASC cohort	1.42e-07
21q	Gart	GART	2618	Chr21:33503931-33542917(-)	121bp	3 tumors (subclonal insertions) - Lfng cohort and 3 tumors (subclonal isertions) - PDA cohort	7.74E-24 and 2.45E-08
21q	Son	SON	6651	Chr21:33543038-33577514(+)		3 tumors (subclonal insertions) - Lfng cohort	6.11e-18
Xp	Hdac6	HDAC6	10013	ChrX:48801377-48824982(+)	1531bp	4 tumors (clonal insertions) - Notch1ICD cohort and 3 tumors (clonal insertions) - Papillary cohort	1.01E-51 and 1.2E-16
Xp	Eras	ERAS	3266	ChrX:48826513-48829869(+)		5 tumors (subclonal insertions) - Pik3caHR cohort, 9 tumors (clonal inserts) - Notch1ICD cohort, 5 tumors (clonal insertions) - Large cohort and others	1.03E-22, 0, 6.17E-13 and others
Note: Potential real driver/SB target for insertions mapping to both genes (this call is based on a known cancer gene function for one gene in the pair and/or on the basis of most insertions occuring in one of the genes and not the other)

## Sheet: Our Mouse-specific gCIS 
Mouse gCIS Not easily linked to human orthologue	mm egID	mm Official Symbol	Neighboring gCIS (potential real driver/SB target)
1700012L04Rik (H2al1m)	76383	H2al1m	Xk
1700052K11Rik lncRNA	73431	1700052K11Rik	Tlk2
1700109H08Rik	77036	1700109H08Rik	Ankib1 or Fam133b
2610306M01Rik lncRNA	67170	2610306M01Rik	Aak1
3830408C21Rik	100040322	3830408C21Rik	Kif2A or Dimt1
4831440E17Rik lncRNA	320965	4831440E17Rik	Kmt2c/Mll3
4930465K10Rik lncRNA	67640	4930465K10Rik	C18orf25
4930528A17Rik	67735	4930528A17Rik	Pnisr or Coq3
5430405H02Rik lncRNA	74487	5430405H02Rik	Rabsif
6330549D23Rik	229613	6330549D23Rik
Apon	28194	Apon
B330016D10Rik lncRNA	320456	B330016D10Rik	Spen
BC020402 lncRNA	NA	NA
BC055004	NA	NA
E330033B04Rik lncRNA	319722	E330033B04Rik
G530011O06Rik lncRNA	654820	G530011O06Rik
Gm10012	100043160	Gm10012	Capn15
Gm10474	100038638	Fmr1os
Gm10638	666945	Gm10638	N4bp1 or Siah1
Gm10997	100379607	Gm10997	Klhl2
Gm11968	100042173	Rps15a-ps6	Nudcd3
Gm13078	277666	Gm13078
Gm13088	277668	Gm13088
Gm13143	277692	Rps19-ps3	Mf2
Gm14005	100043424	Morrbid
Gm15760	100042948	Gm15760
Gm2012	100039030	Gm2012
Gm2058	100039133	Gm2058
Gm4013	100042757	Gm4013	Rbm27
Gm5129	332993	Gm5129	Ube3c or Dnajb6
Gm5158	382044	Ces1b
Gm5494	433107	Esp6
Gm5512	433224	Gm5512
Gm5647	434881	Samt2
Gm628	268816	Mroh5
Gm7854	665934	Gm7854
Gm8267	666744	Gm8267
Gm8369	666926	Gm8369
Ins1	16333	Ins1
Mage-g2	NA	NA
Mhc ClassI/LOC547349/H2-K1	547349	LOC547349
Mir674	732489	Mir674	Spred1
Olfr1338	258259	Olfr1338
Olfr1382	257971	Olfr1382
Pisd-ps1	236604	Pisd-ps1	Eif4enif1
Pisd-ps3	66776	Pisd-ps3
PSME3IP1	NA	NA
Rhox11	194738	Rhox11
Scarna6	100217415	Scarna6
Tmem198b	73827	Tmem198b
Vmn2r3	637004	Vmn2r3
Wfdc16	277345	Wfdc16
Zfp119	104349	Zfp119a
Zfp120	104348	Zfp120
Zfp91-Cntf	664779	Gm44505
Zfp933	242747	Zfp933	Mfn2
Zfp943	74670	Zfp943

## Sheet: Other Mammary SB screens
gCIS Symbol1	Symbol2	mm.egID	mm.officialSymbol	hs.officialSymbol	hs.egID	hg38.genomicLocation	hg19.genomicLocation	Chromosome	hg38 Gene Start	hg19 Gene Start		Not easily linked to human orthologue
Cdk11b		12537	Cdk11b	CDK11A	728642	Chr1:1702379-1724357(-)	NA	1	1702379			4930479D17Rik	Arntl2	74925	4930479D17Rik	NA	NA	NA	NA	NA
Rere		68703	Rere	RERE	473	Chr1:8352404-8826226(-)	chr1:8412463-8877699(-)	1	8352404	8412463		A330049N07Rik		327768	A330049N07Rik	NA	NA	NA	NA	NA
Luzp1		269593	Luzp1	LUZP1	7798	Chr1:23084017-23177808(-)	chr1:23410515-23495351(-)	1	23084017	23410515		AB041803		232685	Lncpint	NA	NA	NA	NA	NA
Arid1a		93760	Arid1a	ARID1A	8289	Chr1:26696031-26782110(+)	chr1:27022505-27108595(+)	1	26696031	27022505		Atp8a2		50769	Atp8a2	NA	NA	NA	NA	NA
Wasf2		242687	Wasf2	WASF2	10163	Chr1:27404226-27490187(-)	chr1:27730733-27816678(-)	1	27404226	27730733		Cntnap5c		620292	Cntnap5c	NA	NA	NA	NA	NA
Pum1		80912	Pum1	PUM1	9698	Chr1:30931506-31065717(-)	chr1:31404352-31538564(-)	1	30931506	31404352		D430020J02Rik		319545	D430020J02Rik	NA	NA	NA	NA	NA
Foxj3		230700	Foxj3	FOXJ3	22887	Chr1:42176539-42335877(-)	chr1:42642209-42801551(-)	1	42176539	42642209		Foxn3		71375	Foxn3	NA	NA	NA	NA	NA
Agbl4		78933	Agbl4	AGBL4	84871	Chr1:48520157-50024011(-)	chr1:48998525-50489626(-)	1	48520157	48998525		Gm14798		NA	NA	NA	NA	NA	NA	NA
Faf1		14084	Faf1	FAF1	11124	Chr1:50441263-50960264(-)	chr1:50902699-51425939(-)	1	50441263	50902699		Gm16973	Mphosph8	100503823	Gm16973	NA	NA	NA	NA	NA
Zyg11b		414872	Zyg11b	ZYG11B	79699	Chr1:52726454-52827342(+)	chr1:53192124-53293008(+)	1	52726454	53192124		Gm26836		NA	NA	NA	NA	NA	NA	NA
Ssbp3		72475	Ssbp3	SSBP3	23648	Chr1:54225431-54413479(-)	chr1:54691104-54872067(-)	1	54225431	54691104		Gm30319		102632174	Gm30319	NA	NA	NA	NA	NA
Nfia		18027	Nfia	NFIA	4774	Chr1:61077227-61462788(+)	NA	1	61077227			Gm32849		102635541	Gm32849	NA	NA	NA	NA	NA
Ror1		26563	Ror1	ROR1	4919	Chr1:63774019-64181498(+)	chr1:64239687-64647179(+)	1	63774019	64239687		Gm32994		102635731	Gm32994	NA	NA	NA	NA	NA
Zfp326		54367	Zfp326	ZNF326	284695	Chr1:89995095-90035531(+)	chr1:90460653-90501092(+)	1	89995095	90460653		Gm38803		105242647	Gm38803	NA	NA	NA	NA	NA
Lrig2		269473	Lrig2	LRIG2	9860	Chr1:113073170-113132260(+)	chr1:113615819-113674882(+)	1	113073170	113615819		Gm40462		105244940	Gm40462	NA	NA	NA	NA	NA
Trim33		94093	Trim33	TRIM33	51592	Chr1:114392777-114511160(-)	chr1:114935414-115053824(-)	1	114392777	114935414		Gm6247		621663	Gm6247	NA	NA	NA	NA	NA
Nras		18176	Nras	NRAS	4893	Chr1:114704464-114716894(-)	chr1:115247089-115259392(-)	1	114704464	115247089		Med15		94112	Med15	NA	NA	NA	NA	NA
Sycp1		20957	Sycp1	SYCP1	6847	Chr1:114854803-114995369(+)	NA	1	114854803			Nnt		18115	Nnt	NA	NA	NA	NA	NA
Rprd2		75137	Rprd2	RPRD2	23248	Chr1:150364111-150476566(+)	chr1:150336586-150449041(+)	1	150364111	150336586		Nrxn3		18191	Nrxn3	NA	NA	NA	NA	NA
Gatad2b		229542	Gatad2b	GATAD2B	57459	Chr1:153804725-153922975(-)	chr1:153777202-153895448(-)	1	153804725	153777202		Pde4d		238871	Pde4d	NA	NA	NA	NA	NA
Ash1l		192195	Ash1l	ASH1L	55870	Chr1:155335261-155563160(-)	chr1:155305058-155532594(-)	1	155335261	155305058		Peak1os		102633516	Peak1os	NA	NA	NA	NA	NA
Ppp1r12b		329251	Ppp1r12b	PPP1R12B	4660	Chr1:202348702-202588569(+)	chr1:202317826-202561830(+)	1	202348702	202317826		Ptprd		19266	Ptprd	NA	NA	NA	NA	NA
Trp53bp2		209456	Trp53bp2	TP53BP2	7159	Chr1:223779893-223845981(-)	chr1:223967594-224033674(-)	1	223779893	223967594		Rpl26-ps4		433050	Rpl26-ps4	NA	NA	NA	NA	NA
												Rpl36-ps9		665591	Rpl36-ps9	NA	NA	NA	NA	NA
Gen1		209334	Gen1	GEN1	348654	Chr2:17753869-17788946(+)	NA	2	17753869			Sorbs2os		319940	Sorbs2os	NA	NA	NA	NA	NA
Ncoa1		17977	Ncoa1	NCOA1	8648	Chr2:24492050-24770702(+)	chr2:24714122-24993570(+)	2	24492050	24714122		U6		NA	NA	NA	NA	NA	NA	NA
Asxl2		75302	Asxl2	ASXL2	55252	Chr2:25733758-25878485(-)	chr2:25956621-26101356(-)	2	25733758	25956621		Wbscr25		71304	Wbscr25	NA	NA	NA	NA	NA
Rab10		19325	Rab10	RAB10	10890	Chr2:26033860-26137454(+)	chr2:26256952-26360323(+)	2	26033860	26256952
Prkd3		75292	Prkd3	PRKD3	23683	Chr2:37250502-37324803(-)	chr2:37477645-37544227(-)	2	37250502	37477645
Ppm1b		19043	Ppm1b	PPM1B	5495	Chr2:44168803-44247330(+)	chr2:44395941-44461785(+)	2	44168803	44395941
Prkce		18754	Prkce	PRKCE	5581	Chr2:45651675-46187990(+)	NA	2	45651675
Ttc7		225049	Ttc7	TTC7A	57217	Chr2:46915931-47076136(+)	chr2:47143004-47303262(+)	2	46915931	47143004
Nrxn1		18189	Nrxn1	NRXN1	9378	Chr2:49918503-51032536(-)	NA	2	49918503
Ehbp1		216565	Ehbp1	EHBP1	23301	Chr2:62673878-63046486(+)	NA	2	62673878
Ctnna2		12386	Ctnna2	CTNNA2	1496	Chr2:79512934-80648863(+)	NA	2	79512934
Map4k4		26921	Map4k4	MAP4K4	9448	Chr2:101697703-101894690(+)	chr2:102314164-102511152(+)	2	101697703	102314164
Lrp1b		94217	Lrp1b	LRP1B	53353	Chr2:140231423-142132463(-)	chr2:140988995-142889270(-)	2	140231423	140988995
Fmnl2		71409	Fmnl2	FMNL2	114793	Chr2:152335174-152649826(+)	NA	2	152335174
Pkp4		227937	Pkp4	PKP4	8502	Chr2:158456880-158681429(+)	chr2:159313391-159539400(+)	2	158456880	159313391
Baz2b		407823	Baz2b	BAZ2B	29994	Chr2:159315312-159712439(-)	chr2:160175489-160568953(-)	2	159315312	160175489
Pard3b		72823	Pard3b	PARD3B	117583	Chr2:204545475-205620162(+)	NA	2	204545475
Creb1		12912	Creb1	CREB1	1385	Chr2:207529962-207605988(+)	NA	2	207529962
Cul3		26554	Cul3	CUL3	8452	Chr2:224470150-224585397(-)	chr2:225334866-225450114(-)	2	224470150	225334866
Dis3l2		208718	Dis3l2	DIS3L2	129563	Chr2:231961583-232344350(+)	NA	2	231961583
Ube2f		67921	Ube2f	UBE2F	140739	Chr2:237966945-238042782(+)	chr2:238875586-238951423(+)	2	237966945	238875586
Hdac4		208727	Hdac4	HDAC4	9759	Chr2:239048168-239401647(-)	chr2:239969863-240322643(-)	2	239048168	239969863
Setd5		72895	Setd5	SETD5	55209	Chr3:9397700-9478154(+)	chr3:9439298-9519838(+)	3	9397700	9439298
Ankrd28		105522	Ankrd28	ANKRD28	23243	Chr3:15667236-15859814(-)	chr3:15708743-15901321(-)	3	15667236	15708743
Rbms3		207181	Rbms3	RBMS3	27303	Chr3:29281071-30010395(+)	NA	3	29281071
Tgfbr2		21813	Tgfbr2	TGFBR2	7048	Chr3:30606490-30694142(+)	chr3:30647993-30735633(+)	3	30606490	30647993
Oxsr1		108737	Oxsr1	OXSR1	9943	Chr3:38165537-38255484(+)	NA	3	38165537
Zfp445		235682	Zfp445	ZNF445	353274	Chr3:44439770-44477670(-)	chr3:44473198-44519162(-)	3	44439770	44473198
Zfp445		235682	Zfp445	ZNF445	353274	Chr3:44439770-44477670(-)	chr3:44473198-44519162(-)	3	44439770	44473198
Setd2		235626	Setd2	SETD2	29072	Chr3:47016408-47164109(-)	chr3:47057897-47205603(-)	3	47016408	47057897
Rbm6		19654	Rbm6	RBM6	10180	Chr3:49940150-50077249(+)	NA	3	49940150
Flnb		286940	Flnb	FLNB	2317	Chr3:58008400-58172255(+)	chr3:57994148-58157977(+)	3	58008400	57994148
Fhit		14198	Fhit	FHIT	2272	Chr3:59747278-61251474(-)	chr3:59733002-61237135(-)	3	59747278	59733002
Magi1		14924	Magi1	MAGI1	9223	Chr3:65353526-66038918(-)	NA	3	65353526
Frmd4b		232288	Frmd4b	FRMD4B	23150	Chr3:69168783-69386088(-)	NA	3	69168783
Rybp		56353	Rybp	RYBP	23429	Chr3:72374593-72446623(-)	chr3:72423743-72495774(-)	3	72374593	72423743
Cggbp1		106143	Cggbp1	CGGBP1	8545	Chr3:88051950-88149866(-)	chr3:88101099-88199016(-)	3	88051950	88101099
Cblb		208650	Cblb	CBLB	868	Chr3:105655461-105869552(-)	chr3:105374304-105588245(-)	3	105655461	105374304
Bbx		70508	Bbx	BBX	56987	Chr3:107522962-107811339(+)	NA	3	107522962
Myh15		667772	Myh15	MYH15	22989	Chr3:108380368-108529322(-)	NA	3	108380368
Mylk		107589	Mylk	MYLK	4638	Chr3:123612296-123884302(-)	chr3:123328895-123603179(-)	3	123612296	123328895
Slc12a8		171286	Slc12a8	SLC12A8	84561	Chr3:125082636-125212765(-)	NA	3	125082636
Stag1		20842	Stag1	STAG1	10274	Chr3:136336235-136752412(-)	chr3:136055077-136471220(-)	3	136336235	136055077
Rnf7		19823	Rnf7	RNF7	9616	Chr3:141738209-141747560(+)	NA	3	141738209
Tsc22d2		72033	Tsc22d2	TSC22D2	9819	Chr3:150408298-150466420(+)	NA	3	150408298
Fndc3b		72007	Fndc3b	FNDC3B	64778	Chr3:172039628-172400703(+)	chr3:171757367-172119459(+)	3	172039628	171757367
Lpp		210126	Lpp	LPP	4026	Chr3:188153050-188890671(+)	chr3:187871685-188608460(+)	3	188153050	187871685
Fam193a		231128	Fam193a	FAM193A	8603	Chr4:2596288-2732575(+)	chr4:2537101-2734302(+)	4	2596288	2537101
Slc2a9		117591	Slc2a9	SLC2A9	56606	Chr4:9826224-10040248(-)	NA	4	9826224
Pds5a		71521	Pds5a	PDS5A	23244	Chr4:39822863-39977956(-)	chr4:39824482-39979576(-)	4	39822863	39824482
Rbm47		245945	Rbm47	RBM47	54502	Chr4:40423255-40630911(-)	chr4:40425296-40632611(-)	4	40423255	40425296
Fryl		72313	Fryl	FRYL	285527	Chr4:48497363-48780312(-)	chr4:48499379-48782316(-)	4	48497363	48499379
Adgrl3		319387	Adgrl3	ADGRL3	23284	Chr4:61201230-62078335(+)	NA	4	61201230
Hnrnpd		11991	Hnrnpd	HNRNPD	3184	Chr4:82353314-82373996(-)	chr4:83273650-83295149(-)	4	82353314	83273650
Arhgap24		231532	Arhgap24	ARHGAP24	83478	Chr4:85475150-86002666(+)	NA	4	85475150
Ccser1		232035	Ccser1	CCSER1	401145	Chr4:90127533-91602219(+)	NA	4	90127533
Spata5		57815	Spata5	SPATA5	166378	Chr4:122923070-123319450(+)	chr4:123844232-124240587(+)	4	122923070	123844232
4930583H14Rik		67749	Mgarp	MGARP	84709	Chr4:139266165-139280225(-)	NA	4	139266165
Gab1		14388	Gab1	GAB1	2549	Chr4:143336830-143474565(+)	chr4:144258028-144395718(+)	4	143336830	144258028
Fbxw7		50754	Fbxw7	FBXW7	55294	Chr4:152321258-152536095(-)	chr4:153241695-153457244(-)	4	152321258	153241695
Arfip1		99889	Arfip1	ARFIP1	27236	Chr4:152779937-152911912(+)	chr4:153701088-153833509(+)	4	152779937	153701088
Ddx60		234311	Ddx60	DDX60	55601	Chr4:168216294-168318752(-)	NA	4	168216294
Sorbs2		234214	Sorbs2	SORBS2	8470	chr4:185585444-185956372(-)	NA	4	185585444
Sdha		66945	Sdha	SDHA	6389	Chr5:218223-264816(+)	chr5:218337-257197(+)	5	218223	218337
Zfr		22763	Zfr	ZFR	51663	Chr5:32354350-32444738(-)	chr5:32354455-32444846(-)	5	32354350	32354455
Nipbl		71175	Nipbl	NIPBL	25836	Chr5:36876759-37065819(+)	chr5:36876870-37066515(+)	5	36876759	36876870
Erbb2ip		59079	Erbin	ERBB2IP	55914	Chr5:65926554-66082544(+)	chr5:65222382-65376851(+)	5	65926554	65222382
Mast4		328329	Mast4	MAST4	375449	Chr5:66596393-67169591(+)	NA	5	66596393
Pik3r1		18708	Pik3r1	PIK3R1	5295	Chr5:68215737-68301821(+)	chr5:67511583-67597649(+)	5	68215737	67511583
Edil3		13612	Edil3	EDIL3	10085	Chr5:83940595-84384867(-)	chr5:83236372-83680698(-)	5	83940595	83236372
Rasa1		218397	Rasa1	RASA1	5921	Chr5:87267801-87391926(+)	chr5:86563699-86687743(+)	5	87267801	86563699
Mctp1		78771	Mctp1	MCTP1	79772	Chr5:94705537-95284575(-)	NA	5	94705537
Fbxl17		50758	Fbxl17	FBXL17	64839	Chr5:107859033-108382098(-)	NA	5	107859033
Apc		11789	Apc	APC	324	Chr5:112707505-112846239(+)	chr5:112043194-112181936(+)	5	112707505	112043194
March3		320253	March3	MARCHF3	115123	Chr5:126867714-127030558(-)	NA	5	126867714
Slc12a2		20496	Slc12a2	SLC12A2	6558	Chr5:128083791-128189688(+)	chr5:127419457-127525369(+)	5	128083791	127419457
Matr3		17184	Matr3	MATR3	9782	Chr5:139273752-139331677(+)	chr5:138609440-138667366(+)	5	139273752	138609440
Ube2d2		56550	Ube2d2a	UBE2D2	7322	Chr5:139561166-139628433(+)	NA	5	139561166
Slu7		193116	Slu7	SLU7	10569	Chr5:160401641-160419081(-)	NA	5	160401641
Tenm2		23964	Tenm2	TENM2	57451	Chr5:167073242-168264157(+)	NA	5	167073242
Ptprk		19272	Ptprk	PTPRK	5796	Chr6:313983-128520599(-)	NA	6	313983
Gfod1		328232	Gfod1	GFOD1	54438	Chr6:13357830-13487637(-)	NA	6	13357830
Tbc1d22b		381085	Tbc1d22b	TBC1D22B	55633	Chr6:37257704-37332970(+)	chr6:37225547-37300746(+)	6	37257704	37225547
Supt3		109115	Supt3	SUPT3H	8464	Chr6:44809057-45377934(-)	NA	6	44809057
Fbxo9		71538	Fbxo9	FBXO9	26268	Chr6:53064998-53100872(+)	NA	6	53064998
Myo6		17920	Myo6	MYO6	4646	Chr6:75749239-75919537(+)	NA	6	75749239
Irak1bp1		65099	Irak1bp1	IRAK1BP1	134728	Chr6:78867486-78979411(+)	chr6:79577267-79612819(+)	6	78867486	79577267
Phip		83946	Phip	PHIP	55023	Chr6:78934419-79078254(-)	NA	6	78934419
Syncrip		56403	Syncrip	SYNCRIP	10492	Chr6:85607784-85643862(-)	chr6:86317501-86352640(-)	6	85607784	86317501
Bach2		12014	Bach2	BACH2	60468	Chr6:89926528-90296912(-)	chr6:90636246-91006627(-)	6	89926528	90636246
Prep		19072	Prep	PREP	5550	Chr6:105273218-105403082(-)	NA	6	105273218
Man1a		17155	Man1a	MAN1A1	4121	Chr6:119177201-119350619(-)	chr6:119498369-119670926(-)	6	119177201	119498369
Utrn		22288	Utrn	UTRN	7402	Chr6:144284955-144853034(+)	chr6:144612872-145174170(+)	6	144284955	144612872
Esr1		13982	Esr1	ESR1	2099	Chr6:151690496-152129613(+)	NA	6	151690496
Park2		50873	Prkn	PRKN	5071	Chr6:161347417-162727766(-)	NA	6	161347417
Amz1	Gna12	231842	Amz1	AMZ1	155185	Chr7:2679522-2767486(+)	chr7:2719155-2804759(+)	7	2679522	2719155
Lsm5		66373	Lsm5	LSM5	23658	Chr7:32485333-32495258(-)	chr7:32524949-32534895(-)	7	32485333	32524949
Dpy19l1		244745	Dpy19l1	DPY19L1	23333	Chr7:34928881-35038041(-)	NA	7	34928881
Septin7		235072	Sept7	SEPTIN7	989	Chr7:35800986-35907110(+)	NA	7	35800986
Cdk13		69562	Cdk13	CDK13	8621	Chr7:39949501-40097134(+)	chr7:39989854-40139179(+)	7	39949501	39989854
Gli3		14634	Gli3	GLI3	2737	Chr7:41960949-42237019(-)	chr7:42000547-42276808(-)	7	41960949	42000547
Zmiz2		52915	Zmiz2	ZMIZ2	83637	Chr7:44748547-44769881(+)	chr7:44788164-44809479(+)	7	44748547	44788164
Baz1b		22385	Baz1b	BAZ1B	9031	Chr7:73440398-73522298(-)	chr7:72854736-72936623(-)	7	73440398	72854736
Magi2		50791	Magi2	MAGI2	9863	Chr7:78017055-79453805(-)	chr7:77646371-79082983(-)	7	78017055	77646371
Cacna2d1		12293	Cacna2d1	CACNA2D1	781	Chr7:81946444-82443956(-)	NA	7	81946444	NA
Zan		22635	Zan	ZAN	7455	Chr7:100733595-100797797(+)	NA	7	100733595	NA
Bmt2		101148	Bmt2	BMT2	154743	Chr7:112819147-112939875(-)	NA	7	112819147	NA
Cav1		12389	Cav1	CAV1	857	Chr7:116525009-116561185(+)	NA	7	116525009	NA
Met		17295	Met	MET	4233	Chr7:116672359-116798386(+)	chr7:116312249-116438431(+)	7	116672359	116312249
Snd1		56463	Snd1	SND1	27044	Chr7:127652119-128092607(+)	chr7:127292247-127732645(+)	7	127652119	127292247
Rbm28		68272	Rbm28	RBM28	55131	Chr7:128297685-128343908(-)	NA	7	128297685	NA
Cntnap2		66797	Cntnap2	CNTNAP2	26047	Chr7:146116035-148420998(+)	chr7:146471362-148118088(+)	7	146116035	146471362
Ncapg2		76044	Ncapg2	NCAPG2	54892	Chr7:158631169-158704804(-)	NA	7	158631169	NA
Csmd1		94109	Csmd1	CSMD1	64478	Chr8:2935361-4994914(-)	NA	8	2935361	NA
Tnks		21951	Tnks	TNKS	8658	Chr8:9555229-9782346(+)	chr8:9413421-9639856(+)	8	9555229	9413421
Sgcz		244431	Sgcz	SGCZ	137868	Chr8:14084835-15238283(-)	chr8:13942353-15095940(-)	8	14084835	13942353
Psd3		234353	Psd3	PSD3	23362	Chr8:18527303-19086909(-)	chr8:18384812-18871213(-)	8	18527303	18384812
Myst3		244349	Kat6a	KAT6A	7994	Chr8:41929479-42051987(-)	NA	8	41929479	NA
Thap1		73754	Thap1	THAP1	55145	Chr8:42836674-42843331(-)	NA	8	42836674	NA
Ythdf3		229096	Ythdf3	YTHDF3	253943	Chr8:63168553-63212788(+)	chr8:64081111-64125346(+)	8	63168553	64081111
Angpt1		11600	Angpt1	ANGPT1	284	Chr8:107249482-107497918(-)	NA	8	107249482	NA
Csmd3		239420	Csmd3	CSMD3	114788	Chr8:112222930-113436939(-)	NA	8	112222930	NA
Trps1		83925	Trps1	TRPS1	7227	Chr8:115408496-115669633(-)	chr8:116420723-116681202(-)	8	115408496	116420723
Samd12		320679	Samd12	SAMD12	401474	Chr8:118131825-118621963(-)	NA	8	118131825	BA
Fam135b		70363	Fam135b	FAM135B	51059	Chr8:138130023-138498390(-)	chr8:139142265-139509973(-)	8	138130023	139142265
Nfib		18028	Nfib	NFIB	4781	Chr9:14081843-14398983(-)	chr9:14081841-14532075(-)	9	14081843	14081841
Dennd4c		329877	Dennd4c	DENND4C	55667	Chr9:19230693-19374279(+)	NA	9	19230693	NA
Focad		230393	Focad	FOCAD	54914	Chr9:20658309-20995955(+)	NA	9	20658309	NA
Lingo2		242384	Lingo2	LINGO2	158038	Chr9:27937621-29213601(-)	NA	9	27937621	NA
Ubap2		68926	Ubap2	UBAP2	55833	Chr9:33921693-34049199(-)	NA	9	33921693	NA
Gnaq		14682	Gnaq	GNAQ	2776	Chr9:77716274-78031449(-)	chr9:80331023-80646727(-)	9	77716274	80331023
2010111I01Rik		72061	Aopep	AOPEP	84909	Chr9:94726669-95087218(+)	NA	9	94726669	NA
Coro2a		107684	Coro2a	CORO2A	7464	Chr9:98120975-98192637(-)	NA	9	98120975	NA
Tgfbr1		21812	Tgfbr1	TGFBR1	7046	Chr9:99104038-99154192(+)	chr9:101867394-101916473(+)	9	99104038	101867394
Ptpn3		545622	Ptpn3	PTPN3	5774	Chr9:109375694-109498307(-)	NA	9	109375694	NA
AI314180		230249	Ecpas	ECPAS	23392	Chr9:111360685-111484383(-)	NA	9	111360685	NA
Notch1		18128	Notch1	NOTCH1	4851	Chr9:136494433-136545786(-)	chr9:139388884-139440500(-)	9	136494433	139388884
Zmynd11		66505	Zmynd11	ZMYND11	10771	Chr10:134340-254637(+)	chr10:176027-300577(+)	10	134340	176027
Gata3		14462	Gata3	GATA3	2625	Chr10:8045421-8075201(+)	chr10:8096650-8117161(+)	10	8045421	8096650
Arhgap21		71435	Arhgap21	ARHGAP21	57584	Chr10:24583614-24723887(-)	NA	10	24583614	NA
Wac		225131	Wac	WAC	51322	Chr10:28532426-28623112(+)	chr10:28821707-28912041(+)	10	28532426	28821707
Mtpap		67440	Mtpap	MTPAP	55149	Chr10:30309801-30349338(-)	chr10:30598729-30638267(-)	10	30309801	30598729
Pard3		93742	Pard3	PARD3	56288	Chr10:34109560-34815325(-)	chr10:34398487-35104253(-)	10	34109560	34398487
Pcdh15		11994	Pcdh15	PCDH15	65217	Chr10:53802771-55627942(-)	NA	10	53802771	NA
Fam13c		71721	Fam13c	FAM13C	220965	Chr10:59246129-59363181(-)	NA	10	59246129	NA
Tmem26		327766	Tmem26	TMEM26	219623	Chr10:61406642-61453381(-)	NA	10	61406642	NA
Jmjd1c		108829	Jmjd1c	JMJD1C	221037	Chr10:63167221-63522075(-)	chr10:64926980-65281650(-)	10	63167221	64926980
Ctnna3		216033	Ctnna3	CTNNA3	29119	Chr10:65912518-67696217(-)	chr10:67672275-69455953(-)	10	65912518	67672275
Kcnma1		16531	Kcnma1	KCNMA1	3778	Chr10:76869601-77637808(-)	NA	10	76869601	NA
Nrg3		18183	Nrg3	NRG3	10718	Chr10:81875194-82987179(+)	NA	10	81875194	NA
Bmpr1a		12166	Bmpr1a	BMPR1A	657	Chr10:86755786-86927969(+)	chr10:88516395-88684945(+)	10	86755786	88516395
Pten		19211	Pten	PTEN	5728	Chr10:87863438-87971930(+)	chr10:89623381-89731687(+)	10	87863438	89623381
Fbxw4		30838	Fbxw4	FBXW4	6468	Chr10:101610664-101695295(-)	chr10:103370420-103455052(-)	10	101610664	103370420
Fgfr2		14183	Fgfr2	FGFR2	2263	Chr10:121478330-121598656(-)	chr10:123237843-123357972(-)	10	121478330	123237843
St5		76954	St5	DENND2B	6764	Chr11:8693352-8910951(-)	NA	11	8693352	NA
Tead1		21676	Tead1	TEAD1	7003	Chr11:12674422-12944737(+)	chr11:12695967-12966284(+)	11	12674422	12695967
Nav2		78286	Nav2	NAV2	89797	Chr11:19350724-20121601(+)	NA	11	19350724	NA
Cd44		12505	Cd44	CD44	960	Chr11:35138870-35232402(+)	chr11:35160717-35253949(+)	11	35138870	35160717
Hsd17b12		56348	Hsd17b12	HSD17B12	51144	Chr11:43680593-43856619(+)	chr11:43702287-43878162(+)	11	43680593	43702287
Phf21a		192285	Phf21a	PHF21A	51317	Chr11:45929319-46121434(-)	chr11:45950869-46142536(-)	11	45929319	45950869
Ambra1		228361	Ambra1	AMBRA1	55626	Chr11:46396412-46594069(-)	chr11:46417961-46615573(-)	11	46396412	46417961
Rbm14		56275	Rbm14	RBM14	10432	Chr11:66616582-66629934(+)	chr11:66384100-66397397(+)	11	66616582	66384100
P2ry2		18442	P2ry2	P2RY2	5029	Chr11:73200416-73246743(+)	chr11:72929325-72953472(+)	11	73200416	72929325
Dlg2		23859	Dlg2	DLG2	1740	Chr11:83455013-85628373(-)	NA	11	83455013	NA
Amotl1		75723	Amotl1	AMOTL1	154810	Chr11:94706418-94876753(+)	chr11:94501521-94609913(+)	11	94706418	94501521
Cntn5		244682	Cntn5	CNTN5	53942	Chr11:99020949-100358885(+)	NA	11	99020949	NA
Yap1		22601	Yap1	YAP1	10413	Chr11:102109957-102233423(+)	chr11:101981177-102104155(+)	11	102109957	101981177
Gucy1a2		234889	Gucy1a2	GUCY1A2	2977	Chr11:106674019-107018476(-)	NA	11	106674019	NA
Cul5		75717	Cul5	CUL5	8065	Chr11:108008898-108107759(+)	NA	11	108008898	NA
Rdx		19684	Rdx	RDX	5962	Chr11:110174880-110296712(-)	chr11:110045604-110167437(-)	11	110174880	110045604
Kirrel3		67703	Kirrel3	KIRREL3	84623	Chr11:126423358-127000870(-)	NA	11	126423358	NA
Opcml		330908	Opcml	OPCML	4978	Chr11:132414665-133532501(-)	NA	11	132414665	NA
Wnk1		232341	Wnk1	WNK1	65125	Chr12:752552-911452(+)	chr12:861744-1020618(+)	12	752552	861744
Lrp6		16974	Lrp6	LRP6	4040	Chr12:12116025-12267021(-)	chr12:12268960-12419978(-)	12	12116025	12268960
Atf7ip		54343	Atf7ip	ATF7IP	55729	Chr12:14365632-14502935(+)	chr12:14518565-14655869(+)	12	14365632	14518565
Ano6		105722	Ano6	ANO6	196527	Chr12:45215987-45440404(+)	chr12:45609877-45834187(+)	12	45215987	45609877
Pcbp2		18521	Pcbp2	PCBP2	5094	Chr12:53452102-53481162(+)	chr12:53845885-53874946(+)	12	53452102	53845885
Obfc2b		69917	Nabp2	NABP2	79035	Chr12:56224342-56229854(+)	NA	12	56224342	NA
Nav3		260315	Nav3	NAV3	89795	Chr12:77830894-78213010(+)	NA	12	77830894	NA
Ppp1r12a		17931	Ppp1r12a	PPP1R12A	4659	Chr12:79773563-79935455(-)	chr12:80167342-80329235(-)	12	79773563	80167342
Anks1b		77531	Anks1b	ANKS1B	56899	Chr12:98734791-99984654(-)	NA	12	98734791	NA
Gm15800		269700	Hectd4	HECTD4	283450	Chr12:112160195-112382431(-)	NA	12	112160195	NA
Sppl3		74585	Sppl3	SPPL3	121665	Chr12:120762510-120904352(-)	chr12:121200312-121342161(-)	12	120762510	121200312
Ep400		75560	Ep400	EP400	57634	Chr12:131949920-132080466(+)	chr12:132434486-132565005(+)	12	131949920	132434486
Fndc3a	Gm16549	319448	Fndc3a	FNDC3A	22862	Chr13:48975241-49209779(+)	chr13:49550047-49783915(+)	13	48975241	49550047
Mir17hg		75957	Mir17hg	MIR17HG	407975	Chr13:91347820-91354575(+)	chr13:92000073-92006829(+)	13	91347820	92000073
Gpc5		103978	Gpc5	GPC5	2262	Chr13:91398619-92867237(+)	chr13:92050874-93519487(+)	13	91398619	92050874
Farp1		223254	Farp1	FARP1	10160	Chr13:98142589-98455172(+)	NA	13	98142589	NA
Hectd1		207304	Hectd1	HECTD1	25831	Chr14:31100115-31208060(-)	chr14:31569322-31676999(-)	14	31100115	31569322
Npas3		27386	Npas3	NPAS3	64067	Chr14:32938879-33804173(+)	NA	14	32938879	NA
Ralgapa1		56784	Ralgapa1	RALGAPA1	253959	Chr14:35538356-35809295(-)	NA	14	35538356	NA
Tmx1		72736	Tmx1	TMX1	81542	Chr14:51240247-51257654(+)	NA	14	51240247	NA
Frmd6		319710	Frmd6	FRMD6	122786	Chr14:51489100-51730727(+)	chr14:51955845-52197444(+)	14	51489100	51955845
Ktn1		16709	Ktn1	KTN1	3895	Chr14:55580207-55684584(+)	chr14:56046924-56151302(+)	14	55580207	56046924
Ppp2r5e		26932	Ppp2r5e	PPP2R5E	5529	Chr14:63371356-63543395(-)	NA	14	63371356	NA
Fut8		53618	Fut8	FUT8	2530	Chr14:65410592-65744121(+)	NA	14	65410592	NA
Gphn		268566	Gphn	GPHN	10243	Chr14:66507407-67181808(+)	NA	14	66507407	NA
Mpp5		56217	Mpp5	MPP5	64398	Chr14:67241435-67336061(+)	NA	14	67241435	NA
Atp6v1d		73834	Atp6v1d	ATP6V1D	51382	Chr14:67337872-67359804(-)	NA	14	67337872	NA
Plekhh1		211945	Plekhh1	PLEKHH1	57475	Chr14:67533290-67589612(+)	NA	14	67533290	NA
Arg2		11847	Arg2	ARG2	384	Chr14:67619920-67651705(+)	NA	14	67619920	NA
Actn1		109711	Actn1	ACTN1	87	Chr14:68874123-68979366(-)	NA	14	68874123	NA
Prox2	RP24-89J3.3.1	73422	Prox2	PROX2	283571	Chr14:74853033-74876663(-)	chr14:75319735-75330537(-)	14	74853033	75319735
Tecpr2		104859	Tecpr2	TECPR2	9895	Chr14:102362912-102502481(+)	chr14:102829277-102968811(+)	14	102362912	102829277
Spred1		114715	Spred1	SPRED1	161742	Chr15:38252087-38357249(+)	chr15:38545036-38649450(+)	15	38252087	38545036
Rtf1		76246	Rtf1	RTF1	23168	Chr15:41417104-41483563(+)	NA	15	41417104	NA
Myo5a		17918	Myo5a	MYO5A	4644	Chr15:52307284-52529050(-)	NA	15	52307284	NA
Nedd4		17999	Nedd4	NEDD4	4734	Chr15:55826917-55993746(-)	chr15:56119116-56285810(-)	15	55826917	56119116
Tcf12		21406	Tcf12	TCF12	6938	Chr15:56918090-57291261(+)	chr15:57210287-57583459(+)	15	56918090	57210287
Lipc		15450	Lipc	LIPC	3990	Chr15:58431991-58569844(+)	NA	15	58431991	NA
Rnf111		93836	Rnf111	RNF111	54778	Chr15:58987588-59097419(+)	chr15:59279861-59389618(+)	15	58987588	59279861
Rora		19883	Rora	RORA	6095	Chr15:60488284-61229302(-)	NA	15	60488284	NA
Smad3		17127	Smad3	SMAD3	4088	Chr15:67065698-67195195(+)	chr15:67357939-67487533(+)	15	67065698	67357939
Pias1		56469	Pias1	PIAS1	8554	Chr15:68054179-68191466(+)	NA	15	68054179	NA
Thsd4		207596	Thsd4	THSD4	79875	Chr15:71141449-71783383(+)	NA	15	71141449	NA
Arih1		23806	Arih1	ARIH1	25820	Chr15:72474330-72602987(+)	NA	15	72474330	NA
Nptn		20320	Nptn	NPTN	27020	Chr15:73560003-73633412(-)	chr15:73852354-73925730(-)	15	73560003	73852354
Scamp2		24044	Scamp2	SCAMP2	10066	Chr15:74843730-74873365(-)	NA	15	74843730	NA
Peak1		244895	Peak1	PEAK1	79834	Chr15:77100654-77420104(-)	NA	15	77100654	NA
Rasgrf1		19417	Rasgrf1	RASGRF1	5923	Chr15:78959947-79090873(-)	chr15:79252288-79383122(-)	15	78959947	79252288
Mef2a		17258	Mef2a	MEF2A	4205	Chr15:99565455-99716488(+)	chr15:100105621-100256693(+)	15	99565455	100105621
Axin1		12005	Axin1	AXIN1	8312	Chr16:287440-355226(-)	chr16:337439-402723(-)	16	287440	337439
Rbfox1		268859	Rbfox1	RBFOX1	54715	Chr16:5239802-7713340(+)	NA	16	5239802	NA
Cyld		74256	Cyld	CYLD	1540	Chr16:50742026-50801935(+)	chr16:50775960-50835846(+)	16	50742026	50775960
Cnot1		234594	Cnot1	CNOT1	23019	Chr16:58519946-58629886(-)	chr16:58553854-58663730(-)	16	58519946	58553854
Ddx19a		13680	Ddx19a	DDX19A	55308	Chr16:70346829-70373383(+)	NA	16	70346829	NA
Wwox		80707	Wwox	WWOX	51741	Chr16:78099654-79212667(+)	NA	16	78099654	NA
Mbtps1		56453	Mbtps1	MBTPS1	8720	Chr16:84053761-84116943(-)	chr16:84087368-84150547(-)	16	84053761	84087368
Ankrd11		77087	Ankrd11	ANKRD11	29123	Chr16:89267619-89490561(-)	chr16:89334039-89556969(-)	16	89267619	89334039
1700081L11Rik		76719	Kansl1	KANSL1	284058	Chr17:561505-46225374(-)	NA	17	561505	NA
Nxn		18230	Nxn	NXN	64359	Chr17:799313-979766(-)	chr17:702550-883016(-)	17	799313	702550
Ywhae		22627	Ywhae	YWHAE	7531	Chr17:1344490-1400375(-)	chr17:1247568-1303556(-)	17	1344490	1247568
Trp53		22059	Trp53	TP53	7157	Chr17:7668402-7687550(-)	chr17:7571719-7590868(-)	17	7668402	7571719
Adora2b		11541	Adora2b	ADORA2B	136	Chr17:15927781-15975896(+)	chr17:15848230-15879210(+)	17	15927781	15848230
Taok1		216965	Taok1	TAOK1	57551	Chr17:29390925-29551904(+)	chr17:27717942-27878921(+)	17	29390925	27717942
Cpd		12874	Cpd	CPD	1362	Chr17:30378927-30469989(+)	NA	17	30378927	NA
Nf1		18015	Nf1	NF1	4763	Chr17:31094927-31377677(+)	chr17:29421944-29704695(+)	17	31094927	29421944
Jup		16480	Jup	JUP	3728	Chr17:41754607-41786853(-)	chr17:39910858-39943020(-)	17	41754607	39910858
Stat5b		20851	Stat5b	STAT5B	6777	Chr17:42199177-42276460(-)	chr17:40351194-40428424(-)	17	42199177	40351194
Tanc2		77097	Tanc2	TANC2	26115	Chr17:62966235-63427701(+)	NA	17	62966235	NA
Lama3		16774	Lama3	LAMA3	3909	Chr18:23689443-23955066(+)	chr18:21269416-21536186(+)	18	23689443	21269416
Dtna		13527	Dtna	DTNA	1837	Chr18:34493290-34891844(+)	NA	18	34493290	NA
8030462N17Rik		212163	8030462N17Rik	C18orf25	147339	Chr18:46173553-46266992(+)	chr18:43753987-43846955(+)	18	46173553	43753987
Myo5b		17919	Myo5b	MYO5B	4645	Chr18:49822790-50195147(-)	NA	18	49822790	NA
Dcc		13176	Dcc	DCC	1630	Chr18:52340197-53535898(+)	NA	18	52340197	NA
Nedd4l		83814	Nedd4l	NEDD4L	23327	Chr18:58044226-58401540(+)	NA	18	58044226	NA
Hnrnpm		76936	Hnrnpm	HNRNPM	4670	Chr19:8444975-8489112(+)	NA	19	8444975	NA
Nfix		18032	Nfix	NFIX	4784	Chr19:12995512-13098796(+)	chr19:13106288-13209610(+)	19	12995512	13106288
Mau2		74549	Mau2	MAU2	23383	Chr19:19320686-19358754(+)	chr19:19431637-19469563(+)	19	19320686	19431637
4931406P16Rik		233103	4931406P16Rik	KIAA0355	9710	Chr19:34254551-34355566(+)	chr19:34745458-34846476(+)	19	34254551	34745458
Clptm1		56457	Clptm1	CLPTM1	1209	Chr19:44954585-44993346(+)	chr19:45457841-45496604(+)	19	44954585	45457841
Arhgap35		232906	Arhgap35	ARHGAP35	2909	Chr19:46861002-47005077(+)	chr19:47364253-47508333(+)	19	46861002	47364253
Grlf1		232906	Arhgap35	ARHGAP35	2909	Chr19:46861002-47005077(+)	chr19:47364253-47508333(+)	19	46861002	47364253
Ruvbl2		20174	Ruvbl2	RUVBL2	10856	Chr19:48993448-49015995(+)	NA	19	48993448	NA
Esf1		66580	Esf1	ESF1	51575	Chr20:13714322-13784933(-)	NA	20	13714322	NA
Macrod2		72899	Macrod2	MACROD2	140733	Chr20:13995476-16053197(+)	chr20:13976161-16033841(+)	20	13995476	13976161
Asxl1		228790	Asxl1	ASXL1	171023	Chr20:32358062-32439319(+)	chr20:30946146-31027122(+)	20	32358062	30946146
Mapre1		13589	Mapre1	MAPRE1	22919	Chr20:32819780-32850405(+)	chr20:31407759-31438211(+)	20	32819780	31407759
Itch		16396	Itch	ITCH	83737	Chr20:34363235-34511773(+)	chr20:32951078-33099578(+)	20	34363235	32951078
Ralgapb		228850	Ralgapb	RALGAPB	57148	Chr20:38472806-38578861(+)	chr20:37101485-37207501(+)	20	38472806	37101485
Ncoa3		17979	Ncoa3	NCOA3	8202	Chr20:47501857-47656877(+)	chr20:46130630-46285614(+)	20	47501857	46130630
Stau1		20853	Stau1	STAU1	6780	Chr20:49113339-49219295(-)	chr20:47729875-47835832(-)	20	49113339	47729875
Runx1		12394	Runx1	RUNX1	861	Chr21:34787801-35049334(-)	chr21:36160097-36421595(-)	21	34787801	36160097
Ttc3		22129	Ttc3	TTC3	7267	Chr21:37073184-37203118(+)	NA	21	37073184	NA
Ripk4		72388	Ripk4	RIPK4	54101	Chr21:41739369-41767089(-)	chr21:43159532-43187212(-)	21	41739369	43159532
Dip2a		64451	Dip2a	DIP2A	23181	Chr21:46458942-46570900(+)	chr21:47878803-47991139(+)	21	46458942	47878803
Bcr		110279	Bcr	BCR	613	Chr22:23180365-23318037(+)	chr22:23522695-23660224(+)	22	23180365	23522695
Sfi1		78887	Sfi1	SFI1	9814	Chr22:31496139-31618554(+)	chr22:31892124-32014574(+)	22	31496139	31892124
Fbxo7		69754	Fbxo7	FBXO7	25793	Chr22:32474811-32498831(+)	NA	22	32474811	NA
Myh9		17886	Myh9	MYH9	4627	Chr22:36281277-36388067(-)	chr22:36677322-36784112(-)	22	36281277	36677322
Tnrc6b		213988	Tnrc6b	TNRC6B	23112	Chr22:40044817-40335808(+)	chr22:40440820-40731812(+)	22	40044817	40440820
Ep300		328572	Ep300	EP300	2033	Chr22:41092610-41180077(+)	chr22:41488595-41576081(+)	22	41092610	41488595
Tcf20		21411	Tcf20	TCF20	6942	Chr22:42160013-42283927(-)	chr22:42556018-42679933(-)	22	42160013	42556018
Zfx		22764	Zfx	ZFX	7543	ChrX:24148994-24216255(+)	chrX:24167098-24234372(+)	X	24148994	24167098
Tab3		66724	Tab3	TAB3	257397	ChrX:30827442-30889394(-)	chrX:30845558-30907371(-)	X	30827442	30845558
Dmd		13405	Dmd	DMD	1756	ChrX:31119219-33339609(-)	chrX:31137340-33357505(-)	X	31119219	31137340
2900008C10Rik	Bcor	71458	Bcor	BCOR	54880	ChrX:40051246-40177329(-)	NA	X	40051246	NA
Eras		353283	Eras	ERAS	3266	ChrX:48826513-48829869(+)	chrX:48684922-48688279(+)	X	48826513	48684922
Dlg3		53310	Dlg3	DLG3	1741	ChrX:70444835-70505489(+)	NA	X	70444835	NA
Rgag1		209540	Rtl9	RGAG1	57529	ChrX:110419057-110456334(+)	NA	X	110419057	NA

## Sheet: gCIS from 19 SB screens
HomologeneID	mm.officialSymbol	mm.egID	hs.officialSymbol	hs.egID	hg38 genomicLocation	hg19 genomicLocation	Chromosome	hg38 Gene Start	hg19 Gene Start		Not easily linked to human othologue	mm.egID
10059	Atad3a	108888	ATAD3A	55210	Chr1:1512143-1534687(+)	chr1:1447541-1470067(+)	1	1512143	1447541		Rsf1os1	75448
48275	H6pd	100198	H6PD	9563	Chr1:9234767-9271337(+)	chr1:9294832-9331394(+)	1	9234767	9294832		E230016M11Rik	320172
8915	Mfn2	170731	MFN2	9927	Chr1:11980181-12013515(+)	chr1:12040237-12073572(+)	1	11980181	12040237		4921511C10Rik	70924
7774	Hp1bp3	15441	HP1BP3	50809	Chr1:20742677-20787809(-)	chr1:21069170-21113181(-)	1	20742677	21069170		Cyp3a25	56388
2163	Rap1gap	110351	RAP1GAP	5909	Chr1:21596215-21669444(-)	chr1:21922713-21995850(-)	1	21596215	21922713		Cyp2j5	13109
37925	Ephb2	13844	EPHB2	2048	Chr1:22710770-22921500(+)	chr1:23037330-23247993(+)	1	22710770	23037330		Zfp809	235047
136796	Srrm1	51796	SRRM1	10250	Chr1:24643012-24673281(+)	chr1:24969792-24999772(+)	1	24643012	24969792		Rab10os	74173
32302	Ythdf2	213541	YTHDF2	51441	Chr1:28736621-28769775(+)	chr1:29063132-29096287(+)	1	28736621	29063132		Zfp939	233147
44324	Epb41	269587	EPB41	2035	Chr1:28887091-29120046(+)	chr1:29213602-29446558(+)	1	28887091	29213602		4933424G05Rik	74456
25624	Srsf4	57317	SRSF4	6429	Chr1:29147738-29182125(-)	chr1:29474255-29508412(-)	1	29147738	29474255		1700095A21Rik	67524
22830	Pum1	80912	PUM1	9698	Chr1:30931506-31065717(-)	chr1:31404352-31538564(-)	1	30931506	31404352		4930512B01Rik	74724
20744	Ptp4a2	19244	PTP4A2	8073	Chr1:31906421-31942635(-)	chr1:32372021-32403969(-)	1	31906421	32372021		4930549G23Rik	75286
4781	Khdrbs1	20218	KHDRBS1	10657	Chr1:32013694-32060859(+)	chr1:32479468-32526451(+)	1	32013694	32479468		Olfr1507	57269
22472	Kpna6	16650	KPNA6	23633	Chr1:32108043-32176568(+)	chr1:32573656-32642164(+)	1	32108043	32573656		G530011O06Rik	654820
21153	Rbbp4	19646	RBBP4	5928	Chr1:32651148-32686211(+)	chr1:33116808-33151812(+)	1	32651148	33116808		1700109K24Rik	74303
45837	C77080	97130	KIAA1522	57648	Chr1:32741839-32774970(+)	chr1:33207430-33240571(+)	1	32741839	33207430		Tbrg3	21378
2730	Yars	107271	YARS1	8565	Chr1:32775237-32818032(-)	NA	1	32775237	NA		5830417I10Rik	100302730
1227	Ak2	11637	AK2	204	Chr1:33007940-33036911(-)	chr1:33473540-33502512(-)	1	33007940	33473540		2610020C07Rik	69918
3714	Sfpq	71514	SFPQ	6421	Chr1:35176378-35193161(-)	chr1:35641978-35658746(-)	1	35176378	35641978
35470	Zmym4	67785	ZMYM4	9202	Chr1:35268694-35421944(+)	chr1:35734309-35887659(+)	1	35268694	35734309
2088	Psmb2	26445	PSMB2	5690	Chr1:35599541-35641844(-)	chr1:36065142-36107127(-)	1	35599541	36065142
49799	Ago3	214150	AGO3	192669	Chr1:35925198-36072037(+)	chr1:36396705-36538100(+)	1	35925198	36396705
31289	Thrap3	230753	THRAP3	9967	Chr1:36224412-36305357(+)	chr1:36690043-36770957(+)	1	36224412	36690043
12542	Stk40	74178	STK40	83931	Chr1:36339619-36385927(-)	chr1:36805228-36851525(-)	1	36339619	36805228
601	Csf3r	12986	CSF3R	1441	Chr1:36466043-36483314(-)	chr1:36931643-36948915(-)	1	36466043	36931643
52148	Rspo1	192199	RSPO1	284654	Chr1:37611350-37634923(-)	chr1:38076950-38100564(-)	1	37611350	38076950
4347	Mtf1	17764	MTF1	4520	Chr1:37809567-37859624(-)	chr1:38275245-38325264(-)	1	37809567	38275245
39141	Rragc	54170	RRAGC	64121	Chr1:38838197-38859823(-)	chr1:39303870-39325444(-)	1	38838197	39303870
136191	Macf1	11426	MACF1	23499	NA	chr1:39549839-39952810(+)	1	NA	39549839
7010	Trit1	66966	TRIT1	54802	Chr1:39841031-39883511(-)	chr1:40303781-40349183(-)	1	39841031	40303781
74572	Cap1	12331	CAP1	10487	Chr1:40040070-40072649(+)	chr1:40505736-40538321(+)	1	40040070	40505736
8243	Rlf	109263	RLF	6018	Chr1:40161369-40240921(+)	chr1:40627058-40706593(+)	1	40161369	40627058
41489	Smap2	69780	SMAP2	64744	Chr1:40373706-40423326(+)	chr1:40839398-40888998(+)	1	40373706	40839398
7440	Nfyc	18046	NFYC	4802	Chr1:40691570-40771603(+)	chr1:41157375-41237276(+)	1	40691570	41157375
35243	Foxj3	230700	FOXJ3	22887	Chr1:42176539-42335877(-)	chr1:42642209-42801551(-)	1	42176539	42642209
88707	Ybx1	22608	YBX1	4904	Chr1:42682235-42703803(+)	chr1:43148088-43169476(+)	1	42682235	43148088
20623	Ptprf	19268	PTPRF	5792	Chr1:43522238-43623672(+)	chr1:43991707-44089343(+)	1	43522238	43991707
27780	Kdm4a	230674	KDM4A	9682	Chr1:43650118-43705518(+)	chr1:44115819-44171189(+)	1	43650118	44115819
7539	St3gal3	20441	ST3GAL3	6487	Chr1:43707497-43931165(+)	chr1:44173167-44396837(+)	1	43707497	44173167
15403	Eri3	140546	ERI3	79033	Chr1:44221070-44355298(-)	chr1:44686741-44820951(-)	1	44221070	44686741
18958	Zswim5	74464	ZSWIM5	57643	Chr1:45016399-45206586(-)	chr1:45482070-45672277(-)	1	45016399	45482070
99789	Prdx1	18477	PRDX1	5052	Chr1:45511035-45522890(-)	chr1:45976706-45988562(-)	1	45511035	45976706
74565	Akr1a1	58810	AKR1A1	10327	Chr1:45550779-45570051(+)	chr1:46016454-46035723(+)	1	45550779	46016454
84840	Gpbp1l1	77110	GPBP1L1	60313	Chr1:45627304-45686691(-)	chr1:46092975-46152205(-)	1	45627304	46092975
7428	Mast2	17776	MAST2	23139	Chr1:45786992-46036124(+)	chr1:46269278-46501796(+)	1	45786992	46269278
4645	Lrrc41	230654	LRRC41	10489	Chr1:46278400-46303366(-)	chr1:46744071-46769038(-)	1	46278400	46744071
37838	Mknk1	17346	MKNK1	8569	Chr1:46557407-46607140(-)	chr1:47023078-47069940(-)	1	46557407	47023078
75853	Cyp4x1	81906	CYP4X1	260293	Chr1:46961364-47055432(+)	chr1:47427035-47516426(+)	1	46961364	47427035
10410	Spata6	67946	SPATA6	54558	Chr1:48258643-48472208(-)	chr1:48761043-48937880(-)	1	48258643	48761043
5120	Faf1	14084	FAF1	11124	Chr1:50441263-50960264(-)	chr1:50902699-51425939(-)	1	50441263	50902699
32195	Rnf11	29864	RNF11	26994	Chr1:51236273-51273447(+)	chr1:51701944-51739119(+)	1	51236273	51701944
128359	Eps15	13858	EPS15	2060	Chr1:51354263-51519354(-)	chr1:51819934-51984938(-)	1	51354263	51819934
69380	Osbpl9	100273	OSBPL9	114883	Chr1:51616874-51789219(+)	chr1:52082763-52254891(+)	1	51616874	52082763
68260	Nrd1	230598	NRDC	4898	Chr1:51789192-51878937(-)	chr1:52254865-52344609(-)	1	51789192	52254865
35279	Tut4	230594	TUT4	23318	Chr1:52423275-52553463(-)	chr1:52888947-53018764(-)	1	52423275	52888947
14600	Zyg11b	414872	ZYG11B	79699	Chr1:52726454-52827342(+)	chr1:53192124-53293008(+)	1	52726454	53192124
37717	Scp2	20280	SCP2	6342	Chr1:52927229-53051617(+)	chr1:53392900-53517370(+)	1	52927229	53392900
77	Cpt2	12896	CPT2	1376	Chr1:53196429-53214197(+)	chr1:53662495-53679869(+)	1	53196429	53662495
3583	Tmem59	56374	TMEM59	9528	Chr1:54026681-54053573(-)	chr1:54492353-54519246(-)	1	54026681	54492353
11984	Tceanc2	66526	TCEANC2	127428	Chr1:54053572-54112519(+)	chr1:54519280-54578193(+)	1	54053572	54519280
23411	Ssbp3	72475	SSBP3	23648	Chr1:54225431-54413479(-)	chr1:54691104-54872067(-)	1	54225431	54691104
8850	Dhcr24	74754	DHCR24	1718	Chr1:54849627-54887248(-)	chr1:55315299-55352868(-)	1	54849627	55315299
35420	Usp24	329908	USP24	23358	Chr1:55066359-55215374(-)	chr1:55532031-55681037(-)	1	55066359	55532031
15410	Plpp3	67916	PLPP3	8613	Chr1:56494747-56579584(-)	chr1:56960432-57045236(-)	1	56494747	56960432
4551	Prkaa2	108079	PRKAA2	5563	Chr1:56645317-56715335(+)	chr1:57110986-57181008(+)	1	56645317	57110986
472	C8a	230558	C8A	731	Chr1:56854770-56918221(+)	chr1:57320442-57383894(+)	1	56854770	57320442
49535	Fggy	75578	FGGY	55277	Chr1:59296405-59762730(+)	chr1:59762484-60228399(+)	1	59296405	59762484
9289	Hook1	77963	HOOK1	51361	Chr1:59814861-59876378(+)	chr1:60280620-60342042(+)	1	59814861	60280620
4086	Nfia	18027	NFIA	4774	Chr1:61077124-61462788(+)	chr1:61542898-61928460(+)	1	61077124	61542898
72199	Patj	12695	PATJ	10207	Chr1:61742477-62163920(+)	chr1:62208151-62629621(+)	1	61742477	62208151
6693	Pgm1	72157	PGM1	5236	Chr4:37826660-37862938(+)	chr1:64058947-64125916(+)	1	37826660	64058947
1979	Pgm2	72157	PGM1	5236	Chr1:63593276-63660245(+)	chr1:64059081-64125916(+)	1	63593276	64059081
1678	Jak1	16451	JAK1	3716	Chr1:64833223-65067746(-)	chr1:65298905-65533429(-)	1	64833223	65298905
100316	Ak4	11639	AK4	205	Chr1:65147342-65232145(+)	chr1:65613231-65697828(+)	1	65147342	65613231
136176	Mier1	71148	MIER1	57708	Chr1:66924895-66988619(+)	chr1:67390577-67454302(+)	1	66924895	67390577
22870	Slc35d1	242585	SLC35D1	23169	Chr1:66999332-67054397(-)	chr1:67465032-67519831(-)	1	66999332	67465032
134277	Serbp1	66870	SERBP1	26135	Chr1:67407810-67430440(-)	chr1:67873492-67896085(-)	1	67407810	67873492
32427	Gng12	14701	GNG12	55970	Chr1:67701466-67833779(-)	chr1:68167157-68299150(-)	1	67701466	68167157
11779	Wls	68151	WLS	79971	Chr1:68098459-68233000(-)	chr1:68564141-68698229(-)	1	68098459	68564141
36164	Srsf11	69207	SRSF11	9295	Chr1:70205682-70252020(+)	chr1:70671378-70718732(+)	1	70205682	70671378
41804	Ankrd13c	433667	ANKRD13C	81573	Chr1:70259002-70354977(-)	chr1:70724681-70820405(-)	1	70259002	70724681
1432	Cth	107869	CTH	1491	Chr1:70411218-70441949(+)	chr1:70876900-70905534(+)	1	70411218	70876900
3	Acadm	11364	ACADM	34	Chr1:75724347-75763679(+)	chr1:76190031-76229363(+)	1	75724347	76190031
3371	Rabggtb	19352	RABGGTB	5876	Chr1:75786194-75795090(+)	chr1:76251878-76260775(+)	1	75786194	76251878
9182	Zzz3	108946	ZZZ3	26009	Chr1:77561526-77683440(-)	chr1:78028100-78149112(-)	1	77561526	78028100
8996	Usp33	170822	USP33	23032	Chr1:77695987-77759879(-)	chr1:78161673-78225564(-)	1	77695987	78161673
44892	Nexn	68810	NEXN	91624	Chr1:77888515-77946329(+)	chr1:78354199-78409578(+)	1	77888515	78354199
48253	Fubp1	51886	FUBP1	8880	Chr1:77944055-77979494(-)	chr1:78409739-78444889(-)	1	77944055	78409739
100610	Dnajb4	67035	DNAJB4	11080	Chr1:77979158-78017964(+)	chr1:78444841-78483648(+)	1	77979158	78444841
22712	Adgrl2	99633	ADGRL2	23266	Chr1:81306155-81992738(+)	chr1:81771876-82459616(+)	1	81306155	81771876
7584	Uox	22262	UOX	391051	NA	chr1:84830640-84850484(-)	1	NA	84830640
1052	Dnase2b	56629	DNASE2B	58511	Chr1:84398532-84415895(+)	chr1:84864214-84880691(+)	1	84398532	84864214
68728	Rpf1	70285	RPF1	80135	Chr1:84479237-84498350(+)	chr1:84944948-84964035(+)	1	84479237	84944948
9337	Sh3glb1	54673	SH3GLB1	51100	Chr1:86704570-86748184(+)	chr1:87170252-87213867(+)	1	86704570	87170252
2054	Pkn2	109333	PKN2	5586	Chr1:88684144-88836255(+)	chr1:89149826-89301938(+)	1	88684144	89149826
1158	Gtf2b	229906	GTF2B	2959	Chr1:88852638-88891944(-)	chr1:89318315-89357250(-)	1	88852638	89318315
2994	Kyat3	229905	KYAT3	56267	Chr1:88935773-88992960(-)	chr1:89386726-89458643(-)	1	88935773	89386726
138296	Gbp7	229900	GBP7	388646	Chr1:89131751-89176040(-)	chr1:89597425-89641686(-)	1	89131751	89597425
10004	Lrrc8d	231549	LRRC8D	55144	Chr1:89821014-89936432(+)	chr1:90286590-90402170(+)	1	89821014	90286590
10297	Zfp326	54367	ZNF326	284695	Chr1:89995095-90035531(+)	chr1:90460653-90501092(+)	1	89995095	90460653
12971	Zfp644	52397	ZNF644	84146	Chr1:90915298-91022269(-)	chr1:91380856-91487812(-)	1	90915298	91380856
121902	Evi5	14020	EVI5	7813	Chr1:92508696-92792404(-)	chr1:92974252-93257967(-)	1	92508696	92974252
7207	Mtf2	17765	MTF2	22823	Chr1:93079219-93139081(+)	chr1:93544791-93604638(+)	1	93079219	93544791
4996	Tmed5	73130	TMED5	50999	Chr1:93149742-93180689(-)	chr1:93615298-93645970(-)	1	93149742	93615298
38809	Dr1	13486	DR1	1810	Chr1:93345921-93362592(+)	chr1:93811463-93835050(+)	1	93345921	93811463
134636	Fnbp1l	214459	FNBP1L	54874	NA	chr1:93913688-94020218(+)	1	NA	93913688
31181	Bcar3	29815	BCAR3	8412	Chr1:93561741-93847150(-)	chr1:94027297-94312775(-)	1	93561741	94027297
1557	Gclm	14630	GCLM	2730	Chr1:93885199-93909598(-)	chr1:94350755-94375154(-)	1	93885199	94350755
3539	Arhgap29	214137	ARHGAP29	9411	Chr1:94168907-94275068(-)	chr1:94634460-94713302(-)	1	94168907	94634460
2140	Abcd3	19299	ABCD3	5825	Chr1:94385106-94518663(+)	chr1:94883932-94984219(+)	1	94385106	94883932
37533	Cnn3	71994	CNN3	1266	Chr1:94896949-94927223(-)	chr1:95362504-95392779(-)	1	94896949	95362504
45107	Tmem56	99887	TLCD4	148534	Chr1:95092517-95197607(+)	chr1:95558072-95663161(+)	1	95092517	95558072
23162	Ptbp2	56195	PTBP2	58155	Chr1:96721605-96815049(+)	chr1:97187160-97289295(+)	1	96721605	97187160
85	Dpyd	99586	DPYD	1806	Chr1:97077743-97921059(-)	chr1:97543299-98386615(-)	1	97077743	97543299
22941	Snx7	76561	SNX7	51375	Chr1:98661344-98760500(+)	chr1:99127276-99226056(+)	1	98661344	99127276
9804	Palmd	114301	PALMD	54873	Chr1:99645875-99694541(+)	chr1:100111668-100160091(+)	1	99645875	100111668
40653	Frrs1	20321	FRRS1	391059	Chr1:99708699-99766630(-)	chr1:100169522-100232191(-)	1	99708699	100169522
536	Agl	77559	AGL	178	Chr1:99850077-99924023(+)	chr1:100315916-100389579(+)	1	99850077	100315916
40826	Slc35a3	229782	SLC35A3	23443	Chr1:99969367-100026979(+)	chr1:100435551-100501190(+)	1	99969367	100435551
22456	Mfsd14a	15247	MFSD14A	64645	Chr1:100038078-100083377(+)	chr1:100503650-100548929(+)	1	100038078	100503650
75343	Cdc14a	229776	CDC14A	8556	Chr1:100345015-100520281(+)	chr1:100810570-100985833(+)	1	100345015	100810570
9986	Prpf38b	66921	PRPF38B	55119	Chr1:108692292-108701803(+)	chr1:109234931-109245550(+)	1	108692292	109234931
5260	Stxbp3	20912	STXBP3	6814	Chr1:108746663-108809526(+)	chr1:109289295-109352141(+)	1	108746663	109289295
23249	5330417C22Rik	229722	KIAA1324	57535	Chr1:109113963-109206781(+)	chr1:109656736-109749403(+)	1	109113963	109656736
136097	Sort1	20661	SORT1	6272	Chr1:109309565-109397945(-)	chr1:109852187-109940540(-)	1	109309565	109852187
2084	Psma5	26442	PSMA5	5686	Chr1:109399031-109426486(-)	chr1:109941663-109969070(-)	1	109399031	109941663
55975	Gnai3	14679	GNAI3	2773	Chr1:109548564-109595843(+)	chr1:110091236-110142815(+)	1	109548564	110091236
77353	Ahcyl1	229709	AHCYL1	10768	Chr1:109984741-110023742(+)	chr1:110527386-110566364(+)	1	109984741	110527386
74529	Slc16a4	229699	SLC16A4	9122	Chr1:110362851-110391970(-)	chr1:110905472-110933704(-)	1	110362851	110905472
23565	Dram2	67171	DRAM2	128338	Chr1:111117332-111140216(-)	chr1:111659791-111682838(-)	1	111117332	111659791
81624	Cept1	99712	CEPT1	10390	Chr1:111139436-111185102(+)	chr1:111682004-111727726(+)	1	111139436	111682004
1275	Atp5f1	11950	ATP5PB	515	Chr1:111449121-111461918(+)	chr1:111992085-112005395(+)	1	111449121	111992085
2162	Rap1a	109905	RAP1A	5906	Chr1:111542223-111716695(+)	chr1:112084630-112259317(+)	1	111542223	112084630
14910	St7l	229681	ST7L	54879	Chr1:112517444-112620838(-)	chr1:113066135-113162040(-)	1	112517444	113066135
24376	Capza1	12340	CAPZA1	829	Chr1:112619453-112671619(+)	chr1:113162453-113214236(+)	1	112619453	113162453
20662	Slc16a1	20501	SLC16A1	6566	Chr1:112911847-112956353(-)	chr1:113454469-113498975(-)	1	112911847	113454469
8882	Lrig2	269473	LRIG2	9860	Chr1:113073170-113132260(+)	chr1:113615819-113674882(+)	1	113073170	113615819
26431	Magi3	99470	MAGI3	260425	Chr1:113390474-113685923(+)	chr1:113933136-114228545(+)	1	113390474	113933136
10154	Rsbn1	229675	RSBN1	54665	Chr1:113761832-113812476(-)	chr1:114304453-114355098(-)	1	113761832	114304453
56483	Hipk1	15257	HIPK1	204851	Chr1:113929197-113977869(+)	chr1:114471945-114520491(+)	1	113929197	114471945
9296	Trim33	94093	TRIM33	51592	Chr1:114392777-114511160(-)	chr1:114935414-115053824(-)	1	114392777	114935414
5179	Csde1	229663	CSDE1	7812	Chr1:114716913-114758050(-)	chr1:115259533-115300671(-)	1	114716913	115259533
21169	Tspan2	70747	TSPAN2	10100	Chr1:115048011-115089501(-)	chr1:115590632-115632124(-)	1	115048011	115590632
564	Atp1a1	11928	ATP1A1	476	Chr1:116373173-116404774(+)	chr1:116915865-116947396(+)	1	116373173	116915865
55982	Man1a2	17156	MAN1A2	10905	Chr1:117367393-117528872(+)	chr1:117910070-118071492(+)	1	117367393	117910070
7728	Gdap2	14547	GDAP2	54834	Chr1:117860227-117930042(-)	chr1:118406106-118472244(-)	1	117860227	118406106
133013	Hsd3b3	15494	HSD3B1	3283	Chr1:119507112-119515060(+)	chr1:120049825-120057681(+)	1	119507112	120049825
38066	Hmgcs2	15360	HMGCS2	3158	Chr1:119747996-119769125(-)	chr1:120290618-120311555(-)	1	119747996	120290618
7865	Notch2	18129	NOTCH2	4853	Chr1:119911553-120073449(-)	chr1:120454175-120612317(-)	1	119911553	120454175
66961	Pde4dip	83679	PDE4DIP	9659	Chr1:148808167-149051277(+)	chr1:144851423-145076186(-)	1	148808167	144851423
3597	Sec22b	20333	SEC22B	9554	Chr1:120152520-120176534(-)	chr1:145096407-145122048(+)	1	120152520	145096407
69167	Rnf115	67845	RNF115	27246	Chr1:145742189-145824123(-)	chr1:145611017-145696216(+)	1	145742189	145611017
68185	Fmo5	14263	FMO5	2330	Chr1:147183963-147225798(-)	chr1:146655883-146697230(-)	1	147183963	146655883
10624	Otud7b	229603	OTUD7B	56957	Chr1:149940330-150010766(-)	chr1:149909704-149982675(-)	1	149940330	149909704
19997	Rprd2	75137	RPRD2	23248	Chr1:150364111-150476566(+)	chr1:150336586-150449041(+)	1	150364111	150336586
1261	Arnt	11863	ARNT	405	Chr1:150809705-150876768(-)	chr1:150782189-150849075(-)	1	150809705	150782189
32157	Setdb1	84505	SETDB1	9869	Chr1:150926246-150964744(+)	chr1:150898738-150937213(+)	1	150926246	150898738
93492	Pip5k1a	18720	PIP5K1A	8394	Chr1:151198003-151249536(+)	chr1:151171027-151222007(+)	1	151198003	151171027
6741	Pi4kb	107650	PI4KB	5298	Chr1:151291797-151327715(-)	chr1:151264272-151300191(-)	1	151291797	151264272
9022	Pogz	229584	POGZ	23126	Chr1:151402724-151459465(-)	chr1:151375199-151431970(-)	1	151402724	151375199
12797	Snx27	76742	SNX27	81609	Chr1:151612027-151699083(+)	chr1:151584525-151671556(+)	1	151612027	151584525
21051	Rorc	19885	RORC	6097	Chr1:151806071-151832450(-)	chr1:151778546-151804278(-)	1	151806071	151778546
26894	Ilf2	67781	ILF2	3608	Chr1:153661788-153671028(-)	chr1:153634263-153643504(-)	1	153661788	153634263
32484	Gatad2b	229542	GATAD2B	57459	Chr1:153804725-153922975(-)	chr1:153777202-153895448(-)	1	153804725	153777202
81889	Tpm3	59069	TPM3	7170	Chr1:154155304-154192135(-)	chr1:154127779-154164576(-)	1	154155304	154127779
136291	Ubap2l	74383	UBAP2L	9898	NA	chr1:154192427-154243986(+)	1	NA	154192427
474	Il6ra	16194	IL6R	3570	Chr1:154405193-154469450(+)	chr1:154377668-154441926(+)	1	154405193	154377668
10225	Ash1l	192195	ASH1L	55870	Chr1:155335261-155563160(-)	chr1:155305058-155532594(-)	1	155335261	155305058
41761	2810403A07Rik	74200	KHDC4	22889	Chr1:155913043-155934442(-)	chr1:155882835-155904204(-)	1	155913043	155882835
9095	Smg5	229512	SMG5	23381	Chr1:156249224-156291498(-)	chr1:156219014-156261289(-)	1	156249224	156219014
4373	Cct3	12462	CCT3	7203	Chr1:156308961-156338415(-)	chr1:156278751-156308206(-)	1	156308961	156278751
4327	Mef2d	17261	MEF2D	4209	Chr1:156463721-156500842(-)	chr1:156433518-156470567(-)	1	156463721	156433518
38120	Prcc	94315	PRCC	5546	Chr1:156767482-156800819(+)	chr1:156737326-156770606(+)	1	156767482	156737326
11409	Arhgef11	213498	ARHGEF11	9826	Chr1:156934840-157046903(-)	chr1:156904631-157015534(-)	1	156934840	156904631
56725	Dcaf8	98193	DCAF8	50717	Chr1:160215715-160262560(-)	chr1:160185509-160232339(-)	1	160215715	160185509
3218	Copa	12847	COPA	1314	Chr1:160288587-160343564(-)	chr1:160258383-160313040(-)	1	160288587	160258383
32015	Atf6	226641	ATF6	22926	Chr1:161766244-161964070(+)	chr1:161736109-161933860(+)	1	161766244	161736109
135990	Nos1ap	70729	NOS1AP	9722	NA	chr1:162039480-162340265(+)	1	NA	162039480
2342	Uap1	107652	UAP1	6675	Chr1:162561440-162599843(+)	chr1:162531229-162569633(+)	1	162561440	162531229
20574	Pbx1	18514	PBX1	5087	Chr1:164559360-164886047(+)	chr1:164528596-164855284(+)	1	164559360	164528596
37658	Pou2f1	18986	POU2F1	5451	Chr1:167220829-167427345(+)	chr1:167190121-167396582(+)	1	167220829	167190121
10199	Dcaf6	74106	DCAF6	55827	Chr1:167936247-168075843(+)	chr1:167905476-168045081(+)	1	167936247	167905476
7140	Tiprl	226591	TIPRL	261726	Chr1:168178845-168202114(+)	chr1:168148199-168171347(+)	1	168178845	168148199
104	F5	14067	F5	2153	Chr1:169511954-169586632(-)	chr1:169481191-169555769(-)	1	169511954	169481191
41015	Prrc2c	226562	PRRC2C	23215	Chr1:171485496-171593511(+)	chr1:171454668-171562650(+)	1	171485496	171454668
37847	Vamp4	53330	VAMP4	8674	Chr1:171700156-171742239(-)	chr1:171669302-171711205(-)	1	171700156	171669302
32212	Suco	226551	SUCO	51430	Chr1:172532349-172611833(+)	chr1:172501488-172580975(+)	1	172532349	172501488
8699	Klhl20	226541	KLHL20	27252	Chr1:173714912-173786826(+)	chr1:173684119-173755825(+)	1	173714912	173684119
20139	Serpinc1	11905	SERPINC1	462	Chr1:173903804-173917378(-)	chr1:173872656-173886516(-)	1	173903804	173872656
19036	Rc3h1	381305	RC3H1	149041	Chr1:173931084-173993072(-)	chr1:173900221-173962210(-)	1	173931084	173900221
8143	Rabgap1l	29809	RABGAP1L	9910	Chr1:174159414-174995308(+)	chr1:174128551-174964445(+)	1	174159414	174128551
115565	Cop1	26374	COP1	64326	Chr1:175944826-176207279(-)	chr1:175913961-176176422(-)	1	175944826	175913961
5278	Abl2	11352	ABL2	27	Chr1:179099327-179229693(-)	chr1:179068464-179198819(-)	1	179099327	179068464
2333	Soat1	20652	SOAT1	6646	Chr1:179293714-179358680(+)	chr1:179262848-179327814(+)	1	179293714	179262848
17028	Tor1aip2	240832	TOR1AIP2	163590	Chr1:179839967-179878614(-)	chr1:179809110-179846938(-)	1	179839967	179809110
8879	Cep350	74081	CEP350	9857	Chr1:179954773-180114880(+)	chr1:179923944-180084010(+)	1	179954773	179923944
134226	Xpr1	19775	XPR1	9213	Chr1:180632010-180890279(+)	chr1:180601157-180859415(+)	1	180632010	180601157
115622	Stx6	58244	STX6	10228	Chr1:180949690-181023121(-)	chr1:180941849-180992257(-)	1	180949690	180941849
1039	Dhx9	13211	DHX9	1660	Chr1:182839304-182887982(+)	chr1:182808481-182857117(+)	1	182839304	182808481
32235	Smg7	226517	SMG7	9887	Chr1:183471962-183554193(+)	chr1:183441633-183523326(+)	1	183471962	183441633
11866	Edem3	66967	EDEM3	80267	Chr1:184690491-184754907(-)	chr1:184659371-184723992(-)	1	184690491	184659371
37753	Tpr	108989	TPR	7175	Chr1:186311652-186375325(-)	chr1:186280785-186344385(-)	1	186311652	186280785
3383	Ro60	20822	RO60	6738	Chr1:193059422-193091777(+)	chr1:193028741-193060906(+)	1	193059422	193028741
11571	Cdc73	214498	CDC73	79577	Chr1:193121958-193254815(+)	chr1:193091087-193223942(+)	1	193121958	193091087
20086	Cfh	12628	CFH	3075	Chr1:196651878-196747504(+)	chr1:196621007-196716634(+)	1	196651878	196621007
11739	Dennd1b	329260	DENND1B	163486	Chr1:197504748-197782138(-)	chr1:197473878-197744610(-)	1	197504748	197473878
69340	Nek7	59125	NEK7	140609	Chr1:198156978-198322420(+)	chr1:198126127-198291548(+)	1	198156978	198126127
2126	Ptprc	19264	PTPRC	5788	Chr1:198638968-198757476(+)	chr1:198608097-198726605(+)	1	198638968	198608097
20827	Nr5a2	26424	NR5A2	2494	Chr1:200027602-200177424(+)	chr1:199996837-200146550(+)	1	200027602	199996837
18927	Camsap2	67886	CAMSAP2	23271	Chr1:200738905-200860707(+)	chr1:200708699-200829831(+)	1	200738905	200708699
135710	Ppp1r12b	329251	PPP1R12B	4660	Chr1:202348702-202588569(+)	chr1:202317826-202561830(+)	1	202348702	202317826
8888	Zc3h11a	70579	ZC3H11A	9877	Chr1:203795537-203854128(+)	chr1:203764664-203823256(+)	1	203795537	203764664
37729	Snrpe	20643	SNRPE	6635	NA	chr1:203830726-203840280(+)	1	NA	203830726
4159	Sox13	20668	SOX13	9580	Chr1:204073096-204127743(+)	chr1:204042242-204096871(+)	1	204073096	204042242
135779	Plekha6	240753	PLEKHA6	22874	NA	chr1:204187980-204329057(-)	1	NA	204187980
1794	Mdm4	17248	MDM4	4194	Chr1:204516379-204558120(+)	chr1:204485506-204527248(+)	1	204516379	204485506
19711	Dstyk	213452	DSTYK	25778	Chr1:205142497-205211599(-)	chr1:205111632-205180830(-)	1	205142497	205111632
23377	Nucks1	98415	NUCKS1	64710	Chr1:205712819-205750244(-)	chr1:205681949-205719310(-)	1	205712819	205681949
52683	Srgap2	14270	SRGAP2	23380	Chr1:206203464-206464443(+)	chr1:206516199-206637783(+)	1	206203464	206516199
56412	Mapkapk2	17164	MAPKAPK2	9261	Chr1:206684912-206734285(+)	chr1:206858249-206907626(+)	1	206684912	206858249
88554	Pfkfb2	18640	PFKFB2	5208	Chr1:207053275-207081023(+)	chr1:207226619-207254369(+)	1	207053275	207226619
47948	C4bp	12269	C4BPA	722	Chr1:207104232-207144972(+)	chr1:207277577-207318317(+)	1	207104232	207277577
7832	Cd46	17221	CD46	4179	Chr1:207752038-207795516(+)	chr1:207925382-207968861(+)	1	207752038	207925382
56427	Plxna2	18845	PLXNA2	5362	Chr1:208022242-208244384(-)	chr1:208195587-208417729(-)	1	208022242	208195587
11885	Traf3ip3	215243	TRAF3IP3	80342	Chr1:209756032-209782323(+)	chr1:209929397-209955668(+)	1	209756032	209929397
4479	Irf6	54139	IRF6	3664	Chr1:209785623-209806175(-)	chr1:209958963-209979520(-)	1	209785623	209958963
135671	Rcor3	214742	RCOR3	55758	NA	chr1:211432618-211489725(+)	1	NA	211432618
27079	Traf5	22033	TRAF5	7188	Chr1:211326587-211374946(+)	chr1:211499956-211548286(+)	1	211326587	211499956
8914	Lpgat1	226856	LPGAT1	9926	Chr1:211743457-211830772(-)	chr1:211916798-212004105(-)	1	211743457	211916798
9136	Ints7	77065	INTS7	25896	Chr1:211940328-212035660(-)	chr1:212113740-212209002(-)	1	211940328	212113740
55961	Ppp2r5a	226849	PPP2R5A	5525	Chr1:212285537-212361863(+)	chr1:212458751-212535195(+)	1	212285537	212458751
2069	Prox1	19130	PROX1	5629	Chr1:213983239-214041510(+)	chr1:214161315-214214847(+)	1	213983239	214161315
9976	Gpatch2	67769	GPATCH2	55105	Chr1:217426992-217631312(-)	chr1:217600334-217804432(-)	1	217426992	217600334
3959	Trp53bp2	209456	TP53BP2	7159	Chr1:223779893-223845981(-)	chr1:223967594-224033674(-)	1	223779893	223967594
11857	Wdr26	226757	WDR26	80232	Chr1:224385143-224434299(-)	chr1:224572844-224622499(-)	1	224385143	224572844
101673	Tmem63a	208795	TMEM63A	9725	Chr1:225840556-225882720(-)	chr1:226033237-226070080(-)	1	225840556	226033237
134170	H3f3a	15078	H3-3A	3020	Chr1:226062707-226072002(+)	NA	1	226062707	NA
11227	Acbd3	170760	ACBD3	64746	Chr1:226144679-226186722(-)	chr1:226332379-226374442(-)	1	226144679	226332379
55765	Cdc42bpa	226751	CDC42BPA	8476	Chr1:226989865-227318492(-)	chr1:227177558-227506193(-)	1	226989865	227177558
133930	Arf1	11840	ARF1	375	Chr1:228082660-228099212(+)	chr1:228270360-228286913(+)	1	228082660	228270360
8676	Taf5l	102162	TAF5L	27097	Chr1:229593111-229626047(-)	chr1:229728864-229761869(-)	1	229593111	229728864
8859	Urb2	382038	URB2	9816	Chr1:229626216-229660200(+)	chr1:229761962-229795947(+)	1	229626216	229761962
3297	Galnt2	108148	GALNT2	2590	Chr1:230057789-230282130(+)	chr1:230193535-230417868(+)	1	230057789	230193535
56936	Egln1	112405	EGLN1	54583	Chr1:231363751-231425044(-)	chr1:231499496-231560790(-)	1	231363751	231499496
32778	Discontinued	0	MAP3K21	84451	Chr1:233327732-233385148(+)	chr1:233463469-233520894(+)	1	233327732	233463469
44649	Tomm20	67952	TOMM20	9804	Chr1:235109341-235128941(-)	chr1:235272657-235292152(-)	1	235109341	235272657
12847	Arid4b	94246	ARID4B	51742	Chr1:235166895-235328240(-)	chr1:235330209-235491494(-)	1	235166895	235330209
37744	Tbce	70430	TBCE	6905	Chr1:235367360-235448968(+)	chr1:235530674-235615756(+)	1	235367360	235530674
61	Lyst	17101	LYST	1130	Chr1:235661031-235883708(-)	chr1:235824330-236047013(-)	1	235661031	235824330
20191	Chrm3	12671	CHRM3	1131	Chr1:239386565-239915450(+)	chr1:239549867-240078749(+)	1	239386565	239549867
22844	Cep170	545389	CEP170	9859	Chr1:243124428-243255936(-)	chr1:243287729-243418708(-)	1	243124428	243287729
56741	Desi2	78825	DESI2	51029	Chr1:244653048-244709034(+)	chr1:244816349-244872336(+)	1	244653048	244816349
7362	Tfb2m	15278	TFB2M	64216	Chr1:246540561-246566263(-)	chr1:246703862-246729563(-)	1	246540561	246703862
17139	Cnst	226744	CNST	163882	Chr1:246566337-246668587(+)	chr1:246729638-246831897(+)	1	246566337	246729638
9142	Ahctf1	226747	AHCTF1	25909	Chr1:246839098-246931978(-)	chr1:247002399-247095250(-)	1	246839098	247002399
32584	Sh3bp5l	79566	SH3BP5L	80851	Chr1:248810446-248826285(-)	chr1:249104644-249120114(-)	1	248810446	249104644
4828	Zmynd11	66505	ZMYND11	10771	Chr10:134340-254637(+)	chr10:176027-300577(+)	10	134340	176027
18195	Larp4b	217980	LARP4B	23185	Chr10:806914-931900(-)	chr10:852853-977645(-)	10	806914	852853
7100	Gtpbp4	69237	GTPBP4	23560	Chr10:988409-1017768(+)	chr10:1034373-1065870(+)	10	988409	1034373
40914	Wdr37	207615	WDR37	22884	Chr10:1056836-1132297(+)	chr10:1102324-1178312(+)	10	1056836	1102324
4283	Net1	56349	NET1	10276	Chr10:5412551-5459056(+)	chr10:5454519-5501019(+)	10	5412551	5454519
26435	Tasor2	105203	TASOR2	54906	Chr10:5684759-5763740(+)	chr10:5726800-5805703(+)	10	5684759	5726800
37488	Gdi2	14569	GDI2	2665	Chr10:5765222-5813549(-)	chr10:5807185-5855512(-)	10	5765222	5807185
1650	Il15ra	16169	IL15RA	3601	Chr10:5948897-5978741(-)	chr10:5994333-6020704(-)	10	5948897	5994333
13162	Rbm17	76938	RBM17	84991	Chr10:6088986-6117459(+)	chr10:6130996-6159422(+)	10	6088986	6130996
1668	Itih2	16425	ITIH2	3698	Chr10:7703273-7749520(+)	chr10:7745278-7791483(+)	10	7703273	7745278
3792	Atp5c1	11949	ATP5F1C	509	Chr10:7788104-7807801(+)	chr10:7830066-7849762(+)	10	7788104	7830066
6879	Usp6nl	98910	USP6NL	9712	Chr10:11460510-11611789(-)	chr10:11495945-11653788(-)	10	11460510	11495945
51648	Proser2	227545	PROSER2	254427	Chr10:11823341-11872277(+)	chr10:11865354-11914276(+)	10	11823341	11865354
6101	Upf2	326622	UPF2	26019	Chr10:11920022-12043170(-)	chr10:11962020-12085169(-)	10	11920022	11962020
10278	Dhtkd1	209692	DHTKD1	55526	Chr10:12068917-12123228(+)	chr10:12110952-12165220(+)	10	12068917	12110952
121858	Camk1d	227541	CAMK1D	57118	Chr10:12349514-12835545(+)	chr10:12391545-12877545(+)	10	12349514	12391545
11085	Optn	71648	OPTN	10133	Chr10:13100082-13138276(+)	chr10:13142081-13180307(+)	10	13100082	13142081
4530	Phyh	16922	PHYH	5264	Chr10:13277796-13300130(-)	chr10:13319795-13342130(-)	10	13277796	13319795
75316	Fam107b	66540	FAM107B	83641	Chr10:14518557-14774897(-)	chr10:14560555-14816896(-)	10	14518557	14560555
101539	Nmt2	18108	NMT2	9397	Chr10:15104588-15168732(-)	chr10:15147768-15210692(-)	10	15104588	15147768
7495	Pter	19212	PTER	9317	Chr10:16436943-16517962(+)	chr10:16478941-16555744(+)	10	16436943	16478941
37788	Stam	20844	STAM	8027	Chr10:17644125-17716824(+)	chr10:17686149-17758821(+)	10	17644125	17686149
101695	Arl5b	75869	ARL5B	221079	Chr10:18659335-18681639(+)	chr10:18948359-18970568(+)	10	18659335	18948359
20973	Mllt10	17354	MLLT10	8028	Chr10:21533349-21743630(+)	chr10:21822277-22032559(+)	10	21533349	21822277
7293	Dnajc1	13418	DNAJC1	64215	Chr10:21756548-22003768(-)	chr10:22045476-22292659(-)	10	21756548	22045476
10822	Arhgap21	71435	ARHGAP21	57584	Chr10:24583609-24725421(-)	chr10:24872542-25012816(-)	10	24583609	24872542
5353	Pdss1	56075	PDSS1	23590	Chr10:26697052-26746798(+)	chr10:26986352-27035726(+)	10	26697052	26986352
38053	Abi1	11308	ABI1	10006	Chr10:26746596-26861087(-)	chr10:27035524-27150016(-)	10	26746596	27035524
31996	Yme1l1	27377	YME1L1	10730	Chr10:27110111-27154802(-)	chr10:27399039-27443349(-)	10	27110111	27399039
12541	Acbd5	74159	ACBD5	91452	Chr10:27182624-27248674(-)	chr10:27471766-27531040(-)	10	27182624	27471766
40765	Rab18	19330	RAB18	22931	Chr10:27504174-27542237(+)	chr10:27793102-27831168(+)	10	27504174	27793102
41148	Wac	225131	WAC	51322	Chr10:28532426-28623112(+)	chr10:28821707-28912041(+)	10	28532426	28821707
25090	Svil	225115	SVIL	6840	Chr10:29457338-29737001(-)	chr10:29746266-30025865(-)	10	29457338	29746266
10008	Mtpap	67440	MTPAP	55149	Chr10:30309801-30349338(-)	chr10:30598729-30638267(-)	10	30309801	30598729
3812	Map3k8	26410	MAP3K8	1326	Chr10:30434021-30461833(+)	chr10:30722949-30750762(+)	10	30434021	30722949
31779	Zeb1	21417	ZEB1	6935	Chr10:31318495-31529814(+)	chr10:31607345-31818742(+)	10	31318495	31607345
23089	Arhgap12	75415	ARHGAP12	94134	Chr10:31805398-31928876(-)	chr10:32094325-32217804(-)	10	31805398	32094325
55829	Kif5b	16573	KIF5B	3799	Chr10:32009010-32056443(-)	chr10:32297943-32345353(-)	10	32009010	32297943
32627	Epc1	13831	EPC1	80314	Chr10:32267716-32378798(-)	chr10:32556643-32667697(-)	10	32267716	32556643
22999	Itgb1	16412	ITGB1	3688	Chr10:32900318-32958365(-)	chr10:33189245-33247158(-)	10	32900318	33189245
10489	Pard3	93742	PARD3	56288	Chr10:34109560-34815325(-)	chr10:34398487-35104253(-)	10	34109560	34398487
2662	Cul2	71745	CUL2	8453	Chr10:35008551-35126899(-)	chr10:35297478-35379542(-)	10	35008551	35297478
12219	Ccny	67974	CCNY	219771	Chr10:35246981-35572670(+)	chr10:35535952-35861598(+)	10	35246981	35535952
21032	Hnrnpf	98758	HNRNPF	3185	Chr10:43385617-43409248(-)	chr10:43881064-43904696(-)	10	43385617	43881064
12412	2019-03-08	71779	MARCHF8	220972	Chr10:45454585-45594907(-)	chr10:45950032-46090354(-)	10	45454585	45950032
18373	Zfand4	67492	ZFAND4	93550	Chr10:45614567-45672962(-)	chr10:46110947-46168261(-)	10	45614567	46110947
56760	Mapk8	26419	MAPK8	5599	Chr10:48306639-48439360(+)	chr10:49514681-49647402(+)	10	48306639	49514681
50532	Parg	26430	PARG	8505	Chr10:49818275-49942027(-)	chr10:51026319-51371371(-)	10	49818275	51026319
38052	Ncoa4	27057	NCOA4	8031	Chr10:46005088-46030714(-)	chr10:51565107-51590734(+)	10	46005088	51565107
9651	Timm23	53600	TIMM23	100287932	Chr10:45972453-46003742(+)	chr10:51592080-51623386(-)	10	45972453	51592080
27040	Sgms1	208449	SGMS1	259230	Chr10:50305585-50623977(-)	chr10:52065360-52383716(-)	10	50305585	52065360
16363	A1cf	69865	A1CF	29974	Chr10:50799409-50885681(-)	chr10:52559168-52645435(-)	10	50799409	52559168
12856	Bicc1	83675	BICC1	80114	Chr10:58512970-58831437(+)	chr10:60272631-60591195(+)	10	58512970	60272631
34786	Ccdc6	76551	CCDC6	8030	Chr10:59788747-59906656(-)	chr10:61548505-61666314(-)	10	59788747	61548505
8892	Rhobtb1	69288	RHOBTB1	9886	Chr10:60869438-61001486(-)	chr10:62629195-62761198(-)	10	60869438	62629195
45872	Arid5b	71371	ARID5B	84159	Chr10:61901254-62096948(+)	chr10:63661457-63856703(+)	10	61901254	63661457
41473	Nrbf2	641340	NRBF2	29982	Chr10:63133247-63155031(+)	chr10:64893006-64914791(+)	10	63133247	64893006
3129	Jmjd1c	108829	JMJD1C	221037	Chr10:63167221-63522075(-)	chr10:64926980-65281650(-)	10	63167221	64926980
37401	Reep3	28193	REEP3	221035	Chr10:63521353-63625123(+)	chr10:65281160-65384888(+)	10	63521353	65281160
56715	Herc4	67345	HERC4	26091	Chr10:67921899-68075348(-)	chr10:69681662-69835040(-)	10	67921899	69681662
41470	Pbld2	67307	PBLD	64081	Chr10:68282660-68332958(-)	chr10:70042416-70092685(-)	10	68282660	70042416
23064	Rufy2	70432	RUFY2	55680	Chr10:68341107-68407302(-)	chr10:70100868-70167051(-)	10	68341107	70100868
10086	Ccar1	67500	CCAR1	55749	Chr10:68721144-68792377(+)	chr10:70480995-70552134(+)	10	68721144	70480995
56986	Ddx50	94213	DDX50	79009	Chr10:68901278-68956312(+)	chr10:70661070-70706603(+)	10	68901278	70661070
68420	Vps26a	30930	VPS26A	9559	Chr10:69124153-69174416(+)	chr10:70883908-70934172(+)	10	69124153	70883908
90897	Sar1a	20224	SAR1A	56681	Chr10:70150204-70170529(-)	chr10:71907044-71930270(-)	10	70150204	71907044
5356	Ppa1	67895	PPA1	5464	Chr10:70202830-70233434(-)	chr10:71962590-71993185(-)	10	70202830	71962590
3022	Eif4ebp2	13688	EIF4EBP2	1979	Chr10:70404105-70428618(+)	chr10:72163900-72188374(+)	10	70404105	72163900
2897	Sgpl1	20397	SGPL1	8879	Chr10:70815920-70881189(+)	chr10:72575703-72640932(+)	10	70815920	72575703
37680	Psap	19156	PSAP	5660	Chr10:71816283-71851375(-)	chr10:73576054-73611008(-)	10	71816283	73576054
9916	Mcu	215999	MCU	90550	Chr10:72692131-72887694(+)	chr10:74451888-74647452(+)	10	72692131	74451888
36149	Anxa7	11750	ANXA7	310	Chr10:73375101-73414085(-)	chr10:75134858-75173816(-)	10	73375101	75134858
56429	Ppp3cb	19056	PPP3CB	5532	Chr10:73436428-73496024(-)	chr10:75196185-75255782(-)	10	73436428	75196185
7594	Vcl	22330	VCL	7414	Chr10:73998114-74120160(+)	chr10:75757871-75881121(+)	10	73998114	75757871
22693	Ap3m1	55946	AP3M1	26985	Chr10:74120257-74151085(-)	chr10:75880012-75910586(-)	10	74120257	75880012
4891	Adk	11534	ADK	132	Chr10:74151185-74709303(+)	chr10:75910942-76469061(+)	10	74151185	75910942
136480	Kat6b	54169	KAT6B	23522	NA	chr10:76584685-76792380(+)	10	NA	76584685
41670	Samd8	67630	SAMD8	142891	Chr10:75099592-75182123(+)	chr10:76871413-76941881(+)	10	75099592	76871413
37765	Vdac2	22334	VDAC2	7417	Chr10:75210154-75231448(+)	chr10:76969911-76991206(+)	10	75210154	76969911
10667	Zmiz1	328365	ZMIZ1	57178	Chr10:79068994-79316528(+)	chr10:80828722-81076275(+)	10	79068994	80828722
66746	Zcchc24	71918	ZCCHC24	219654	Chr10:79382325-79445627(-)	chr10:81142082-81205380(-)	10	79382325	81142082
23717	Tspan14	52588	TSPAN14	81619	Chr10:80454271-80522635(+)	chr10:82214020-82292880(+)	10	80454271	82214020
10367	Ccser2	72972	CCSER2	54462	Chr10:84328558-84518521(+)	chr10:86088344-86278277(+)	10	84328558	86088344
41002	Wapl	218914	WAPL	23063	Chr10:86435256-86521816(-)	chr10:88195012-88281549(-)	10	86435256	88195012
20911	Bmpr1a	12166	BMPR1A	657	Chr10:86755786-86927969(+)	chr10:88516395-88684945(+)	10	86755786	88516395
55885	Glud1	14661	GLUD1	2746	Chr10:87050202-87095047(-)	chr10:88809958-88854600(-)	10	87050202	88809958
56840	Shld2	75698	SHLD2	54537	Chr10:87094478-87191468(+)	chr10:88854962-88951222(+)	10	87094478	88854962
5960	Atad1	67979	ATAD1	84896	Chr10:87751512-87841345(-)	chr10:89511268-89577988(-)	10	87751512	89511268
265	Pten	19211	PTEN	5728	Chr10:87863438-87971930(+)	chr10:89623381-89731687(+)	10	87863438	89623381
37277	Lipa	16889	LIPA	3988	Chr10:89213569-89252039(-)	chr10:90973325-91011796(-)	10	89213569	90973325
130007	Slc16a12	240638	SLC16A12	387700	Chr10:89430294-89536028(-)	chr10:91190055-91295351(-)	10	89430294	91190055
56979	Pank1	75735	PANK1	53354	Chr10:89579497-89645572(-)	chr10:91339251-91405329(-)	10	89579497	91339251
11890	Tnks2	74493	TNKS2	80351	Chr10:91798394-91865475(+)	chr10:93558182-93625232(+)	10	91798394	93558182
31978	Btaf1	107182	BTAF1	9044	Chr10:91923769-92030998(+)	chr10:93683526-93791194(+)	10	91923769	93683526
40992	Cpeb3	208922	CPEB3	22849	Chr10:92046692-92291118(-)	chr10:93806448-94050835(-)	10	92046692	93806448
9862	2019-03-05	69104	MARCHF5	54708	Chr10:92291163-92353964(+)	chr10:94050923-94113721(+)	10	92291163	94050923
3645	Ide	15925	IDE	3416	Chr10:92451684-92574484(-)	chr10:94211440-94333852(-)	10	92451684	94211440
41305	Exoc6	107371	EXOC6	54536	Chr10:92826831-93059494(+)	chr10:94586587-94819251(+)	10	92826831	94586587
39642	Noc3l	57753	NOC3L	64318	Chr10:94333226-94362976(-)	chr10:96092982-96122696(-)	10	94333226	96092982
117948	Cyp2c29	13095	CYP2C8	1558	Chr10:95036772-95069512(-)	chr10:96796528-96829254(-)	10	95036772	96796528
9643	Pdlim1	54132	PDLIM1	9124	Chr10:95237568-95291148(-)	chr10:96997329-97050760(-)	10	95237568	96997329
83252	Sorbs1	20411	SORBS1	10580	Chr10:95311773-95561420(-)	chr10:97071529-97321128(-)	10	95311773	97071529
32038	Blnk	17060	BLNK	29760	Chr10:96189171-96271576(-)	chr10:97951454-98031333(-)	10	96189171	97951454
10588	Tm9sf3	107358	TM9SF3	56889	Chr10:96518110-96587052(-)	chr10:98277866-98346769(-)	10	96518110	98277866
12848	Pik3ap1	83490	PIK3AP1	118788	Chr10:96593312-96720522(-)	chr10:98353071-98480271(-)	10	96593312	98353071
41480	Mms19	72199	MMS19	64210	Chr10:97458324-97498794(-)	chr10:99218080-99258551(-)	10	97458324	99218080
8707	R3hcc1l	52013	R3HCC1L	27291	Chr10:98134608-98244897(+)	chr10:99894380-100004654(+)	10	98134608	99894380
1571	Got1	14718	GOT1	2805	Chr10:99396870-99430773(-)	chr10:101156626-101190381(-)	10	99396870	101156626
68052	Abcc2	12780	ABCC2	1244	Chr10:99782598-99853741(+)	chr10:101542396-101612351(+)	10	99782598	101542396
9061	Dnmbp	71972	DNMBP	23268	Chr10:99875571-100009953(-)	chr10:101635327-101769704(-)	10	99875571	101635327
1002	Cpn1	93721	CPN1	1369	Chr10:100042308-100081885(-)	chr10:101801949-101841626(-)	10	100042308	101801949
4716	Erlin1	226144	ERLIN1	10613	Chr10:100150090-100186057(-)	chr10:101909850-101945786(-)	10	100150090	101909850
979	Chuk	12675	CHUK	1147	Chr10:100188298-100229610(-)	chr10:101948054-101989367(-)	10	100188298	101948054
23077	Slf2	226151	SLF2	55719	Chr10:100910230-100965134(+)	chr10:102672719-102724891(+)	10	100910230	102672719
39330	Btrc	12234	BTRC	8945	Chr10:101353808-101557321(+)	chr10:103113789-103317078(+)	10	101353808	103113789
8154	Oga	76055	OGA	10724	Chr10:101784443-101818709(-)	chr10:103544199-103578222(-)	10	101784443	103544199
37897	Gbf1	107338	GBF1	8729	Chr10:102245498-102382899(+)	chr10:104005288-104142653(+)	10	102245498	104005288
12795	Trim8	93679	TRIM8	81603	Chr10:102644484-102658319(+)	chr10:104404251-104418076(+)	10	102644484	104404251
9839	Wbp1l	226178	WBP1L	54838	Chr10:102742708-102816267(+)	chr10:104503704-104576016(+)	10	102742708	104503704
8158	Nt5c2	76952	NT5C2	22978	Chr10:103088017-103193306(-)	chr10:104847773-104953063(-)	10	103088017	104847773
11331	Usmg5	66477	ATP5MD	84833	Chr10:103389050-103396513(-)	chr10:105148808-105156232(-)	10	103389050	105148808
22515	Slk	20874	SLK	9748	Chr10:103967173-104029233(+)	chr10:105726897-105788991(+)	10	103967173	105726897
40893	Add3	27360	ADD3	120	Chr10:109996350-110135565(+)	chr10:111756130-111895323(+)	10	109996350	111756130
4351	Mxi1	17859	MXI1	4601	Chr10:110207605-110287365(+)	chr10:111967362-112047123(+)	10	110207605	111967362
3974	Smc3	13006	SMC3	9126	Chr10:110567691-110604634(+)	chr10:112327448-112364392(+)	10	110567691	112327448
7879	Pdcd4	18569	PDCD4	27250	Chr10:110871795-110900006(+)	chr10:112631552-112659764(+)	10	110871795	112631552
7219	Shoc2	56392	SHOC2	8036	Chr10:110919370-111013667(+)	chr10:112679127-112773425(+)	10	110919370	112679127
7343	Gpam	14732	GPAM	57678	Chr10:112149864-112215395(-)	chr10:113909622-113943523(-)	10	112149864	113909622
69208	Acsl5	433256	ACSL5	51703	Chr10:112374158-112428380(+)	chr10:114133873-114188138(+)	10	112374158	114133873
7564	Tcf7l2	21416	TCF7L2	6934	Chr10:112950219-113167678(+)	chr10:114710005-114927436(+)	10	112950219	114710005
3050	Habp2	226243	HABP2	3026	Chr10:113550831-113589602(+)	chr10:115310589-115349360(+)	10	113550831	115310589
12048	Nhlrc2	66866	NHLRC2	374354	Chr10:113854632-113912506(+)	chr10:115614419-115676951(+)	10	113854632	115614419
40994	Ablim1	226251	ABLIM1	3983	Chr10:114431110-114821643(-)	chr10:116190868-116528063(-)	10	114431110	116190868
28133	Fam160b1	226252	FAM160B1	57700	Chr10:114821744-114899827(+)	chr10:116581538-116659590(+)	10	114821744	116581538
41249	Shtn1	71653	SHTN1	57698	Chr10:116883377-117126586(-)	chr10:118640987-118886097(-)	10	116883377	118640987
14879	Pdzd8	107368	PDZD8	118987	Chr10:117280489-117375467(-)	chr10:119036784-119134951(-)	10	117280489	119036784
17821	Cacul1	78832	CACUL1	143384	Chr10:118680982-118755246(-)	chr10:120435922-120514482(-)	10	118680982	120435922
2779	Eif3a	13669	EIF3A	8661	Chr10:119035029-119080822(-)	chr10:120793183-120840329(-)	10	119035029	120793183
87796	Tial1	21843	TIAL1	7073	Chr10:119573465-119597247(-)	chr10:121332977-121356541(-)	10	119573465	121332977
3162	Bag3	29810	BAG3	9531	Chr10:119651347-119677819(+)	chr10:121410881-121437329(+)	10	119651347	121410881
8962	Inpp5f	101490	INPP5F	22876	Chr10:119704395-119829151(+)	chr10:121485558-121588662(+)	10	119704395	121485558
11749	Mcmbp	210711	MCMBP	79892	Chr10:119829404-119873628(-)	chr10:121588915-121633140(-)	10	119829404	121588915
38288	Sec23ip	207352	SEC23IP	11196	Chr10:119892573-119944658(+)	chr10:121652241-121704168(+)	10	119892573	121652241
41229	Wdr11	207425	WDR11	55717	Chr10:120851175-120909526(+)	chr10:122610873-122669036(+)	10	120851175	122610873
22566	Fgfr2	14183	FGFR2	2263	Chr10:121478330-121598656(-)	chr10:123237843-123357972(-)	10	121478330	123237843
31420	Ate1	11907	ATE1	11101	Chr10:121740421-121928801(-)	chr10:123499935-123688316(-)	10	121740421	123499935
5087	Tacc2	57752	TACC2	10579	Chr10:121989174-122254545(+)	chr10:123748677-124014057(+)	10	121989174	123748677
11001	Plekha1	101476	PLEKHA1	59338	Chr10:122374578-122432355(+)	chr10:124134223-124202116(+)	10	122374578	124134223
68990	Dmbt1	12945	DMBT1	1755	Chr10:122560665-122643736(+)	chr10:124320180-124403252(+)	10	122560665	124320180
231	Oat	18242	OAT	4942	Chr10:124397303-124418976(-)	chr10:126085871-126107545(-)	10	124397303	126085871
12970	Abraxas2	109359	ABRAXAS2	23172	Chr10:124801785-124836670(+)	chr10:126490387-126525236(+)	10	124801785	126490387
9728	Zranb1	360216	ZRANB1	54764	Chr10:124916896-124988059(+)	chr10:126630691-126676758(+)	10	124916896	126630691
75187	Ctbp2	13017	CTBP2	1488	Chr10:124987849-125161061(-)	chr10:126672885-126849599(-)	10	124987849	126672885
27985	Edrf1	214764	EDRF1	26098	Chr10:125719515-125764143(+)	chr10:127408083-127452712(+)	10	125719515	127408083
55575	Dock1	330662	DOCK1	1793	Chr10:126905409-127452517(+)	chr10:128593977-129250781(+)	10	126905409	128593977
4769	Glrx3	30926	GLRX3	10539	Chr10:130136375-130182877(+)	chr10:131934638-131978646(+)	10	130136375	131934638
81915	Ppp2r2d	52432	PPP2R2D	55844	Chr10:131900644-131971535(+)	chr10:133747954-133773338(+)	10	131900644	133747954
2990	Bnip3	12176	BNIP3	664	Chr10:131967683-131982013(-)	chr10:133781186-133795517(-)	10	131967683	133781186
4045	Inpp5a	212111	INPP5A	3632	Chr10:132537779-132783480(+)	chr10:134351290-134596984(+)	10	132537779	134351290
10293	Bet1l	54399	BET1L	51272	Chr11:202924-207422(-)	chr11:202923-207422(-)	11	202924	202923
81827	Sirt3	64384	SIRT3	23410	Chr11:215030-236950(-)	chr11:215029-236931(-)	11	215030	215029
55890	Hras	15461	HRAS	3265	Chr11:532242-535567(-)	chr11:532241-535576(-)	11	532242	532241
16377	Phrf1	101471	PHRF1	57661	Chr11:576446-612225(+)	chr11:576469-612222(+)	11	576446	576469
5335	Ap2a2	11772	AP2A2	161	Chr11:925809-1012245(+)	chr11:925808-1012245(+)	11	925809	925808
12477	Mob2	101513	MOB2	81532	Chr11:1469448-1486779(-)	chr11:1490677-1508009(-)	11	1469448	1490677
85014	Kcnq1	16535	KCNQ1	3784	Chr11:2444991-2849110(+)	chr11:2466220-2870340(+)	11	2444991	2466220
NA	Kcnq1ot1	63830	KCNQ1OT1	10984	NA	chr11:2629558-2721228(-)	11	NA	2629558
133933	Nap1l4	17955	NAP1L4	4676	Chr11:2944430-2992377(-)	chr11:2965666-3013559(-)	11	2944430	2965666
35472	Nup98	269966	NUP98	4928	Chr11:3675010-3797792(-)	chr11:3696239-3818784(-)	11	3675010	3696239
20681	Stim1	20866	STIM1	6786	Chr11:3855703-4093210(+)	chr11:3876893-4114440(+)	11	3855703	3876893
75329	Fam160a2	74349	FAM160A2	84067	Chr11:6211334-6234711(-)	chr11:6232574-6255866(-)	11	6211334	6232574
32526	Mrpl17	27397	MRPL17	63875	Chr11:6680385-6683401(-)	chr11:6701615-6704571(-)	11	6680385	6701615
7486	Ppfibp2	19024	PPFIBP2	8495	Chr11:7513765-7667329(+)	chr11:7534995-7678394(+)	11	7513765	7534995
3951	St5	76954	DENND2B	6764	Chr11:8693352-8910951(-)	NA	11	8693352	NA
14584	Dennd5a	19347	DENND5A	23258	Chr11:9138825-9265335(-)	chr11:9160374-9286897(-)	11	9138825	9160374
42740	Tmem41b	233724	TMEM41B	440026	Chr11:9280654-9314768(-)	chr11:9302200-9336140(-)	11	9280654	9302200
4659	Ipo7	233726	IPO7	10527	Chr11:9384622-9448127(+)	chr11:9406198-9469674(+)	11	9384622	9406198
31152	Wee1	22390	WEE1	7465	Chr11:9573681-9589767(+)	chr11:9595216-9611532(+)	11	9573681	9595216
7557	Swap70	20947	SWAP70	23075	Chr11:9664077-9752991(+)	chr11:9685623-9774539(+)	11	9664077	9685623
37477	Eif4g2	13690	EIF4G2	1982	Chr11:10797046-10809035(-)	chr11:10818592-10830582(-)	11	10797046	10818592
9929	Usp47	74996	USP47	55031	Chr11:11841423-11959325(+)	chr11:11862969-11980872(+)	11	11841423	11862969
2418	Tead1	21676	TEAD1	7003	Chr11:12674422-12944737(+)	chr11:12695967-12966284(+)	11	12674422	12695967
41718	Far1	67420	FAR1	84188	Chr11:13668659-13732346(+)	chr11:13690214-13753893(+)	11	13668659	13690214
6945	Rras2	66922	RRAS2	22800	Chr11:14277920-14364506(-)	chr11:14299465-14386052(-)	11	14277920	14299465
5664	Copb1	70349	COPB1	1315	Chr11:14457503-14499895(-)	chr11:14479048-14521441(-)	11	14457503	14479048
709	Pde3b	18576	PDE3B	5140	Chr11:14643691-14872059(+)	chr11:14665268-14893604(+)	11	14643691	14665268
52172	Plekha7	233765	PLEKHA7	144100	Chr11:16787153-17014423(-)	chr11:16798843-17035961(-)	11	16787153	16798843
20581	Pik3c2a	18704	PIK3C2A	5286	Chr11:17086572-17207996(-)	chr11:17108123-17229533(-)	11	17086572	17108123
3885	Gtf2h1	14884	GTF2H1	2965	Chr11:18322269-18367043(+)	chr11:18343815-18388592(+)	11	18322269	18343815
4584	Tsg101	22088	TSG101	7251	Chr11:18480311-18526956(-)	chr11:18501857-18548489(-)	11	18480311	18501857
75106	Zdhhc13	243983	ZDHHC13	54503	Chr11:19117099-19176420(+)	chr11:19138691-19197967(+)	11	19117099	19138691
52330	Nav2	78286	NAV2	89797	Chr11:19345200-20121601(+)	chr11:19372270-20143147(+)	11	19345200	19372270
2967	Bbox1	170442	BBOX1	8424	Chr11:27040705-27127807(+)	chr11:27062361-27149356(+)	11	27040705	27062361
10226	Lgr4	107515	LGR4	55366	Chr11:27365961-27472787(-)	chr11:27387507-27494337(-)	11	27365961	27387507
22649	Lin7c	22343	LIN7C	55327	Chr11:27494418-27506779(-)	chr11:27515964-27528316(-)	11	27494418	27515964
41747	Immp1l	66541	IMMP1L	196294	Chr11:31432399-31509644(-)	chr11:31453947-31531169(-)	11	31432399	31453947
4639	Eif3m	98221	EIF3M	10480	Chr11:32583767-32602873(+)	chr11:32605376-32627810(+)	11	32583767	32605376
11710	Qser1	99003	QSER1	79832	Chr11:32892826-32980270(+)	chr11:32914356-33001814(+)	11	32892826	32914356
16386	Depdc7	211896	DEPDC7	91614	Chr11:33015864-33033582(+)	chr11:33037423-33055128(+)	11	33015864	33037423
1014	Cstf3	228410	CSTF3	1479	Chr11:33084584-33161491(-)	chr11:33106129-33183037(-)	11	33084584	33106129
55923	Hipk3	15259	HIPK3	10114	Chr11:33256672-33357023(+)	chr11:33278217-33378568(+)	11	33256672	33278217
8133	Fbxo3	57443	FBXO3	26273	Chr11:33740937-33774531(-)	chr11:33762489-33796066(-)	11	33740937	33762489
4310	Caprin1	53872	CAPRIN1	4076	Chr11:34051617-34102610(+)	chr11:34073277-34124157(+)	11	34051617	34073277
15904	Abtb2	99382	ABTB2	25841	Chr11:34150987-34358008(-)	chr11:34172533-34379557(-)	11	34150987	34172533
55514	Cat	12359	CAT	847	Chr11:34438925-34472060(+)	chr11:34460480-34493607(+)	11	34438925	34460480
7301	Ehf	13661	EHF	26298	Chr11:34621041-34663288(+)	chr11:34642639-34684834(+)	11	34621041	34642639
55757	Pdhx	27402	PDHX	8050	Chr11:34915829-34996128(+)	chr11:34937676-35017675(+)	11	34915829	34937676
508	Cd44	12505	CD44	960	Chr11:35138870-35232402(+)	chr11:35160717-35253949(+)	11	35138870	35160717
9731	Trim44	80985	TRIM44	54765	Chr11:35662692-35811053(+)	chr11:35684322-35839557(+)	11	35662692	35684322
4809	Api5	11800	API5	8539	Chr11:43311955-43344530(+)	chr11:43333545-43366079(+)	11	43311955	43333545
10100	Ttc17	74569	TTC17	55761	Chr11:43358885-43494933(+)	chr11:43380434-43516479(+)	11	43358885	43380434
95094	Hsd17b12	56348	HSD17B12	51144	Chr11:43680593-43856619(+)	chr11:43702287-43878162(+)	11	43680593	43702287
56466	Cry2	12953	CRY2	1408	Chr11:45847118-45883248(+)	chr11:45868668-45904799(+)	11	45847118	45868668
9597	Phf21a	192285	PHF21A	51317	Chr11:45929319-46121434(-)	chr11:45950869-46142536(-)	11	45929319	45950869
8058	Creb3l1	26427	CREB3L1	90993	Chr11:46277638-46321422(+)	chr11:46299212-46342944(+)	11	46277638	46299212
18204	Ambra1	228361	AMBRA1	55626	Chr11:46396412-46594069(-)	chr11:46417961-46615573(-)	11	46396412	46417961
32229	Atg13	51897	ATG13	9776	Chr11:46617276-46676019(+)	chr11:46638825-46697568(+)	11	46617276	46638825
8844	Ckap5	75786	CKAP5	9793	Chr11:46743534-46846308(-)	chr11:46764597-46867859(-)	11	46743534	46764597
134102	Celf1	13046	CELF1	10658	NA	chr11:47487489-47574792(-)	11	NA	47487489
11973	Ptpmt1	66461	PTPMT1	114971	Chr11:47565430-47573461(+)	chr11:47586981-47595013(+)	11	47565430	47586981
8645	Mtch2	56428	MTCH2	23788	Chr11:47604309-47642654(-)	chr11:47638857-47664206(-)	11	47604309	47638857
9087	Fnbp4	55935	FNBP4	23360	Chr11:47716510-47767478(-)	chr11:47738045-47788893(-)	11	47716510	47738045
2130	Ptprj	19271	PTPRJ	5795	Chr11:47980504-48170842(+)	chr11:48002110-48192391(+)	11	47980504	48002110
9147	Zdhhc5	228136	ZDHHC5	25921	Chr11:57667836-57701187(+)	chr11:57435585-57468654(+)	11	57667836	57435585
1017	Ctnnd1	12388	CTNND1	1500	Chr11:57761762-57819180(+)	chr11:57529273-57587012(+)	11	57761762	57529273
43144	Zfp91	109910	ZFP91	80829	Chr11:58579114-58621550(+)	chr11:58346535-58389023(+)	11	58579114	58346535
64840	Glyat	107146	GLYAT	10249	Chr11:58708757-58731974(-)	chr11:58476229-58499447(-)	11	58708757	58476229
97668	Osbp	76303	OSBP	5007	Chr11:59574398-59616144(-)	chr11:59341870-59383247(-)	11	59574398	59341870
82269	Patl1	225929	PATL1	219988	Chr11:59636716-59669040(-)	chr11:59404190-59436510(-)	11	59636716	59404190
52157	Oosp2	225922	OOSP2	219990	Chr11:60040275-60048044(+)	chr11:59807881-59815516(+)	11	60040275	59807881
45637	Vps37c	107305	VPS37C	55048	Chr11:61130256-61161444(-)	chr11:60897728-60928898(-)	11	61130256	60897728
1448	Ddb1	13194	DDB1	1642	Chr11:61299447-61333212(-)	chr11:61066918-61100684(-)	11	61299447	61066918
11731	Cpsf7	269061	CPSF7	79869	Chr11:61402648-61429992(-)	chr11:61170119-61197447(-)	11	61402648	61170119
3149	Fads2	56473	FADS2	9415	Chr11:61816203-61867354(+)	chr11:61583674-61634826(+)	11	61816203	61583674
9624	Incenp	16319	INCENP	3619	Chr11:62123973-62155474(+)	chr11:61891482-61920638(+)	11	62123973	61891482
28583	Hnrnpul2	68693	HNRNPUL2	221092	Chr11:62712625-62727385(-)	chr11:62480101-62494929(-)	11	62712625	62480101
38176	Nxf1	53319	NXF1	10482	Chr11:62792125-62805492(-)	chr11:62559601-62572912(-)	11	62792125	62559601
77136	Slc22a30	319800	SLC22A25	387601	Chr11:63162264-63243523(-)	chr11:62930641-62997124(-)	11	63162264	62930641
9149	Atl3	109168	ATL3	25923	Chr11:63624082-63671974(-)	chr11:63391558-63439446(-)	11	63624082	63391558
24934	Rtn3	20168	RTN3	10313	Chr11:63681315-63759891(+)	chr11:63448921-63527363(+)	11	63681315	63448921
69013	Mark2	13728	MARK2	2011	Chr11:63838928-63911020(+)	chr11:63606399-63678492(+)	11	63838928	63606399
134065	Sf1	22668	SF1	7536	NA	chr11:64532075-64546316(-)	11	NA	64532075
3800	Capn1	12333	CAPN1	823	Chr11:65181215-65212006(+)	chr11:64948843-64979477(+)	11	65181215	64948843
21265	Dpf2	19708	DPF2	5977	Chr11:65333754-65352980(+)	chr11:65101322-65121733(+)	11	65333754	65101322
40210	Dpp3	75221	DPP3	10072	Chr11:66480013-66509659(+)	chr11:66247904-66277128(+)	11	66480013	66247904
4614	Rbm14	56275	RBM14	10432	Chr11:66616582-66629934(+)	chr11:66384100-66397397(+)	11	66616582	66384100
57033	Rbm4b	66704	RBM4B	83759	Chr11:66664994-66677921(-)	chr11:66432469-66445358(-)	11	66664994	66432469
5422	Pcx	18563	PC	5091	Chr11:66848522-66958418(-)	chr11:66615890-66725854(-)	11	66848522	66615890
56564	Kdm2a	225876	KDM2A	22992	Chr11:67119210-67258082(+)	chr11:66886733-67025550(+)	11	67119210	66886733
88575	Chka	12660	CHKA	1119	Chr11:68052859-68121391(-)	chr11:67820325-67888858(-)	11	68052859	67820325
32351	Kmt5b	225888	KMT5B	51111	Chr11:68154863-68213904(-)	chr11:67922329-67981115(-)	11	68154863	67922329
1746	Lrp5	16973	LRP5	4041	Chr11:68298866-68449275(+)	chr11:68080058-68216743(+)	11	68298866	68080058
115911	Ppp6r3	52036	PPP6R3	55291	Chr11:68460712-68615334(+)	chr11:68228219-68382801(+)	11	68460712	68228219
1413	Cpt1a	12894	CPT1A	1374	Chr11:68754620-68844410(-)	chr11:68522087-68609399(-)	11	68754620	68522087
75079	Ano1	101772	ANO1	55107	Chr11:70078302-70189545(+)	chr11:69924645-70035651(+)	11	70078302	69924645
20802	Ppfia1	233977	PPFIA1	8500	Chr11:70270687-70384501(+)	chr11:70116795-70231418(+)	11	70270687	70116795
3834	Cttn	13043	CTTN	2017	Chr11:70398506-70436584(+)	chr11:70244611-70282690(+)	11	70398506	70244611
105965	Shank2	210274	SHANK2	22941	Chr11:70467856-71252724(-)	chr11:70313959-70935842(-)	11	70467856	70313959
10132	Rnf121	75212	RNF121	55298	Chr11:71928701-71997597(+)	chr11:71639767-71708643(+)	11	71928701	71639767
38150	Numa1	101706	NUMA1	4926	Chr11:72002864-72080693(-)	chr11:71713909-71791739(-)	11	72002864	71713909
4841	Stard10	56018	STARD10	10809	Chr11:72754729-72793705(-)	chr11:72465773-72504750(-)	11	72754729	72465773
8887	Fchsd2	207278	FCHSD2	9873	Chr11:72836743-73142682(-)	chr11:72547789-72853363(-)	11	72836743	72547789
129601	Arhgef17	207212	ARHGEF17	9828	Chr11:73305961-73369380(+)	chr11:73019320-73080433(+)	11	73305961	73019320
55697	Rab6a	19346	RAB6A	5870	Chr11:73675638-73761156(-)	chr11:73386682-73472119(-)	11	73675638	73386682
6099	Ppme1	72590	PPME1	51400	Chr11:74170891-74254703(+)	chr11:73882333-73965748(+)	11	74170891	73882333
47510	Rnf169	108937	RNF169	254225	Chr11:74748856-74842413(+)	chr11:74459893-74553458(+)	11	74748856	74459893
8842	Spcs2	66624	SPCS2	9789	Chr11:74949247-74979031(+)	chr11:74660310-74690078(+)	11	74949247	74660310
23580	Dgat2	67800	DGAT2	84649	Chr11:75768733-75801536(+)	chr11:75479777-75512581(+)	11	75768733	75479777
31150	Uvrag	78610	UVRAG	7405	Chr11:75814852-76144238(+)	chr11:75526254-75855276(+)	11	75814852	75526254
37952	Thap12	72981	THAP12	5612	Chr11:76349956-76380965(-)	chr11:76061000-76092176(-)	11	76349956	76061000
32465	Emsy	233545	EMSY	56946	Chr11:76444928-76552901(+)	chr11:76156061-76264075(+)	11	76444928	76156061
1936	Pak1	18479	PAK1	5058	Chr11:77322015-77474063(-)	chr11:77033059-77185108(-)	11	77322015	77033059
41142	Rsf1	233532	RSF1	51773	Chr11:77660009-77872232(-)	chr11:77377273-77531880(-)	11	77660009	77377273
32282	Pcf11	74737	PCF11	51585	Chr11:83157095-83185794(+)	chr11:82868172-82898493(+)	11	83157095	82868172
11939	Tmem126a	66271	TMEM126A	84233	Chr11:85647919-85656553(+)	chr11:85358962-85367597(+)	11	85647919	85358962
111783	Picalm	233489	PICALM	8301	Chr11:85957171-86069881(-)	chr11:85668218-85780902(-)	11	85957171	85668218
2814	Eed	13626	EED	8726	Chr11:86244384-86285420(+)	chr11:85955425-85989852(+)	11	86244384	85955425
11295	Tmem135	72759	TMEM135	65084	Chr11:87037844-87328834(+)	chr11:86748975-87039866(+)	11	87037844	86748975
8111	Chordc1	66917	CHORDC1	26973	Chr11:90200429-90223364(-)	chr11:89933597-89956532(-)	11	90200429	89933597
11472	Taf1d	75316	TAF1D	79101	Chr11:93735929-93741537(-)	chr11:93463359-93474703(-)	11	93735929	93463359
14386	Sesn3	75747	SESN3	143686	Chr11:95165513-95232541(-)	chr11:94898676-94965639(-)	11	95165513	94898676
28446	Arhgap42	71544	ARHGAP42	143872	Chr11:100687676-100993941(+)	chr11:100558018-100864672(+)	11	100687676	100558018
4452	Yap1	22601	YAP1	10413	Chr11:102109957-102233423(+)	chr11:101981177-102104155(+)	11	102109957	101981177
900	Birc2	11797	BIRC2	329	Chr11:102347182-102378670(+)	chr11:102217912-102249401(+)	11	102347182	102217912
9028	Dcun1d5	76863	DCUN1D5	84259	Chr11:103050684-103092215(-)	chr11:102921414-102962889(-)	11	103050684	102921414
7654	Casp12	12364	CASP12	100506742	NA	chr11:104756444-104769397(-)	11	NA	104756444
6	Acat1	110446	ACAT1	38	Chr11:108121531-108148168(+)	chr11:107992293-108018328(+)	11	108121531	107992293
37707	Rdx	19684	RDX	5962	Chr11:110174880-110296712(-)	chr11:110045604-110167437(-)	11	110174880	110045604
31216	Fdx1	14148	FDX1	2230	Chr11:110429937-110464884(+)	chr11:110300671-110335608(+)	11	110429937	110300671
22875	Sik2	235344	SIK2	23235	Chr11:111602391-111726917(+)	chr11:111473172-111601579(+)	11	111602391	111473172
37718	Sdhd	66925	SDHD	6392	Chr11:112086824-112095801(+)	chr11:111957596-111966518(+)	11	112086824	111957596
22561	Drd2	13489	DRD2	1813	Chr11:113409595-113475279(-)	chr11:113280316-113346120(-)	11	113409595	113280316
21214	Zbtb16	235320	ZBTB16	7704	Chr11:114059576-114256765(+)	chr11:113930432-114127492(+)	11	114059576	113930432
8641	Cadm1	54725	CADM1	23705	Chr11:115173625-115504523(-)	chr11:115039955-115375133(-)	11	115173625	115039955
57023	Sik3	70661	SIK3	23387	Chr11:116843402-117098453(-)	chr11:116714125-116969144(-)	11	116843402	116714125
1932	Pafah1b2	18475	PAFAH1B2	5049	Chr11:117144284-117178173(+)	chr11:117014999-117048889(+)	11	117144284	117014999
109357	Rnf214	235315	RNF214	257160	Chr11:117232625-117285688(+)	chr11:117103386-117157170(+)	11	117232625	117103386
8014	Bace1	23821	BACE1	23621	Chr11:117285686-117316256(-)	chr11:117155922-117186972(-)	11	117285686	117155922
80930	Tmprss4	214523	TMPRSS4	56649	Chr11:118077012-118125505(+)	chr11:117947726-117992605(+)	11	118077012	117947726
18867	Mpzl3	319742	MPZL3	196264	Chr11:118226690-118252368(-)	chr11:118097404-118123083(-)	11	118226690	118097404
3517	Ube4a	140630	UBE4A	9354	Chr11:118359581-118399211(+)	chr11:118230314-118269926(+)	11	118359581	118230314
86074	Atp5l	27425	ATP5MG	10632	Chr11:118401389-118409847(+)	chr11:118272103-118280562(+)	11	118401389	118272103
4338	Kmt2a	214162	KMT2A	4297	Chr11:118436490-118526832(+)	chr11:118307204-118397547(+)	11	118436490	118307204
1250	Arcn1	213827	ARCN1	372	Chr11:118572363-118603033(+)	chr11:118443101-118473747(+)	11	118572363	118443101
15903	Phldb1	102693	PHLDB1	23187	Chr11:118606296-118658038(+)	chr11:118477150-118528738(+)	11	118606296	118477150
3238	Ddx6	13209	DDX6	1656	Chr11:118747763-118791263(-)	chr11:118618472-118661873(-)	11	118747763	118618472
65615	Bcl9l	80288	BCL9L	283149	Chr11:118896140-118926072(-)	chr11:118764583-118781251(-)	11	118896140	118764583
3802	Cbl	12402	CBL	867	Chr11:119206276-119308149(+)	chr11:119076985-119178859(+)	11	119206276	119076985
2138	Nectin1	58235	NECTIN1	5818	Chr11:119638098-119728725(-)	chr11:119508807-119599910(-)	11	119638098	119508807
9088	Arhgef12	69632	ARHGEF12	23365	Chr11:120336276-120489936(+)	chr11:120207121-120360646(+)	11	120336276	120207121
16120	Tbcel	272589	TBCEL	219899	Chr11:121024094-121090776(+)	chr11:120894780-120961485(+)	11	121024094	120894780
5044	Sc5d	235293	SC5D	6309	Chr11:121292679-121313410(+)	chr11:121163479-121184119(+)	11	121292679	121163479
10176	Scn3b	235281	SCN3B	55800	Chr11:123629187-123654607(-)	chr11:123499894-123525315(-)	11	123629187	123499894
3588	Ei24	13663	EI24	9538	Chr11:125569216-125584689(+)	chr11:125439372-125454578(+)	11	125569216	125439372
32202	Dcps	69305	DCPS	28960	Chr11:126303301-126345754(+)	chr11:126173954-126219900(+)	11	126303301	126173954
4572	St3gal4	20443	ST3GAL4	6484	Chr11:126355645-126459601(+)	chr11:126225580-126284536(+)	11	126355645	126225580
3837	Ets1	23871	ETS1	2113	Chr11:128458761-128587593(-)	chr11:128328655-128457453(-)	11	128458761	128328655
55624	Fli1	14247	FLI1	2313	Chr11:128685263-128813267(+)	chr11:128556429-128683162(+)	11	128685263	128556429
16349	Tmem45b	235135	TMEM45B	120224	Chr11:129815781-129860003(+)	chr11:129685675-129729898(+)	11	129815781	129685675
20396	Aplp2	11804	APLP2	334	Chr11:130069821-130144811(+)	chr11:129939788-130014706(+)	11	130069821	129939788
18221	Zbtb44	235132	ZBTB44	29068	Chr11:130226677-130314908(-)	chr11:130096573-130184812(-)	11	130226677	130096573
9592	Slc6a13	14412	SLC6A13	6540	Chr12:220621-262930(-)	chr12:329786-372039(-)	12	220621	329786
3419	Kdm5a	214899	KDM5A	5927	Chr12:280057-389455(-)	chr12:389222-498486(-)	12	280057	389222
14253	Wnk1	232341	WNK1	65125	Chr12:752552-911452(+)	chr12:861744-1020618(+)	12	752552	861744
14229	Erc1	111173	ERC1	23085	Chr12:990010-1495933(+)	chr12:1100388-1605099(+)	12	990010	1100388
56119	Adipor2	68465	ADIPOR2	79602	Chr12:1690981-1788679(+)	chr12:1800235-1897839(+)	12	1690981	1800235
68175	Chd4	107932	CHD4	1108	Chr12:6570082-6607439(-)	chr12:6679247-6716545(-)	12	6570082	6679247
15849	Zfp384	269800	ZNF384	171017	Chr12:6666477-6689572(-)	chr12:6775642-6798738(-)	12	6666477	6775642
5263	Phb2	12034	PHB2	11331	Chr12:6965352-6970823(-)	chr12:7074489-7079916(-)	12	6965352	7074489
4617	Emg1	14791	EMG1	10436	Chr12:6970781-6997428(+)	chr12:7080075-7105520(+)	12	6970781	7080075
14678	Lpcat3	14792	LPCAT3	10162	Chr12:6976185-7018538(-)	chr12:7085346-7125780(-)	12	6976185	7085346
270	Pex5	19305	PEX5	5830	Chr12:7188072-7218574(+)	chr12:7341280-7371169(+)	12	7188072	7341280
1243	Apobec1	11810	APOBEC1	339	Chr12:7649400-7670599(-)	chr12:7801995-7823195(-)	12	7649400	7801995
104112	Pzp	11287	PZP	5858	NA	chr12:9301435-9360991(-)	12	NA	9301435
2708	Ybx3	56449	YBX3	8531	Chr12:10699077-10723448(-)	chr12:10851687-10875922(-)	12	10699077	10851687
37560	Etv6	14011	ETV6	2120	Chr12:11649601-11895402(+)	chr12:11802787-12048325(+)	12	11649601	11802787
1747	Lrp6	16974	LRP6	4040	Chr12:12116025-12267021(-)	chr12:12268960-12419978(-)	12	12116025	12268960
49522	Mansc1	67729	MANSC1	54682	Chr12:12329263-12350541(-)	chr12:12478989-12503176(-)	12	12329263	12478989
15604	Dusp16	70686	DUSP16	80824	Chr12:12473282-12562839(-)	chr12:12626215-12715797(-)	12	12473282	12626215
1003	Crebl2	232430	CREBL2	1389	Chr12:12611833-12645108(+)	chr12:12764809-12798042(+)	12	12611833	12764809
8407	Hebp1	15199	HEBP1	50865	Chr12:12974864-13000309(-)	chr12:13127803-13153199(-)	12	12974864	13127803
12572	Fam234b	74525	FAM234B	57613	Chr12:12927680-13083449(+)	chr12:13197314-13236383(+)	12	12927680	13197314
10051	Atf7ip	54343	ATF7IP	55729	Chr12:14365632-14502935(+)	chr12:14518565-14655869(+)	12	14365632	14518565
3272	Eps8	13860	EPS8	2059	Chr12:15620141-15789576(-)	chr12:15773070-15942322(-)	12	15620141	15773070
10544	Mgst1	56615	MGST1	4257	Chr12:16347142-16377189(+)	chr12:16500075-16530126(+)	12	16347142	16500075
10377	Plekha5	109135	PLEKHA5	54477	Chr12:19129680-19376400(+)	chr12:19282666-19529333(+)	12	19129680	19282666
40690	Aebp2	11569	AEBP2	121536	Chr12:19404101-19522239(+)	chr12:19592425-19675161(+)	12	19404101	19592425
75119	Slco1b2	28253	SLCO1B3	28234	Chr12:20810704-20916911(+)	chr12:20963638-21069843(+)	12	20810704	20963638
10240	Etnk1	75320	ETNK1	55500	Chr12:22625142-22690674(+)	chr12:22778104-22843599(+)	12	22625142	22778104
21378	Sox5	20678	SOX5	6660	Chr12:23529499-24562701(-)	chr12:23682437-24715425(-)	12	23529499	23682437
37990	Kras	16653	KRAS	3845	Chr12:25204789-25252093(-)	chr12:25358179-25403863(-)	12	25204789	25358179
9222	Fgfr1op2	67529	FGFR1OP2	26127	Chr12:26938372-26966648(+)	chr12:27091304-27119581(+)	12	26938372	27091304
56299	Stk38l	232533	STK38L	23012	Chr12:27244143-27325959(+)	chr12:27397218-27478890(+)	12	27244143	27397218
2685	Ppfibp1	67533	PPFIBP1	8496	Chr12:27524112-27695564(+)	chr12:27677138-27848497(+)	12	27524112	27677138
11048	Mrps35	232536	MRPS35	60488	Chr12:27710773-27756304(+)	chr12:27863705-27909237(+)	12	27710773	27863705
6574	Ergic2	67456	ERGIC2	51290	Chr12:29336544-29381234(-)	chr12:29490285-29534105(-)	12	29336544	29490285
10494	Sinhcaf	56306	SINHCAF	58516	Chr12:31280584-31326225(-)	chr12:31433519-31479121(-)	12	31280584	31433519
44911	Dennd5b	320560	DENND5B	160518	Chr12:31382223-31591018(-)	chr12:31535156-31744070(-)	12	31382223	31535156
45811	Amn1	232566	AMN1	196394	Chr12:31671137-31729178(-)	chr12:31824070-31882108(-)	12	31671137	31824070
19251	Resf1	67246	RESF1	55196	Chr12:31958800-31993107(+)	chr12:32112348-32146041(+)	12	31958800	32112348
6384	Dnm1l	74006	DNM1L	10059	Chr12:32679200-32745650(+)	chr12:32832133-32898584(+)	12	32679200	32832133
3364	Pkp2	67451	PKP2	5318	Chr12:32790746-32896846(-)	chr12:32943679-33049780(-)	12	32790746	32943679
56761	Kif21a	16564	KIF21A	55605	Chr12:39293228-39443414(-)	chr12:39687029-39836922(-)	12	39293228	39687029
18982	Lrrk2	66725	LRRK2	120892	Chr12:40224895-40369285(+)	chr12:40618798-40763086(+)	12	40224895	40618798
28259	Gxylt1	223827	GXYLT1	283464	Chr12:42081845-42144871(-)	chr12:42475647-42538676(-)	12	42081845	42475647
27888	Ano6	105722	ANO6	196527	Chr12:45215987-45440404(+)	chr12:45609877-45834187(+)	12	45215987	45609877
14601	Arid2	77044	ARID2	196528	Chr12:45729683-45908037(+)	chr12:46123488-46301820(+)	12	45729683	46123488
37957	Scaf11	72193	SCAF11	9169	Chr12:45919131-45992040(-)	chr12:46312913-46384357(-)	12	45919131	46312913
23132	Slc38a2	67760	SLC38A2	54407	Chr12:46358188-46372862(-)	chr12:46751970-46766556(-)	12	46358188	46751970
75077	Slc38a4	69354	SLC38A4	55089	Chr12:46764761-46832422(-)	chr12:47158543-47219780(-)	12	46764761	47158543
11613	Rpap3	71919	RPAP3	79657	Chr12:47661932-47706061(-)	chr12:48055031-48099844(-)	12	47661932	48055031
8731	Senp1	223870	SENP1	29843	Chr12:48042893-48106308(-)	chr12:48436679-48499862(-)	12	48042893	48436679
947	Ccnt1	12455	CCNT1	904	Chr12:48688458-48716998(-)	chr12:49082240-49110490(-)	12	48688458	49082240
86893	Kmt2d	381022	KMT2D	8085	Chr12:49018975-49060884(-)	chr12:49412757-49449107(-)	12	49018975	49412757
2419	Tmbim6	110213	TMBIM6	7009	Chr12:49741510-49764934(+)	chr12:50135339-50158717(+)	12	49741510	50135339
23634	Cers5	71949	CERS5	91012	Chr12:50129306-50167533(-)	chr12:50523084-50561316(-)	12	50129306	50523084
9484	Lima1	65970	LIMA1	51474	Chr12:50175780-50283570(-)	chr12:50569562-50677303(-)	12	50175780	50569562
19173	Larp4	207214	LARP4	113251	Chr12:50400809-50480005(+)	chr12:50794591-50873788(+)	12	50400809	50794591
72227	Dip2b	239667	DIP2B	57609	Chr12:50504985-50748667(+)	chr12:50898767-51142440(+)	12	50504985	50898767
3790	Atf1	11908	ATF1	466	Chr12:50763682-50821162(+)	chr12:51157883-51214945(+)	12	50763682	51157883
83495	Smagp	207818	SMAGP	57228	Chr12:51245349-51270418(-)	chr12:51638341-51664199(-)	12	51245349	51638341
20906	Acvr1b	11479	ACVR1B	91	Chr12:51951667-51997079(+)	chr12:52345482-52390863(+)	12	51951667	52345482
83162	Eif4b	75705	EIF4B	1975	Chr12:53006258-53042209(+)	chr12:53400239-53435999(+)	12	53006258	53400239
20263	Rarg	19411	RARG	5916	Chr12:53210566-53232256(-)	chr12:53604349-53626040(-)	12	53210566	53604349
8276	Sp1	20683	SP1	6667	Chr12:53380195-53416446(+)	chr12:53773959-53810226(+)	12	53380195	53773959
74536	Pcbp2	18521	PCBP2	5094	Chr12:53452102-53481162(+)	chr12:53845885-53874946(+)	12	53452102	53845885
4592	Map3k12	26404	MAP3K12	7786	Chr12:53480492-53501066(-)	chr12:53873452-53893242(-)	12	53480492	53873452
4994	Atf7	223922	ATF7	11016	Chr12:53507856-53626415(-)	chr12:53901639-54020199(-)	12	53507856	53901639
7257	Cbx5	12419	CBX5	23468	Chr12:54230946-54280131(-)	chr12:54624725-54673906(-)	12	54230946	54624725
9366	Copz1	56447	COPZ1	22818	Chr12:54325090-54351851(+)	chr12:54718914-54745629(+)	12	54325090	54718914
41628	Sarnp	66118	SARNP	84324	Chr12:55752463-55817756(-)	chr12:56146246-56211540(-)	12	55752463	56146246
104027	Rab5b	19344	RAB5B	5869	Chr12:55973913-55996683(+)	chr12:56367696-56390467(+)	12	55973913	56367696
20457	Erbb3	13867	ERBB3	2065	Chr12:56080025-56103507(+)	chr12:56473808-56497291(+)	12	56080025	56473808
2312	Smarcc2	68094	SMARCC2	6601	Chr12:56161852-56189567(-)	chr12:56556142-56583267(-)	12	56161852	56556142
56073	Cs	12974	CS	1431	Chr12:56271699-56300391(-)	chr12:56665482-56694114(-)	12	56271699	56665482
3952	Stat2	20847	STAT2	6773	Chr12:56341597-56360253(-)	chr12:56735381-56753891(-)	12	56341597	56735381
37706	Rbms2	56516	RBMS2	5939	Chr12:56521812-56596196(+)	chr12:56915603-56989976(+)	12	56521812	56915603
8393	Baz2a	116848	BAZ2A	11176	Chr12:56595596-56636816(-)	chr12:56989379-57030143(-)	12	56595596	56989379
128197	Ptges3	56351	PTGES3	10728	Chr12:56663341-56689250(-)	chr12:57057124-57082192(-)	12	56663341	57057124
136025	Naca	17938	NACA	4666	Chr12:56712427-56726275(-)	chr12:57106210-57119083(-)	12	56712427	57106210
1744	Lrp1	16971	LRP1	4035	Chr12:57128401-57213377(+)	chr12:57522265-57607125(+)	12	57128401	57522265
8954	R3hdm2	71750	R3HDM2	22864	Chr12:57253764-57430999(-)	chr12:57647546-57824826(-)	12	57253764	57647546
4359	Tspan31	67125	TSPAN31	6302	Chr12:57744090-57748243(+)	chr12:58138821-58144002(+)	12	57744090	58138821
34705	2019-03-09	216438	MARCHF9	92979	Chr12:57755098-57760410(+)	chr12:58148885-58154194(+)	12	57755098	58148885
62452	Lrig3	320398	LRIG3	121227	Chr12:58869351-58920540(-)	chr12:59265936-59314319(-)	12	58869351	59265936
101542	Usp15	14479	USP15	9958	Chr12:62260340-62409721(+)	chr12:62654120-62810168(+)	12	62260340	62654120
44309	Mon2	67074	MON2	23041	Chr12:62466817-62598956(+)	chr12:62860605-62994256(+)	12	62466817	62860605
38291	Xpot	73192	XPOT	11260	Chr12:64404350-64451125(+)	chr12:64798171-64844905(+)	12	64404350	64798171
22742	Tbk1	56480	TBK1	29110	Chr12:64452060-64502119(+)	chr12:64845899-64895893(+)	12	64452060	64845899
16365	Rassf3	192678	RASSF3	283349	Chr12:64610513-64697567(+)	chr12:65004274-65091344(+)	12	64610513	65004274
8633	Lemd3	380664	LEMD3	23592	Chr12:65169571-65248361(+)	chr12:65563362-65642135(+)	12	65169571	65563362
2602	Hmga2	15364	HMGA2	8091	NA	chr12:66218239-66360071(+)	12	NA	66218239
10202	Cand1	71902	CAND1	55832	Chr12:67269281-67314692(+)	chr12:67663137-67713733(+)	12	67269281	67663137
68719	Rap1b	215449	RAP1B	5908	Chr12:68610839-68660605(+)	chr12:69004678-69065681(+)	12	68610839	69004678
1793	Mdm2	17246	MDM2	4193	Chr12:68808149-68845544(+)	chr12:69201951-69244464(+)	12	68808149	69201951
134126	Cpsf6	432508	CPSF6	11052	Chr12:69239537-69274358(+)	chr12:69633348-69668138(+)	12	69239537	69633348
4846	Frs2	327826	FRS2	10818	Chr12:69470349-69579793(+)	chr12:69864167-69973571(+)	12	69470349	69864167
40953	Cnot2	72068	CNOT2	4848	Chr12:70242993-70354993(+)	chr12:70636809-70749037(+)	12	70242993	70636809
17017	Zfc3h1	216345	ZFC3H1	196441	Chr12:71609599-71663969(-)	chr12:72003379-72057628(-)	12	71609599	72003379
8991	Rab21	216344	RAB21	23011	Chr12:71754863-71793476(+)	chr12:72148642-72194066(+)	12	71754863	72148642
11249	Tbc1d15	66687	TBC1D15	64786	Chr12:71839707-71926849(+)	chr12:72233538-72321030(+)	12	71839707	72233538
129218	Nap1l1	53605	NAP1L1	4673	Chr12:76045383-76085033(-)	chr12:76430364-76478465(-)	12	76045383	76430364
68813	Osbpl8	237542	OSBPL8	114882	Chr12:76351797-76559809(-)	chr12:76745577-76953551(-)	12	76351797	76745577
56324	Zdhhc17	320150	ZDHHC17	23390	Chr12:76764074-76853701(+)	chr12:77157853-77247481(+)	12	76764074	77157853
1940	Pawr	114774	PAWR	5074	Chr12:79587791-79691097(-)	chr12:79978653-80084877(-)	12	79587791	79978653
1855	Ppp1r12a	17931	PPP1R12A	4659	Chr12:79773563-79935455(-)	chr12:80167342-80329235(-)	12	79773563	80167342
55597	Atp2b1	67972	ATP2B1	490	Chr12:89588049-89709353(-)	chr12:89981825-90103143(-)	12	89588049	89981825
37822	Eea1	216238	EEA1	8411	Chr12:92772509-92975228(-)	chr12:93164412-93323071(-)	12	92772509	93164412
41726	Nudt4	71207	NUDT4	11163	Chr12:93377923-93403248(+)	chr12:93771700-93801922(+)	12	93377923	93771700
128406	Ube2n	93765	UBE2N	7334	Chr12:93408312-93443808(-)	chr12:93799459-93835723(-)	12	93408312	93799459
10314	Ndufa12	66414	NDUFA12	55967	Chr12:94971328-95003713(-)	chr12:95365103-95397489(-)	12	94971328	95365103
55731	Nr2c1	22025	NR2C1	7181	Chr12:95020229-95073628(-)	chr12:95414004-95467394(-)	12	95020229	95414004
14209	Fgd6	13998	FGD6	55785	Chr12:95076749-95217464(-)	chr12:95470524-95611243(-)	12	95076749	95470524
4981	Metap2	56307	METAP2	10988	Chr12:95474046-95515839(+)	chr12:95867927-95909613(+)	12	95474046	95867927
55666	Cdk17	237459	CDK17	5128	Chr12:96278261-96400588(-)	chr12:96672038-96794217(-)	12	96278261	96672038
31144	Tmpo	21917	TMPO	7112	Chr12:98515573-98550379(+)	chr12:98909350-98944157(+)	12	98515573	98909350
37649	Slc25a3	18674	SLC25A3	5250	Chr12:98593625-98602000(+)	chr12:98987402-99000144(+)	12	98593625	98987402
12590	Uhrf1bp1l	75089	UHRF1BP1L	23074	Chr12:100026251-100142864(-)	chr12:100430849-100536652(-)	12	100026251	100430849
13349	Scyl2	213326	SCYL2	55681	Chr12:100267137-100341724(+)	chr12:100660917-100735502(+)	12	100267137	100660917
3760	Nr1h4	20186	NR1H4	9971	Chr12:100473773-100563867(+)	chr12:100867643-100958192(+)	12	100473773	100867643
11441	Nup37	69736	NUP37	79023	Chr12:102074189-102120139(-)	chr12:102466880-102513892(-)	12	102074189	102466880
515	Igf1	16000	IGF1	3479	Chr12:102395867-102481839(-)	chr12:102789651-102874341(-)	12	102395867	102789651
234	Pah	18478	PAH	5053	Chr12:102838326-102917603(-)	chr12:103230666-103352219(-)	12	102838326	103230666
2476	Hsp90b1	22027	HSP90B1	7184	Chr12:103930334-103947930(+)	chr12:104324187-104341704(+)	12	103930334	104324187
55733	Txnrd1	50493	TXNRD1	7296	Chr12:104215779-104350307(+)	chr12:104609556-104744085(+)	12	104215779	104609556
123926	Washc4	319277	WASHC4	23325	Chr12:105107714-105169134(+)	chr12:105501508-105562906(+)	12	105107714	105501508
10046	Appl2	216190	APPL2	55198	Chr12:105173297-105236230(-)	chr12:105567074-105630008(-)	12	105173297	105567074
56537	Coro1c	23790	CORO1C	23603	Chr12:108645109-108731550(-)	chr12:109038884-109125326(-)	12	108645109	109038884
41336	Git2	26431	GIT2	9815	Chr12:109929792-109996389(-)	chr12:110367608-110434173(-)	12	109929792	110367608
80167	Atp2a2	11938	ATP2A2	488	Chr12:110281227-110351093(+)	chr12:110719051-110788897(+)	12	110281227	110719051
6100	Pptc7	320717	PPTC7	160760	Chr12:110534432-110583259(-)	chr12:110971049-111021123(-)	12	110534432	110971049
135423	Ppp1cc	19047	PPP1CC	5501	NA	chr12:111157613-111180783(-)	12	NA	111157613
36179	Sh2b3	16923	SH2B3	10019	Chr12:111405106-111451623(+)	chr12:111843751-111889427(+)	12	111405106	111843751
2234	Atxn2	20239	ATXN2	6311	Chr12:111452214-111599676(-)	chr12:111890017-112037480(-)	12	111452214	111890017
4926	Brap	72399	BRAP	8315	Chr12:111642146-111686023(-)	chr12:112079949-112123760(-)	12	111642146	112079949
69077	Mapkapk5	17165	MAPKAPK5	8550	Chr12:111842228-111902225(+)	chr12:112280031-112331228(+)	12	111842228	112280031
6891	Naa25	231713	NAA25	80018	Chr12:112026689-112109022(-)	chr12:112464492-112546587(-)	12	112026689	112464492
2122	Ptpn11	19247	PTPN11	5781	Chr12:112418732-112509913(+)	chr12:112856701-112947722(+)	12	112418732	112856701
9905	Tpcn1	252972	TPCN1	53373	Chr12:113221429-113298589(+)	chr12:113659268-113736389(+)	12	113221429	113659268
25256	Med13l	76199	MED13L	23389	Chr12:115958576-116277219(-)	chr12:116396380-116714991(-)	12	115958576	116396380
17731	Fbxw8	231672	FBXW8	26259	Chr12:116910949-117032498(+)	chr12:117348754-117468953(+)	12	116910949	117348754
83279	Taok3	330177	TAOK3	51347	Chr12:118149801-118372950(-)	chr12:118587605-118810712(-)	12	118149801	118587605
5887	Gcn1l1	231659	GCN1	10985	Chr12:120127210-120194710(-)	chr12:120565006-120632518(-)	12	120127210	120565006
37697	Pxn	19303	PXN	5829	Chr12:120210439-120265771(-)	chr12:120648241-120703574(-)	12	120210439	120648241
40990	Rnf10	50849	RNF10	9921	Chr12:120534309-120577594(+)	chr12:120972158-121015391(+)	12	120534309	120972158
15563	Sppl3	74585	SPPL3	121665	Chr12:120762510-120904352(-)	chr12:121200312-121342161(-)	12	120762510	121200312
22851	Mlxip	208104	MLXIP	22877	Chr12:122078728-122147347(+)	chr12:122516661-122631889(+)	12	122078728	122516661
133892	Rsrc2	208606	RSRC2	65117	NA	chr12:122989190-123011560(-)	12	NA	122989190
11649	Vps37b	330192	VPS37B	79720	Chr12:122865328-122896165(-)	chr12:123349876-123380671(-)	12	122865328	123349876
7915	Pitpnm2	19679	PITPNM2	57605	Chr12:122983480-123110489(-)	chr12:123468026-123595036(-)	12	122983480	123468026
10055	Sbno1	243272	SBNO1	55206	Chr12:123289109-123365204(-)	chr12:123773655-123849394(-)	12	123289109	123773655
65046	Zfp664	269704	ZNF664	144348	Chr12:123973215-124015439(+)	chr12:124457761-124499974(+)	12	123973215	124457761
31370	Ncor2	20602	NCOR2	9612	Chr12:124324411-124567464(-)	chr12:124808960-125052158(-)	12	124324411	124808960
21132	Scarb1	20778	SCARB1	949	Chr12:124777628-124863973(-)	chr12:125261402-125348410(-)	12	124777628	125261402
11322	Aacs	78894	AACS	65985	Chr12:125065367-125143333(+)	chr12:125549980-125627862(+)	12	125065367	125549980
26432	Slc15a4	100561	SLC15A4	121260	Chr12:128793194-128823996(-)	chr12:129277738-129308503(-)	12	128793194	129277738
16965	Glt1d1	319804	GLT1D1	144423	Chr12:128853323-128984964(+)	chr12:129338022-129469511(+)	12	128853323	129338022
134548	Sfswap	231769	SFSWAP	6433	Chr12:131711087-131799738(+)	chr12:132195634-132284283(+)	12	131711087	132195634
38779	Ep400	75560	EP400	57634	Chr12:131949920-132080466(+)	chr12:132434486-132565005(+)	12	131949920	132434486
45966	Fbrsl1	381668	FBRSL1	57666	Chr12:132490440-132585188(+)	chr12:133066736-133161773(+)	12	132490440	133066736
4308	Golga3	269682	GOLGA3	2802	Chr12:132768909-132829131(-)	chr12:133345499-133405455(-)	12	132768909	133345499
10108	Pspc1	66645	PSPC1	55269	Chr13:19674752-19783047(-)	chr13:20248891-20357176(-)	13	19674752	20248891
12631	Zmym2	76007	ZMYM2	7750	Chr13:19957412-20091845(+)	chr13:20531545-20665986(+)	13	19957412	20531545
10733	Xpo4	57258	XPO4	64328	Chr13:20777329-20902774(-)	chr13:21351467-21476913(-)	13	20777329	21351467
57105	Zdhhc20	75965	ZDHHC20	253832	Chr13:21372571-21459370(-)	chr13:21946709-22033509(-)	13	21372571	21946709
19482	Spata13	219140	SPATA13	221178	Chr13:23979626-24307074(+)	chr13:24553940-24881212(+)	13	23979626	24553940
40924	Nupl1	71844	NUP58	9818	Chr13:25301152-25349795(+)	chr13:25875762-25916559(+)	13	25301152	25875762
55565	Cdk8	264064	CDK8	1024	Chr13:26254104-26405238(+)	chr13:26828265-26979373(+)	13	26254104	26828265
56137	Usp12	22217	USP12	219333	Chr13:27066150-27171896(-)	chr13:27640292-27745948(-)	13	27066150	27640292
17737	Lnx2	140887	LNX2	222484	Chr13:27545913-27621106(-)	chr13:28120049-28194666(-)	13	27545913	28120049
22239	Polr1d	20018	POLR1D	51082	Chr13:27620743-27667422(+)	chr13:28194879-28241548(+)	13	27620743	28194879
3040	Flt3	14255	FLT3	2322	Chr13:28003274-28100592(-)	chr13:28577410-28674729(-)	13	28003274	28577410
6372	Pan3	72587	PAN3	255967	Chr13:28138079-28295338(+)	chr13:28712681-28869471(+)	13	28138079	28712681
5153	Ubl3	24109	UBL3	5412	Chr13:29764408-29850683(-)	chr13:30338507-30424754(-)	13	29764408	30338507
4235	Uspl1	231915	USPL1	10208	Chr13:30617397-30660770(+)	chr13:31192056-31234899(+)	13	30617397	31192056
115380	N4bp2l2	381695	N4BP2L2	10443	Chr13:32432488-32542710(-)	chr13:33006553-33113022(-)	13	32432488	33006553
41001	Pds5b	100710	PDS5B	23047	Chr13:32586427-32778020(+)	chr13:33160588-33352157(+)	13	32586427	33160588
64844	Stard13	243362	STARD13	90627	Chr13:33103135-33676835(-)	chr13:33677275-34250931(-)	13	33103135	33677275
1527	Foxo1	56458	FOXO1	2308	Chr13:40555664-40666597(-)	chr13:41129803-41240778(-)	13	40555664	41129803
6957	Slc25a15	18408	SLC25A15	10166	Chr13:40789411-40812460(+)	chr13:41363746-41386596(+)	13	40789411	41363746
7303	Elf1	13709	ELF1	1997	Chr13:40931919-41061414(-)	chr13:41506054-41635522(-)	13	40931919	41506054
134838	Naa16	66897	NAA16	79612	Chr13:41311205-41377031(+)	chr13:41885402-41951166(+)	13	41311205	41885402
44881	Vwa8	219189	VWA8	23078	Chr13:41566825-41961111(-)	chr13:42140970-42535245(-)	13	41566825	42140970
37884	Gtf2f2	68705	GTF2F2	2963	Chr13:45119830-45284105(+)	chr13:45694644-45859027(+)	13	45119830	45694644
5854	Cog3	338337	COG3	83548	Chr13:45464895-45536698(+)	chr13:46039073-46110836(+)	13	45464895	46039073
NA	Zc3h13	67302	ZC3H13	23091	NA	chr13:46528599-46626881(-)	13	NA	46528599
55610	Cpb2	56373	CPB2	1361	Chr13:46053186-46105076(-)	chr13:46627320-46679211(-)	13	46053186	46627320
80174	Lcp1	18826	LCP1	3936	Chr13:46125923-46182324(-)	chr13:46700057-46756312(-)	13	46125923	46700057
32244	Lrch1	380916	LRCH1	23143	Chr13:46553138-46753041(+)	chr13:47127304-47327175(+)	13	46553138	47127304
55623	Esd	13885	ESD	2098	Chr13:46771256-46797681(-)	chr13:47345390-47371296(-)	13	46771256	47345390
2856	Sucla2	20916	SUCLA2	8803	Chr13:47942656-48037972(-)	chr13:48516790-48575462(-)	13	47942656	48516790
7388	Itm2b	16432	ITM2B	9445	Chr13:48233138-48262096(+)	chr13:48807341-48844490(+)	13	48233138	48807341
8952	Fndc3a	319448	FNDC3A	22862	Chr13:48975241-49209779(+)	chr13:49550047-49783915(+)	13	48975241	49550047
10061	Rcbtb1	71330	RCBTB1	55213	Chr13:49531944-49585606(-)	chr13:50106081-50159719(-)	13	49531944	50106081
20520	Kpna3	16648	KPNA3	3839	Chr13:49699307-49792921(-)	chr13:50273455-50366818(-)	13	49699307	50273455
NA	Dleu2	668253	DLEU2	8847	NA	chr13:50556684-50699677(-)	13	NA	50556684
8121	Ints6	18130	INTS6	26512	Chr13:51353171-51453236(-)	chr13:51935712-52027172(-)	13	51353171	51935712
14188	Wdfy2	268752	WDFY2	115825	Chr13:51584194-51766799(+)	chr13:52158597-52341845(+)	13	51584194	52158597
4684	Olfm4	380924	OLFM4	10562	Chr13:53028741-53052061(+)	chr13:53602947-53626188(+)	13	53028741	53602947
6910	Dis3	72662	DIS3	22894	Chr13:72755402-72782128(-)	chr13:73326307-73356038(-)	13	72755402	73326307
21417	Klf12	16597	KLF12	11278	Chr13:73686012-74168295(-)	chr13:74260148-74708066(-)	13	73686012	74260148
83924	Lmo7	380928	LMO7	4008	Chr13:75620434-75859870(+)	chr13:76194569-76434006(+)	13	75620434	76194569
8127	Fbxl3	50789	FBXL3	26224	Chr13:76992597-77027196(-)	chr13:77579394-77601294(-)	13	76992597	77579394
41468	Rbm26	74213	RBM26	64062	Chr13:79311827-79406265(-)	chr13:79893002-79980390(-)	13	79311827	79893002
12636	Ndfip2	76273	NDFIP2	54602	Chr13:79480722-79556077(+)	chr13:80055258-80130212(+)	13	79480722	80055258
129708	Tgds	76355	TGDS	23483	Chr13:94574054-94596275(-)	chr13:95226307-95248406(-)	13	94574054	95226307
2486	Dnajc3	100037258	DNAJC3	5611	Chr13:95677139-95794989(+)	chr13:96329392-96447242(+)	13	95677139	96329392
76766	Mbnl2	105559	MBNL2	10150	Chr13:97141780-97394120(+)	chr13:97874542-98046374(+)	13	97141780	97874542
38098	Farp1	223254	FARP1	10160	Chr13:98142562-98449773(+)	chr13:98794842-99107426(+)	13	98142562	98794842
20793	Stk24	223255	STK24	8428	Chr13:98450199-98577151(-)	chr13:99102452-99229405(-)	13	98450199	99102452
18642	Ubac2	68889	UBAC2	337867	Chr13:99200425-99386499(+)	chr13:99853107-100038757(+)	13	99200425	99853107
21004	Tm9sf2	68059	TM9SF2	9375	Chr13:99501374-99564048(+)	chr13:100153725-100216302(+)	13	99501374	100153725
236	Pcca	110821	PCCA	5095	Chr13:100089015-100530437(+)	chr13:100741268-101182691(+)	13	100089015	100741268
15522	Ggact	223267	GGACT	87769	Chr13:100530164-100588792(-)	chr13:101182417-101241046(-)	13	100530164	101182417
2471	Tpp2	22019	TPP2	7174	Chr13:102596936-102679174(+)	chr13:103249335-103332308(+)	13	102596936	103249335
3019	Efnb2	13642	EFNB2	1948	Chr13:106489731-106535040(-)	chr13:107142078-107187388(-)	13	106489731	107142078
9960	Arglu1	234023	ARGLU1	55082	Chr13:106543314-106568166(-)	chr13:107194020-107220485(-)	13	106543314	107194020
2895	Arhgef7	54126	ARHGEF7	8874	Chr13:111114619-111305734(+)	chr13:111766965-111958081(+)	13	111114619	111766965
2890	Proz	66901	PROZ	8858	Chr13:113155864-113172386(+)	chr13:113812961-113826700(+)	13	113155864	113812961
81724	Cul4a	99375	CUL4A	8451	Chr13:113208193-113265078(+)	chr13:113862506-113921422(+)	13	113208193	113862506
4061	Lamp1	16783	LAMP1	3916	Chr13:113297154-113323431(+)	chr13:113951553-113977987(+)	13	113297154	113951553
38276	Tfdp1	21781	TFDP1	7027	Chr13:113584688-113641473(+)	chr13:114239002-114295788(+)	13	113584688	114239002
7217	Rasa3	19414	RASA3	22821	Chr13:113977783-114132623(-)	chr13:114747193-114898098(-)	13	113977783	114747193
74524	Hnrnpc	15381	HNRNPC	3183	Chr14:21209136-21269479(-)	chr14:21677295-21737638(-)	14	21209136	21677295
5207	Supt16	114741	SUPT16H	11198	Chr14:21351472-21384266(-)	chr14:21819635-21852178(-)	14	21351472	21819635
72405	Chd8	67772	CHD8	57680	Chr14:21385194-21437298(-)	chr14:21853357-21924282(-)	14	21385194	21853357
8889	Tox4	268741	TOX4	9878	Chr14:21477176-21499177(+)	chr14:21945353-21967314(+)	14	21477176	21945353
22853	Acin1	56215	ACIN1	22985	Chr14:23058564-23095614(-)	chr14:23527773-23564823(-)	14	23058564	23527773
5650	Scfd1	76983	SCFD1	23256	Chr14:30622254-30735828(+)	chr14:31091459-31205056(+)	14	30622254	31091459
82078	Strn3	94186	STRN3	29966	Chr14:30893799-31026528(-)	chr14:31363009-31495585(-)	14	30893799	31363009
9115	Hectd1	207304	HECTD1	25831	Chr14:31100115-31208060(-)	chr14:31569322-31676999(-)	14	31100115	31569322
19635	Heatr5a	320487	HEATR5A	25938	Chr14:31291788-31420582(-)	chr14:31760993-31889756(-)	14	31291788	31760993
907	Arhgap5	11855	ARHGAP5	394	Chr14:32076152-32159728(+)	chr14:32546509-32628934(+)	14	32076152	32546509
12304	Snx6	72183	SNX6	58533	Chr14:34561409-34630160(-)	chr14:35030298-35099354(-)	14	34561409	35030298
45654	Baz1a	217578	BAZ1A	11177	Chr14:34752731-34875647(-)	chr14:35221936-35344566(-)	14	34752731	35221936
2085	Psma6	26443	PSMA6	5687	Chr14:35278558-35317479(+)	chr14:35747763-35786699(+)	14	35278558	35747763
84805	Ralgapa1	56784	RALGAPA1	253959	Chr14:35538352-35809304(-)	chr14:36007561-36278501(-)	14	35538352	36007561
9123	Brms1l	52592	BRMS1L	84312	Chr14:35825596-35871963(+)	chr14:36295543-36341169(+)	14	35825596	36295543
4642	Sec23a	20334	SEC23A	10484	Chr14:39031919-39103528(-)	chr14:39501122-39572439(-)	14	39031919	39501122
137655	Mia2	338320	MIA2	117153	Chr14:39265264-39351193(+)	chr14:39703118-39857726(+)	14	39265264	39703118
23036	Klhl28	66689	KLHL28	54813	Chr14:44924310-44961978(-)	chr14:45393526-45431150(-)	14	44924310	45393526
15025	Togaram1	328108	TOGARAM1	23116	Chr14:44962190-45074431(+)	chr14:45431392-45543634(+)	14	44962190	45431392
32377	Prpf39	328110	PRPF39	55015	Chr14:45084099-45115601(+)	chr14:45553318-45585485(+)	14	45084099	45553318
3458	Nemf	66244	NEMF	9147	Chr14:49782083-49853073(-)	chr14:50248800-50319921(-)	14	49782083	50248800
38253	Sos2	20663	SOS2	6655	Chr14:50117128-50231381(-)	chr14:50583849-50698296(-)	14	50117128	50583849
38199	Map4k5	399510	MAP4K5	11183	Chr14:50418493-50561126(-)	chr14:50885192-50999287(-)	14	50418493	50885192
32517	Sav1	64010	SAV1	60485	Chr14:50633106-50668353(-)	chr14:51100297-51135024(-)	14	50633106	51100297
84371	Pygl	110095	PYGL	5836	Chr14:50905217-50944530(-)	chr14:51371934-51411201(-)	14	50905217	51371934
12449	Frmd6	319710	FRMD6	122786	Chr14:51489100-51730727(+)	chr14:51955845-52197444(+)	14	51489100	51955845
40715	Gng2	14702	GNG2	54331	Chr14:51847131-51969800(+)	chr14:52327329-52436513(+)	14	51847131	52327329
100630	Psmc6	67089	PSMC6	5706	Chr14:52707163-52727998(+)	chr14:53173917-53195308(+)	14	52707163	53173917
41323	Gnpnat1	54342	GNPNAT1	64841	Chr14:52775193-52791668(-)	chr14:53241910-53258325(-)	14	52775193	53241910
4976	Fermt2	218952	FERMT2	10979	Chr14:52857271-52951192(-)	chr14:53323988-53417815(-)	14	52857271	53323988
35221	Ddhd1	114874	DDHD1	80821	Chr14:53036740-53153328(-)	chr14:53503472-53620041(-)	14	53036740	53503472
132	Gch1	14528	GCH1	2643	Chr14:54842005-54902824(-)	chr14:55308723-55369544(-)	14	54842005	55308723
44893	Mapk1ip1l	218975	MAPK1IP1L	93487	Chr14:55051608-55070194(+)	chr14:55518364-55536912(+)	14	55051608	55518364
12713	Fbxo34	78938	FBXO34	55030	Chr14:55271303-55355222(+)	chr14:55738138-55820329(+)	14	55271303	55738138
45423	Atg14	100504663	ATG14	22863	Chr14:55366391-55411858(-)	chr14:55833108-55878576(-)	14	55366391	55833108
7397	Ktn1	16709	KTN1	3895	Chr14:55580207-55684584(+)	chr14:56046924-56151302(+)	14	55580207	56046924
38195	Exoc5	105504	EXOC5	10640	Chr14:57202476-57268899(-)	chr14:57667224-57735623(-)	14	57202476	57667224
17947	Naa30	70646	NAA30	122830	Chr14:57390553-57412748(+)	chr14:57857303-57882623(+)	14	57390553	57857303
10220	Actr10	56444	ACTR10	55860	Chr14:58200115-58235636(+)	chr14:58666866-58702353(+)	14	58200115	58666866
2082	Psma3	19167	PSMA3	5684	Chr14:58244805-58272009(+)	chr14:58711522-58738727(+)	14	58244805	58711522
11303	Arid4a	238247	ARID4A	5926	Chr14:58298385-58373733(+)	chr14:58765221-58840591(+)	14	58298385	58765221
36635	Daam1	208846	DAAM1	23002	Chr14:59188611-59371405(+)	chr14:59655384-59838123(+)	14	59188611	59655384
56428	Ppm1a	19042	PPM1A	5494	Chr14:60245752-60299087(+)	chr14:60712467-60765805(+)	14	60245752	60712467
1171	Hif1a	15251	HIF1A	3091	Chr14:61695401-61748259(+)	chr14:62162230-62214977(+)	14	61695401	62162230
55962	Ppp2r5e	26932	PPP2R5E	5529	Chr14:63373892-63543361(-)	chr14:63838073-64010113(-)	14	63373892	63838073
56700	Syne2	319565	SYNE2	23224	Chr14:63761904-64226449(+)	chr14:64319682-64693167(+)	14	63761904	64319682
55940	Mthfd1	108156	MTHFD1	4522	Chr14:64388041-64460007(+)	chr14:64855070-64926743(+)	14	64388041	64855070
77478	Plekhg3	263406	PLEKHG3	26030	Chr14:64704129-64744346(+)	chr14:65171141-65216967(+)	14	64704129	65171141
295	Sptb	20741	SPTB	6710	Chr14:64746283-64879892(-)	chr14:65213000-65346625(-)	14	64746283	65213000
1786	Max	17187	MAX	4149	Chr14:65006101-65102695(-)	chr14:65472818-65569413(-)	14	65006101	65472818
9650	Fut8	53618	FUT8	2530	Chr14:65410592-65744122(+)	chr14:65877309-66210839(+)	14	65410592	65877309
10820	Gphn	268566	GPHN	10243	Chr14:66507407-67735831(+)	chr14:66974124-67648525(+)	14	66507407	66974124
9512	Mpp5	56217	MPP5	64398	Chr14:67241295-67336061(+)	chr14:67708151-67802778(+)	14	67241295	67708151
3020	Eif2s1	13665	EIF2S1	1965	Chr14:67360317-67386516(+)	chr14:67827044-67853233(+)	14	67360317	67827044
38178	Vti1b	53612	VTI1B	10490	Chr14:67651149-67674885(-)	chr14:68113802-68141349(-)	14	67651149	68113802
55553	Actn1	109711	ACTN1	87	Chr14:68874123-68979366(-)	chr14:69340839-69446083(-)	14	68874123	69340839
18564	Dcaf5	320808	DCAF5	8816	Chr14:69050920-69153393(-)	chr14:69517597-69619914(-)	14	69050920	69517597
6935	Slc39a9	328133	SLC39A9	55334	Chr14:69398379-69462390(+)	chr14:69865100-69929107(+)	14	69398379	69865100
40980	Susd6	217684	SUSD6	9766	Chr14:69611593-69715144(+)	chr14:70078312-70181861(+)	14	69611593	70078312
31126	Slc10a1	20493	SLC10A1	6554	Chr14:69775835-69797289(-)	chr14:70242132-70263958(-)	14	69775835	70242132
56943	Smoc1	64075	SMOC1	64093	Chr14:69879388-70032366(+)	chr14:70346132-70499083(+)	14	69879388	70346132
9520	Cox16	66272	COX16	51241	Chr14:70325081-70359731(-)	chr14:70791797-70826400(-)	14	70325081	70791797
10161	Synj2bp	24071	SYNJ2BP	55333	Chr14:70366496-70417090(-)	chr14:70833215-70883807(-)	14	70366496	70833215
40997	Pcnx	54604	PCNX1	22990	Chr14:70907405-71115382(+)	chr14:71374175-71582099(+)	14	70907405	71374175
9189	Sipa1l1	217692	SIPA1L1	26037	Chr14:71320418-71741229(+)	chr14:71787192-72207926(+)	14	71320418	71787192
10945	Zfyve1	217695	ZFYVE1	53349	Chr14:72969445-73027212(-)	chr14:73436152-73493814(-)	14	72969445	73436152
136439	Rbm25	67039	RBM25	58517	Chr14:73058436-73121675(+)	chr14:73525241-73590607(+)	14	73058436	73525241
7186	Psen1	19164	PSEN1	5663	Chr14:73136435-73223691(+)	chr14:73603214-73690399(+)	14	73136435	73603214
2775	Numb	18222	NUMB	8650	Chr14:73275210-73458580(-)	chr14:73741917-73925286(-)	14	73275210	73741917
19330	Elmsan1	238317	MIDEAS	91748	Chr14:73715122-73790285(-)	NA	14	73715122	NA
39824	Ptgr2	77219	PTGR2	145482	Chr14:73851831-73885465(+)	chr14:74318533-74352429(+)	14	73851831	74318533
10918	Zfp410	52708	ZNF410	57862	Chr14:73886615-73932288(+)	chr14:74353561-74399224(+)	14	73886615	74353561
37457	Entpd5	12499	ENTPD5	957	Chr14:73959420-74019326(-)	chr14:74424618-74485991(-)	14	73959420	74424618
15655	Lin52	217708	LIN52	91750	Chr14:74084831-74201255(+)	chr14:74551655-74667117(+)	14	74084831	74551655
8885	Arel1	68497	AREL1	9870	Chr14:74661252-74713118(-)	chr14:75127958-75179783(-)	14	74661252	75127958
87707	Ylpm1	56531	YLPM1	56252	Chr14:74763322-74837310(+)	chr14:75230018-75304021(+)	14	74763322	75230018
1456	Dlst	78920	DLST	1743	Chr14:74881891-74903747(+)	chr14:75348618-75370445(+)	14	74881891	75348618
13222	Nek9	217718	NEK9	91754	Chr14:75082115-75127075(-)	chr14:75546055-75593751(-)	14	75082115	75546055
4972	Tmed10	68581	TMED10	10972	Chr14:75131468-75176646(-)	chr14:75598171-75643315(-)	14	75131468	75598171
9942	Gpatch2l	70373	GPATCH2L	55668	Chr14:76151885-76214473(+)	chr14:76618227-76680686(+)	14	76151885	76618227
21610	Sptlc2	20773	SPTLC2	9517	Chr14:77505997-77616767(-)	chr14:77972339-78083110(-)	14	77505997	77972339
56557	Snw1	66354	SNW1	22938	Chr14:77717599-77761220(-)	chr14:78183943-78227499(-)	14	77717599	78183943
31286	Sel1l	20338	SEL1L	6400	Chr14:81471547-81533864(-)	chr14:81937890-82000205(-)	14	81471547	81937890
8291	Flrt2	399558	FLRT2	23768	Chr14:85530067-85628696(+)	chr14:85996368-86120772(+)	14	85530067	85996368
5110	Ptpn21	24000	PTPN21	11099	Chr14:88465778-88554779(-)	chr14:88932121-89021351(-)	14	88465778	88932121
32605	Zc3h14	75553	ZC3H14	79882	Chr14:88562909-88614720(+)	chr14:89029380-89093940(+)	14	88562909	89029380
135955	Foxn3	71375	FOXN3	1112	NA	chr14:89622523-90085509(-)	14	NA	89622523
11798	Dglucy	217830	DGLUCY	80017	Chr14:91114013-91225396(+)	chr14:91526626-91691740(+)	14	91114013	91526626
69510	Ppp4r3a	68734	PPP4R3A	55671	Chr14:91457481-91510554(-)	chr14:91923480-91976824(-)	14	91457481	91923480
12560	Tc2n	74413	TC2N	123036	Chr14:91779751-91867536(-)	chr14:92246089-92333880(-)	14	91779751	92246089
20897	Trip11	109181	TRIP11	9321	Chr14:91965991-92040140(-)	chr14:92432334-92506403(-)	14	91965991	92432334
11748	Rin3	217835	RIN3	79890	Chr14:92513773-92688994(+)	chr14:92980124-93155339(+)	14	92513773	92980124
8588	Itpk1	217837	ITPK1	3705	Chr14:92936914-93115918(-)	chr14:93403258-93582270(-)	14	92936914	93403258
34300	Btbd7	238386	BTBD7	55727	Chr14:93237550-93333092(-)	chr14:93703895-93799382(-)	14	93237550	93703895
13251	Dicer1	192119	DICER1	23405	Chr14:95086228-95158010(-)	chr14:95552564-95624347(-)	14	95086228	95552564
11683	Clmn	94040	CLMN	79789	Chr14:95181939-95319908(-)	chr14:95648276-95786245(-)	14	95181939	95648276
9974	Atg2b	76559	ATG2B	55102	Chr14:96281258-96363341(-)	chr14:96745531-96829678(-)	14	96281258	96745531
23389	Papola	18789	PAPOLA	10914	Chr14:96502376-96567116(+)	chr14:96968712-97033453(+)	14	96502376	96968712
10974	Bcl11b	58208	BCL11B	64919	Chr14:99169287-99271713(-)	chr14:99635624-99738534(-)	14	99169287	99635624
41748	Setd3	52690	SETD3	84193	Chr14:99397746-99486458(-)	chr14:99864084-99947196(-)	14	99397746	99864084
82238	Ccdc85c	668158	CCDC85C	317762	Chr14:99511266-99604390(-)	chr14:99966526-100070544(-)	14	99511266	99966526
20931	Eml1	68519	EML1	2009	Chr14:99737699-99942060(+)	chr14:100259749-100408395(+)	14	99737699	100259749
56752	Evl	14026	EVL	51466	Chr14:99971454-100144236(+)	chr14:100437758-100610573(+)	14	99971454	100437758
2556	Yy1	22632	YY1	7528	Chr14:100238765-100279034(+)	chr14:100705480-100749125(+)	14	100238765	100705480
3084	Wars	22375	WARS1	7453	Chr14:100333788-100376343(-)	NA	14	100333788	NA
120261	Rtl1	353326	RTL1	388015	Chr14:100880655-100884847(-)	chr14:101346991-101351184(-)	14	100880655	101346991
128665	Ppp2r5c	26931	PPP2R5C	5527	NA	chr14:102226910-102394329(+)	14	NA	102226910
1053	Dync1h1	13424	DYNC1H1	1778	Chr14:101964528-102050798(+)	chr14:102430909-102522780(+)	14	101964528	102430909
32684	Wdr20	69641	WDR20	91833	Chr14:102139518-102224686(+)	chr14:102605759-102690010(+)	14	102139518	102605759
32246	Rcor1	217864	RCOR1	23186	Chr14:102592638-102730576(+)	chr14:103058985-103196896(+)	14	102592638	103058985
7981	Traf3	22031	TRAF3	7187	Chr14:102777479-102911500(+)	chr14:103243785-103377837(+)	14	102777479	103243785
55945	Cdc42bpb	217866	CDC42BPB	9578	Chr14:102932379-103057405(-)	chr14:103398716-103523886(-)	14	102932379	103398716
55653	Mark3	17169	MARK3	4140	Chr14:103385364-103503831(+)	chr14:103851700-103970166(+)	14	103385364	103851700
4056	Klc1	16593	KLC1	3831	Chr14:103629188-103701551(+)	chr14:104095524-104167888(+)	14	103629188	104095524
11448	Zfyve21	68520	ZFYVE21	79038	Chr14:103715744-103733668(+)	chr14:104182080-104200005(+)	14	103715744	104182080
9090	Ppp1r13b	21981	PPP1R13B	23368	Chr14:103733751-103848967(-)	chr14:104199532-104313912(-)	14	103733751	104199532
3785	Akt1	11651	AKT1	207	Chr14:104769349-104795743(-)	chr14:105235685-105262085(-)	14	104769349	105235685
22628	Cyfip1	20430	CYFIP1	23191	Chr15:22869465-22980906(-)	chr15:22892169-23006015(+)	15	22869465	22892169
11368	Nipa2	93790	NIPA2	81614	Chr15:22838641-22868384(+)	chr15:23004683-23034427(-)	15	22838641	23004683
NA	Snhg14	52480	SNHG14	104472715	NA	chr15:25068754-25664608(+)	15	NA	25068754
7988	Ube3a	22215	UBE3A	7337	Chr15:25337234-25439086(-)	chr15:25578874-25684203(-)	15	25337234	25578874
3430	Herc2	15204	HERC2	8924	Chr15:28111037-28322173(-)	chr15:28356182-28567298(-)	15	28111037	28356182
2445	Tjp1	21872	TJP1	7082	Chr15:29699367-29968919(-)	chr15:29991570-30261252(-)	15	29699367	29991570
9822	Mtmr10	233315	MTMR10	54893	Chr15:30919764-30991604(-)	chr15:31231143-31283831(-)	15	30919764	31231143
32288	Klf13	50794	KLF13	51621	Chr15:31326855-31435665(+)	chr15:31619037-31727868(+)	15	31326855	31619037
7846	Meis2	17536	MEIS2	4212	Chr15:36891021-37101299(-)	chr15:37181405-37393512(-)	15	36891021	37181405
24919	Spred1	114715	SPRED1	161742	Chr15:38252087-38357249(+)	chr15:38545036-38649450(+)	15	38252087	38545036
75070	Ino80	68142	INO80	54617	Chr15:40978880-41117081(-)	chr15:41271078-41408478(-)	15	40978880	41271078
5235	Chp1	56398	CHP1	11261	Chr15:41231149-41281887(+)	chr15:41523465-41574083(+)	15	41231149	41523465
133868	Rtf1	76246	RTF1	23168	Chr15:41417104-41483563(+)	chr15:41709301-41775761(+)	15	41417104	41709301
49351	Mga	29808	MGA	23269	Chr15:41621139-41769943(+)	chr15:41952609-42062141(+)	15	41621139	41952609
9165	Tmem87a	211499	TMEM87A	25963	Chr15:42210452-42273584(-)	chr15:42502644-42565782(-)	15	42210452	42502644
40787	Zfp106	20402	ZNF106	64397	Chr15:42412437-42491197(-)	chr15:42704634-42783339(-)	15	42412437	42704634
37857	Snap23	20619	SNAP23	8773	Chr15:42491244-42533061(+)	chr15:42787503-42825259(+)	15	42491244	42787503
4137	Trp53bp1	27223	TP53BP1	7158	Chr15:43403064-43510509(-)	chr15:43695258-43802838(-)	15	43403064	43695258
68454	Pdia3	14827	PDIA3	2923	Chr15:43746392-43772606(+)	chr15:44038635-44065476(+)	15	43746392	44038635
32311	Ctdspl2	329506	CTDSPL2	51496	Chr15:44427329-44527774(+)	chr15:44719826-44821236(+)	15	44427329	44719826
37845	Eif3j2	100042807	EIF3J	8669	Chr15:44537068-44562803(+)	chr15:44829265-44855001(+)	15	44537068	44829265
37845	Eif3j1	78655	EIF3J	8669	Chr15:44537068-44562803(+)	chr15:44829265-44855001(+)	15	44537068	44829265
56080	Sord	20322	SORD	6652	Chr15:45023104-45075089(+)	chr15:45315392-45369383(+)	15	45023104	45315392
10921	Sqor	59010	SQOR	58472	Chr15:45631148-45691294(+)	chr15:45923345-45983492(+)	15	45631148	45923345
18923	Secisbp2l	70354	SECISBP2L	9728	Chr15:48988638-49046563(-)	chr15:49280835-49338643(-)	15	48988638	49280835
3124	Cops2	12848	COPS2	9318	NA	chr15:49414923-49447796(-)	15	NA	49414923
37830	Slc27a2	26458	SLC27A2	11001	Chr15:50182196-50236392(+)	chr15:50474392-50528589(+)	15	50182196	50474392
3782	Usp8	84092	USP8	9101	Chr15:50424359-50501083(+)	chr15:50716601-50806618(+)	15	50424359	50716601
9774	Trpm7	58800	TRPM7	54822	Chr15:50557158-50686835(-)	chr15:50849355-50978994(-)	15	50557158	50849355
8727	Tmod3	50875	TMOD3	29766	Chr15:51829628-51912138(+)	chr15:52121849-52207921(+)	15	51829628	52121849
55683	Mapk6	50772	MAPK6	5597	Chr15:52004265-52066265(+)	chr15:52311415-52359572(+)	15	52004265	52311415
135711	Myo5c	208943	MYO5C	55930	Chr15:52192318-52295798(-)	chr15:52484519-52588001(-)	15	52192318	52484519
21318	Arpp19	59046	ARPP19	10776	Chr15:52547045-52569446(-)	chr15:52839241-52861643(-)	15	52547045	52839241
35065	Fam214a	235493	FAM214A	56204	Chr15:52581321-52709817(-)	chr15:52873517-52970831(-)	15	52581321	52873517
3309	Onecut1	15379	ONECUT1	3175	Chr15:52756963-52790264(-)	chr15:53047250-53082533(-)	15	52756963	53047250
52326	Wdr72	546144	WDR72	256764	Chr15:53513741-53762878(-)	chr15:53805937-54055075(-)	15	53513741	53805937
134533	Nedd4	17999	NEDD4	4734	NA	chr15:56119116-56285810(-)	15	NA	56119116
11275	Rfx7	319758	RFX7	64864	Chr15:56090533-56247654(-)	chr15:56379477-56537280(-)	15	56090533	56379477
17151	Zfp280d	235469	ZNF280D	54816	Chr15:56630176-56734086(-)	chr15:56922373-57026284(-)	15	56630176	56922373
40774	Tcf12	21406	TCF12	6938	Chr15:56918090-57291261(+)	chr15:57210287-57583459(+)	15	56918090	57210287
41901	Cgnl1	68178	CGNL1	84952	Chr15:57376487-57550727(+)	chr15:57668702-57842915(+)	15	57376487	57668702
9181	Polr2m	28015	POLR2M	81488	Chr15:57706521-57717557(+)	chr15:57998718-58009755(+)	15	57706521	57998718
41405	Aqp9	64008	AQP9	366	Chr15:58138169-58185911(+)	chr15:58430367-58478110(+)	15	58138169	58430367
865	Adam10	11487	ADAM10	102	Chr15:58595204-58749978(-)	chr15:58881007-59041906(-)	15	58595204	58881007
101023	Mindy2	235461	MINDY2	54629	Chr15:58771192-58861900(+)	chr15:59063500-59154098(+)	15	58771192	59063500
11696	Sltm	66660	SLTM	79811	Chr15:58879045-58934313(-)	chr15:59171248-59225878(-)	15	58879045	59171248
9741	Rnf111	93836	RNF111	54778	Chr15:58987588-59097419(+)	chr15:59279861-59389618(+)	15	58987588	59279861
55864	Myo1e	71602	MYO1E	4643	Chr15:59135969-59372872(-)	chr15:59424632-59665070(-)	15	59135969	59424632
3194	Bnip2	12175	BNIP2	663	Chr15:59659146-59689534(-)	chr15:59951344-59981519(-)	15	59659146	59951344
20857	Anxa2	12306	ANXA2	302	Chr15:60347151-60398025(-)	chr15:60639349-60690185(-)	15	60347151	60639349
128637	Tpm1	22003	TPM1	7168	NA	chr15:63334838-63364114(+)	15	NA	63334838
20327	Car12	76459	CA12	771	Chr15:63321378-63382166(-)	chr15:63613576-63674309(-)	15	63321378	63613576
4766	Usp3	235441	USP3	9960	Chr15:63504511-63594640(+)	chr15:63796709-63886839(+)	15	63504511	63796709
31207	Herc1	235439	HERC1	8925	Chr15:63608618-63833964(-)	chr15:63900816-64126147(-)	15	63608618	63900816
48692	Csnk1g1	214897	CSNK1G1	53944	Chr15:64165517-64356243(-)	chr15:64457723-64648372(-)	15	64165517	64457723
72220	Zfp609	214812	ZNF609	23060	Chr15:64460350-64686068(+)	chr15:64791618-64978266(+)	15	64460350	64791618
4851	Clpx	270166	CLPX	10845	Chr15:65148219-65185420(-)	chr15:65440557-65477680(-)	15	65148219	65440557
9494	Hacd3	57874	HACD3	51495	Chr15:65530489-65578355(+)	chr15:65822800-65870685(+)	15	65530489	65822800
37903	Rab11a	53869	RAB11A	8766	Chr15:65869459-65891991(+)	chr15:66161828-66184324(+)	15	65869459	66161828
2063	Map2k1	26395	MAP2K1	5604	Chr15:66386873-66491544(+)	chr15:66679210-66783882(+)	15	66386873	66679210
4079	Smad6	17130	SMAD6	4091	Chr15:66702110-66782000(+)	chr15:66994573-67075187(+)	15	66702110	66994573
55937	Smad3	17127	SMAD3	4088	Chr15:67065698-67195195(+)	chr15:67357939-67487533(+)	15	67065698	67357939
22953	Pias1	56469	PIAS1	8554	Chr15:68054179-68191464(+)	chr15:68346516-68483802(+)	15	68054179	68346516
7714	Fem1b	14155	FEM1B	10116	Chr15:68277803-68295865(+)	chr15:68570082-68588195(+)	15	68277803	68570082
137229	Anp32a	11737	ANP32A	8125	NA	chr15:69070874-69113234(-)	15	NA	69070874
9788	Paqr5	74090	PAQR5	54852	Chr15:69284134-69407637(+)	chr15:69591250-69700119(+)	15	69284134	69591250
21059	Tle3	21887	TLE3	7090	Chr15:70047790-70097935(-)	chr15:70340129-70390256(-)	15	70047790	70340129
21371	Myo9a	270163	MYO9A	4649	Chr15:71822290-72118577(-)	chr15:72114631-72410491(-)	15	71822290	72114631
37650	Pkm	18746	PKM	5315	Chr15:72199029-72231624(-)	chr15:72491369-72523965(-)	15	72199029	72491369
111871	Arih1	23806	ARIH1	25820	Chr15:72474282-72586563(+)	chr15:72766670-72895328(+)	15	72474282	72766670
105617	Nptn	20320	NPTN	27020	NA	chr15:73852344-73925753(-)	15	NA	73852344
101534	Clk3	102414	CLK3	1198	Chr15:74598476-74645418(+)	chr15:74900712-74922542(+)	15	74598476	74900712
11827	Edc3	353190	EDC3	80153	Chr15:74630558-74696045(-)	chr15:74922898-74988365(-)	15	74630558	74922898
55818	Csk	12988	CSK	1445	Chr15:74782064-74803198(+)	chr15:75074420-75095539(+)	15	74782064	75074420
37905	Cox5a	12858	COX5A	9377	Chr15:74920275-74938154(-)	chr15:75212132-75230414(-)	15	74920275	75212132
32124	Sin3a	20466	SIN3A	25942	Chr15:75369379-75455819(-)	chr15:75661719-75748156(-)	15	75369379	75661719
2121	Ptpn9	56294	PTPN9	5780	Chr15:75467121-75579291(-)	chr15:75755591-75871656(-)	15	75467121	75755591
12433	Fbxo22	71999	FBXO22	26263	Chr15:75903859-75937513(+)	chr15:76196199-76234852(+)	15	75903859	76196199
100	Etfa	110842	ETFA	2108	Chr15:76216228-76311469(-)	chr15:76507693-76603810(-)	15	76216228	76507693
5884	Wdr61	66317	WDR61	80349	Chr15:78283233-78299726(-)	chr15:78575577-78591951(-)	15	78283233	78575577
11280	Ireb2	64602	IREB2	3658	Chr15:78438176-78501456(+)	chr15:78729772-78793798(+)	15	78438176	78729772
86043	Morf4l1	21761	MORF4L1	10933	Chr15:78872781-78897739(+)	chr15:79165122-79190481(+)	15	78872781	79165122
36159	Ctsh	13036	CTSH	1512	Chr15:78921750-78945098(-)	chr15:79214091-79237440(-)	15	78921750	79214091
74972	Rasgrf1	19417	RASGRF1	5923	Chr15:78959947-79090873(-)	chr15:79252288-79383122(-)	15	78959947	79252288
10372	Zfand6	65098	ZFAND6	54469	Chr15:80059568-80138393(+)	chr15:80351909-80430735(+)	15	80059568	80351909
110	Fah	14085	FAH	2184	Chr15:80152891-80186582(+)	chr15:80445340-80479291(+)	15	80152891	80445340
26429	Abhd17c	70178	ABHD17C	58489	Chr15:80695311-80755621(+)	chr15:80987650-81047962(+)	15	80695311	80987650
45851	Whamm	434204	WHAMM	123720	Chr15:82808177-82834861(+)	chr15:83478379-83504860(+)	15	82808177	83478379
12088	Ramac	67148	RAMAC	83640	Chr15:82986203-82991057(+)	chr15:83654961-83659809(+)	15	82986203	83654961
23529	Btbd1	83962	BTBD1	53339	Chr15:83016423-83067434(-)	chr15:83685180-83736004(-)	15	83016423	83685180
55536	Sec11a	56529	SEC11A	23478	Chr15:84669537-84716460(-)	chr15:85212767-85259691(-)	15	84669537	85212767
8759	Zfp592	233410	ZNF592	9640	Chr15:84748556-84806432(+)	chr15:85291822-85349676(+)	15	84748556	85291822
4903	Akap13	75547	AKAP13	11214	Chr15:85380616-85749358(+)	chr15:85923833-86292589(+)	15	85380616	85923833
23121	Abhd2	54608	ABHD2	11057	Chr15:89088150-89202360(+)	chr15:89631686-89745586(+)	15	89088150	89631686
19625	Zfp710	209225	ZNF710	374655	Chr15:90001491-90082200(+)	chr15:90544555-90625423(+)	15	90001491	90544555
8426	Sema4b	20352	SEMA4B	10509	Chr15:90184920-90229660(+)	chr15:90728151-90772911(+)	15	90184920	90728151
74514	Iqgap1	29875	IQGAP1	8826	Chr15:90388241-90502243(+)	chr15:90931473-91045471(+)	15	90388241	90931473
11248	Crtc3	70461	CRTC3	64784	Chr15:90529886-90645345(+)	chr15:91073154-91188577(+)	15	90529886	91073154
37462	Chd2	244059	CHD2	1106	Chr15:92900321-93028007(+)	chr15:93443553-93571226(+)	15	92900321	93443553
79038	Fam169b	434197	FAM169B	283777	NA	chr15:98980390-99057565(-)	15	NA	98980390
11289	Ttc23	67009	TTC23	64927	Chr15:99136323-99251226(-)	chr15:99676527-99791430(-)	15	99136323	99676527
16944	Lrrc28	67867	LRRC28	123355	Chr15:99251362-99390732(+)	chr15:99791685-99930934(+)	15	99251362	99791685
4080	Mef2a	17258	MEF2A	4205	Chr15:99565455-99716488(+)	chr15:100105621-100256693(+)	15	99565455	100105621
23464	Lrrk1	233328	LRRK1	79705	Chr15:100919017-101070837(+)	chr15:101459561-101618461(+)	15	100919017	101459561
10200	Selenos	109815	SELENOS	55829	Chr15:101270909-101277520(-)	chr15:101811013-101817690(-)	15	101270909	101811013
100558	Luc7l	66978	LUC7L	55692	Chr16:188969-229482(-)	chr16:238967-279481(-)	16	188969	238967
2614	Axin1	12005	AXIN1	8312	Chr16:287440-355226(-)	chr16:337439-402723(-)	16	287440	337439
10907	Rab40c	224624	RAB40C	57799	Chr16:589357-629273(+)	chr16:639356-679273(+)	16	589357	639356
5574	Ube2i	22196	UBE2I	7329	Chr16:1309153-1327018(+)	chr16:1359152-1377018(+)	16	1309153	1359152
62673	Unkl	74154	UNKL	64718	Chr16:1363205-1414749(-)	chr16:1413205-1464705(-)	16	1363205	1413205
35373	Cramp1l	57354	CRAMP1	57585	Chr16:1614640-1677908(+)	chr16:1664640-1727909(+)	16	1614640	1664640
40648	Rnps1	19826	RNPS1	10921	Chr16:2253116-2268412(-)	chr16:2303116-2318127(-)	16	2253116	2303116
37437	Abca3	27410	ABCA3	21	Chr16:2275878-2340746(-)	chr16:2325881-2390729(-)	16	2275878	2325881
37643	Pdpk1	18607	PDPK1	5170	Chr16:2537964-2603190(+)	chr16:2588021-2653189(+)	16	2537964	2588021
10363	Kctd5	69259	KCTD5	54442	Chr16:2682494-2709030(+)	chr16:2732523-2759031(+)	16	2682494	2732523
NA	Srrm2	75956	SRRM2	23524	NA	chr16:2802330..2821413(+)	16	NA	2802330
32610	Naa60	74763	NAA60	79903	Chr16:3443611-3486963(+)	chr16:3493610-3536963(+)	16	3443611	3493610
9457	Trap1	68015	TRAP1	10131	Chr16:3658037-3717597(-)	chr16:3708037-3767525(-)	16	3658037	3708037
68393	Crebbp	12914	CREBBP	1387	Chr16:3725054-3880727(-)	chr16:3775055-3930714(-)	16	3725054	3775055
868	Adcy9	11515	ADCY9	115	Chr16:3953387-4116185(-)	chr16:4012654-4166443(-)	16	3953387	4012654
1611	Hmox2	15369	HMOX2	3163	Chr16:4474697-4510347(+)	chr16:4524703-4560348(+)	16	4474697	4524703
40879	Cdip1	66626	CDIP1	29965	Chr16:4510675-4538815(-)	chr16:4560670-4588774(-)	16	4510675	4560670
41020	Mgrn1	17237	MGRN1	23295	Chr16:4616493-4690974(+)	chr16:4674824-4740975(+)	16	4616493	4674824
12525	Glyr1	74022	GLYR1	84656	Chr16:4803203-4847388(-)	chr16:4853203-4897389(-)	16	4803203	4853203
9656	Ubn1	170644	UBN1	29855	Chr16:4846665-4882401(+)	chr16:4897481-4932402(+)	16	4846665	4897481
542	Abat	268860	ABAT	18	Chr16:8674587-8784575(+)	chr16:8768473-8878432(+)	16	8674587	8768473
2592	Usp7	252870	USP7	7874	Chr16:8892094-8963912(-)	chr16:8985950-9057763(-)	16	8892094	8985950
105712	1810013L24Rik	69053	C16orf72	29035	Chr16:9091329-9119698(+)	chr16:9185500-9215492(+)	16	9091329	9185500
37974	Litaf	56722	LITAF	9516	Chr16:11547722-11636377(-)	chr16:11641577-11681322(-)	16	11547722	11641577
9301	Txndc11	106200	TXNDC11	51061	Chr16:11679080-11742878(-)	chr16:11772940-11836713(-)	16	11679080	11772940
8563	Zc3h7a	106205	ZC3H7A	29066	Chr16:11750586-11797258(-)	chr16:11844452-11891114(-)	16	11750586	11844452
68226	Gspt1	14852	GSPT1	2935	Chr16:11868128-11916662(-)	chr16:11961984-12010511(-)	16	11868128	11961984
10142	Cpped1	223978	CPPED1	55313	Chr16:12659799-12803887(-)	chr16:12753655-12897744(-)	16	12659799	12753655
40917	Mrtfb	239719	MRTFB	57496	Chr16:14071076-14266779(+)	chr16:14164918-14360636(+)	16	14071076	14164918
9563	Bfar	67118	BFAR	51283	Chr16:14632811-14669236(+)	chr16:14726807-14763093(+)	16	14632811	14726807
22858	Pdxdc1	94184	PDXDC1	23042	Chr16:14974591-15139410(+)	chr16:15068591-15233267(+)	16	14974591	15068591
40967	Marf1	223989	MARF1	9665	Chr16:15594369-15643166(-)	chr16:15688243-15737011(-)	16	15594369	15688243
55559	Abcc6	27421	ABCC6	368	Chr16:16149565-16223616(-)	chr16:16243421-16317328(-)	16	16149565	16243421
128982	Rps15a	267019	RPS15A	6210	Chr16:18782955-18790334(-)	chr16:18792616-18801656(-)	16	18782955	18792616
41008	Arl6ip1	54208	ARL6IP1	23204	Chr16:18791667-18801678(-)	chr16:18802988-18812871(-)	16	18791667	18802988
56697	Smg1	233789	SMG1	23049	Chr16:18804853-18926417(-)	chr16:18816174-18937726(-)	16	18804853	18816174
24930	Acsm1	117147	ACSM1	116285	Chr16:20623235-20697788(-)	chr16:20634556-20709110(-)	16	20623235	20634556
16155	Dcun1d3	233805	DCUN1D3	123879	Chr16:20854925-20900358(-)	chr16:20866246-20911680(-)	16	20854925	20866246
41092	Mettl9	59052	METTL9	51108	Chr16:21597221-21657473(+)	chr16:21608541-21668794(+)	16	21597221	21608541
37764	Uqcrc2	67003	UQCRC2	7385	Chr16:21953064-21983660(+)	chr16:21964681-21994981(+)	16	21953064	21964681
7262	Cdr2	12585	CDR2	1039	Chr16:22345936-22374617(-)	chr16:22357256-22385940(-)	16	22345936	22357256
10998	Dctn5	59288	DCTN5	84516	Chr16:23641366-23676207(+)	chr16:23652786-23688793(+)	16	23641366	23652786
136812	Rbbp6	19647	RBBP6	5930	Chr16:24539587-24572863(+)	chr16:24550886-24584183(+)	16	24539587	24550886
41399	Tnrc6a	233833	TNRC6A	27327	Chr16:24610260-24826227(+)	chr16:24621525-24837537(+)	16	24610260	24621525
9984	Arhgap17	70497	ARHGAP17	55114	Chr16:24919384-25015601(-)	chr16:24930711-25026690(-)	16	24919384	24930711
31040	Gtf3c1	233863	GTF3C1	2975	Chr16:27460613-27549930(-)	chr16:27471933-27561234(-)	16	27460613	27471933
12544	Xpo6	74204	XPO6	23214	Chr16:28097976-28211918(-)	chr16:28109297-28223286(-)	16	28097976	28109297
11434	Slx1b	75764	SLX1A	548593	Chr16:30193843-30197566(+)	chr16:29465821-30208887(+)	16	30193843	29465821
38213	Srcap	100043597	SRCAP	10847	Chr16:30699141-30740129(+)	chr16:30710491-30752730(+)	16	30699141	30710491
NA	Snora30	100217442	SNORA30	677813	NA	chr16:30721857-30721986(+)	16	NA	30721857
8856	Rnf40	233900	RNF40	9810	Chr16:30761612-30800231(+)	chr16:30772932-30787628(+)	16	30761612	30772932
52251	Setd1a	233904	SETD1A	9739	Chr16:30956618-30984664(+)	chr16:30969074-30995983(+)	16	30956618	30969074
134091	Fus	233908	FUS	2521	NA	chr16:31191430-31206192(+)	16	NA	31191430
6221	Vps35	65114	VPS35	55737	Chr16:46657979-46689232(-)	chr16:46690043-46723090(-)	16	46657979	46690043
12014	4921524J17Rik	66714	C16orf87	388272	Chr16:46802047-46831162(-)	chr16:46830514-46865092(-)	16	46802047	46830514
68832	Gpt2	108682	GPT2	84706	Chr16:46884380-46931297(+)	chr16:46918273-46965201(+)	16	46884380	46918273
21193	Dnaja2	56445	DNAJA2	10294	Chr16:46955362-46973714(-)	chr16:46989273-47007585(-)	16	46955362	46989273
247	Phkb	102093	PHKB	5257	Chr16:47461131-47701523(+)	chr16:47495209-47735434(+)	16	47461131	47495209
12050	Lonp2	66887	LONP2	83752	Chr16:48244167-48353979(+)	chr16:48278210-48396914(+)	16	48244167	48278210
20654	Siah1a	20437	SIAH1	6477	Chr16:48360531-48448440(-)	chr16:48394446-48419324(-)	16	48360531	48394446
23703	N4bp1	80750	N4BP1	9683	Chr16:48538726-48610214(-)	chr16:48572636-48644091(-)	16	48538726	48572636
9010	Zfp423	94187	ZNF423	23090	Chr16:49487531-49857919(-)	chr16:49521435-49891830(-)	16	49487531	49521435
45429	Heatr3	234549	HEATR3	55027	Chr16:50065970-50107268(+)	chr16:50099880-50141183(+)	16	50065970	50099880
64245	Tent4b	214627	TENT4B	64282	Chr16:50152918-50235310(+)	chr16:50186821-50269219(+)	16	50152918	50186821
8085	Brd7	26992	BRD7	29117	Chr16:50317563-50368969(-)	chr16:50349867-50402899(-)	16	50317563	50349867
11844	Chd9	109151	CHD9	80205	Chr16:53054991-53327502(+)	chr16:53088902-53363062(+)	16	53054991	53088902
8053	Fto	26383	FTO	79068	Chr16:53703963-54114467(+)	chr16:53737874-54155853(+)	16	53703963	53737874
35606	Ces1d	104158	CES1	1066	Chr16:55802851-55833186(-)	chr16:55836763-55867008(-)	16	55802851	55836763
888	Amfr	23802	AMFR	267	Chr16:56361452-56425538(-)	chr16:56395363-56459457(-)	16	56361452	56395363
11797	Fam192a	102122	PSME3IP1	80011	Chr16:57152466-57186242(-)	NA	16	57152466	NA
12164	Rspry1	67610	RSPRY1	89970	Chr16:57186284-57240475(+)	chr16:57220195-57274381(+)	16	57186284	57220195
20444	Csnk2a2	13000	CSNK2A2	1459	Chr16:58157907-58198116(-)	chr16:58191811-58232010(-)	16	58157907	58191811
9453	Cnot1	234594	CNOT1	23019	Chr16:58519946-58629886(-)	chr16:58553854-58663730(-)	16	58519946	58553854
1572	Got2	14719	GOT2	2806	Chr16:58707131-58734357(-)	chr16:58741034-58768220(-)	16	58707131	58741034
45211	Cmtm4	97487	CMTM4	146223	Chr16:66598178-66696707(-)	chr16:66648652-66730646(-)	16	66598178	66648652
11173	Cbfb	12400	CBFB	865	Chr16:67029147-67101058(+)	chr16:67063051-67134958(+)	16	67029147	67063051
11864	D230025D16Rik	234678	C16orf70	80262	Chr16:67109881-67148544(+)	chr16:67143843-67182447(+)	16	67109881	67143843
3444	Atp6v0d1	11972	ATP6V0D1	9114	Chr16:67438014-67481186(-)	chr16:67471921-67515060(-)	16	67438014	67471921
4786	Ctcf	13018	CTCF	10664	Chr16:67562407-67639185(+)	chr16:67596428-67673088(+)	16	67562407	67596428
49639	Ranbp10	74334	RANBP10	57610	Chr16:67723066-67806652(-)	chr16:67756972-67840463(-)	16	67723066	67756972
48461	Pskh1	244631	PSKH1	5681	Chr16:67893272-67929678(+)	chr16:67927156-67963579(+)	16	67893272	67927156
6838	Dus2	66369	DUS2	54920	Chr16:68022944-68079323(+)	chr16:68057186-68113222(+)	16	68022944	68057186
27827	Nfatc3	18021	NFATC3	4775	Chr16:68085366-68229259(+)	chr16:68119272-68263162(+)	16	68085366	68119272
20917	Cdh1	12550	CDH1	999	Chr16:68737290-68835542(+)	chr16:68771194-68869439(+)	16	68737290	68771194
4911	Sntb2	20650	SNTB2	6645	Chr16:69186133-69309052(+)	chr16:69221049-69342955(+)	16	69186133	69221049
23546	Cyb5b	66427	CYB5B	80777	Chr16:69424595-69466264(+)	chr16:69458497-69500167(+)	16	69424595	69458497
4811	Nfat5	54446	NFAT5	10725	Chr16:69565952-69704666(+)	chr16:69599868-69738557(+)	16	69565952	69599868
9948	Pdpr	319518	PDPR	55066	Chr16:70113626-70163630(+)	chr16:70147528-70196440(+)	16	70113626	70147528
1213	Aars	234734	AARS1	16	Chr16:70252295-70289552(-)	NA	16	70252295	NA
7155	Cog4	102339	COG4	25839	Chr16:70480569-70523554(-)	chr16:70514469-70557457(-)	16	70480569	70514469
6579	Sf3b3	101943	SF3B3	23450	Chr16:70523788-70577668(+)	chr16:70557718-70611571(+)	16	70523788	70557718
47995	Ap1g1	11765	AP1G1	164	Chr16:71729000-71809073(-)	chr16:71762904-71842737(-)	16	71729000	71762904
8849	Ist1	71955	IST1	9798	Chr16:71894408-71930639(+)	chr16:71928310-71965099(+)	16	71894408	71928310
21366	Zfhx3	11906	ZFHX3	463	Chr16:72782885-73058635(-)	chr16:72816785-73092920(-)	16	72782885	72816785
7533	Glg1	20340	GLG1	2734	Chr16:74447427-74607144(-)	chr16:74481337-74641012(-)	16	74447427	74481337
41230	Rfwd3	234736	RFWD3	55159	Chr16:74621396-74666892(-)	chr16:74655296-74700775(-)	16	74621396	74655296
41858	Znrf1	170737	ZNRF1	84937	Chr16:74999017-75110994(+)	chr16:75032921-75144892(+)	16	74999017	75032921
4611	Cfdp1	23837	CFDP1	10428	Chr16:75293710-75433512(-)	chr16:75327607-75467401(-)	16	75293710	75327607
41564	Nudt7	67528	NUDT7	283927	Chr16:77722488-77742260(+)	chr16:77756388-77776157(+)	16	77722488	77756388
18869	Cmip	74440	CMIP	80790	Chr16:81445170-81711762(+)	chr16:81478774-81745367(+)	16	81445170	81478774
55671	Plcg2	234779	PLCG2	5336	Chr16:81779258-81962693(+)	chr16:81812895-81996290(+)	16	81779258	81812895
99709	Hsd17b2	15486	HSD17B2	3294	Chr16:82035237-82098534(+)	chr16:82068857-82132139(+)	16	82035237	82068857
2808	Mbtps1	56453	MBTPS1	8720	Chr16:84053761-84116943(-)	chr16:84087368-84150547(-)	16	84053761	84087368
31294	Usp10	22224	USP10	9100	Chr16:84699949-84779922(+)	chr16:84733605-84813527(+)	16	84699949	84733605
9037	Zcchc14	142682	ZCCHC14	23174	Chr16:87406246-87492948(-)	chr16:87439851-87525460(-)	16	87406246	87439851
9635	Banp	53325	BANP	54971	Chr16:87949216-88077318(+)	chr16:87985039-88110924(+)	16	87949216	87985039
7606	Zfpm1	22761	ZFPM1	161882	Chr16:88451782-88535166(+)	chr16:88519687-88603439(+)	16	88451782	88519687
44894	Zc3h18	76014	ZC3H18	124245	Chr16:88570381-88631964(+)	chr16:88636810-88698372(+)	16	88570381	88636810
52318	Zfp26	22688	ZNF778	197320	Chr16:89202112-89234453(+)	chr16:89284110-89303479(+)	16	89202112	89284110
69134	Ankrd11	77087	ANKRD11	29123	Chr16:89267619-89490561(-)	chr16:89334039-89556969(-)	16	89267619	89334039
5701	Tcf25	66855	TCF25	22980	Chr16:89873583-89911384(+)	chr16:89939999-89977787(+)	16	89873583	89939999
68503	Tubb3	22152	TUBB3	10381	Chr16:89922009-89936097(+)	chr16:89988332-90002505(+)	16	89922009	89988332
100743	Ywhae	22627	YWHAE	7531	Chr17:1344490-1400375(-)	chr17:1247568-1303556(-)	17	1344490	1247568
81850	Crk	12928	CRK	1398	Chr17:1421353-1456267(-)	chr17:1323990-1359526(-)	17	1421353	1323990
23024	Smg6	103677	SMG6	23293	Chr17:2059839-2303836(-)	chr17:1963132-2207079(-)	17	2059839	1963132
22775	Srr	27364	SRR	63826	Chr17:2303371-2325267(+)	chr17:2207236-2228558(+)	17	2303371	2207236
5576	Tsr1	104662	TSR1	55720	Chr17:2322678-2337384(-)	chr17:2225981-2240678(-)	17	2322678	2225981
371	Pafah1b1	18472	PAFAH1B1	5048	Chr17:2593210-2685617(+)	chr17:2496947-2588909(+)	17	2593210	2496947
9063	Cluh	74148	CLUH	23277	Chr17:2689386-2711633(-)	chr17:2592680-2615314(-)	17	2689386	2592680
56695	Rap1gap2	380711	RAP1GAP2	23108	Chr17:2755698-3037741(+)	chr17:2680051-2941035(+)	17	2755698	2680051
9027	Zzef1	195018	ZZEF1	23140	Chr17:4004445-4143020(-)	chr17:3907738-4046324(-)	17	4004445	3907738
9491	Ankfy1	11736	ANKFY1	51479	Chr17:4163371-4264026(-)	chr17:4067111-4167274(-)	17	4163371	4067111
2508	Ube2g1	67128	UBE2G1	7326	Chr17:4269217-4366674(-)	chr17:4172511-4269969(-)	17	4269217	4172511
56762	Mink1	50932	MINK1	50488	Chr17:4833340-4898061(+)	chr17:4736634-4801356(+)	17	4833340	4736634
4821	Kif1c	16562	KIF1C	10749	Chr17:4997948-5028399(+)	chr17:4901244-4931696(+)	17	4997948	4901244
3451	Rabep1	54189	RABEP1	9135	Chr17:5282263-5386340(+)	chr17:5185578-5289659(+)	17	5282263	5185578
1901	Nup88	19069	NUP88	4927	Chr17:5384833-5419739(-)	chr17:5288152-5323059(-)	17	5384833	5288152
9356	Derl2	116891	DERL2	51009	Chr17:5471251-5486230(-)	chr17:5374574-5389498(-)	17	5471251	5374574
721	Polr2a	20020	POLR2A	5430	Chr17:7484379-7514618(+)	chr17:7387684-7417931(+)	17	7484379	7387684
21014	Fxr2	23879	FXR2	9513	Chr17:7591230-7614897(-)	chr17:7494547-7518215(-)	17	7591230	7494547
460	Trp53	22059	TP53	7157	Chr17:7668402-7687550(-)	chr17:7571719-7590868(-)	17	7668402	7571719
32567	Ndel1	83431	NDEL1	81565	Chr17:8435852-8472744(+)	chr17:8339201-8371481(+)	17	8435852	8339201
48159	Map2k4	26398	MAP2K4	6416	Chr17:12020818-12143831(+)	chr17:11924193-12047143(+)	17	12020818	11924193
9831	Ttc19	72795	TTC19	54902	Chr17:15999380-16045428(+)	chr17:15903137-15932718(+)	17	15999380	15903137
38166	Ncor1	20185	NCOR1	9611	Chr17:16030094-16216746(-)	chr17:15932470-16118848(-)	17	16030094	15932470
9034	Mprip	26936	MPRIP	23164	Chr17:17042438-17192648(+)	chr17:16945770-17095962(+)	17	17042438	16945770
2710	Cops3	26572	COPS3	8533	Chr17:17246624-17281303(-)	chr17:17149929-17184617(-)	17	17246624	17149929
6291	Pemt	18618	PEMT	10400	Chr17:17505561-17591703(-)	chr17:17408876-17495022(-)	17	17505561	17408876
7508	Rai1	19377	RAI1	10743	Chr17:17681376-17811453(+)	chr17:17584771-17714765(+)	17	17681376	17584771
44901	Tom1l2	216810	TOM1L2	146691	Chr17:17843508-17972470(-)	chr17:17746825-17875714(-)	17	17843508	17746825
9818	Alkbh5	268420	ALKBH5	54890	Chr17:18183553-18209954(+)	chr17:18087141-18113267(+)	17	18183553	18087141
3074	Shmt1	20425	SHMT1	6470	Chr17:18327860-18363563(-)	chr17:18231173-18266877(-)	17	18327860	18231173
40710	Epn2	13855	EPN2	22905	Chr17:19237377-19336715(+)	chr17:19140689-19240028(+)	17	19237377	19140689
55458	Aldh3a2	11671	ALDH3A2	224	Chr17:19648136-19677596(+)	chr17:19551462-19580909(+)	17	19648136	19551462
5891	Ulk2	29869	ULK2	9706	Chr17:19770828-19867926(-)	chr17:19674142-19771249(-)	17	19770828	19674142
32452	Akap10	56697	AKAP10	11216	Chr17:19904452-19977856(-)	chr17:19807615-19881169(-)	17	19904452	19807615
134662	Lgals9	16859	LGALS9B	284194	Chr17:20449863-20467535(-)	chr17:20352707-20370848(-)	17	20449863	20352707
2879	Tmem11	216821	TMEM11	8834	Chr17:21197950-21214595(-)	chr17:21101262-21117908(-)	17	21197950	21101262
9218	Wsb1	78889	WSB1	26118	Chr17:27294080-27313631(+)	chr17:25621139-25642952(+)	17	27294080	25621139
34730	2610507B11Rik	72503	KIAA0100	9703	Chr17:28614440-28645159(-)	chr17:26941457-26972177(-)	17	28614440	26941457
40661	Supt6	20926	SUPT6H	6830	Chr17:28662183-28702684(+)	chr17:26989222-27029697(+)	17	28662183	26989222
10054	Fam222b	216971	FAM222B	55731	Chr17:28755978-28855036(-)	chr17:27082997-27169808(-)	17	28755978	27082997
10841	Phf12	268448	PHF12	57649	Chr17:28905250-28951490(-)	chr17:27232268-27278536(-)	17	28905250	27232268
7977	Myo18a	360013	MYO18A	399687	Chr17:29073510-29180389(-)	chr17:27398140-27507416(-)	17	29073510	27398140
10808	Nufip2	68564	NUFIP2	57532	Chr17:29255836-29294148(-)	chr17:27582856-27621166(-)	17	29255836	27582856
27041	Taok1	216965	TAOK1	57551	Chr17:29390925-29551904(+)	chr17:27717942-27878921(+)	17	29390925	27717942
14116	Ssh2	237860	SSH2	85464	Chr17:29625938-29930239(-)	chr17:27952956-28257246(-)	17	29625938	27952956
134095	Nsrp1	237859	NSRP1	84081	Chr17:30115526-30186475(+)	chr17:28443824-28513493(+)	17	30115526	28443824
330	Blmh	104184	BLMH	642	Chr17:30248195-30292166(-)	chr17:28575220-28618962(-)	17	30248195	28575220
999	Cpd	12874	CPD	1362	Chr17:30378924-30469657(+)	chr17:28705944-28797007(+)	17	30378924	28705944
37977	Gosr1	53334	GOSR1	9527	Chr17:30477402-30528314(+)	chr17:28804425-28854610(+)	17	30477402	28804425
9327	Crlf3	54394	CRLF3	51379	Chr17:30782684-30824760(-)	chr17:29109701-29151778(-)	17	30782684	29109701
226	Nf1	18015	NF1	4763	Chr17:31094927-31377677(+)	chr17:29421944-29704695(+)	17	31094927	29421944
48438	Evi2b	216984	EVI2B	2124	Chr17:31303766-31314149(-)	chr17:29630787-29641072(-)	17	31303766	29630787
32256	Suz12	52615	SUZ12	23512	Chr17:31937010-32001045(+)	chr17:30264025-30328057(+)	17	31937010	30264025
56803	Rhot1	59040	RHOT1	55288	Chr17:32142454-32253374(+)	chr17:30469472-30552790(+)	17	32142454	30469472
134624	Zfp207	22680	ZNF207	7756	Chr17:32350117-32381885(+)	chr17:30677156-30697468(+)	17	32350117	30677156
2108	Psmd11	69077	PSMD11	5717	Chr17:32444463-32483319(+)	chr17:30771527-30810337(+)	17	32444463	30771527
45576	Myo1d	338367	MYO1D	4642	Chr17:32492522-32877173(-)	chr17:30819539-31204142(-)	17	32492522	30819539
137384	Ap2b1	71770	AP2B1	163	NA	chr17:33913918-34053436(+)	17	NA	33913918
131088	Taf15	70439	TAF15	8148	Chr17:35809455-35847242(+)	chr17:34136487-34174246(+)	17	35809455	34136487
11750	Ggnbp2	217039	GGNBP2	79893	Chr17:36544888-36589848(+)	chr17:34900767-34946276(+)	17	36544888	34900767
40811	Aatf	56321	AATF	26574	Chr17:36948875-37056871(+)	chr17:35306253-35414171(+)	17	36948875	35306253
31015	Acaca	107476	ACACA	31	Chr17:37084992-37406822(-)	chr17:35441926-35766927(-)	17	37084992	35441926
396	Hnf1b	21410	HNF1B	6928	Chr17:37686431-37745078(-)	chr17:36046433-36105050(-)	17	37686431	36046433
16331	Socs7	192157	SOCS7	30837	Chr17:38351876-38405593(+)	chr17:36507726-36561846(+)	17	38351876	36507726
4480	Lasp1	16796	LASP1	3927	Chr17:38869859-38921770(+)	chr17:37026111-37078023(+)	17	38869859	37026111
68784	Fbxl20	72194	FBXL20	84961	Chr17:39252644-39402659(-)	chr17:37408915-37558809(-)	17	39252644	37408915
21002	Med1	19014	MED1	5469	Chr17:39404285-39451281(-)	chr17:37560537-37607516(-)	17	39404285	37560537
128632	Cdk12	69131	CDK12	51755	Chr17:39461486-39567560(+)	chr17:37617738-37690818(+)	17	39461486	37617738
3273	Erbb2	13866	ERBB2	2064	Chr17:39688084-39728662(+)	chr17:37844336-37884915(+)	17	39688084	37844336
7208	Casc3	192160	CASC3	22794	Chr17:40140254-40172178(+)	chr17:38296789-38328424(+)	17	40140254	38296789
15777	Wipf2	68524	WIPF2	147179	Chr17:40219304-40284136(+)	chr17:38375555-38440388(+)	17	40219304	38375555
20262	Rara	19401	RARA	5914	Chr17:40309171-40357643(+)	chr17:38465431-38513895(+)	17	40309171	38465431
37727	Smarce1	57376	SMARCE1	6605	Chr17:40627720-40647851(-)	chr17:38781213-38804070(-)	17	40627720	38781213
1680	Jup	16480	JUP	3728	Chr17:41754607-41786853(-)	chr17:39910858-39943020(-)	17	41754607	39910858
854	Acly	104112	ACLY	47	Chr17:41866916-41930542(-)	chr17:40023169-40075275(-)	17	41866916	40023169
68306	Dnajc7	56354	DNAJC7	7266	Chr17:41976421-42021371(-)	chr17:40128438-40169715(-)	17	41976421	40128438
55533	Rab5c	19345	RAB5C	5878	Chr17:42124976-42155044(-)	chr17:40276996-40307007(-)	17	42124976	40276996
55718	Stat5b	20851	STAT5B	6777	Chr17:42199177-42276460(-)	chr17:40351194-40428424(-)	17	42199177	40351194
7960	Stat3	20848	STAT3	6774	Chr17:42313324-42388505(-)	chr17:40465341-40540513(-)	17	42313324	40465341
3795	Atp6v0a1	11975	ATP6V0A1	535	Chr17:42458844-42522579(+)	chr17:40610895-40674629(+)	17	42458844	40610895
23585	Retreg3	67998	RETREG3	162427	Chr17:42579508-42609427(-)	chr17:40731525-40761445(-)	17	42579508	40731525
833	Tug1	544752	TUBG1	7283	Chr17:42609340-42615238(+)	chr17:40761700-40767256(+)	17	42609340	40761700
20458	Ezh1	14055	EZH1	2145	Chr17:42700275-42745096(-)	chr17:40852292-40897058(-)	17	42700275	40852292
20079	G6pc	14377	G6PC	2538	Chr17:42900797-42914433(+)	chr17:41052815-41066455(+)	17	42900797	41052815
7438	Nbr1	17966	NBR1	4077	Chr17:43170471-43211689(+)	chr17:41322425-41363707(+)	17	43170471	41322425
3628	Dhx8	217207	DHX8	1659	Chr17:43483865-43544787(+)	chr17:41561232-41622167(+)	17	43483865	41561232
6114	Lsm12	268490	LSM12	124801	Chr17:44034635-44067619(-)	chr17:42111695-42144955(-)	17	44034635	42111695
46117	Gpatch8	237943	GPATCH8	23131	Chr17:44395277-44503602(-)	chr17:42472644-42580774(-)	17	44395277	42472644
69027	Nmt1	18107	NMT1	4836	Chr17:45061291-45109016(+)	chr17:43138684-43186382(+)	17	45061291	43138684
2940	Map3k14	53859	MAP3K14	9020	Chr17:45263119-45317064(-)	chr17:43340485-43394386(-)	17	45263119	43340485
9140	Kansl1	76719	KANSL1	284058	Chr17:46029916-46225374(-)	chr17:44107281-44302740(-)	17	46029916	44107281
960	Cdc27	217232	CDC27	996	Chr17:47117697-47189332(-)	chr17:45195068-45266661(-)	17	47117697	45195068
36199	Npepps	19155	NPEPPS	9520	Chr17:47522950-47623276(+)	chr17:45600298-45700642(+)	17	47522950	45600298
1707	Kpnb1	16211	KPNB1	3837	Chr17:47649838-47683638(+)	chr17:45727284-45762871(+)	17	47649838	45727284
89116	Cbx1	12412	CBX1	10951	Chr17:48070052-48101521(-)	chr17:46147420-46178840(-)	17	48070052	46147420
11319	Ube2z	268470	UBE2Z	65264	Chr17:48908369-48929060(+)	chr17:46985768-47006418(+)	17	48908369	46985768
68354	Spop	20747	SPOP	8405	Chr17:49598884-49678163(-)	chr17:47676245-47755525(-)	17	49598884	47676245
5134	Kat7	217127	KAT7	11143	Chr17:49788619-49829096(+)	chr17:47866042-47912388(+)	17	49788619	47866042
16123	Eme1	268465	EME1	146956	Chr17:50373220-50381479(+)	chr17:48450580-48458820(+)	17	50373220	48450580
75056	Luc7l3	67684	LUC7L3	51747	Chr17:50719565-50754269(+)	chr17:48796925-48833576(+)	17	50719565	48796925
2954	Spag9	70834	SPAG9	9043	Chr17:50962174-51120865(-)	chr17:49039534-49198229(-)	17	50962174	49039534
41185	Mbtd1	103537	MBTD1	54799	Chr17:51177419-51260511(-)	chr17:49254785-49337410(-)	17	51177419	49254785
38055	Tom1l1	71943	TOM1L1	10040	Chr17:54900691-54961967(+)	chr17:52978051-53039328(+)	17	54900691	52978051
31074	Hlf	217082	HLF	3131	Chr17:55264960-55325065(+)	chr17:53342320-53402548(+)	17	55264960	53342320
8204	Mmd	67468	MMD	23531	Chr17:55392613-55421993(-)	chr17:53469982-53499196(-)	17	55392613	53469982
48325	Trim25	217069	TRIM25	7706	Chr17:56887909-56914048(-)	chr17:54965269-54991410(-)	17	56887909	54965269
31165	Akap1	11640	AKAP1	8165	Chr17:57085192-57121349(+)	chr17:55162606-55198705(+)	17	57085192	55162606
62199	Msi2	76626	MSI2	124540	Chr17:57255851-57684689(+)	chr17:55333211-55762050(+)	17	57255851	55333211
5175	Vezf1	22344	VEZF1	7716	Chr17:57971547-57988254(-)	chr17:56048913-56065615(-)	17	57971547	56048913
37742	Rnf43	207742	RNF43	54894	Chr17:58352500-58418895(-)	chr17:56429860-56494943(-)	17	58352500	56429860
3440	Mtmr4	170749	MTMR4	9110	Chr17:58489532-58518109(-)	chr17:56566897-56595241(-)	17	58489532	56566897
70791	Ypel2	77864	YPEL2	388403	Chr17:59331692-59401734(+)	chr17:57409015-57479090(+)	17	59331692	57409015
3572	Cltc	67300	CLTC	1213	Chr17:59619689-59696956(+)	chr17:57697049-57774317(+)	17	59619689	57697049
5330	Ptrh2	217057	PTRH2	51651	Chr17:59697306-59707598(-)	chr17:57774666-57784959(-)	17	59697306	57774666
23686	Vmp1	75909	VMP1	81671	Chr17:59707502-59840593(+)	chr17:57785014-57919616(+)	17	59707502	57785014
81703	Rps6kb1	72508	RPS6KB1	6198	Chr17:59893046-59950426(+)	chr17:57970406-58027933(+)	17	59893046	57970406
11116	Heatr6	217026	HEATR6	63897	Chr17:60041363-60078931(-)	chr17:58120551-58156292(-)	17	60041363	58120551
13066	Usp32	237898	USP32	84669	Chr17:60177231-60422470(-)	chr17:58254688-58469494(-)	17	60177231	58254688
31378	Appbp2	66884	APPBP2	10513	Chr17:60443149-60526240(-)	chr17:58520509-58603603(-)	17	60443149	58520509
31185	Ppm1d	53892	PPM1D	8493	Chr17:60600183-60666280(+)	chr17:58677543-58743640(+)	17	60600183	58677543
21067	Med13	327987	MED13	9969	Chr17:61942605-62065983(-)	chr17:60019965-60142639(-)	17	61942605	60019965
4993	Tlk2	24086	TLK2	11011	Chr17:62477481-62615481(+)	chr17:60556478-60692841(+)	17	62477481	60556478
69110	Map3k3	26406	MAP3K3	4215	Chr17:63622209-63696310(+)	chr17:61699776-61773665(+)	17	63622209	61699776
49137	Ddx42	72047	DDX42	11325	Chr17:63773856-63819317(+)	chr17:61851529-61896677(+)	17	63773856	61851529
55580	Ern1	78943	ERN1	2081	Chr17:64039142-64130819(-)	chr17:62116501-62207504(-)	17	64039142	62116501
32414	Tex2	21763	TEX2	55852	Chr17:64147433-64263323(-)	chr17:62224586-62340620(-)	17	64147433	62224586
16297	Cep95	320162	CEP95	90799	Chr17:64506736-64537951(+)	chr17:62503094-62534062(+)	17	64506736	62503094
41490	Smurf2	66313	SMURF2	64750	Chr17:64542282-64662268(-)	chr17:62538399-62658425(-)	17	64542282	62538399
55976	Gna13	14674	GNA13	10672	Chr17:65009289-65056802(-)	chr17:63005406-63052858(-)	17	65009289	63005406
26	Apoh	11818	APOH	350	Chr17:66212029-66229438(-)	chr17:64208150-64225533(-)	17	66212029	64208150
55679	Prkca	18750	PRKCA	5578	Chr17:66302640-66810744(+)	chr17:64298730-64806861(+)	17	66302640	64298730
8918	Helz	78455	HELZ	9931	Chr17:67070438-67245989(-)	chr17:65066559-65241312(-)	17	67070438	65066559
2109	Psmd12	66997	PSMD12	5718	Chr17:67337916-67366627(-)	chr17:65334031-65362693(-)	17	67337916	65334031
114397	Bptf	207165	BPTF	2186	Chr17:67825517-67984378(+)	chr17:65821618-65980494(+)	17	67825517	65821618
37664	Prkar1a	19084	PRKAR1A	5573	Chr17:68413623-68551316(+)	chr17:66409763-66547457(+)	17	68413623	66409763
9719	Fam20a	208659	FAM20A	54757	Chr17:68534561-68600954(-)	chr17:66531256-66597508(-)	17	68534561	66531256
71264	Abca6	76184	ABCA6	23460	Chr17:69062044-69142188(-)	chr17:67074842-67138036(-)	17	69062044	67074842
13135	Fam104a	28081	FAM104A	84923	Chr17:73207353-73232394(-)	chr17:71203491-71228533(-)	17	73207353	71203491
8110	Cdc42ep4	56699	CDC42EP4	23580	Chr17:73283624-73312004(-)	chr17:71279762-71308140(-)	17	73283624	71279762
3137	Slc9a3r1	26941	SLC9A3R1	9368	Chr17:74748612-74769360(+)	chr17:72744766-72765491(+)	17	74748612	72744766
7364	Jpt1	15374	JPT1	51155	Chr17:75135243-75154683(-)	chr17:73131337-73150778(-)	17	75135243	73131337
87858	Sumo2	170930	SUMO2	6613	Chr17:75167730-75183003(-)	chr17:73161680-73179054(-)	17	75167730	73161680
1576	Grb2	14784	GRB2	2885	Chr17:75318076-75405709(-)	chr17:73314156-73401790(-)	17	75318076	73314156
38299	Acox1	11430	ACOX1	51	Chr17:75941507-75979434(-)	chr17:73937591-73975247(-)	17	75941507	73937591
7056	Srp68	217337	SRP68	6730	Chr17:76038775-76072526(-)	chr17:74034855-74068607(-)	17	76038775	74034855
11612	Rhbdf2	217344	RHBDF2	79651	Chr17:76470893-76501440(-)	chr17:74466974-74497509(-)	17	76470893	74466974
90949	2019-09-09	53860	SEPTIN9	10801	Chr17:77281410-77500596(+)	chr17:75277580-75496678(+)	17	77281410	75277580
23137	Tnrc6c	217351	TNRC6C	57690	Chr17:77974984-78108835(+)	chr17:76000317-76104916(+)	17	77974984	76000317
41731	Afmid	71562	AFMID	125061	Chr17:78185102-78207702(+)	chr17:76183397-76203782(+)	17	78185102	76183397
31262	Cyth1	19157	CYTH1	9267	Chr17:78674047-78782342(-)	chr17:76670128-76778424(-)	17	78674047	76670128
80210	Rptor	74370	RPTOR	57521	Chr17:80544825-80966373(+)	chr17:78518637-78940168(+)	17	80544825	78518637
9697	Baiap2	108100	BAIAP2	10458	Chr17:81035147-81117432(+)	chr17:79008950-79091234(+)	17	81035147	79008950
5403	Nploc4	217365	NPLOC4	55666	Chr17:81556885-81637153(-)	chr17:79523910-79604138(-)	17	81556885	79523910
55495	P4hb	18453	P4HB	5034	Chr17:81843158-81860668(-)	chr17:79801041-79818411(-)	17	81843158	79801041
55800	Fasn	14104	FASN	2194	Chr17:82078338-82098303(-)	chr17:80036213-80056112(-)	17	82078338	80036213
74841	Csnk1d	104318	CSNK1D	1453	Chr17:82239317-82273742(-)	chr17:80196894-80231626(-)	17	82239317	80196894
18748	Foxk2	68837	FOXK2	3607	Chr17:82519718-82604607(+)	chr17:80477607-80562478(+)	17	82519718	80477607
3780	Usp14	59025	USP14	9097	Chr18:158483-213739(+)	chr18:158556-214629(+)	18	158483	158556
55900	Yes1	22612	YES1	7525	Chr18:721592-812326(-)	chr18:721587-812243(-)	18	721592	721587
23665	Smchd1	74355	SMCHD1	23347	Chr18:2655887-2805017(+)	chr18:2655885-2805015(+)	18	2655887	2655885
8769	Lpin2	64898	LPIN2	9663	Chr18:2916994-3013315(-)	chr18:2916991-3011945(-)	18	2916994	2916991
81737	Ppp4r1	70351	PPP4R1	9989	Chr18:9546791-9615274(-)	chr18:9546791-9614557(-)	18	9546791	9546791
37824	Vapa	30960	VAPA	9218	Chr18:9913958-9960021(+)	chr18:9914012-9960018(+)	18	9913958	9914012
4947	Afg3l2	69597	AFG3L2	10939	Chr18:12328944-12377309(-)	chr18:12328942-12377275(-)	18	12328944	12328942
7497	Ptpn2	19255	PTPN2	5771	Chr18:12785478-12884351(-)	chr18:12785476-12884334(-)	18	12785478	12785476
68701	Seh1l	72124	SEH1L	81929	Chr18:12947984-12987665(+)	chr18:12947982-12987536(+)	18	12947984	12947982
34981	Fam210a	108654	FAM210A	125228	Chr18:13663347-13726592(-)	chr18:13663345-13726557(-)	18	13663347	13663345
2816	Rnmt	67897	RNMT	8731	Chr18:13726647-13764556(+)	chr18:13726671-13764555(+)	18	13726647	13726671
55899	Rock1	19877	ROCK1	6093	Chr18:20949740-21111851(-)	chr18:18526866-18691774(-)	18	20949740	18526866
62166	Esco1	77805	ESCO1	114799	Chr18:21529281-21601015(-)	chr18:19109244-19180665(-)	18	21529281	19109244
10810	Mib1	225164	MIB1	57534	Chr18:21740793-21870957(+)	chr18:19321289-19450918(+)	18	21740793	19321289
68449	Gata6	14465	GATA6	2627	Chr18:22169437-22202528(+)	chr18:19749397-19782491(+)	18	22169437	19749397
2843	Riok3	66878	RIOK3	8780	Chr18:23452823-23483140(+)	chr18:21033250-21063104(+)	18	23452823	21033250
228	Npc1	18145	NPC1	4864	Chr18:23506184-23586617(-)	chr18:21111405-21166470(-)	18	23506184	21111405
124438	Ttc39c	72747	TTC39C	125488	Chr18:23992773-24135952(+)	chr18:21572850-21715564(+)	18	23992773	21572850
84746	Osbpl1a	64291	OSBPL1A	114876	Chr18:24162045-24397882(-)	chr18:21742008-21977788(-)	18	24162045	21742008
20424	Cdh2	12558	CDH2	1000	Chr18:27932878-28177446(-)	chr18:25530929-25757094(-)	18	27932878	25530929
1464	Dsg2	13511	DSG2	1829	Chr18:31498004-31549008(+)	chr18:29078139-29128970(+)	18	31498004	29078139
317	Ttr	22139	TTR	7276	Chr18:31591767-31599024(+)	chr18:29171729-29178986(+)	18	31591767	29171729
3506	B4galt6	56386	B4GALT6	9331	Chr18:31622246-31724670(-)	chr18:29200998-29264708(-)	18	31622246	29200998
40993	Trappc8	75964	TRAPPC8	22878	Chr18:31829173-31943218(-)	chr18:29409142-29523091(-)	18	31829173	29409142
32369	Rnf125	67664	RNF125	54941	Chr18:32018203-32090751(+)	chr18:29598787-29653182(+)	18	32018203	29598787
9446	Rnf138	56515	RNF138	51444	Chr18:32091855-32131561(+)	chr18:29671836-29711524(+)	18	32091855	29671836
11237	Garem1	381126	GAREM1	64762	Chr18:32263521-32470518(-)	chr18:29843484-30050845(-)	18	32263521	29843484
134539	Mapre2	212307	MAPRE2	10982	NA	chr18:32556892-32723434(+)	18	NA	32556892
8469	Galnt1	14423	GALNT1	2589	Chr18:35581066-35711834(+)	chr18:33234532-33291798(+)	18	35581066	33234532
9931	Mocos	68591	MOCOS	55034	Chr18:36187517-36268722(+)	chr18:33767459-33852120(+)	18	36187517	33767459
14575	Epg5	100502841	EPG5	57724	Chr18:45800590-45967339(-)	chr18:43427573-43547295(-)	18	45800590	43427573
2985	Atp5a1	11946	ATP5F1A	498	Chr18:46084144-46104233(-)	chr18:43660213-43684199(-)	18	46084144	43660213
17035	8030462N17Rik	212163	C18orf25	147339	Chr18:46173553-46266992(+)	chr18:43753987-43846955(+)	18	46173553	43753987
20979	Pias2	17344	PIAS2	9063	Chr18:46803224-46920167(-)	chr18:44383180-44500108(-)	18	46803224	44383180
21197	Smad2	17126	SMAD2	4087	Chr18:47833095-47931193(-)	chr18:45335327-45457517(-)	18	47833095	45335327
56682	Ctif	269037	CTIF	9811	Chr18:48539056-48863217(+)	chr18:46065401-46389586(+)	18	48539056	46065401
4456	Acaa2	52538	ACAA2	10449	Chr18:49783504-49813881(-)	chr18:47308533-47339903(-)	18	49783504	47308533
49481	Myo5b	17919	MYO5B	4645	Chr18:49822786-50195081(-)	chr18:47349158-47721517(-)	18	49822786	47349158
31310	Smad4	17128	SMAD4	4089	Chr18:51030213-51085042(+)	chr18:48556582-48611411(+)	18	51030213	48556582
9601	Mex3c	240396	MEX3C	51320	Chr18:51174550-51197681(-)	chr18:48700919-48724051(-)	18	51174550	48700919
2918	Mbd2	17191	MBD2	8932	Chr18:54151601-54224788(-)	chr18:51677977-51751039(-)	18	54151601	51677977
2407	Tcf4	21413	TCF4	6925	Chr18:55222331-55635993(-)	chr18:52889415-53303188(-)	18	55222331	52889415
3515	Txnl1	53382	TXNL1	9352	Chr18:56602822-56651276(-)	chr18:54264439-54305823(-)	18	56602822	54264439
113592	Onecut2	225631	ONECUT2	9480	Chr18:57435420-57491298(+)	chr18:55102605-55158530(+)	18	57435420	55102605
21151	Atp8b1	54670	ATP8B1	5205	Chr18:57646426-57803828(-)	chr18:55313658-55470547(-)	18	57646426	55313658
86986	Nedd4l	83814	NEDD4L	23327	Chr18:58044362-58401540(+)	chr18:55711457-56068772(+)	18	58044362	55711457
4070	Lman1	70361	LMAN1	3998	Chr18:59327823-59359276(-)	chr18:56995055-57026497(-)	18	59327823	56995055
6330	Pign	27392	PIGN	23556	Chr18:62044224-62187118(-)	chr18:59708396-59854289(-)	18	62044224	59708396
10834	Relch	227446	RELCH	57614	Chr18:62187244-62307122(+)	chr18:59854487-59977481(+)	18	62187244	59854487
9808	Zcchc2	227449	ZCCHC2	54877	Chr18:62523410-62587709(+)	chr18:60190257-60253962(+)	18	62523410	60190257
11015	Phlpp1	98432	PHLPP1	23239	Chr18:62715439-62980443(+)	chr18:60382773-60647666(+)	18	62715439	60382773
527	Bcl2	12043	BCL2	596	Chr18:63123346-63319778(-)	chr18:60790578-60986613(-)	18	63123346	60790578
37976	Vps4b	20479	VPS4B	9525	Chr18:63389190-63422519(-)	chr18:61056424-61089709(-)	18	63389190	61056424
41475	Cyb5a	109672	CYB5A	1528	Chr18:74253292-74292016(-)	chr18:71918080-71959198(-)	18	74253292	71918080
7198	Zfp236	329002	ZNF236	7776	Chr18:76822550-76970732(+)	chr18:74534562-74682682(+)	18	76822550	74534562
1788	Mbp	17196	MBP	4155	Chr18:76978833-77133708(-)	chr18:74690788-74844739(-)	18	76978833	74690788
21915	Atp9b	50771	ATP9B	374868	Chr18:79069275-79378391(+)	chr18:76829393-77138282(+)	18	79069275	76829393
31254	Ctdp1	67655	CTDP1	9150	Chr18:79679801-79754510(+)	chr18:77439800-77516625(+)	18	79679801	77439800
32623	Pqlc1	66943	SLC66A2	80148	Chr18:79902420-79951665(-)	chr18:77662419-77711653(-)	18	79902420	77662419
49188	Ptbp1	19205	PTBP1	5725	Chr19:797392-812327(+)	chr19:797451-812312(+)	19	797392	797451
8981	Sbno2	216161	SBNO2	22904	Chr19:1107634-1174283(-)	chr19:1107636-1174267(-)	19	1107634	1107636
393	Stk11	20869	STK11	6794	Chr19:1205799-1228435(+)	chr19:1205797-1228434(+)	19	1205799	1205797
134440	Dazap1	70248	DAZAP1	26528	NA	chr19:1407584-1435682(+)	19	NA	1407584
2926	Ap3d1	11776	AP3D1	8943	Chr19:2100988-2151620(-)	chr19:2100986-2151565(-)	19	2100988	2100986
32779	Dot1l	208266	DOT1L	84444	Chr19:2163963-2232578(+)	chr19:2163931-2232577(+)	19	2163963	2163931
20474	Gna11	14672	GNA11	2767	Chr19:3094410-3124002(+)	chr19:3094359-3123996(+)	19	3094410	3094359
35210	Safb2	224902	SAFB2	9667	Chr19:5586993-5622927(-)	chr19:5587009-5622787(-)	19	5586993	5587009
2229	Safb	224903	SAFB	6294	Chr19:5623035-5668478(+)	chr19:5623093-5668489(+)	19	5623035	5623093
136516	Ranbp3	71810	RANBP3	8498	Chr19:5916139-5978309(-)	chr19:5916150-5978151(-)	19	5916139	5916150
68031	C3	12266	C3	718	Chr19:6677835-6720682(-)	chr19:6677714-6720661(-)	19	6677835	6677714
20090	Insr	16337	INSR	3643	Chr19:7112255-7294405(-)	chr19:7112275-7294425(-)	19	7112255	7112275
32254	Arhgef18	102098	ARHGEF18	23370	Chr19:7348901-7476990(+)	chr19:7413841-7537364(+)	19	7348901	7413841
56548	Map2k7	26400	MAP2K7	5609	Chr19:7903780-7914483(+)	chr19:7968761-7979363(+)	19	7903780	7968761
20367	Elavl1	15568	ELAVL1	1994	Chr19:7958573-8005645(-)	chr19:8023456-8070525(-)	19	7958573	8023456
37994	Ndufa7	66416	NDUFA7	4701	Chr19:8308603-8321413(-)	chr19:8373486-8386297(-)	19	8308603	8373486
68691	Rab11b	19326	RAB11B	9230	Chr19:8390321-8404434(+)	chr19:8455243-8469317(+)	19	8390321	8455243
9539	2019-03-02	224703	MARCHF2	51257	Chr19:8413272-8439021(+)	chr19:8478186-8503899(+)	19	8413272	8478186
4354	Hnrnpm	76936	HNRNPM	4670	Chr19:8444575-8489118(+)	chr19:8509858-8553996(+)	19	8444575	8509858
105676	Zfp266	77519	ZNF266	10781	Chr19:9412426-9435578(-)	chr19:9523101-9546254(-)	19	9412426	9523101
124071	Dnmt1	13433	DNMT1	1786	Chr19:10133344-10195135(-)	chr19:10244021-10305629(-)	19	10133344	10244021
12410	Raver1	71766	RAVER1	125950	Chr19:10316212-10333638(-)	chr19:10426888-10444205(-)	19	10316212	10426888
12410	Raver1	71766	RAVER1	125950	Chr19:10316212-10333638(-)	chr19:10426888-10444205(-)	19	10316212	10426888
8184	Keap1	50868	KEAP1	9817	Chr19:10486120-10503378(-)	chr19:10596800-10614032(-)	19	10486120	10596800
90883	Dnm2	13430	DNM2	1785	Chr19:10718053-10831910(+)	chr19:10828728-10942586(+)	19	10718053	10828728
10990	Carm1	59035	CARM1	10498	Chr19:10871577-10923078(+)	chr19:10982228-11033749(+)	19	10871577	10982228
135927	Smarca4	20586	SMARCA4	6597	Chr19:10960922-11062282(+)	chr19:11071705-11173144(+)	19	10960922	11071705
55469	Ldlr	16835	LDLR	3949	Chr19:11089362-11133830(+)	chr19:11200037-11244505(+)	19	11089362	11200037
135689	Zfp617	170938	ZNF878	729747	Chr19:12043647-12052967(-)	chr19:12154619-12163776(-)	19	12043647	12154619
1872	Nfix	18032	NFIX	4784	Chr19:12995512-13098796(+)	chr19:13106288-13209610(+)	19	12995512	13106288
36231	Tecr	106529	TECR	9524	Chr19:14527760-14565980(+)	chr19:14640371-14676792(+)	19	14527760	14640371
136213	Brd4	57261	BRD4	23476	NA	chr19:15348301-15443354(-)	19	NA	15348301
4278	Akap8	56399	AKAP8	10270	Chr19:15353521-15379815(-)	chr19:15464195-15490598(-)	19	15353521	15464195
8658	Akap8l	54194	AKAP8L	26993	Chr19:15380048-15419121(-)	chr19:15490860-15529799(-)	19	15380048	15490860
74286	Tpm4	326618	TPM4	7171	NA	chr19:16178347-16213812(+)	19	NA	16178347
31881	Eps15l1	13859	EPS15L1	58513	Chr19:16355244-16472012(-)	chr19:16466054-16582823(-)	19	16355244	16466054
68417	Med26	70625	MED26	9441	Chr19:16574907-16628204(-)	chr19:16685745-16739015(-)	19	16574907	16685745
4762	Ell	13716	ELL	8178	Chr19:18442663-18522129(-)	chr19:18553472-18632880(-)	19	18442663	18553472
41607	Crtc1	382056	CRTC1	23373	Chr19:18683615-18782333(+)	chr19:18794489-18893143(+)	19	18683615	18794489
2185	Upf1	19704	UPF1	5976	Chr19:18831926-18868232(+)	chr19:18942767-18979039(+)	19	18831926	18942767
74852	Slc25a42	73095	SLC25A42	284439	Chr19:19063961-19113030(+)	chr19:19174802-19223839(+)	19	19063961	19174802
9766	Gatad2a	234366	GATAD2A	54815	Chr19:19385833-19508932(+)	chr19:19496611-19619741(+)	19	19385833	19496611
133713	Zfp729b	100416706	ZNF729	100287226	Chr19:22286404-22317438(+)	chr19:22469242-22499978(+)	19	22286404	22469242
2813	Uri1	19777	URI1	8725	Chr19:29923644-30016612(+)	chr19:30414563-30507519(+)	19	29923644	30414563
8942	Zfp507	668501	ZNF507	22847	Chr19:32345608-32387667(+)	chr19:32836515-32878573(+)	19	32345608	32836515
12407	Rhpn2	52428	RHPN2	85415	Chr19:32978592-33064918(-)	chr19:33469497-33555794(-)	19	32978592	33469497
1368	Cebpg	12611	CEBPG	1054	Chr19:33373669-33382686(+)	chr19:33864614-33873592(+)	19	33373669	33864614
11450	Kctd15	233107	KCTD15	79047	Chr19:33795540-33815761(+)	chr19:34287774-34306666(+)	19	33795540	34287774
40537	Lsm14a	67070	LSM14A	26065	Chr19:34172428-34229515(+)	chr19:34663408-34720420(+)	19	34172428	34663408
20498	Hpn	15451	HPN	3249	Chr19:35040506-35066573(+)	chr19:35531409-35557478(+)	19	35040506	35531409
9306	Lsr	54135	LSR	51599	Chr19:35248656-35267964(+)	chr19:35739558-35758867(+)	19	35248656	35739558
22838	Kmt2b	75410	KMT2B	9757	Chr19:35717818-35738880(+)	chr19:36208920-36229781(+)	19	35717818	36208920
117615	Zfp146	26465	ZNF146	7705	Chr19:36214602-36238774(+)	chr19:36705503-36729675(+)	19	36214602	36705503
7955	Spint2	20733	SPINT2	10653	Chr19:38264458-38292614(+)	chr19:38755212-38783255(+)	19	38264458	38755212
55857	Actn4	60595	ACTN4	81	Chr19:38647616-38730532(+)	chr19:39138288-39222229(+)	19	38647616	39138288
4300	Pak4	70584	PAK4	10298	Chr19:39125780-39179406(+)	chr19:39616425-39673456(+)	19	39125780	39616425
2384	Supt5	20924	SUPT5H	6829	Chr19:39445546-39476670(+)	chr19:39936185-39967308(+)	19	39445546	39936185
48773	Akt2	11652	AKT2	208	Chr19:40230317-40285531(-)	chr19:40736223-40791252(-)	19	40230317	40736223
31419	Hnrnpul1	232989	HNRNPUL1	11100	Chr19:41262476-41307783(+)	chr19:41768461-41813692(+)	19	41262476	41768461
569	Bckdha	12039	BCKDHA	593	Chr19:41397789-41425005(+)	chr19:41903722-41930907(+)	19	41397789	41903722
17851	Ppp1r37	232947	PPP1R37	284352	Chr19:45093173-45147286(+)	chr19:45596436-45650543(+)	19	45093173	45596436
3247	Dmpk	13400	DMPK	1760	Chr19:45769709-45782557(-)	chr19:46272966-46285748(-)	19	45769709	46272966
37969	Sympk	68188	SYMPK	8189	Chr19:45815442-45863290(-)	chr19:46318667-46366405(-)	19	45815442	46318667
4550	Ppp5c	19060	PPP5C	5536	Chr19:46346994-46390975(+)	chr19:46850343-46894232(+)	19	46346994	46850343
35136	Arhgap35	232906	ARHGAP35	2909	Chr19:46861002-47005077(+)	chr19:47364253-47508333(+)	19	46861002	47364253
87150	Zc3h4	330474	ZC3H4	23211	Chr19:47064187-47114436(-)	chr19:47567446-47617033(-)	19	47064187	47567446
4019	Sae1	56459	SAE1	10055	Chr19:47130782-47210636(+)	chr19:47634091-47713893(+)	19	47130782	47634091
9250	Bicra	243842	BICRA	29998	Chr19:47608196-47703277(+)	chr19:48111452-48206534(+)	19	47608196	48111452
197	Lig1	16881	LIG1	3978	Chr19:48115445-48170603(-)	chr19:48618701-48673860(-)	19	48115445	48618701
20672	Snrnp70	20637	SNRNP70	6625	Chr19:49085140-49108613(+)	chr19:49588707-49611861(+)	19	49085140	49588707
68559	Ppp2r1a	51792	PPP2R1A	5518	Chr19:52189802-52226425(+)	chr19:52693304-52732771(+)	19	52189802	52693304
137372	Zfp160	224585	ZNF665	79788	Chr19:53163299-53193404(-)	chr19:53665676-53696611(-)	19	53163299	53665676
133900	Cnot3	232791	CNOT3	4849	Chr19:54137689-54155708(+)	chr19:54641477-54659419(+)	19	54137689	54641477
86982	Ppp6r1	243819	PPP6R1	22870	Chr19:55229779-55258670(-)	chr19:55741146-55770385(-)	19	55229779	55741146
110853	U2af2	22185	U2AF2	11338	Chr19:55654050-55674716(+)	chr19:56165415-56186082(+)	19	55654050	56165415
32172	Epn1	13854	EPN1	29924	Chr19:55675195-55695767(+)	chr19:56186560-56207133(+)	19	55675195	56186560
18983	Zfp787	67109	ZNF787	126208	Chr19:56087363-56121373(-)	chr19:56598731-56632664(-)	19	56087363	56598731
129707	Zfp110	65020	ZNF274	10782	Chr19:58182989-58213562(+)	chr19:58694355-58724928(+)	19	58182989	58694355
34805	Trappc12	217449	TRAPPC12	51112	Chr2:3379245-3479571(+)	chr2:3383445-3483342(+)	2	3379245	3383445
14254	Kidins220	77480	KIDINS220	57498	Chr2:8728857-8837625(-)	chr2:8861210-8977743(-)	2	8728857	8861210
2888	Asap2	211914	ASAP2	8853	Chr2:9206765-9405683(+)	chr2:9346893-9545812(+)	2	9206765	9346893
6499	Cpsf3	54451	CPSF3	51692	Chr2:9423537-9473110(+)	chr2:9563665-9613239(+)	2	9423537	9563665
2395	Adam17	11491	ADAM17	6868	Chr2:9488486-9555820(-)	chr2:9628614-9695959(-)	2	9488486	9628614
105677	Ywhaq	22630	YWHAQ	10971	Chr2:9583967-9631055(-)	chr2:9724095-9771126(-)	2	9583967	9724095
37586	Hpcal1	53602	HPCAL1	3241	Chr2:10302124-10427617(+)	chr2:10443029-10567743(+)	2	10302124	10443029
4198	Pdia6	71853	PDIA6	10130	Chr2:10783391-10837977(-)	chr2:10923516-10977838(-)	2	10783391	10923516
21010	Rock2	19878	ROCK2	9475	Chr2:11179759-11345407(-)	chr2:11319884-11485563(-)	2	11179759	11319884
9266	Lpin1	14245	LPIN1	23175	Chr2:11677544-11827409(+)	chr2:11817669-11967533(+)	2	11677544	11817669
3627	Ddx1	104721	DDX1	1653	Chr2:15591621-15631111(+)	chr2:15731991-15771225(+)	2	15591621	15731991
7427	Laptm4a	17775	LAPTM4A	9741	Chr2:20032650-20052028(-)	chr2:20232410-20251389(-)	2	20032650	20232410
69183	Pum2	80913	PUM2	23369	Chr2:20248692-20352423(-)	chr2:20448451-20552014(-)	2	20248692	20448451
41453	Ldah	68832	LDAH	60526	Chr2:20682489-20823139(-)	chr2:20883773-21022890(-)	2	20682489	20883773
328	Apob	238055	APOB	338	Chr2:21001429-21044073(-)	chr2:21224300-21266945(-)	2	21001429	21224300
86351	Atad2b	320817	ATAD2B	54454	Chr2:23689710-23927114(-)	chr2:23971533-24149993(-)	2	23689710	23971533
116108	Fam228b	207921	FAM228B	375190	Chr2:24076874-24169638(+)	chr2:24299702-24392507(+)	2	24076874	24299702
22627	Itsn2	20403	ITSN2	50618	Chr2:24202866-24360528(-)	chr2:24425732-24583405(-)	2	24202866	24425732
7859	Ncoa1	17977	NCOA1	8648	Chr2:24492050-24770702(+)	chr2:24714122-24993570(+)	2	24492050	24714122
7294	Dnmt3a	13435	DNMT3A	1788	Chr2:25232961-25342590(-)	chr2:25450745-25565459(-)	2	25232961	25450745
10102	Asxl2	75302	ASXL2	55252	Chr2:25733758-25878485(-)	chr2:25956621-26101356(-)	2	25733758	25956621
41111	Rab10	19325	RAB10	10890	Chr2:26033860-26137454(+)	chr2:26256952-26360323(+)	2	26033860	26256952
152	Hadha	97212	HADHA	3030	Chr2:26190635-26244726(-)	chr2:26413503-26467500(-)	2	26190635	26413503
153	Hadhb	231086	HADHB	3032	Chr2:26244748-26290465(+)	chr2:26467615-26513333(+)	2	26244748	26467615
100935	Selenoi	28042	SELENOI	85465	Chr2:26346086-26395891(+)	chr2:26569010-26618753(+)	2	26346086	26569010
56565	Mapre3	100732	MAPRE3	22924	Chr2:26970371-27027219(+)	chr2:27193504-27250087(+)	2	26970371	27193504
11053	Agbl5	231093	AGBL5	60509	Chr2:27051423-27070622(+)	chr2:27274290-27293490(+)	2	27051423	27274290
37659	Ppp1cb	19046	PPP1CB	5500	Chr2:28751748-28802940(+)	chr2:28974613-29025806(+)	2	28751748	28974613
38810	Wdr43	72515	WDR43	23160	Chr2:28894643-28948220(+)	chr2:29117532-29171085(+)	2	28894643	29117532
41097	Ypel5	383295	YPEL5	51646	Chr2:30146568-30160533(+)	chr2:30369872-30383399(+)	2	30146568	30369872
324	Xdh	22436	XDH	7498	Chr2:31334320-31414777(-)	chr2:31557186-31637608(-)	2	31334320	31557186
6272	Memo1	76890	MEMO1	51072	Chr2:31867188-32011052(-)	chr2:32090128-32236077(-)	2	31867188	32090128
8970	Spast	50850	SPAST	6683	Chr2:32063551-32157637(+)	chr2:32288679-32382706(+)	2	32063551	32288679
7248	Birc6	12211	BIRC6	57448	Chr2:32356907-32618899(+)	chr2:32582095-32843965(+)	2	32356907	32582095
9510	Crim1	50766	CRIM1	51232	Chr2:36356088-36551135(+)	chr2:36582920-36778278(+)	2	36356088	36582920
2380	Strn	268980	STRN	6801	Chr2:36837698-36966607(-)	chr2:37064840-37193679(-)	2	36837698	37064840
48134	Eif2ak2	19106	EIF2AK2	5610	Chr2:37099210-37157065(-)	chr2:37326352-37384190(-)	2	37099210	37326352
2055	Prkd3	75292	PRKD3	23683	Chr2:37250502-37324803(-)	chr2:37477645-37544227(-)	2	37250502	37477645
56949	Atl2	56298	ATL2	64225	Chr2:38293957-38378579(-)	chr2:38521095-38605726(-)	2	38293957	38521095
26701	Hnrnpll	72692	HNRNPLL	92906	Chr2:38563186-38603036(-)	chr2:38789110-38830178(-)	2	38563186	38789110
71795	Galm	319625	GALM	130589	Chr2:38665910-38734767(+)	chr2:38893255-38961907(+)	2	38665910	38893255
56267	Dhx57	106794	DHX57	90957	Chr2:38797729-38875883(-)	chr2:39024875-39103075(-)	2	38797729	39024875
4117	Sos1	20662	SOS1	6654	Chr2:38981549-39124959(-)	chr2:39208689-39347604(-)	2	38981549	39208689
2683	Map4k3	225028	MAP4K3	8491	Chr2:39249266-39437312(-)	chr2:39476406-39664426(-)	2	39249266	39476406
56841	Eml4	78798	EML4	27436	Chr2:42169338-42332548(+)	chr2:42396492-42559688(+)	2	42169338	42396492
75175	Thada	240174	THADA	63892	Chr2:43230836-43596046(-)	chr2:43457974-43823185(-)	2	43230836	43457974
32695	Lrpprc	72416	LRPPRC	10128	Chr2:43886224-43996005(-)	chr2:44113362-44223128(-)	2	43886224	44113362
2027	Ppm1b	19043	PPM1B	5495	Chr2:44168803-44247330(+)	chr2:44395941-44461785(+)	2	44168803	44395941
1095	Epas1	13819	EPAS1	2034	Chr2:46297402-46386703(+)	chr2:46524545-46613836(+)	2	46297402	46524545
22704	Rhoq	104215	RHOQ	23433	Chr2:46542409-46584688(+)	chr2:46769628-46811827(+)	2	46542409	46769628
31103	Pigf	18701	PIGF	5281	Chr2:46581274-46617112(-)	chr2:46808075-46844180(-)	2	46581274	46808075
10495	Socs5	56468	SOCS5	9655	Chr2:46698960-46762788(+)	chr2:46926098-46990267(+)	2	46698960	46926098
12515	Ttc7	225049	TTC7A	57217	Chr2:46915931-47076136(+)	chr2:47143004-47303262(+)	2	46915931	47143004
116117	Calm2	12314	CALM2	805	NA	chr2:47387220-47404075(-)	2	NA	47387220
149	Msh6	17688	MSH6	2956	Chr2:47783082-47806953(+)	chr2:48010220-48034092(+)	2	47783082	48010220
11843	Fbxo11	225055	FBXO11	80204	Chr2:47806920-47905793(-)	chr2:48034058-48132932(-)	2	47806920	48034058
31078	Foxn2	14236	FOXN2	3344	Chr2:48314640-48379295(+)	chr2:48541820-48606434(+)	2	48314640	48541820
9391	Asb3	65257	ASB3	51130	Chr2:53669980-53787009(-)	chr2:53897116-54014090(-)	2	53669980	53897116
113742	Psme4	103554	PSME4	23198	Chr2:53864067-53970840(-)	chr2:54091205-54198130(-)	2	53864067	54091205
2354	Sptbn1	20742	SPTBN1	6711	Chr2:54456317-54671446(+)	chr2:54683463-54898583(+)	2	54456317	54683463
10743	Rtn4	68585	RTN4	57142	Chr2:54972187-55137831(-)	chr2:55199325-55364967(-)	2	54972187	55199325
1840	Mtif2	76784	MTIF2	4528	Chr2:55235583-55269311(-)	chr2:55463730-55496384(-)	2	55235583	55463730
41646	Cfap36	216618	CFAP36	112942	Chr2:55519595-55545080(+)	chr2:55746730-55772216(+)	2	55519595	55746730
68886	Ppp4r3b	104570	PPP4R3B	57223	Chr2:55547292-55617757(-)	chr2:55774427-55844757(-)	2	55547292	55774427
11284	Bcl11a	14025	BCL11A	53335	Chr2:60451167-60553498(-)	chr2:60677654-60780789(-)	2	60451167	60677654
12566	Pus10	74467	PUS10	150962	Chr2:60938352-61018283(-)	chr2:61167360-61245394(-)	2	60938352	61167360
1967	Pex13	72129	PEX13	5194	Chr2:61017677-61051990(+)	chr2:61244854-61279125(+)	2	61017677	61244854
40978	Usp34	17847	USP34	9736	Chr2:61187455-61470714(-)	chr2:61414597-61698222(-)	2	61187455	61414597
2554	Xpo1	103573	XPO1	7514	Chr2:61477934-61538522(-)	chr2:61704983-61765491(-)	2	61477934	61704983
4695	Cct4	12464	CCT4	10575	Chr2:61868127-61888671(-)	chr2:62095219-62115806(-)	2	61868127	62095219
17604	Commd1	17846	COMMD1	150684	Chr2:61888723-62136070(+)	chr2:62115857-62363205(+)	2	61888723	62115857
4797	B3gnt2	53625	B3GNT2	10678	Chr2:62196127-62224731(+)	chr2:62423249-62451866(+)	2	62196127	62423249
4324	Mdh1	17449	MDH1	4190	Chr2:63588609-63607197(+)	chr2:63816096-63834330(+)	2	63588609	63816096
121676	Ugp2	216558	UGP2	7360	Chr2:63840950-63891562(+)	chr2:64068097-64118696(+)	2	63840950	64068097
5605	Vps54	245944	VPS54	51542	Chr2:63892149-64019421(-)	chr2:64119283-64246562(-)	2	63892149	64119283
23243	Peli1	67245	PELI1	57162	Chr2:64092652-64144471(-)	chr2:64319785-64371554(-)	2	64092652	64319785
9764	Aftph	216549	AFTPH	54812	Chr2:64524305-64593005(+)	chr2:64751438-64820138(+)	2	64524305	64751438
65235	Cep68	216543	CEP68	23177	Chr2:65056361-65087008(+)	chr2:65283549-65314138(+)	2	65056361	65283549
36154	Rab1a	19324	RAB1A	5861	Chr2:65086854-65130301(-)	chr2:65313987-65357435(-)	2	65086854	65313987
4181	Actr2	66713	ACTR2	10097	Chr2:65227695-65271253(+)	chr2:65454828-65498387(+)	2	65227695	65454828
24918	Spred2	114716	SPRED2	200734	Chr2:65307425-65432599(-)	chr2:65537984-65659733(-)	2	65307425	65537984
86803	Meis1	17268	MEIS1	4211	NA	chr2:66662257-66799891(+)	2	NA	66662257
68099	Ppp3r1	19058	PPP3R1	5534	Chr2:68178857-68252519(-)	chr2:68405988-68479664(-)	2	68178857	68405988
128746	Aak1	269774	AAK1	22848	Chr2:69457995-69643845(-)	chr2:69685128-69870871(-)	2	69457995	69685128
68164	Anxa4	11746	ANXA4	307	Chr2:69643805-69826477(+)	chr2:69870939-70054244(+)	2	69643805	69870939
1767	Mxd1	17119	MXD1	4084	Chr2:69915041-69942945(+)	chr2:70142172-70170076(+)	2	69915041	70142172
7447	Zfp638	18139	ZNF638	27332	Chr2:71276543-71435061(+)	chr2:71558884-71662191(+)	2	71276543	71558884
9158	Rab11fip5	52055	RAB11FIP5	26056	Chr2:73073382-73113018(-)	chr2:73300509-73340076(-)	2	73073382	73300509
4694	Cct7	12468	CCT7	10574	Chr2:73233431-73253022(+)	chr2:73461363-73480150(+)	2	73233431	73461363
31183	Dusp11	72102	DUSP11	8446	Chr2:73762184-73780157(-)	chr2:73989324-74007284(-)	2	73762184	73989324
35360	Tet3	194388	TET3	200424	Chr2:73982036-74108176(+)	chr2:74212036-74335302(+)	2	73982036	74212036
12969	Eva1a	232146	EVA1A	84141	Chr2:75492318-75569722(-)	chr2:75719443-75796845(-)	2	75492318	75719443
55785	Suclg1	56451	SUCLG1	8802	Chr2:84423523-84459462(-)	chr2:84650651-84686404(-)	2	84423523	84650651
99845	Kcmf1	74287	KCMF1	56888	Chr2:84971108-85059472(+)	chr2:85198283-85286595(+)	2	84971108	85198283
2893	St3gal5	20454	ST3GAL5	8869	Chr2:85839148-85889034(-)	chr2:86064242-86116157(-)	2	85839148	86064242
41211	Ptcd3	69956	PTCD3	55037	Chr2:86106182-86142157(+)	chr2:86333357-86369280(+)	2	86106182	86333357
38234	Immt	76614	IMMT	10989	Chr2:86143932-86195770(-)	chr2:86371054-86422893(-)	2	86143932	86371054
10196	Kdm3a	104263	KDM3A	55818	Chr2:86440647-86492716(+)	chr2:86668493-86719839(+)	2	86440647	86668493
4146	Rnf103	22644	RNF103	7844	Chr2:86603393-86623877(-)	chr2:86830515-86851000(-)	2	86603393	86830515
5668	Rmnd5a	68477	RMND5A	64795	Chr2:86720291-86778041(+)	chr2:86947413-87005164(+)	2	86720291	86947413
87808	Ranbp2	19386	RGPD1	400966	Chr2:86913575-87013976(+)	chr2:87144737-87241099(+)	2	86913575	87144737
3557	Eif2ak3	13666	EIF2AK3	9451	Chr2:88556740-88627576(-)	chr2:88856257-88926982(-)	2	88556740	88856257
32463	Stard7	99138	STARD7	56910	Chr2:96184859-96208846(-)	chr2:96850601-96874573(-)	2	96184859	96850601
9949	Kansl3	226976	KANSL3	55683	Chr2:96593155-96638379(-)	chr2:97258908-97304049(-)	2	96593155	97258908
32428	Tmem131	56030	TMEM131	23505	Chr2:97756336-97996182(-)	chr2:98372800-98612411(-)	2	97756336	98372800
2871	Inpp4a	269180	INPP4A	3631	Chr2:98444592-98594068(+)	chr2:99061049-99210855(+)	2	98444592	99061049
134613	Eif5b	226982	EIF5B	9669	Chr2:99337371-99400265(+)	chr2:99953851-100017788(+)	2	99337371	99953851
32309	Rev1	56210	REV1	51455	Chr2:99400475-99490123(-)	chr2:100016939-100106479(-)	2	99400475	100016939
32565	Mrps9	69527	MRPS9	64965	Chr2:105038025-105099960(+)	chr2:105654526-105716418(+)	2	105038025	105654526
3141	Tgfbrap1	73122	TGFBRAP1	9392	Chr2:105249404-105329714(-)	chr2:105865864-105946192(-)	2	105249404	105865864
41609	Uxs1	67883	UXS1	80146	Chr2:106093303-106194339(-)	chr2:106709758-106810795(-)	2	106093303	106709758
45639	Gcc2	70297	GCC2	9648	Chr2:108448561-108509398(+)	chr2:109065661-109125871(+)	2	108448561	109065661
7414	Anapc1	17222	ANAPC1	64682	Chr2:111766147-111884196(-)	chr2:112525216-112641770(-)	2	111766147	112525216
5745	Slc35f5	74150	SLC35F5	80255	Chr2:113702677-113756823(-)	chr2:114464285-114514219(-)	2	113702677	114464285
68483	Actr3	74117	ACTR3	10096	Chr2:113889934-113961554(+)	chr2:114647510-114720173(+)	2	113889934	114647510
2120	Ptpn4	19258	PTPN4	5775	Chr2:119759631-119984899(+)	chr2:120517497-120742474(+)	2	119759631	120517497
32492	Epb41l5	226352	EPB41L5	57669	Chr2:120013028-120179121(+)	chr2:120770652-120936695(+)	2	120013028	120770652
41024	Clasp1	76707	CLASP1	23332	Chr2:121337776-121649476(-)	chr2:122095351-122407038(-)	2	121337776	122095351
74576	Map3k2	26405	MAP3K2	10746	Chr2:127298669-127343229(-)	chr2:128056244-128100805(-)	2	127298669	128056244
134421	Iws1	73473	IWS1	55677	Chr2:127480807-127526886(-)	chr2:128238387-128284065(-)	2	127480807	128238387
81947	Myo7b	17922	MYO7B	4648	Chr2:127535689-127637728(+)	chr2:128293377-128395303(+)	2	127535689	128293377
56807	Wdr33	74320	WDR33	55339	Chr2:127704234-127811187(-)	chr2:128458604-128568761(-)	2	127704234	128458604
69488	Ammecr1l	225339	AMMECR1L	83607	Chr2:127861630-127886408(-)	chr2:128619206-128643514(-)	2	127861630	128619206
11577	Sap130	269003	SAP130	79595	Chr2:127941217-128028093(-)	chr2:128698790-128785633(-)	2	127941217	128698790
10586	Uggt1	320011	UGGT1	56886	Chr2:128091180-128195677(+)	chr2:128848773-128953249(+)	2	128091180	128848773
75051	Hs6st1	50785	HS6ST1	9394	Chr2:128265480-128318597(-)	chr2:129023053-129076442(-)	2	128265480	129023053
18390	Fam168b	214469	FAM168B	130074	Chr2:131047876-131093468(-)	chr2:131805448-131851033(-)	2	131047876	131805448
1808	Mgat5	107895	MGAT5	4249	Chr2:134119922-134454621(+)	chr2:134877505-135212192(+)	2	134119922	134877505
14043	Ccnt2	72949	CCNT2	905	Chr2:134918810-134959345(+)	chr2:135676391-135716911(+)	2	134918810	135676391
45617	Rab3gap1	226407	RAB3GAP1	22930	Chr2:135052265-135176667(+)	chr2:135809861-135928279(+)	2	135052265	135809861
9108	R3hdm1	226412	R3HDM1	23518	Chr2:135531429-135725270(+)	chr2:136289053-136482839(+)	2	135531429	136289053
78016	Spopl	76857	SPOPL	339745	Chr2:138501780-138573235(+)	chr2:139259339-139331117(+)	2	138501780	139259339
2925	Kynu	70789	KYNU	8942	Chr2:142877626-143042316(+)	chr2:143635232-143813402(+)	2	142877626	143635232
8868	Zeb2	24136	ZEB2	9839	Chr2:144384375-144520391(-)	chr2:145141647-145277686(-)	2	144384375	145141647
20391	Acvr2a	11480	ACVR2A	92	Chr2:147844517-147930827(+)	chr2:148602085-148688396(+)	2	147844517	148602085
8059	Orc4	26428	ORC4	5000	Chr2:147930397-148021604(-)	chr2:148687964-148779173(-)	2	147930397	148687964
32274	Epc2	227867	EPC2	26122	Chr2:148644780-148788491(+)	chr2:149402319-149545138(+)	2	148644780	149402319
9248	Mmadhc	109129	MMADHC	27249	Chr2:149569633-149587816(-)	chr2:150426150-150444289(-)	2	149569633	150426150
21074	Rnd3	74194	RND3	390	Chr2:150468193-150487695(-)	chr2:151324706-151344209(-)	2	150468193	151324706
41231	Rif1	51869	RIF1	55183	Chr2:151409883-151534200(+)	chr2:152266415-152338685(+)	2	151409883	152266415
100572	Arl5a	75423	ARL5A	26225	Chr2:151800966-151828495(-)	chr2:152655310-152684935(-)	2	151800966	152655310
6377	Prpf40a	56194	PRPF40A	55660	Chr2:152651593-152718007(-)	chr2:153508106-153574533(-)	2	152651593	153508106
11302	Arl6ip6	65103	ARL6IP6	151188	Chr2:152717893-152761253(+)	chr2:153574206-153617767(+)	2	152717893	153574206
7	Acvr1	11477	ACVR1	90	Chr2:157736446-157875880(-)	chr2:158592958-158732842(-)	2	157736446	158592958
2689	Pkp4	227937	PKP4	8502	Chr2:158456880-158681429(+)	chr2:159313391-159539400(+)	2	158456880	159313391
18946	Tanc1	66860	TANC1	85461	Chr2:158968600-159232659(+)	chr2:159825145-160089170(+)	2	158968600	159825145
8394	Baz2b	407823	BAZ2B	29994	Chr2:159315312-159712439(-)	chr2:160175489-160568953(-)	2	159315312	160175489
10753	2019-03-07	57438	MARCHF7	64844	Chr2:159712457-159768583(+)	chr2:160568967-160627538(+)	2	159712457	160568967
8919	Cd302	66205	CD302	9936	Chr2:159768628-159798255(-)	chr2:160625138-160654766(-)	2	159768628	160625138
9640	Rbms1	56878	RBMS1	5937	Chr2:160272151-160493856(-)	chr2:161128661-161350318(-)	2	160272151	161128661
3081	Tank	21353	TANK	10010	Chr2:161136955-161236176(+)	chr2:161993465-162092724(+)	2	161136955	161993465
4240	Psmd14	59029	PSMD14	10213	Chr2:161308275-161411717(+)	chr2:162164935-162268228(+)	2	161308275	162164935
5813	Fign	60344	FIGN	55137	Chr2:163602611-163736155(-)	chr2:164459121-164592518(-)	2	163602611	164459121
3303	Grb14	50915	GRB14	2888	Chr2:164492406-164621850(-)	chr2:165348926-165477992(-)	2	164492406	165348926
8933	Cobll1	319876	COBLL1	22837	Chr2:164680185-164842168(-)	chr2:165514440-165698586(-)	2	164680185	165514440
72228	Cers6	241447	CERS6	253782	Chr2:168456249-168775134(+)	chr2:169312781-169631644(+)	2	168456249	169312781
74509	Abcb11	27413	ABCB11	8647	Chr2:168915468-169031396(-)	chr2:169777290-169887834(-)	2	168915468	169777290
8570	Mettl5	75422	METTL5	29081	Chr2:169811757-169824931(-)	chr2:170668266-170681441(-)	2	169811757	170668266
52092	Ubr3	68795	UBR3	130507	Chr2:169827463-170084131(+)	chr2:170684017-170940639(+)	2	169827463	170684017
9180	Gorasp2	70231	GORASP2	26003	Chr2:170928438-170967135(+)	chr2:171784986-171823640(+)	2	170928438	171784986
130657	Tlk1	228012	TLK1	9874	Chr2:170990823-171231314(-)	chr2:171847332-172087803(-)	2	170990823	171847332
37921	Dync1i2	13427	DYNC1I2	1781	NA	chr2:172543978-172606668(+)	2	NA	172543978
20091	Itga6	16403	ITGA6	3655	Chr2:172427354-172506455(+)	chr2:173292063-173371186(+)	2	172427354	173292063
4451	Rapgef4	56508	RAPGEF4	11069	Chr2:172735282-173052893(+)	chr2:173600572-173917620(+)	2	172735282	173600572
32331	Map3k20	65964	MAP3K20	51776	Chr2:173075435-173268009(+)	chr2:173940573-174132743(+)	2	173075435	173940573
7952	Sp3	20687	SP3	6670	Chr2:173906459-173965702(-)	chr2:174765504-174830430(-)	2	173906459	174765504
3589	Cir1	66935	CIR1	9541	Chr2:174348150-174395715(-)	chr2:175212749-175260440(-)	2	174348150	175212749
31061	Atf2	11909	ATF2	1386	Chr2:175072250-175168206(-)	chr2:175936977-176032934(-)	2	175072250	175936977
12319	Lnpk	69605	LNPK	80856	Chr2:175923862-176002901(-)	chr2:176788609-176867548(-)	2	175923862	176788609
4777	Mtx2	53375	MTX2	10651	Chr2:176269395-176338025(+)	chr2:177134169-177202753(+)	2	176269395	177134169
2412	Nfe2l2	18024	NFE2L2	4780	Chr2:177230303-177265131(-)	chr2:178095030-178129859(-)	2	177230303	178095030
2716	Agps	228061	AGPS	8540	Chr2:177392743-177543836(+)	chr2:178257500-178408562(+)	2	177392743	178257500
10417	Plekha3	83435	PLEKHA3	65977	Chr2:178480410-178516324(+)	chr2:179345183-179381190(+)	2	178480410	179345183
4636	Ube2e3	22193	UBE2E3	10477	Chr2:180980381-181063427(+)	chr2:181845111-181928154(+)	2	180980381	181845111
4912	Ssfa2	70599	ITPRID2	6744	Chr2:181891716-181930738(+)	chr2:182756456-182795464(+)	2	181891716	182756456
8384	Nckap1	50884	NCKAP1	10787	Chr2:182924851-183038858(-)	chr2:183773842-183903185(-)	2	182924851	183773842
10216	Zc3h15	69082	ZC3H15	55854	NA	chr2:187350986-187374087(+)	2	NA	187350986
4352	Nab1	17936	NAB1	4664	Chr2:190648860-190692766(+)	chr2:191513620-191557492(+)	2	190648860	191513620
7856	Myo1b	17912	MYO1B	4430	Chr2:191245381-191425389(+)	chr2:192110129-192290112(+)	2	191245381	192110129
6696	Sf3b1	81898	SF3B1	23451	Chr2:197391974-197435093(-)	chr2:198256697-198299817(-)	2	197391974	198256697
9116	Mob4	19070	MOB4	25843	Chr2:197515571-197553699(+)	chr2:198380277-198418423(+)	2	197515571	198380277
68165	Aox1	11761	AOX1	316	Chr2:200585952-200677064(+)	chr2:201450736-201536217(+)	2	200585952	201450736
7652	Cflar	12633	CFLAR	8837	Chr2:201116015-201172688(+)	chr2:201980826-202041410(+)	2	201116015	201980826
7024	Nop58	55989	NOP58	51602	Chr2:202265716-202303661(+)	chr2:203130485-203168384(+)	2	202265716	203130485
NA	Snord11	100217421	SNORD11	692058	NA	chr2:203157773-203157857(+)	2	NA	203157773
929	Bmpr2	12168	BMPR2	659	Chr2:202376310-202567751(+)	chr2:203241049-203432472(+)	2	202376310	203241049
18307	Fam117b	72750	FAM117B	150864	Chr2:202635178-202769757(+)	chr2:203499691-203634480(+)	2	202635178	203499691
16453	Nbeal1	269198	NBEAL1	65065	Chr2:203014624-203225194(+)	chr2:203879601-204082717(+)	2	203014624	203879601
71030	Raph1	77300	RAPH1	65059	Chr2:203433682-203535335(-)	chr2:204298404-204400024(-)	2	203433682	204298404
9819	Ino80d	227195	INO80D	54891	Chr2:205993721-206086182(-)	chr2:206858444-206950898(-)	2	205993721	206858444
3670	Ndufs1	227197	NDUFS1	4719	Chr2:206121971-206159519(-)	chr2:206979540-207024168(-)	2	206121971	206979540
3223	Creb1	12912	CREB1	1385	Chr2:207529892-207605989(+)	chr2:208394685-208470712(+)	2	207529892	208394685
32115	Pikfyve	18711	PIKFYVE	200576	Chr2:208266178-208358751(+)	chr2:209130978-209223470(+)	2	208266178	209130978
27376	Kansl1l	68691	KANSL1L	151050	Chr2:210021421-210171370(-)	chr2:210886144-211036133(-)	2	210021421	210886144
68208	Cps1	227231	CPS1	1373	Chr2:210477682-210679107(+)	chr2:211342408-211543831(+)	2	210477682	211342408
11219	Tns1	21961	TNS1	7145	Chr2:217799789-217978853(-)	chr2:218664311-218808793(-)	2	217799789	218664311
4187	Arpc2	76709	ARPC2	10109	Chr2:218217094-218254348(+)	chr2:219081911-219119071(+)	2	218217094	219081911
3723	Zfp142	77264	ZNF142	7701	Chr2:218637592-218659632(-)	chr2:219500914-219524346(-)	2	218637592	219500914
8764	Ttll4	67534	TTLL4	9654	Chr2:218710835-218757484(+)	chr2:219575557-219620138(+)	2	218710835	219575557
4160	Farsb	23874	FARSB	10056	Chr2:222571443-222656355(-)	chr2:223431617-223520811(-)	2	222571443	223431617
3278	Acsl3	74205	ACSL3	2181	Chr2:222860984-222944624(+)	chr2:223725753-223809356(+)	2	222860984	223725753
2661	Cul3	26554	CUL3	8452	Chr2:224470150-224585397(-)	chr2:225334866-225450114(-)	2	224470150	225334866
4049	Irs1	16367	IRS1	3667	Chr2:226731317-226798790(-)	chr2:227596032-227663506(-)	2	226731317	227596032
87000	Mff	75734	MFF	56947	NA	chr2:228189966-228222552(+)	2	NA	228189966
37929	Agfg1	15463	AGFG1	3267	Chr2:227472169-227561222(+)	chr2:228336887-228425938(+)	2	227472169	228336887
9924	Pid1	98496	PID1	55022	Chr2:229023973-229271341(-)	chr2:229888688-230136003(-)	2	229023973	229888688
44226	Trip12	14897	TRIP12	9320	Chr2:229763837-229923234(-)	chr2:230628552-230787896(-)	2	229763837	230628552
69212	Cab39	12283	CAB39	51719	Chr2:230712842-230821075(+)	chr2:231577556-231685790(+)	2	230712842	231577556
2100	Psmd1	70247	PSMD1	5707	Chr2:231056864-231172827(+)	chr2:231921577-232037540(+)	2	231056864	231921577
55492	Htr2b	15559	HTR2B	3357	Chr2:231108230-231125778(-)	chr2:231972943-231989756(-)	2	231108230	231972943
128466	Eif4e2	26987	EIF4E2	9470	Chr2:232550587-232583645(+)	chr2:233415296-233448355(+)	2	232550587	233415296
41048	Gigyf2	227331	GIGYF2	26058	Chr2:232697305-232860577(+)	chr2:233562040-233725287(+)	2	232697305	233562040
100054	Dgkd	227333	DGKD	8527	Chr2:233354507-233472098(+)	chr2:234263139-234380744(+)	2	233354507	234263139
32400	Usp40	227334	USP40	55230	Chr2:233475519-233566789(-)	chr2:234383737-234475428(-)	2	233475519	234383737
85959	Ugt1a6a	94284	UGT1A6	54578	Chr2:233691675-233773305(+)	chr2:234600315-234681946(+)	2	233691675	234600315
88621	Ugt1a5	394433	UGT1A4	54657	Chr2:233718792-233773299(+)	chr2:234627381-234681946(+)	2	233718792	234627381
86211	Ugt1a2	22236	UGT1A3	54659	Chr2:233729127-233773299(+)	chr2:234637772-234681945(+)	2	233729127	234637772
10184	Hjurp	381280	HJURP	55355	Chr2:233836701-233854566(-)	chr2:234745346-234763212(-)	2	233836701	234745346
56689	Agap1	347722	AGAP1	116987	Chr2:235494089-236131800(+)	chr2:236402686-237040437(+)	2	235494089	236402686
48301	Lrrfip1	16978	LRRFIP1	9208	Chr2:237627570-237781647(+)	chr2:238536229-238690290(+)	2	237627570	238536229
4275	Ramp1	51801	RAMP1	10267	Chr2:237858714-237912117(+)	chr2:238768265-238820748(+)	2	237858714	238768265
12212	Ube2f	67921	UBE2F	140739	Chr2:237966945-238042782(+)	chr2:238875586-238951423(+)	2	237966945	238875586
38035	Hdlbp	110611	HDLBP	3069	Chr2:241227264-241315842(-)	chr2:242166678-242255257(-)	2	241227264	242166678
3243	2019-09-02	18000	SEPTIN2	4735	Chr2:241315187-241354027(+)	chr2:242254601-242293441(+)	2	241315187	242254601
32574	Tbc1d20	67231	TBC1D20	128637	Chr20:435477-462553(-)	chr20:416123-443177(-)	20	435477	416123
90874	Csnk2a1	12995	CSNK2A1	1457	Chr20:482694-543838(-)	chr20:453141-524434(-)	20	482694	453141
15441	Stk35	67333	STK35	140901	Chr20:2098035-2148555(+)	chr20:2082472-2129198(+)	20	2098035	2082472
7116	Vps16	80743	VPS16	64601	Chr20:2840697-2866732(+)	chr20:2821342-2847378(+)	20	2840697	2821342
20621	Ptpra	19262	PTPRA	5786	Chr20:2864195-3038669(+)	chr20:2844840-3019315(+)	20	2864195	2844840
12623	4930402H24Rik	228602	C20orf194	25943	Chr20:3249302-3407662(-)	chr20:3229947-3388309(-)	20	3249302	3229947
22542	Atrn	11990	ATRN	8455	Chr20:3471018-3651122(+)	chr20:3451664-3631762(+)	20	3471018	3451664
17004	Mavs	228607	MAVS	57506	Chr20:3846799-3876123(+)	chr20:3827445-3856770(+)	20	3846799	3827445
65126	Pank2	74450	PANK2	80025	Chr20:3888839-3929882(+)	chr20:3869427-3910534(+)	20	3888839	3869427
22840	Rassf2	215653	RASSF2	9770	Chr20:4780023-4823668(-)	chr20:4760668-4804254(-)	20	4780023	4760668
37854	Cds2	110911	CDS2	8760	Chr20:5126761-5197887(+)	chr20:5107653-5178533(+)	20	5126761	5107653
10478	Gpcpd1	74182	GPCPD1	56261	Chr20:5544434-5611026(-)	chr20:5525044-5591652(-)	20	5544434	5525044
32438	Crls1	66586	CRLS1	54675	Chr20:6005938-6040053(+)	chr20:5986583-6020697(+)	20	6005938	5986583
9773	Fermt1	241639	FERMT1	55612	Chr20:6074845-6123544(-)	chr20:6055491-6104191(-)	20	6074845	6055491
6578	Hao1	15112	HAO1	54363	Chr20:7882984-7940446(-)	chr20:7863631-7921105(-)	20	7882984	7863631
180	Jag1	16449	JAG1	182	Chr20:10637684-10674046(-)	chr20:10618331-10654647(-)	20	10637684	10618331
8980	Btbd3	228662	BTBD3	22903	Chr20:11890723-11926595(+)	chr20:11871370-11907243(+)	20	11890723	11871370
21362	Dstn	56431	DSTN	11034	Chr20:17569173-17608242(+)	chr20:17550719-17590564(+)	20	17569173	17550719
68138	Rrbp1	81910	RRBP1	6238	NA	chr20:17594322-17662928(-)	20	NA	17594322
32430	Rin2	74030	RIN2	54453	Chr20:19757610-20002459(+)	chr20:19867164-19983103(+)	20	19757610	19867164
7165	Naa20	67877	NAA20	51126	Chr20:20017290-20033629(+)	chr20:19997933-20014299(+)	20	20017290	19997933
28131	Ralgapa2	241694	RALGAPA2	57186	Chr20:20389558-20712638(-)	chr20:20370173-20693287(-)	20	20389558	20370173
6927	Xrn2	24128	XRN2	22803	Chr20:21303284-21389825(+)	chr20:21283968-21370463(+)	20	21303284	21283968
7749	H13	14950	HM13	81502	Chr20:31514410-31569567(+)	chr20:30102212-30157370(+)	20	31514410	30102212
7639	Bcl2l1	12048	BCL2L1	598	Chr20:31664452-31723999(-)	chr20:30252254-30311766(-)	20	31664452	30252254
21620	Tm9sf4	99237	TM9SF4	9777	Chr20:32109506-32167258(+)	chr20:30697516-30755061(+)	20	32109506	30697516
9098	Asxl1	228790	ASXL1	171023	Chr20:32358062-32439319(+)	chr20:30946146-31027122(+)	20	32358062	30946146
56129	Mapre1	13589	MAPRE1	22919	Chr20:32819780-32850405(+)	chr20:31407759-31438211(+)	20	32819780	31407759
3733	Cbfa2t2	12396	CBFA2T2	9139	Chr20:33490068-33650031(+)	chr20:32077901-32237837(+)	20	33490068	32077901
5237	Pxmp4	59038	PXMP4	11264	Chr20:33702744-33720330(-)	chr20:32290564-32308116(-)	20	33702744	32290564
57102	Chmp4b	75608	CHMP4B	128866	Chr20:33811304-33854367(+)	chr20:32399153-32442172(+)	20	33811304	32399153
7216	Raly	19383	RALY	22913	Chr20:33993652-34084884(+)	chr20:32581716-32672690(+)	20	33993652	32581716
2904	Eif2s2	67204	EIF2S2	8894	Chr20:34088298-34112356(-)	chr20:32676114-32700049(-)	20	34088298	32676114
554	Ahcy	269378	AHCY	191	Chr20:34235012-34311976(-)	chr20:32868070-32899608(-)	20	34235012	32868070
88442	Itch	16396	ITCH	83737	Chr20:34363235-34511773(+)	chr20:32951078-33099578(+)	20	34363235	32951078
69161	Dynlrb1	67068	DYNLRB1	83658	Chr20:34516384-34540958(+)	chr20:33104188-33128762(+)	20	34516384	33104188
137337	Ncoa6	56406	NCOA6	23054	NA	chr20:33302578-33413433(-)	20	NA	33302578
148	Gss	14854	GSS	2937	Chr20:34928433-34956027(-)	chr20:33516234-33543830(-)	20	34928433	33516234
9224	Trpc4ap	56407	TRPC4AP	26133	Chr20:35002404-35092837(-)	chr20:33590206-33680618(-)	20	35002404	33590206
36501	Cpne1	266692	CPNE1	8904	Chr20:35626031-35664956(-)	chr20:34213952-34252822(-)	20	35626031	34213952
34993	Rbm12	75710	RBM12	10137	Chr20:35648925-35664956(-)	chr20:34236846-34252822(-)	20	35648925	34236846
136465	Rbm39	170791	RBM39	9584	Chr20:35703609-35742336(-)	chr20:34289268-34330258(-)	20	35703609	34289268
9507	Phf20	228829	PHF20	51230	Chr20:35771999-35950377(+)	chr20:34359936-34538292(+)	20	35771999	34359936
8126	Epb41l1	13821	EPB41L1	2036	Chr20:36064891-36232799(+)	chr20:34679335-34820721(+)	20	36064891	34679335
10315	1110008F13Rik	67388	RAB5IF	55969	Chr20:36605734-36612557(+)	chr20:35234181-35240960(+)	20	36605734	35234181
2214	Rpn2	20014	RPN2	6185	Chr20:37179046-37241623(+)	chr20:35807448-35870025(+)	20	37179046	35807448
41426	Rprd1b	70470	RPRD1B	58490	Chr20:38033462-38092366(+)	chr20:36662147-36720766(+)	20	38033462	36662147
10666	Ralgapb	228850	RALGAPB	57148	Chr20:38472806-38578861(+)	chr20:37101485-37207501(+)	20	38472806	37101485
2467	Top1	21969	TOP1	7150	Chr20:41028822-41124487(+)	chr20:39657461-39753126(+)	20	41028822	39657461
1997	Plcg1	18803	PLCG1	5335	Chr20:41137519-41175721(+)	chr20:39766182-39806266(+)	20	41137519	39766182
9000	Zhx3	320799	ZHX3	23051	Chr20:41178449-41317606(-)	chr20:39807094-39928760(-)	20	41178449	39807094
32772	Chd6	71389	CHD6	84181	Chr20:41402101-41618494(-)	chr20:40030722-40247016(-)	20	41402101	40030722
9521	Oser1	66680	OSER1	51526	Chr20:44195939-44217229(-)	chr20:42824579-42839411(-)	20	44195939	42824579
395	Hnf4a	15378	HNF4A	3172	Chr20:44355801-44432845(+)	chr20:42984338-43063235(+)	20	44355801	42984338
20724	Ywhab	54401	YWHAB	7529	Chr20:44885599-44908532(+)	chr20:43514345-43537173(+)	20	44885599	43514345
55965	Stk4	58231	STK4	6789	Chr20:44966474-45079977(+)	chr20:43595152-43708662(+)	20	44966474	43595152
3991	Acot8	170789	ACOT8	10005	Chr20:45841721-45857409(-)	chr20:44470359-44486031(-)	20	45841721	44470359
32496	Ncoa5	228869	NCOA5	57727	Chr20:46060985-46089962(-)	chr20:44689633-44718601(-)	20	46060985	44689633
32679	Zmynd8	228880	ZMYND8	23613	Chr20:47209214-47357780(-)	chr20:45837858-45985633(-)	20	47209214	45837858
4764	Ncoa3	17979	NCOA3	8202	Chr20:47501857-47656877(+)	chr20:46130630-46285614(+)	20	47501857	46130630
10313	Sulf2	72043	SULF2	55959	Chr20:47654584-47786629(-)	chr20:46286149-46415360(-)	20	47654584	46286149
111880	Arfgef2	99371	ARFGEF2	10564	Chr20:48921721-49036693(+)	chr20:47538247-47653230(+)	20	48921721	47538247
1006	Cse1l	110750	CSE1L	1434	Chr20:49046246-49096960(+)	chr20:47662782-47713497(+)	20	49046246	47662782
3384	Stau1	20853	STAU1	6780	Chr20:49113339-49219295(-)	chr20:47729875-47835832(-)	20	49113339	47729875
3507	B4galt5	56336	B4GALT5	9334	Chr20:49632945-49713884(-)	chr20:48249482-48330415(-)	20	49632945	48249482
10265	Rnf114	81018	RNF114	55905	Chr20:49936377-49953885(+)	chr20:48552933-48570422(+)	20	49936377	48552933
23302	Pard6b	58220	PARD6B	84612	Chr20:50731544-50753741(+)	chr20:49348116-49370278(+)	20	50731544	49348116
7617	Adnp	11538	ADNP	23394	Chr20:50888918-50934984(-)	chr20:49505454-49547974(-)	20	50888918	49505454
2865	Dpm1	13480	DPM1	8813	Chr20:50934855-50958564(-)	chr20:49551391-49575101(-)	20	50934855	49551391
35258	Tshz2	228911	TSHZ2	128553	Chr20:52972309-53495330(+)	chr20:51588896-52111869(+)	20	52972309	51588896
4757	Zfp217	228913	ZNF217	7764	Chr20:53567065-53608969(-)	chr20:52183609-52199636(-)	20	53567065	52183609
1012	Cstf1	67337	CSTF1	1477	Chr20:56392371-56404526(+)	chr20:54967426-54981418(+)	20	56392371	54967426
10782	Rab22a	19334	RAB22A	57403	Chr20:58309715-58367507(+)	chr20:56884770-56942563(+)	20	58309715	56884770
36163	Vapb	56491	VAPB	9217	Chr20:58389119-58451101(+)	chr20:56964174-57026156(+)	20	58389119	56964174
55723	Taf4	228980	TAF4	6874	Chr20:61974798-62065810(-)	chr20:60549853-60640866(-)	20	61974798	60549853
77324	Osbpl2	228983	OSBPL2	9885	Chr20:62238485-62296213(+)	chr20:60813576-60871269(+)	20	62238485	60813576
32031	Gata5	14464	GATA5	140628	Chr20:62463497-62475970(-)	chr20:61038552-61051051(-)	20	62463497	61038552
34139	Dido1	23856	DIDO1	11083	Chr20:62877738-62937952(-)	chr20:61509089-61569304(-)	20	62877738	61509089
9844	Ythdf1	228994	YTHDF1	54915	Chr20:63195429-63216186(-)	chr20:61826781-61847483(-)	20	63195429	61826781
8228	Gmeb2	229004	GMEB2	26205	Chr20:63587594-63627101(-)	chr20:62218957-62258454(-)	20	63587594	62218957
9631	Dnajc5	13002	DNAJC5	80331	Chr20:63895102-63936031(+)	chr20:62526478-62567363(+)	20	63895102	62526478
5368	Prpf6	68879	PRPF6	24148	Chr20:63981069-64033100(+)	chr20:62612484-62664453(+)	20	63981069	62612484
2606	Nrip1	268903	NRIP1	8204	Chr21:14961235-15065903(-)	chr21:16333555-16437321(-)	21	14961235	16333555
8374	Usp25	30940	USP25	29761	Chr21:15729947-15880072(+)	chr21:17102252-17252390(+)	21	15729947	17102252
NA	Mir99ahg	77994	MIR99AHG	388815	NA	chr21:17442807-18004046(+)	21	NA	17442807
1024	Cxadr	13052	CXADR	1525	Chr21:17512906-17636213(+)	chr21:18885223-18965897(+)	21	17512906	18885223
1272	Atp5j	11957	ATP5PF	522	Chr21:25724480-25735654(-)	chr21:27096790-27107965(-)	21	25724480	27096790
56379	App	11820	APP	351	Chr21:25880550-26171128(-)	chr21:27252860-27543446(-)	21	25880550	27252860
32272	Ltn1	78913	LTN1	26046	Chr21:28928144-28992959(-)	chr21:30300465-30365198(-)	21	28928144	30300465
38183	Usp16	74112	USP16	10600	Chr21:29024617-29054488(+)	chr21:30396937-30426807(+)	21	29024617	30396937
916	Bach1	12013	BACH1	571	Chr21:29298795-29361896(+)	chr21:30671242-30734217(+)	21	29298795	30671242
16227	Scaf4	224432	SCAF4	57466	Chr21:31671000-31732118(-)	chr21:33043312-33104431(-)	21	31671000	33043312
9604	Paxbp1	67367	PAXBP1	94104	Chr21:32733899-32771858(-)	chr21:34106209-34144169(-)	21	32733899	34106209
10551	Son	20658	SON	6651	Chr21:33543038-33577514(+)	chr21:34915343-34949820(+)	21	33543038	34915343
31412	Slc5a3	53881	SLC5A3	6526	Chr21:34073523-34106262(+)	chr21:35445877-35478559(+)	21	34073523	35445877
41871	Mrps6	121022	MRPS6	64968	Chr21:34073523-34143034(+)	chr21:35445877-35515330(+)	21	34073523	35445877
1331	Runx1	12394	RUNX1	861	Chr21:34787801-35049334(-)	chr21:36160097-36421595(-)	21	34787801	36160097
21068	Dop1b	70028	DOP1B	9980	Chr21:36156781-36294274(+)	chr21:37529079-37666572(+)	21	36156781	37529079
32257	Morc3	338467	MORC3	23515	Chr21:36320189-36376646(+)	chr21:37692486-37748944(+)	21	36320189	37692486
2487	Ttc3	22129	TTC3	7267	Chr21:37073184-37203118(+)	chr21:38445483-38575419(+)	21	37073184	38445483
55576	Dyrk1a	13548	DYRK1A	1859	Chr21:37365790-37515376(+)	chr21:38737874-38898659(+)	21	37365790	38737874
15848	Erg	13876	ERG	2078	Chr21:38367261-38662045(-)	chr21:39739182-40033707(-)	21	38367261	39739182
3838	Ets2	23872	ETS2	2114	Chr21:38805307-38824955(+)	chr21:40177106-40196878(+)	21	38805307	40177106
23130	Brwd1	93871	BRWD1	54014	Chr21:39184176-39321595(-)	chr21:40556101-40685712(-)	21	39184176	40556101
22696	Bace2	56175	BACE2	25825	Chr21:41167801-41282534(+)	chr21:42540086-42654457(+)	21	41167801	42540086
4136	Tmprss2	50528	TMPRSS2	7113	Chr21:41464551-41508158(-)	chr21:42836231-42880085(-)	21	41464551	42836231
10772	Ripk4	72388	RIPK4	54101	Chr21:41739369-41767089(-)	chr21:43159532-43187212(-)	21	41739369	43159532
56941	Prdm15	114604	PRDM15	63977	Chr21:41798225-41879482(-)	chr21:43218384-43299591(-)	21	41798225	43218384
18368	C2cd2	207781	C2CD2	25966	Chr21:41885110-41953957(-)	chr21:43305220-43374127(-)	21	41885110	43305220
14345	U2af1	108121	U2AF1	7307	NA	chr21:44513066-44527716(-)	21	NA	44513066
10591	Agpat3	28169	AGPAT3	56894	Chr21:43865160-43987594(+)	chr21:45285103-45407471(+)	21	43865160	45285103
3203	Pttg1ip	108705	PTTG1IP	754	Chr21:44849585-44873903(-)	chr21:46269499-46293818(-)	21	44849585	46269499
14384	Fam207a	108707	FAM207A	85395	Chr21:44939697-44976989(+)	chr21:46359611-46396904(+)	21	44939697	46359611
7673	Col18a1	12822	COL18A1	80781	Chr21:45405137-45513720(+)	chr21:46825079-46933634(+)	21	45405137	46825079
64662	Cecr2	330409	CECR2	27443	Chr22:17359949-17558155(+)	chr22:17840838-18037856(+)	22	17359949	17840838
1282	Atp6v1e1	11973	ATP6V1E1	529	Chr22:17592136-17628822(-)	chr22:18074902-18111588(-)	22	17592136	18074902
9111	Bcl2l13	94044	BCL2L13	23786	Chr22:17628855-17730855(+)	chr22:18121349-18213621(+)	22	17628855	18121349
31292	Dgcr2	13356	DGCR2	9993	Chr22:19036282-19122454(-)	chr22:19023794-19109967(-)	22	19036282	19023794
48172	Hira	15260	HIRA	7290	Chr22:19330701-19431696(-)	chr22:19318220-19419256(-)	22	19330701	19318220
39090	Ufd1	22230	UFD1	7353	Chr22:19449941-19479215(-)	chr22:19437433-19466716(-)	22	19449941	19437433
30982	Comt	12846	COMT	1312	Chr22:19941740-19969975(+)	chr22:19929262-19957498(+)	22	19941740	19929262
11223	Dgcr8	94223	DGCR8	54487	Chr22:20080232-20111877(+)	chr22:20067754-20099401(+)	22	20080232	20067754
135815	Med15	94112	MED15	51586	NA	chr22:20861849-20941919(+)	22	NA	20861849
11171	Pi4ka	224020	PI4KA	5297	Chr22:20707691-20858812(-)	chr22:21061978-21213100(-)	22	20707691	21061978
36018	Serpind1	15160	SERPIND1	3053	Chr22:20774095-20787720(+)	chr22:21128400-21142008(+)	22	20774095	21128400
38021	Crkl	12929	CRKL	1399	Chr22:20917398-20953749(+)	chr22:21271694-21308035(+)	22	20917398	21271694
43226	Ube2l3	22195	UBE2L3	7332	Chr22:21549447-21624034(+)	chr22:21903735-21978323(+)	22	21549447	21903735
37670	Mapk1	26413	MAPK1	5594	Chr22:21759657-21867680(-)	chr22:22113945-22221970(-)	22	21759657	22113945
3192	Bcr	110279	BCR	613	Chr22:23180365-23318037(+)	chr22:23522695-23660224(+)	22	23180365	23522695
15610	Specc1l	74392	SPECC1L	23384	Chr22:24270817-24417740(+)	chr22:24666784-24813708(+)	22	24270817	24666784
9471	Upb1	103149	UPB1	51733	Chr22:24495060-24528681(+)	chr22:24891299-24924358(+)	22	24495060	24891299
3078	Snrpd3	67332	SNRPD3	6634	Chr22:24555650-24574964(+)	chr22:24951617-24970939(+)	22	24555650	24951617
4533	Pitpnb	56305	PITPNB	23760	Chr22:27851669-27919306(-)	chr22:28247656-28315294(-)	22	27851669	28247656
46592	Znrf3	407821	ZNRF3	84133	Chr22:28800657-29057488(+)	chr22:29279559-29453476(+)	22	28800657	29279559
134632	Ewsr1	14030	EWSR1	2130	NA	chr22:29664256-29696511(+)	22	NA	29664256
2695	Nipsnap1	18082	NIPSNAP1	8508	Chr22:29554808-29581337(-)	chr22:29950797-29977102(-)	22	29554808	29950797
2180	Nf2	18016	NF2	4771	Chr22:29603556-29698600(+)	chr22:29999544-30094589(+)	22	29603556	29999544
41774	Ascc2	75452	ASCC2	84164	Chr22:29788608-29838304(-)	chr22:30184600-30234263(-)	22	29788608	30184600
23662	Mtmr3	74302	MTMR3	8897	Chr22:29883165-30030868(+)	chr22:30279157-30426857(+)	22	29883165	30279157
8245	Sec14l2	67815	SEC14L2	23541	Chr22:30396941-30425303(+)	chr22:30792929-30821291(+)	22	30396941	30792929
8966	Morc2a	74522	MORC2	22880	Chr22:30925130-30968497(-)	chr22:31321116-31364760(-)	22	30925130	31321116
34298	Rnf185	193670	RNF185	91445	Chr22:31160152-31207019(+)	chr22:31556167-31603005(+)	22	31160152	31556167
55911	Limk2	16886	LIMK2	3985	Chr22:31212264-31280080(+)	chr22:31608283-31676066(+)	22	31212264	31608283
10522	Eif4enif1	74203	EIF4ENIF1	56478	Chr22:31436963-31489950(-)	chr22:31835352-31885828(-)	22	31436963	31835352
65866	Prr14l	215476	PRR14L	253143	Chr22:31681347-31750176(-)	chr22:32077333-32146118(-)	22	31681347	32077333
36322	Timp3	21859	TIMP3	7078	Chr22:32800816-32863041(+)	chr22:33196801-33259028(+)	22	32800816	33196801
49375	Rbfox2	93686	RBFOX2	23543	Chr22:35738736-36028892(-)	chr22:36134780-36424872(-)	22	35738736	36134780
129835	Myh9	17886	MYH9	4627	Chr22:36281277-36388067(-)	chr22:36677322-36784112(-)	22	36281277	36677322
40849	Txn2	56551	TXN2	25828	Chr22:36467036-36482025(-)	chr22:36863092-36877687(-)	22	36467036	36863092
12408	Tmprss6	71753	TMPRSS6	164656	Chr22:37065436-37109701(-)	chr22:37461475-37505753(-)	22	37065436	37461475
47955	Il2rb	16185	IL2RB	3560	Chr22:37125838-37149922(-)	chr22:37521879-37571158(-)	22	37125838	37521879
8728	Card10	105844	CARD10	29775	Chr22:37490362-37519203(-)	chr22:37886399-37915422(-)	22	37490362	37886399
5104	Triobp	110253	TRIOBP	11078	Chr22:37696988-37776556(+)	chr22:38093054-38172563(+)	22	37696988	38093054
101101	Ddx17	67040	DDX17	10521	Chr22:38483438-38506340(-)	chr22:38879442-38902316(-)	22	38483438	38879442
122222	Josd1	74158	JOSD1	9929	NA	chr22:39081547-39097408(-)	22	NA	39081547
31088	Mgat3	17309	MGAT3	4248	Chr22:39447166-39492194(+)	chr22:39853016-39888201(+)	22	39447166	39853016
66194	Tnrc6b	213988	TNRC6B	23112	Chr22:40044817-40335808(+)	chr22:40440820-40731812(+)	22	40044817	40440820
9249	Sgsm3	105835	SGSM3	27352	Chr22:40370530-40410289(+)	chr22:40766597-40806293(+)	22	40370530	40766597
32487	Mrtfa	223701	MRTFA	57591	Chr22:40410281-40636719(-)	chr22:40806292-41032723(-)	22	40410281	40806292
4637	Slc25a17	20524	SLC25A17	10478	Chr22:40769630-40819399(-)	chr22:41165633-41215403(-)	22	40769630	41165633
2921	St13	70356	ST13	6767	Chr22:40824535-40857008(-)	chr22:41220538-41253012(-)	22	40824535	41220538
5827	Xpnpep3	321003	XPNPEP3	63929	Chr22:40857081-40932819(+)	chr22:41253084-41328819(+)	22	40857081	41253084
1094	Ep300	328572	EP300	2033	Chr22:41092610-41180077(+)	chr22:41488595-41576081(+)	22	41092610	41488595
856	Aco2	11429	ACO2	50	Chr22:41469125-41528989(+)	chr22:41865120-41924978(+)	22	41469125	41865120
20966	Srebf2	20788	SREBF2	6721	Chr22:41833079-41907308(+)	chr22:42229108-42303309(+)	22	41833079	42229108
4131	Tcf20	21411	TCF20	6942	Chr22:42160013-42283927(-)	chr22:42556018-42679933(-)	22	42160013	42556018
13007	Poldip3	73826	POLDIP3	84271	Chr22:42583721-42614962(-)	chr22:42979726-43010968(-)	22	42583721	42979726
21414	Pacsin2	23970	PACSIN2	11252	Chr22:42869766-43015690(-)	chr22:43265771-43411182(-)	22	42869766	43265771
5190	Nup50	18141	NUP50	10762	Chr22:45163845-45188011(+)	chr22:45559805-45583898(+)	22	45163845	45559805
40858	Atxn10	54138	ATXN10	25814	Chr22:45671798-45845307(+)	chr22:46067677-46241187(+)	22	45671798	46067677
21047	Ppara	19013	PPARA	5465	Chr22:46150534-46243756(+)	chr22:46546428-46639653(+)	22	46150534	46546428
7665	Celsr1	12614	CELSR1	9620	Chr22:46360834-46537502(-)	chr22:46756730-46933517(-)	22	46360834	46756730
18199	Gramd4	223752	GRAMD4	23151	Chr22:46576017-46682755(+)	chr22:46972984-47078653(+)	22	46576017	46972984
40956	Brd1	223770	BRD1	23774	Chr22:49773278-49827927(-)	chr22:50166925-50221521(-)	22	49773278	50166925
69439	Selenoo	223776	SELENOO	83642	Chr22:50200979-50217616(+)	chr22:50639439-50656045(+)	22	50200979	50639439
66630	Plxnb2	140570	PLXNB2	23654	Chr22:50274979-50307637(-)	chr22:50713407-50746075(-)	22	50274979	50713407
12045	Ncaph2	52683	NCAPH2	29781	Chr22:50508216-50524780(+)	chr22:50946644-50963209(+)	22	50508216	50946644
9461	Crbn	58799	CRBN	51185	Chr3:3148490-3179717(-)	chr3:3191316-3221401(-)	3	3148490	3191316
1673	Itpr1	16438	ITPR1	3708	Chr3:4493348-4847840(+)	chr3:4535031-4889524(+)	3	4493348	4535031
10056	Arl8b	67166	ARL8B	55207	Chr3:5122245-5180916(+)	chr3:5163976-5222596(+)	3	5122245	5163976
33836	Edem1	192193	EDEM1	9695	Chr3:5187674-5219965(+)	chr3:5229391-5261643(+)	3	5187674	5229391
7351	Thumpd3	14911	THUMPD3	25917	Chr3:9362842-9386791(+)	chr3:9404737-9428475(+)	3	9362842	9404737
12485	Setd5	72895	SETD5	55209	Chr3:9397700-9478154(+)	chr3:9439298-9519838(+)	3	9397700	9439298
4177	Arpc4	68089	ARPC4	10093	Chr3:9792495-9807105(+)	chr3:9834178-9849408(+)	3	9792495	9834178
1207	Irak2	108960	IRAK2	3656	Chr3:10164879-10243743(+)	chr3:10206602-10285429(+)	3	10164879	10206602
18603	Vgll4	232334	VGLL4	9686	Chr3:11556067-11720768(-)	chr3:11597540-11762013(-)	3	11556067	11597540
7899	Pparg	19016	PPARG	5468	Chr3:12287850-12471054(+)	chr3:12328983-12475855(+)	3	12287850	12328983
48145	Raf1	110157	RAF1	5894	Chr3:12583601-12664201(-)	chr3:12625099-12705700(-)	3	12583601	12625099
3401	Xpc	22591	XPC	7508	Chr3:14145147-14178672(-)	chr3:14186647-14220172(-)	3	14145147	14186647
2291	Slc6a6	21366	SLC6A6	6533	Chr3:14402576-14489349(+)	chr3:14444075-14530857(+)	3	14402576	14444075
2475	Nr2c2	22026	NR2C2	7182	Chr3:14947584-15049279(+)	chr3:14989089-15090780(+)	3	14947584	14989089
41477	Rbsn	78287	RBSN	64145	Chr3:15070069-15099163(-)	chr3:15111579-15140664(-)	3	15070069	15111579
7651	Capn7	12339	CAPN7	23473	Chr3:15206226-15252916(+)	chr3:15247752-15294423(+)	3	15206226	15247752
23450	Sh3bp5	24056	SH3BP5	9467	Chr3:15254353-15341394(-)	chr3:15295862-15382887(-)	3	15254353	15295862
5794	Hacl1	56794	HACL1	26061	Chr3:15560704-15601852(-)	chr3:15602205-15643076(-)	3	15560704	15602205
35374	Ankrd28	105522	ANKRD28	23243	Chr3:15667236-15859814(-)	chr3:15708743-15901321(-)	3	15667236	15708743
8834	Tbc1d5	72238	TBC1D5	9779	Chr3:17157162-17742739(-)	chr3:17198653-17784231(-)	3	17157162	17198653
68142	Rab5a	271457	RAB5A	5868	Chr3:19947080-19985175(+)	chr3:19988571-20026667(+)	3	19947080	19988571
20834	Kat2b	18519	KAT2B	8850	Chr3:20040032-20154404(+)	chr3:20081937-20195896(+)	3	20040032	20081937
84372	Ube2e1	22194	UBE2E1	7324	Chr3:23805893-23891640(+)	chr3:23847445-23933131(+)	3	23805893	23847445
36025	Thrb	21834	THRB	7068	Chr3:24117153-24495281(-)	chr3:24158644-24537199(-)	3	24117153	24158644
134711	Top2b	21974	TOP2B	7155	Chr3:25597905-25664936(-)	chr3:25639395-25705990(-)	3	25597905	25639395
10117	Ngly1	59007	NGLY1	55768	Chr3:25718944-25790039(-)	chr3:25760434-25831530(-)	3	25718944	25760434
2680	Slc4a7	218756	SLC4A7	9497	Chr3:27372721-27484420(-)	chr3:27414213-27525875(-)	3	27372721	27414213
49388	Rbms3	207181	RBMS3	27303	Chr3:29280860-30010395(+)	chr3:29322561-30051886(+)	3	29280860	29322561
2435	Tgfbr2	21813	TGFBR2	7048	Chr3:30606490-30694142(+)	chr3:30647993-30735633(+)	3	30606490	30647993
7387	Stt3b	68292	STT3B	201595	Chr3:31532501-31637622(+)	chr3:31574416-31679108(+)	3	31532501	31574416
12345	Cmtm8	70031	CMTM8	152189	Chr3:32238679-32370325(+)	chr3:32280170-32411817(+)	3	32238679	32280170
8435	Ubp1	22221	UBP1	7342	Chr3:33388336-33440405(-)	chr3:33429828-33481897(-)	3	33388336	33429828
22614	Pdcd6ip	18571	PDCD6IP	10015	Chr3:33798571-33869707(+)	chr3:33840062-33911199(+)	3	33798571	33840062
8875	Epm2aip1	77781	EPM2AIP1	9852	Chr3:36985866-36993304(-)	chr3:37026533-37034622(-)	3	36985866	37026533
22476	Lrrfip2	71268	LRRFIP2	9209	NA	chr3:37094117-37217992(-)	3	NA	37094117
68224	Golga4	54214	GOLGA4	2803	Chr3:37243191-37366879(+)	chr3:37284761-37408370(+)	3	37243191	37284761
31288	Oxsr1	108737	OXSR1	9943	Chr3:38165051-38255488(+)	chr3:38207027-38296975(+)	3	38165051	38207027
3746	Xylb	102448	XYLB	9942	Chr3:38346760-38453041(+)	chr3:38388250-38468677(+)	3	38346760	38388250
1434	Ctnnb1	12387	CTNNB1	1499	Chr3:41199451-41240448(+)	chr3:41240995-41281934(+)	3	41199451	41240995
25103	Trak1	67095	TRAK1	22906	Chr3:42013802-42225890(+)	chr3:42128691-42267382(+)	3	42013802	42128691
122148	Nktr	18087	NKTR	4820	Chr3:42600655-42648741(+)	chr3:42642177-42690227(+)	3	42600655	42642177
9797	Snrk	20623	SNRK	54861	Chr3:43286512-43351143(+)	chr3:43328003-43392634(+)	3	43286512	43328003
27832	Zfp445	235682	ZNF445	353274	Chr3:44439770-44477670(-)	chr3:44473198-44519162(-)	3	44439770	44473198
9582	Zdhhc3	69035	ZDHHC3	51304	Chr3:44915261-44976190(-)	chr3:44956752-45017666(-)	3	44915261	44956752
11276	Cdcp1	109332	CDCP1	64866	Chr3:45082274-45146422(-)	chr3:45123768-45187914(-)	3	45082274	45123768
8478	Limd1	29806	LIMD1	8994	Chr3:45594181-45681263(+)	chr3:45636242-45727832(+)	3	45594181	45636242
6320	Sacm1l	83493	SACM1L	22908	Chr3:45689241-45745425(+)	chr3:45730887-45786901(+)	3	45689241	45730887
41751	Ccdc12	72654	CCDC12	151903	Chr3:46917905-46982031(-)	chr3:46963219-47023500(-)	3	46917905	46963219
56493	Setd2	235626	SETD2	29072	Chr3:47016408-47164109(-)	chr3:47057897-47205603(-)	3	47016408	47057897
68296	Smarcc1	20588	SMARCC1	6599	Chr3:47585888-47781915(-)	chr3:47626759-47823383(-)	3	47585888	47626759
1355	Cdc25a	12530	CDC25A	993	Chr3:48157178-48188658(-)	chr3:48198635-48229907(-)	3	48157178	48198635
56929	Ip6k2	76500	IP6K2	51447	Chr3:48688003-48717278(-)	chr3:48725435-48754711(-)	3	48688003	48725435
3064	Prkar2a	19087	PRKAR2A	5576	Chr3:48744601-48847850(-)	chr3:48784018-48885307(-)	3	48744601	48784018
48424	Arih2	23807	ARIH2	10425	Chr3:48918820-48985541(+)	chr3:48956274-49023815(+)	3	48918820	48956274
9803	Qrich1	69232	QRICH1	54870	Chr3:49029707-49094373(-)	chr3:49067139-49131806(-)	3	49029707	49067139
20716	Usp4	22258	USP4	7375	Chr3:49277144-49340103(-)	chr3:49314576-49377486(-)	3	49277144	49314576
68986	Rhoa	11848	RHOA	387	Chr3:49359136-49412097(-)	chr3:49396578-49449409(-)	3	49359136	49396578
3234	Dag1	13138	DAG1	1605	Chr3:49468703-49535618(+)	chr3:49506135-49573051(+)	3	49468703	49506135
11112	Rnf123	84585	RNF123	63891	Chr3:49688753-49721529(+)	chr3:49726989-49758962(+)	3	49688753	49726989
56602	Ip6k1	27399	IP6K1	9807	Chr3:49724295-49786540(-)	chr3:49761726-49823975(-)	3	49724295	49761726
31336	Rbm6	19654	RBM6	10180	Chr3:49940038-50077252(+)	chr3:49977582-50114682(+)	3	49940038	49977582
21177	Rbm5	83486	RBM5	10181	Chr3:50088908-50118964(+)	chr3:50126351-50156454(+)	3	50088908	50126351
4983	Slc38a3	76257	SLC38A3	10991	Chr3:50205246-50220979(+)	chr3:50242703-50258917(+)	3	50205246	50242703
8805	Dcaf1	321006	DCAF1	9730	Chr3:51395867-51505620(-)	chr3:51433297-51534031(-)	3	51395867	51433297
56698	Rad54l2	81000	RAD54L2	23132	Chr3:51538683-51668660(+)	chr3:51572734-51702676(+)	3	51538683	51572734
55478	Alas1	11655	ALAS1	211	Chr3:52198083-52214327(+)	chr3:52232098-52248343(+)	3	52198083	52232098
42951	Wdr82	77305	WDR82	80335	Chr3:52254422-52278643(-)	chr3:52288449-52312665(-)	3	52254422	52288449
10044	Pbrm1	66923	PBRM1	55193	Chr3:52545352-52685933(-)	chr3:52579382-52719929(-)	3	52545352	52579382
9472	Sfmbt1	54650	SFMBT1	51460	Chr3:52899209-53046655(-)	chr3:52937588-53080089(-)	3	52899209	52937588
55963	Prkcd	18753	PRKCD	5580	Chr3:53161207-53192717(+)	chr3:53195224-53226733(+)	3	53161207	53195224
10178	Dcp1a	75901	DCP1A	55802	Chr3:53283423-53347627(-)	chr3:53317448-53381570(-)	3	53283423	53317448
41261	Chdh	218865	CHDH	55349	Chr3:53813130-53846393(-)	chr3:53846361-53880446(-)	3	53813130	53846361
9062	Tasor	218850	TASOR	23272	Chr3:56620132-56683242(-)	chr3:56654159-56717293(-)	3	56620132	56654159
32143	Appl1	72993	APPL1	26060	Chr3:57227737-57273471(+)	chr3:57261756-57307498(+)	3	57227737	57261756
55593	Arf4	11843	ARF4	378	Chr3:57571363-57597488(-)	chr3:57557089-57583071(-)	3	57571363	57557089
31428	Slmap	83997	SLMAP	7871	Chr3:57756221-57930013(+)	chr3:57742982-57915741(+)	3	57756221	57742982
37480	Flnb	286940	FLNB	2317	Chr3:58008400-58172255(+)	chr3:57994148-58157977(+)	3	58008400	57994148
9828	Pxk	218699	PXK	54899	Chr3:58332868-58426127(+)	chr3:58318616-58411854(+)	3	58332868	58318616
74473	Acox2	93732	ACOX2	8309	Chr3:58505136-58537202(-)	chr3:58490862-58522917(-)	3	58505136	58490862
2129	Ptprg	19270	PTPRG	5793	Chr3:61561569-62297609(+)	chr3:61547244-62283284(+)	3	61561569	61547244
11821	Thoc7	66231	THOC7	80145	Chr3:63833870-63864478(-)	chr3:63819545-63849599(-)	3	63833870	63819545
30967	Atxn7	246103	ATXN7	6314	Chr3:63864557-64003462(+)	chr3:63850232-63989136(+)	3	63864557	63850232
31257	Magi1	14924	MAGI1	9223	Chr3:65353525-66038836(-)	chr3:65339200-66024593(-)	3	65353525	65339200
7380	Lrig1	16206	LRIG1	26018	Chr3:66378797-66501124(-)	chr3:66429220-66550845(-)	3	66378797	66429220
2854	Suclg2	20917	SUCLG2	8801	Chr3:67240957-67654614(-)	chr3:67410883-67705038(-)	3	67240957	67410883
133801	Tmf1	232286	TMF1	7110	Chr3:69019827-69052397(-)	chr3:69068977-69101484(-)	3	69019827	69068977
2951	Uba3	22200	UBA3	9039	Chr3:69054730-69080373(-)	chr3:69103880-69129524(-)	3	69054730	69103880
4673	Arl6ip5	65106	ARL6IP5	10550	Chr3:69084939-69106088(+)	chr3:69134087-69155243(+)	3	69084939	69134087
13092	Foxp1	108655	FOXP1	27086	NA	chr3:71003865-71633140(-)	3	NA	71003865
8159	Rybp	56353	RYBP	23429	Chr3:72374593-72446623(-)	chr3:72423743-72495774(-)	3	72374593	72423743
17953	Ppp4r2	232314	PPP4R2	151987	Chr3:72996743-73069201(+)	chr3:73045893-73118352(+)	3	72996743	73045893
129	Gbe1	74185	GBE1	2632	Chr3:81489699-81761799(-)	chr3:81538855-81810796(-)	3	81489699	81538855
8534	Chmp2b	68942	CHMP2B	25978	Chr3:87227263-87255548(+)	chr3:87276458-87304706(+)	3	87227263	87276458
4448	St3gal6	54613	ST3GAL6	10402	Chr3:98732236-98795845(+)	chr3:98451079-98514689(+)	3	98732236	98451079
6520	Nit2	52633	NIT2	56954	Chr3:100334718-100355634(+)	chr3:100053600-100080479(+)	3	100334718	100053600
40112	Tomm70a	28185	TOMM70	9868	Chr3:100363459-100401398(-)	chr3:100082274-100119933(-)	3	100363459	100082274
4426	Tfg	21787	TFG	10342	Chr3:100709284-100748967(+)	chr3:100428133-100467811(+)	3	100709284	100428133
10676	Pcnp	76302	PCNP	57092	Chr3:101574094-101594465(+)	chr3:101292937-101313310(+)	3	101574094	101292937
8678	Zbtb11	271377	ZBTB11	27107	Chr3:101649439-101677144(-)	chr3:101367732-101395976(-)	3	101649439	101367732
11579	Cep97	74201	CEP97	79598	Chr3:101724098-101770562(+)	chr3:101443457-101489406(+)	3	101724098	101443457
12734	Nfkbiz	80859	NFKBIZ	64332	Chr3:101827990-101861025(+)	chr3:101546833-101579866(+)	3	101827990	101546833
1229	Alcam	11658	ALCAM	214	Chr3:105366713-105576913(+)	chr3:105085556-105295744(+)	3	105366713	105085556
15856	Cblb	208650	CBLB	868	Chr3:105655461-105869552(-)	chr3:105374304-105588245(-)	3	105655461	105374304
10634	Bbx	70508	BBX	56987	Chr3:107522936-107811329(+)	chr3:107241808-107530186(+)	3	107522936	107241808
1346	Cd47	16423	CD47	961	Chr3:108043094-108094200(-)	chr3:107761940-107809935(-)	3	108043094	107761940
9162	Nectin3	58998	NECTIN3	25945	Chr3:111071759-111201444(+)	chr3:110790662-110913016(+)	3	111071759	110790662
44374	Plcxd2	433022	PLCXD2	257068	Chr3:111674676-111846447(+)	chr3:111393522-111565294(+)	3	111674676	111393522
17100	Phldb2	208177	PHLDB2	90102	Chr3:111732480-111976517(+)	chr3:111451342-111695364(+)	3	111732480	111451342
4344	Cd200	17470	CD200	4345	Chr3:112332224-112362812(+)	chr3:112051419-112081658(+)	3	112332224	112051419
6836	Atg3	67841	ATG3	64422	Chr3:112532507-112561963(-)	chr3:112251356-112280809(-)	3	112532507	112251356
11851	Naa50	72117	NAA50	80218	Chr3:113716460-113746299(-)	chr3:113435304-113465096(-)	3	113716460	113435304
9226	Zbtb20	56490	ZBTB20	26137	Chr3:114314500-115147280(-)	chr3:114033346-114866135(-)	3	114314500	114033346
9985	Tmem39a	67846	TMEM39A	55254	Chr3:119428960-119463682(-)	chr3:119147795-119182462(-)	3	119428960	119147795
40757	Nr1i2	18171	NR1I2	8856	Chr3:119780484-119818485(+)	chr3:119499330-119537332(+)	3	119780484	119499330
55629	Gsk3b	56637	GSK3B	2932	Chr3:119821321-120094417(-)	chr3:119540167-119813294(-)	3	119821321	119540167
14598	Lrrc58	320184	LRRC58	116064	Chr3:120324729-120349339(-)	chr3:120043355-120068201(-)	3	120324729	120043355
156	Hgd	15233	HGD	3081	Chr3:120628168-120682571(-)	chr3:120347018-120401086(-)	3	120628168	120347018
38062	Gtf2e1	74197	GTF2E1	2960	Chr3:120742711-120783134(+)	chr3:120461590-120501916(+)	3	120742711	120461590
68401	Golgb1	224139	GOLGB1	2804	Chr3:121663199-121749908(-)	chr3:121382045-121468614(-)	3	121663199	121382045
55642	Kpna1	16646	KPNA1	3836	Chr3:122421901-122514939(-)	chr3:122140749-122233786(-)	3	122421901	122140749
4957	Pdia5	72599	PDIA5	10954	Chr3:123067009-123162106(+)	chr3:122785871-122880951(+)	3	123067009	122785871
8246	Sec22a	317717	SEC22A	26984	Chr3:123201927-123274136(+)	chr3:122920789-122992982(+)	3	123201927	122920789
23409	Hacd2	70757	HACD2	201562	Chr3:123491548-123585093(-)	chr3:123210394-123303900(-)	3	123491548	123210394
14202	Mylk	107589	MYLK	4638	Chr3:123612296-123884302(-)	chr3:123328895-123603179(-)	3	123612296	123328895
20511	Itgb5	16419	ITGB5	3693	Chr3:124761948-124901411(-)	chr3:124480794-124620258(-)	3	124761948	124480794
7822	Muc13	17063	MUC13	56667	Chr3:124905442-124934751(-)	chr3:124624288-124653595(-)	3	124905442	124624288
11628	Slc12a8	171286	SLC12A8	84561	Chr3:125082636-125212765(-)	chr3:124801479-124931609(-)	3	125082636	124801479
8003	Zfp148	22661	ZNF148	7707	Chr3:125225669-125375354(-)	chr3:124944512-125094198(-)	3	125225669	124944512
36143	Snx4	69150	SNX4	8723	Chr3:125446644-125520214(-)	chr3:125165493-125239046(-)	3	125446644	125165493
23385	Osbpl11	106326	OSBPL11	114885	Chr3:125528858-125595537(-)	chr3:125247701-125314341(-)	3	125528858	125247701
122031	Aldh1l1	107747	ALDH1L1	10840	Chr3:126103561-126181526(-)	chr3:125822403-125900029(-)	3	126103561	125822403
82340	Zxdc	80292	ZXDC	79364	Chr3:126437348-126475938(-)	chr3:126156443-126194762(-)	3	126437348	126156443
76629	Uroc1	243537	UROC1	131669	Chr3:126481165-126517773(-)	chr3:126200008-126236616(-)	3	126481165	126200008
56426	Plxna1	18844	PLXNA1	5361	Chr3:126982119-127037392(+)	chr3:126707436-126756235(+)	3	126982119	126707436
11073	Eefsec	65967	EEFSEC	60678	Chr3:128153456-128426193(+)	chr3:127872323-128127489(+)	3	128153456	127872323
3408	Rab7	19349	RAB7A	7879	Chr3:128726136-128814798(+)	chr3:128444978-128533641(+)	3	128726136	128444978
43122	Rab43	69834	RAB43	339122	Chr3:129087569-129122150(-)	chr3:128806411-128840993(-)	3	129087569	128806411
2567	Cnbp	12785	CNBP	7555	Chr3:129167815-129183967(-)	chr3:128886669-128902739(-)	3	129167815	128886669
8995	Tmcc1	330401	TMCC1	23023	Chr3:129647792-129893605(-)	chr3:129366634-129612554(-)	3	129647792	129366634
13574	Dnajc13	235567	DNAJC13	23317	Chr3:132417527-132539032(+)	chr3:132136345-132257876(+)	3	132417527	132136345
49896	Acad11	102632	ACAD11	84129	Chr3:132558138-132660131(-)	chr3:132276981-132378975(-)	3	132558138	132276981
49474	Ackr4	252837	ACKR4	51554	Chr3:132597237-132602644(+)	chr3:132316113-132321485(+)	3	132597237	132316113
11738	Uba5	66663	UBA5	79876	Chr3:132654446-132679786(+)	chr3:132373289-132396951(+)	3	132654446	132373289
133862	Cdv3	321022	CDV3	55573	Chr3:133573563-133590274(+)	chr3:133292529-133309118(+)	3	133573563	133292529
38262	Topbp1	235559	TOPBP1	11073	Chr3:133600605-133662380(-)	chr3:133319096-133380785(-)	3	133600605	133319096
68153	Trf	22041	TF	7018	Chr3:133661998-133779006(+)	chr3:133380841-133515485(+)	3	133661998	133380841
6332	Srprb	20818	SRPRB	58477	Chr3:133784033-133821492(+)	chr3:133502866-133547417(+)	3	133784033	133502866
68287	Ryk	20187	RYK	6259	Chr3:134157133-134250834(-)	chr3:133875977-133969586(-)	3	134157133	133875977
10021	Msl2	77853	MSL2	55167	Chr3:136148918-136197300(-)	chr3:135867758-135915177(-)	3	136148918	135867758
21191	Stag1	20842	STAG1	10274	Chr3:136336235-136752412(-)	chr3:136055077-136471220(-)	3	136336235	136055077
38148	Nck1	17973	NCK1	4690	Chr3:136862208-136951610(+)	chr3:136581049-136670448(+)	3	136862208	136581049
3499	Copb2	50797	COPB2	9276	Chr3:139355595-139389680(-)	chr3:139076248-139108522(-)	3	139355595	139076248
19529	Zbtb38	245007	ZBTB38	253461	Chr3:141324213-141449792(+)	chr3:141043027-141168632(+)	3	141324213	141043027
4745	Rasa2	114713	RASA2	5922	Chr3:141487047-141615363(+)	chr3:141205868-141334198(+)	3	141487047	141205868
37510	Atp1b3	11933	ATP1B3	483	Chr3:141876628-141926540(+)	chr3:141595484-141645390(+)	3	141876628	141595484
13964	U2surp	67958	U2SURP	23350	Chr3:143001524-143060725(+)	chr3:142720411-142779567(+)	3	143001524	142720411
18315	Dipk2a	68861	DIPK2A	205428	Chr3:143971798-143992368(+)	chr3:143690639-143711210(+)	3	143971798	143690639
41418	Plscr1	22038	PLSCR1	5359	Chr3:146515178-146544841(-)	chr3:146232966-146262394(-)	3	146515178	146232966
3556	Agtr1a	11607	AGTR1	185	Chr3:148697871-148743003(+)	chr3:148415657-148460790(+)	3	148697871	148415657
75	Cp	12870	CP	1356	Chr3:149162410-149222050(-)	chr3:148880203-148939616(-)	3	149162410	148880203
9159	Wwtr1	97064	WWTR1	25937	Chr3:149517235-149724783(-)	chr3:149235015-149442575(-)	3	149517235	149235015
13493	Rnf13	24017	RNF13	11342	Chr3:149812688-149962139(+)	chr3:149530474-149679925(+)	3	149812688	149530474
8860	Tsc22d2	72033	TSC22D2	9819	Chr3:150408268-150460119(+)	chr3:150126084-150184207(+)	3	150408268	150126084
32304	Selenot	69227	SELENOT	51714	Chr3:150603279-150630447(+)	chr3:150321107-150348223(+)	3	150603279	150321107
21053	Siah2	20439	SIAH2	6478	Chr3:150741123-150763476(-)	chr3:150458911-150480956(-)	3	150741123	150458911
37436	Aadac	67758	AADAC	13	Chr3:151814008-151828488(+)	chr3:151531903-151546276(+)	3	151814008	151531903
23186	Mbnl1	56758	MBNL1	4154	Chr3:152243656-152465780(+)	chr3:151986717-152183569(+)	3	152243656	151986717
9204	Arhgef26	622434	ARHGEF26	26084	Chr3:154121003-154257827(+)	chr3:153838791-153975616(+)	3	154121003	153838791
6356	Dhx36	72162	DHX36	170506	Chr3:154275668-154324497(-)	chr3:153990334-154042286(-)	3	154275668	153990334
3476	Slc33a1	11416	SLC33A1	9197	Chr3:155826511-155854459(-)	chr3:155538813-155572248(-)	3	155826511	155538813
68367	Gmps	229363	GMPS	8833	Chr3:155869430-155943679(+)	chr3:155588438-155661809(+)	3	155869430	155588438
[truncated: 980 more rows]

## Sheet: Candidate hTSG-Chr 8p, 16q, 17p
gCIS from this MMTV-SB screen mapping to 8p region showing high frequency hemizygous loss in BC		gCIS from this MMTV-SB screen mapping to 16q region showing high frequency hemizygous loss in BC		gCIS from this MMTV-SB screen mapping to 17p region showing high frequency hemizygous loss in BC
Tnks		Orc6l		Ywhae
Sgcz		Gpt2		Smg6
Tusc3		Lonp2		Srr
Psd3		Siah1a		Pafah1b1
Slc18a1		N4bp1		Spns2
Atp6v1b2		Cyld		Pld2
Xpo7		Nudt21		Rabep1
Chmp7		Ciapin1		Wrap53
Ppp2r2a		Coq9		Ndel1
Bnip3l		Gpr114		Myh1
Kif13b		Cnot1		Myh2
Rbpms		Nae1		Map2k4
		Cbfb		Ncor1
gCIS from other MG SB screens mapping to 8p region showing high frequency hemizygous loss in BC		Tmco7		Cops3
Csmd1		Cyb5b		Rai1
Tnks		Nfat5
Sgcz		Znrf1		gCIS from other MG SB screen mapping to 17p region showing high frequency hemizygous loss in BC
Psd3		Cmip		1700081L11Rik
		Crispld2		Nxn
gCIS from 19 SB screens mapping to 8p region showing high frequency hemizygous loss in BC		Zcchc14		Ywhae
Prag1		Ankrd11		Trp53
Tnks		Gas8		Adora2b
Msra
Gata4		gCIS from other MG SB screens mapping to 16q region showing high frequency hemizygous loss in BC		gCIS from other MG SB screen mapping to 17p region showing high frequency hemizygous loss in BC
Fdft1		Cyld		Ywhae
Ctsb		Cnot1		Crk
Cnot7		Ddx19a		Smg6
Vps37a		Wwox		Srr
Slc7a2		Mbtps1		Tsr1
Mtus1		Ankrd11		Pafah1b1
Pcm1				Cluh
Psd3		gCIS from 19 SB screens mapping to 16q region showing high frequency hemizygous loss in BC		Rap1gap2
Sh2d4a		Vps35		Zzef1
Atp6v1b2		4921524J17Rik		Ankfy1
Xpo7		Gpt2		Ube2g1
Bmp1		Dnaja2		Mink1
Slc39a14		Phkb		Kif1c
Slc25a37		Lonp2		Rabep1
Ppp2r2a		Siah1a		Nup88
Bnip3l		N4bp1		Derl2
Ephx2		Zfp423		Polr2a
Ccdc25		Heatr3		Fxr2
Zfp395		Tent4b		Trp53
Extl3		Brd7		Ndel1
Hmbox1		Chd9		Map2k4
Kif13b		Fto		Ttc19
Rbpms		Ces1d		Ncor1
Gtf2e2		Amfr		Mprip
Gsr		Fam192a		Cops3
Ppp2cb		Rspry1		Pemt
		Csnk2a2		Rai1
		Cnot1		Tom1l2
		Got2		Alkbh5
		Cmtm4		Shmt1
		Cbfb		Epn2
		D230025D16Rik		Aldh3a2
		Atp6v0d1		Ulk2
		Ctcf		Akap10
		Ranbp10		Lgals9
		Pskh1		Tmem11
		Dus2
		Nfatc3
		Cdh1
		Sntb2
		Cyb5b
		Nfat5
		Pdpr
		Aars
		Cog4
		Sf3b3
		Ap1g1
		Ist1
		Zfhx3
		Glg1
		Rfwd3
		Znrf1
		Cfdp1
		Nudt7
		Cmip
		Plcg2
		Hsd17b2
		Mbtps1
		Usp10
		Zcchc14
		Banp
		Zfpm1
		Zc3h18
		Zfp26
		Ankrd11
		Tcf25
		Tubb3
