# Supplementary material for: Single allele loss-of-function mutations select and sculpt conditional cooperative networks in breast cancer
Source: Nat Commun. 2021 Sep 2;12:5238. doi: 10.1038/s41467-021-25467-w (PMC8413298; doi:10.1038/s41467-021-25467-w)
Supplement: Supplementary file 10 — Supplementary Data 7 [file 41467_2021_25467_MOESM10_ESM.xlsx]

## Sheet: Other Mammary SB data (Clonal)
Suárez-Cabrera et al., Cancer Research (2017: 77, 1357-1368)	Chen et al., PNAS (2017: 114, E2215-E2224)	Rangel et al., PNAS (2016: 113, E7749-E7758) Trunk Insertions	Rangel et al., PNAS (2016: 113, E7749-E7758) Progression genes	Kas et al., Nature Genetics (2017: 49, 1219 - 1230)	Brca1 Screen (Miao et al., 2020: 1:3256)	All Clonal genes from these SB screens
Ankrd11	1700081L11Rik	Ano6	Abi1	Arfip1	2010111I01Rik	1700081L11Rik
Ankrd28	2900008C10Rik|Bcor	Apc	Actn4	Arid1a	A330049N07Rik	2010111I01Rik
Cul3	4930479D17Rik|Arntl2	Arhgap35	Actr2	Asxl2	Actn1	2900008C10Rik|Bcor
Fam135b	4930583H14Rik	Axin1	Acvr1	Bach2	Adgrl3	4930479D17Rik|Arntl2
Flnb	4931406P16Rik	Jup	Acvr2a	Cblb	Agbl4	4930583H14Rik
Gata3	8030462N17Rik	Man1a	Adgrg6	Eras	Angpt1	4931406P16Rik
Nf1	AB041803	Nf1	Adgrl2	Fbxw7	Anks1b	8030462N17Rik
Nfib	Adora2b	Pkp4	Adnp	Fgfr2	Arg2	A330049N07Rik
Pten	AI314180	Pten	Aftph	Gab1	Arhgap21	AB041803
Pum1	Ambra1	Rab10	Agap1	Gm14798	Arhgap24	Actn1
Rasa1	Amotl1	Rasa1	Ago3	Gm26836	Arih1	Adgrl3
Ripk4	Amz1|Gna12	Trps1	Ahr	Myh9	Atp6v1d	Adora2b
Smad3	Arfip1|Fbxw7	34 tumors and 12 trunk gCIS from K5-Cre; Pten(loxP/+) mice	Amer1	Nf1	Atp8a2	Agbl4
Tead1	Ash1l		Amfr	Nfix	Baz2b	AI314180
Ube2f	Asxl1		Ankrd11	Ppp1r12a	Bbx	Ambra1
Zfr	Atf7ip		Ap2b1	Ppp1r12b	Bmt2	Amotl1
33 tumors and 16 gCIS from K5-SB11, T2Onc2, p53+/- mice	Baz1b		App	Rasa1	Cacna2d1	Amz1|Gna12
	Bcr		Appbp2	Rasgrf1	Cav1	Angpt1
	Bmpr1a		Arfgef2	Rbm47	Ccser1	Ankrd11
	Cd44		Arfip1	Rgag1	Cdk11b	Ankrd28
	Cdk13		Arhgap12	Runx1	Cntn5	Anks1b
	Cggbp1		Arhgap21	Setd5	Cntnap2	Ano6
	Clptm1		Arhgap5	Syncrip	Cntnap5c	Apc
	Cnot1		Arhgef18	Tgfbr2	Coro2a	Arfip1
	Dip2a		Arih1	Trp53	Cpd	Arfip1
	Edil3		Arl13b	Trp53bp2	Creb1	Arg2
	Ep300		Arl6ip5	Trps1	Csmd1	Arhgap21
	Ep400		Arnt	Wbscr25	Csmd3	Arhgap24
	Erbb2ip		Asah1	Ywhae	Ctnna2	Arhgap35
	Fam193a		Ash1l	Zfx	Ctnna3	Arid1a
	Fgfr2		Asun	99 tumors from Cdh1F/F, T2Onc, R26-LSL-SB, Wap-Cre mice yielded 30 CIS genes	Cul5	Arih1
	Flnb		Asxl2		Cyld	Ash1l
	Fndc3a|Gm16549		Atad2b		D430020J02Rik	Asxl1
	Foxj3		Atf7ip		Dcc	Asxl2
	Frmd6		Atp11a		Ddx19a	Atf7ip
	Fryl		Atp2c1		Ddx60	Atp6v1d
	Gab1		Atp6ap2		Dennd4c	Atp8a2
	Gatad2b		Atrn		Dis3l2	Axin1
	Gli3		Atxn1		Dlg2	Bach2
	Gm15800		Atxn2		Dlg3	Baz1b
	Gm16973|Mphosph8		Baiap2		Dmd	Baz2b
	Gnaq		Birc6		Dpy19l1	Bbx
	Grlf1		Brd4		Dtna	Bcr
	Hectd1		Brd7		Ehbp1	Bmpr1a
	Hnrnpd		Btbd7		Esf1	Bmt2
	Hsd17b12		Btbd8		Esr1	Cacna2d1
	Irak1bp1		C2cd2		Faf1	Cav1
	Jmjd1c		Camsap1		Fam13c	Cblb
	Ktn1		Cant1		Farp1	Ccser1
	Lama3		Caprin1		Fbxl17	Cd44
	Lpp		Capza2		Fbxo7	Cdk11b
	Lrig2		Capzb		Fbxo9	Cdk13
	Lrp6		Cask		Fbxw4	Cggbp1
	Lsm5		Cav1		Fbxw7	Clptm1
	Luzp1		Cbl		Fhit	Cnot1
	Mapre1		Ccdc50		Fmnl2	Cntn5
	Matr3		Ccnk		Fndc3b	Cntnap2
	Mau2		Ccny		Focad	Cntnap5c
	Mbtps1		Cd44		Foxn3	Coro2a
	Mef2a		Cdcp2		Frmd4b	Cpd
	Mir17hg		Cdk12		Fut8	Creb1
	Mtpap		Cdkn2a		Gen1	Csmd1
	Mylk		Cept1		Gfod1	Csmd3
	Myst3		Chd2		Gm30319	Ctnna2
	Ncoa1		Chd6		Gm32849	Ctnna3
	Ncoa3		Chd9		Gm32994	Cul3
	Nedd4		Chsy1		Gm38803	Cul5
	Nf1		Cir1		Gm40462	Cyld
	Nptn		Clic4		Gm6247	D430020J02Rik
	Nras		Clk4		Gpc5	Dcc
	Nxn		Cltc		Gphn	Ddx19a
	Obfc2b		Cnot1		Gucy1a2	Ddx60
	P2ry2		Copb1		Hdac4	Dennd4c
	Pard3		Cops2		Hnrnpm	Dip2a
	Pcbp2		Cox7b2		Itch	Dis3l2
	Pds5a		Cpne1		Jup	Dlg2
	Phf21a		Cpsf6		Kcnma1	Dlg3
	Pik3r1		Creb3l2		Kirrel3	Dmd
	Ppm1b		Csnk1a1		Lingo2	Dpy19l1
	Ppp1r12a		Csnk1d		Lipc	Dtna
	Prkd3		Csnk2a1		Lpp	Edil3
	Prox2|RP24-89J3.3.1		Cstf3		Lrp1b	Ehbp1
	Pten		Ctbp2		Macrod2	Ep300
	Pum1		Ctdp1		Magi1	Ep400
	Rab10		Ctnna1		Magi2	Eras
	Ralgapb		Cyp7b1		Map4k4	Erbb2ip
	Rasa1		D15Ertd621e		March3	Esf1
	Rbm14		D7Ertd443e		Mast4	Esr1
	Rdx		Daam1		Mctp1	Faf1
	Rere		Dctn5		Med15	Fam135b
	Rnf111		Dcun1d3		Met	Fam13c
	Ror1		Ddr1		Mpp5	Fam193a
	Rprd2		Dhx32		Myh15	Farp1
	Rybp		Dicer1		Myo5a	Fbxl17
	Setd2		Dlg1		Myo5b	Fbxo7
	Sfi1		Dmtf1		Myo6	Fbxo9
	Slc12a2		Dmtn		Nav2	Fbxw4
	Spata5		Dmxl1		Nav3	Fbxw7
	Sppl3		Dyrk1a		Ncapg2	Fbxw7
	Spred1		Efr3a		Nedd4l	Fbxw7
	Ssbp3		Eftud1		Nfia	Fgfr2
	St5		Egfl8		Nipbl	Fhit
	Stag1		Eif4enif1		Nnt	Flnb
	Stat5b		Elf1		Notch1	Fmnl2
	Stau1		Elf2		Npas3	Fndc3a|Gm16549
	Tab3		Elmsan1		Nrg3	Fndc3b
	Taok1		Ep400		Nrxn1	Focad
	Tcf12		Epc2		Nrxn3	Foxj3
	Tecpr2		Erbb2ip		Opcml	Foxn3
	Tgfbr1		Esrp1		Oxsr1	Frmd4b
	Tnks		Esyt2		Pard3b	Frmd6
	Tnrc6b		Etf1		Park2	Fryl
	Trim33		Fam102b		Pcdh15	Fut8
	Trps1		Fam13b		Pde4d	Gab1
	Ttc7		Fam208b		Peak1	Gata3
	U6		Fam222b		Peak1os	Gatad2b
	Ube2d2		Fam228b		Phip	Gen1
	Wac		Fam83b		Pias1	Gfod1
	Wasf2		Fat1		Plekhh1	Gli3
	Wnk1		Faxc		Ppp2r5e	Gm14798
	Yap1		Fbxw7		Prep	Gm15800
	Ythdf3		Fchsd2		Prkce	Gm16973|Mphosph8
	Zfp326		Fem1b		Psd3	Gm26836
	Zfp445		Fip1l1		Ptpn3	Gm30319
	Zmiz2		Fmr1		Ptprd	Gm32849
	Zmynd11		Frs2		Ptprk	Gm32994
	Zyg11b		Gab1		Ralgapa1	Gm38803
	41 tumors and 129 gCIS from N57b-cat+/-, K5-Cre, R26-LSL-SB11, T2Onc2SB mice		Gfm2		Rasa1	Gm40462
			Gnai3		Rbfox1	Gm6247
			Gnaq		Rbm28	Gnaq
			Gnptab		Rbm6	Gpc5
			Gsk3b		Rbms3	Gphn
			Hdac2		Rnf7	Grlf1
			Hectd1		Rora	Gucy1a2
			Helz		Rpl26-ps4	Hdac4
			Hiatl1		Rpl36-ps9	Hectd1
			Hmbox1		Rtf1	Hnrnpd
			Hnrnpc		Ruvbl2	Hnrnpm
			Hnrnpm		Samd12	Hsd17b12
			Hsd17b12		Scamp2	Irak1bp1
			Huwe1		Sdha	Itch
			Ikbkb		Sept 7	Jmjd1c
			Ip6k1		Setd2	Jup
			Ipo7		Sgcz	Jup
			Irf2		Slc12a8	Kcnma1
			Itch		Slc2a9	Kirrel3
			Itga6		Slu7	Ktn1
			Itsn2		Snd1	Lama3
			Jmjd1c		Sorbs2	Lingo2
			Kank4		Sorbs2os	Lipc
			Kansl1		Stag1	Lpp
			Kat6a		Supt3	Lpp
			Kbtbd6		Sycp1	Lrig2
			Kcmf1		Tanc2	Lrp1b
			Kdm1a		Tbc1d22b	Lrp6
			Kdm2a		Tcf20	Lsm5
			Kdm3b		Tenm2	Luzp1
			Kdm6a		Thap1	Macrod2
			Kidins220		Thsd4	Magi1
			Kif21a		Tmem26	Magi2
			Kif3b		Tmx1	Man1a
			Kmt2c		Trps1	Map4k4
			Kmt2e		Tsc22d2	Mapre1
			Kpna3		Ttc3	March3
			Kpnb1		Ubap2	Mast4
			Ktn1		Utrn	Matr3
			Larp4b		Wwox	Mau2
			Lats2		Zan	Mbtps1
			Lmbrd2		Zfp445	Mctp1
			Lpp			Med15
			Lrch1			Mef2a
			Lrch3			Met
			Lrig1			Mir17hg
			Lrrc1			Mpp5
			Lsm14a			Mtpap
			Ltn1			Myh15
			Luc7l			Myh9
			Luzp1			Mylk
			Lyrm1			Myo5a
			Magi3			Myo5b
			Map2k4			Myo6
			Map7			Myst3
			Mapk8			Nav2
			Mapre1			Nav3
			Mark2			Ncapg2
			Matr3			Ncoa1
			Max			Ncoa3
			Mbd2			Nedd4
			Mbnl1			Nedd4l
			Mcc			Nf1
			Mcmbp			Nfia
			Mctp2			Nfib
			Med15			Nfix
			Med26			Nipbl
			Mef2a			Nnt
			Megf9			Notch1
			Metap1			Npas3
			Mgarp			Nptn
			Mid1			Nras
			Mkl1			Nrg3
			Mknk1			Nrxn1
			Morc2a			Nrxn3
			Mphosph8			Nxn
			Mpp5			Obfc2b
			Ms4a3			Opcml
			Msi2			Oxsr1
			Mss51			P2ry2
			Mtf2			Pard3
			Naa15			Pard3b
			Ncoa1			Park2
			Ncoa6			Pcbp2
			Ndel1			Pcdh15
			Ndfip2			Pde4d
			Nemf			Pds5a
			Nfia			Peak1
			Nfib			Peak1os
			Nfix			Phf21a
			Nfkb1			Phip
			Nipbl			Pias1
			Nlk			Pik3r1
			Notch1			Pkp4
			Nr2c2			Plekhh1
			Nup153			Ppm1b
			Oosp2			Ppp1r12a
			Orc4			Ppp1r12b
			Osbp			Ppp2r5e
			Osbpl3			Prep
			Osbpl8			Prkce
			Osmr			Prkd3
			Pak1			Prox2|RP24-89J3.3.1
			Pank2			Psd3
			Pank3			Pten
			Papd4			Ptpn3
			Papola			Ptprd
			Pard3			Ptprk
			Pard6g			Pum1
			Parva			Rab10
			Pcbp2			Ralgapa1
			Pcmtd1			Ralgapb
			Pcnx			Rasa1
			Pcsk5			Rasa1
			Pdcd10			Rasgrf1
			Pdcd4			Rbfox1
			Pdcd6ip			Rbm14
			Pdlim5			Rbm28
			Pds5a			Rbm47
			Pdzd8			Rbm6
			Pex7			Rbms3
			Phf6			Rdx
			Pias2			Rere
			Pik3c2a			Rgag1
			Plekhf2			Ripk4
			Polr1d			Rnf111
			Ppap2b			Rnf7
			Ppfia1			Ror1
			Ppp1r12a			Rora
			Ppp2r5e			Rpl26-ps4
			Ppp3cb			Rpl36-ps9
			Ppp4r2			Rprd2
			Prkd3			Rtf1
			Prkrir			Runx1
			Psen1			Ruvbl2
			Psmd14			Rybp
			Psme4			Samd12
			Pspc1			Scamp2
			Ptbp2			Sdha
			Ptbp3			Sept 7
			Ptgfrn			Setd2
			Ptpn11			Setd2
			Ptpra			Setd5
			Ptprg			Sfi1
			Pum1			Sgcz
			Pum2			Slc12a2
			Pvt1			Slc12a8
			R3hcc1l			Slc2a9
			R3hdm2			Slu7
			Rab14			Smad3
			Rab2a			Snd1
			Raf1			Sorbs2
			Rai1			Sorbs2os
			Ralgds			Spata5
			Raly			Sppl3
			Ranbp9			Spred1
			Rap1gds1			Ssbp3
			Rbbp6			St5
			Rbfox2			Stag1
			Rbm26			Stag1
			Rbm27			Stat5b
			Rbm6			Stau1
			Rbms1			Supt3
			Reck			Sycp1
			Reep5			Syncrip
			Rere			Tab3
			Rfwd2			Tanc2
			Rif1			Taok1
			Rnf11			Tbc1d22b
			Rnf146			Tcf12
			Rnf19a			Tcf20
			Rnf216			Tead1
			Rnf217			Tecpr2
			Rock2			Tenm2
			Rprd2			Tgfbr1
			Rrbp1			Tgfbr2
			Rrp7a			Thap1
			Sarnp			Thsd4
			Scamp1			Tmem26
			Sdf2			Tmx1
			Sec11a			Tnks
			Sec24b			Tnrc6b
			Senp6			Trim33
			Setbp1			Trp53
			Setd3			Trp53bp2
			Setd5			Trps1
			Sfmbt1			Trps1
			Sh3d19			Tsc22d2
			Siglec1			Ttc3
			Ski			Ttc7
			Slc25a46			U6
			Slc30a9			Ubap2
			Slc35a3			Ube2d2
			Slc39a9			Ube2f
			Slk			Utrn
			Slmap			Wac
			Smad4			Wasf2
			Smad5			Wbscr25
			Smarca4			Wnk1
			Smek1			Wwox
			Smg1			Yap1
			Sncaip			Ythdf3
			Sntb1			Ywhae
			Son			Zan
			Sos2			Zfp326
			Spag9			Zfp445
			Spop			Zfp445
			Spred1			Zfr
			Sptbn1			Zfx
			Ssbp3			Zmiz2
			St3gal3			Zmynd11
			St5			Zyg11b
			Stag1
			Stam
			Stau1
			Stx18
			Supt6
			Syncrip
			Tab2
			Tab3
			Tanc1
			Taok1
			Tbl1x
			Tbl1xr1
			Tcea1
			Tcf12
			Tcf20
			Tcf7l2
			Tdrd3
			Tead1
			Tgfbr3
			Tkt
			Tle1
			Tlk1
			Tlk2
			Tm9sf2
			Tmcc1
			Tmem131
			Tmem150a
			Tmem165
			Tmem65
			Tnpo1
			Tomm34
			Tomm70a
			Top1
			Top2b
			Tpd52
			Traf3
			Trappc8
			Trim33
			Trio
			Trip11
			Trit1
			Trpc4ap
			Trrap
			Tspan14
			Uba3
			Ubac2
			Ubap2l
			Ube2d3
			Ube2e1
			Ube2r2
			Ubl3
			Ubn1
			Ubr3
			Uimc1
			Umad1
			Unkl
			Uso1
			Usp25
			Usp3
			Usp34
			Usp6nl
			Usp8
			Uvrag
			Vangl1
			Vmn2r85
			Vps26a
			Vps37a
			Vti1b
			Wac
			Wapl
			Wbp4
			Wdr20
			Wdr33
			Whsc1l1
			Xpc
			Xpnpep1
			Xpo6
			Xpr1
			Ythdc2
			Ythdf3
			Zbtb10
			Zbtb11
			Zbtb44
			Zc3h7a
			Zcchc7
			Zdhhc20
			Zfp143
			Zfp148
			Zfp207
			Zfp236
			Zfp280d
			Zfp326
			Zfp462
			Zfp609
			Zfp638
			Zfp91Cntf
			Zfx
			Zhx3
			Zmym2
			41 tumors and 448 Candidate Cancer genes from K5-Cre, Ptenfl/+; R26-LSL-SB11, T2Onc2 (or T2Onc3) mice
			Candidate Cancer genes includes GCIS and GKC (Gaussian kernel convolution)

## Sheet: Single-copy SB screen PTEN mut
de la Rosa et al., Nature Genetics (1017: 49, 730 - 741)	de la Rosa et al., Nature Genetics (1017: 49, 730 - 741)	Combined data from both mouse strains
Gm10800	Gm10801	Gm10800
Gm24987	Arhgap35	Gm24987
Osmr	Mgat4c	Osmr
Trps1	En2	Trps1
Uba1	Ralgapb	Uba1
Cul3	RP23-72G21.1	Cul3
Anapc1	Gm20125	Anapc1
Abcd3	Ptprc	Abcd3
Pias1	6530403H02Rik	Pias1
4930527A07Rik	RP23-480E8.1	4930527A07Rik
Ralgapb	Hspa4	Ralgapb
Hspa4	Kdm6a	Hspa4
Numb	Gm23986	Numb
Pak2	Gm23906	Pak2
Gm5096	Gm6685	Gm5096
Zak	Galnt13	Zak
Capzb	Gpbp1	Capzb
Chd2	Cdh9	Chd2
Fem1b	Gm25824	Fem1b
Kansl1	Arhgap5	Kansl1
Nf1	Kctd8	Nf1
Ncor1	Chl1	Ncor1
Rreb1	Ntm	Rreb1
Tnrc6b	Nipbl	Tnrc6b
Zfr	Polr2b	Zfr
4930594M17Rik	Alk	4930594M17Rik
St8sia3	Ankrd27	St8sia3
Nos1ap	Dmd	Nos1ap
Cdh4	Gm37789	Cdh4
RP24-332E15.1	Cdh20	RP24-332E15.1
Sox5	Spred1	Sox5
Usp29	Gm26870	Usp29
Tmem126a	Fbxw11	Tmem126a
Gm23884	Tank	Gm23884
Ttc23	Platr20	Ttc23
Pcsk7	Mettl9	Pcsk7
Usp32	Rel	Usp32
Znrf3	Rasa1	Znrf3
Sgpp1	Wac	Sgpp1
Mtr	Tnik	Mtr
Olfr1327-ps1	Rab2a	Olfr1327-ps1
Prrg1	Sltm	Prrg1
Abl1	Trps1	Abl1
Zfp217	Rere	Zfp217
Acp6	Vps54	Acp6
Gm12919	Cpq	Gm12919
Taok3	Zeb1	Taok3
Usp42	Sp3	Usp42
Etv6	8430436N08Rik	Etv6
Tspan9	Gm12636	Tspan9
Slc6a6	Rnf146	Slc6a6
Gm22825	Nf1	Gm22825
Trp53	Ptbp2	Trp53
Tnrc6c	Astn2	Tnrc6c
Gm22284	Med13l	Gm22284
Gm9075	Smek2	Gm9075
2010111I01Rik	Zbtb1	2010111I01Rik
Gm23430	Gm22459	Gm23430
Gm21970	Gm23501	Gm21970
Tnrc18	Gm23733	Tnrc18
Rpl13a	Eps15	Rpl13a
Ggn	Wnk1	Ggn
Ccdc124	Mir3964	Ccdc124
Cdh23	Gm27760	Cdh23
Rnf126	Pak3	Rnf126
Lrrc74a	Cul3	Lrrc74a
Gm10801	Smg7	Gm10801
Gm9062	Epc2	Gm9062
Ptprq	Gm37996	Ptprq
4921508M14Rik	Atxn2	4921508M14Rik
Gm6863	Gm38333	Gm6863
Prl2c2	Gpatch8	Prl2c2
Dyrk1a	Lsamp	Dyrk1a
Eri3	Zbtb20	Eri3
Ptpn12	Ccdc178	Ptpn12
Lrrk1	C230088H06Rik	Lrrk1
Rab21	Fam193a	Rab21
Yy1	Gm20594	Yy1
Gdi2	Frs2	Gdi2
Zfp638	Prl2c2	Zfp638
Susd6	Gm23215	Susd6
Gm26012	Gm7936	Gm26012
Gm26609	Htr4	Gm26609
Raly	Gm37813	Raly
Arih1	Gm11235	Arih1
St8sia3os	Fryl	St8sia3os
H2afb2	Gm20388	H2afb2
Ppm1b	Nova1	Ppm1b
Gm23506	Rcor1	Gm23506
RP24-404P10.9	Plk2	RP24-404P10.9
Agtr1a	Gm15937	Agtr1a
Rab10	Gm25715	Rab10
Gm16026	Gm23043	Gm16026
Nufip2	Pum1	Nufip2
Gm8858	Akap9	Gm8858
Zfp148	SNORA43	Zfp148
Osbpl9	Arih1	Osbpl9
Gm23588	Nav3	Gm23588
Gm26520	Gm26551	Gm26520
RP23-54L16.1	Papola	RP23-54L16.1
Drg1	Osmr	Drg1
12 tumors from PtenSBm2/+, R26-LSL-SB11, Blmm3/m3 mice yielded 101 CIS	Cd47	Arhgap35
	L3mbtl4	Mgat4c
	Gm14798	En2
	Phf14	RP23-72G21.1
	Kbtbd8	Gm20125
	Bace1	Ptprc
	Trhde	6530403H02Rik
	Ppp1r12a	RP23-480E8.1
	Cts3	Kdm6a
	Trappc9	Gm23986
	Thada	Gm23906
	Rpl31-ps25	Gm6685
	Vmn1r-ps151	Galnt13
	Setbp1	Gpbp1
	Gm14903	Cdh9
	Gm23404	Gm25824
	1700027A15Rik	Arhgap5
	Gm25485	Kctd8
	Sv2b	Chl1
	Klf13	Ntm
	Herc2	Nipbl
	Pias1	Polr2b
	Ncald	Alk
	Rbfox1	Ankrd27
	Morc3	Dmd
	Esp31	Gm37789
	Kdm5c	Cdh20
	Gm25214	Spred1
	Gm13794	Gm26870
	Epb4.1	Fbxw11
	Csmd1	Tank
	Pxdn	Platr20
	Gm29052	Mettl9
	Rlim	Rel
	Arhgap40	Rasa1
	Usp8	Wac
	Trp53	Tnik
	Lama1	Rab2a
	Gm37074	Sltm
	Fam78b	Rere
	Rxra	Vps54
	Chchd6	Cpq
	Nav2	Zeb1
	Ldoc1l	Sp3
	Uba1	8430436N08Rik
	Inpp5d	Gm12636
	Srebf1	Rnf146
	Erdr1	Ptbp2
	Phip	Astn2
	Mbnl1	Med13l
	Asap1	Smek2
	Arap2	Zbtb1
	Pan3	Gm22459
	Chd9	Gm23501
	Cnot2	Gm23733
	Elmo1	Eps15
	Tcerg1	Wnk1
	Wdr33	Mir3964
	Lnpep	Gm27760
	Cdc73	Pak3
	Gm2474	Smg7
	Tmcc1	Epc2
	Aff4	Gm37996
	Ccny	Atxn2
	Gm2619	Gm38333
	Gm16026	Gpatch8
	Itch	Lsamp
	Rnf214	Zbtb20
	Agfg1	Ccdc178
	Celf2	C230088H06Rik
	Olfr985	Fam193a
	Baz1a	Gm20594
	Golph3	Frs2
	Gm26384	Gm23215
	Sema3c	Gm7936
	Tax1bp1	Htr4
	Ddx6	Gm37813
	Irf2	Gm11235
	Slain2	Fryl
	Rbpms	Gm20388
	Rbl2	Nova1
	Gsk3b	Rcor1
	Kcmf1	Plk2
	Tnrc6a	Gm15937
	Rai1	Gm25715
	Smek1	Gm23043
	Dhx57	Pum1
	Kansl1	Akap9
	Cdk13	SNORA43
	Dyrk1a	Nav3
	Slco3a1	Gm26551
	Cdkal1	Papola
	Gm23416	Cd47
	Nrp1	L3mbtl4
	Nup98	Gm14798
	Notch2	Phf14
	Map4k4	Kbtbd8
	Gm10800	Bace1
	Stag1	Trhde
	Qk	Ppp1r12a
	Gm22428	Cts3
	Kif2a	Trappc9
	Ambra1	Thada
	Tcf20	Rpl31-ps25
	Pard3	Vmn1r-ps151
	Cux1	Setbp1
	Crebbp	Gm14903
	Serinc3	Gm23404
	Rbm10	1700027A15Rik
	Dbx1	Gm25485
	Ptger4	Sv2b
	Chd2	Klf13
	Mkl2	Herc2
	Prrc2c	Ncald
	Nr2c2	Rbfox1
	Col23a1	Morc3
	Dock1	Esp31
	Gm12111	Kdm5c
	Gm12112	Gm25214
	Gm24776	Gm13794
	Gm22229	Epb4.1
	RP24-366N1.1	Csmd1
	Gm37164	Pxdn
	Ugt1a10	Gm29052
	Prl2c3	Rlim
	Gm14261	Arhgap40
	RP23-358F24.3	Usp8
	Opcml	Lama1
	Tpgs2	Gm37074
	Ano6	Fam78b
	Fgd4	Rxra
	Etl4	Chchd6
	Slc26a8	Nav2
	Gm5544	Ldoc1l
	Klrg2	Inpp5d
	Exoc4	Srebf1
	Kmt2c	Erdr1
	Fbxl17	Phip
	Gm29243	Mbnl1
	Gm23325	Asap1
	Cd40lg	Arap2
	Gm12569	Pan3
	RP23-235E15.7	Chd9
	Gm26278	Cnot2
	Dnajc1	Elmo1
	Gm24232	Tcerg1
	Fmo4	Wdr33
	Csnk1g1	Lnpep
	Pcsk7	Cdc73
	Dimt1	Gm2474
	Gm7199	Tmcc1
	Tmem164	Aff4
	Strn3	Ccny
	Zbtb21	Gm2619
	Brsk2	Itch
	A630052C17Rik	Rnf214
	Gm13626	Agfg1
	Lpp	Celf2
	Gm9905	Olfr985
	Fam120a	Baz1a
	Gm24744	Golph3
	Vegfc	Gm26384
	Gm23987	Sema3c
	4933427G17Rik	Tax1bp1
	Mtmr12	Ddx6
	Gm2464	Irf2
	Arhgef33	Slain2
	Tbc1d5	Rbpms
	Cnpy1	Rbl2
	4933411G06Rik	Gsk3b
	Psmd14	Kcmf1
	Rit2	Tnrc6a
	Tnp1	Rai1
	Itsn2	Smek1
	Clk4	Dhx57
	Map1lc3a	Cdk13
	Rapgef6	Slco3a1
	Chd6	Cdkal1
	1500012K07Rik	Gm23416
	Sidt2	Nrp1
	Gtf2e2	Nup98
	Tnrc6b	Notch2
	Frmpd4	Map4k4
	4930595D18Rik	Stag1
	Nsd1	Qk
	Dscr3	Gm22428
	Magi1	Kif2a
	Sec22b	Ambra1
	Mob2	Tcf20
	C2cd2	Pard3
	16 tumors from PtenSBm2/+; ITP2m; R26-LSL-SB11, Blmm3/m3 mice yeilding 291 CIS	Cux1
		Crebbp
		Serinc3
		Rbm10
		Dbx1
		Ptger4
		Mkl2
		Prrc2c
		Nr2c2
		Col23a1
		Dock1
		Gm12111
		Gm12112
		Gm24776
		Gm22229
		RP24-366N1.1
		Gm37164
		Ugt1a10
		Prl2c3
		Gm14261
		RP23-358F24.3
		Opcml
		Tpgs2
		Ano6
		Fgd4
		Etl4
		Slc26a8
		Gm5544
		Klrg2
		Exoc4
		Kmt2c
		Fbxl17
		Gm29243
		Gm23325
		Cd40lg
		Gm12569
		RP23-235E15.7
		Gm26278
		Dnajc1
		Gm24232
		Fmo4
		Csnk1g1
		Dimt1
		Gm7199
		Tmem164
		Strn3
		Zbtb21
		Brsk2
		A630052C17Rik
		Gm13626
		Lpp
		Gm9905
		Fam120a
		Gm24744
		Vegfc
		Gm23987
		4933427G17Rik
		Mtmr12
		Gm2464
		Arhgef33
		Tbc1d5
		Cnpy1
		4933411G06Rik
		Psmd14
		Rit2
		Tnp1
		Itsn2
		Clk4
		Map1lc3a
		Rapgef6
		Chd6
		1500012K07Rik
		Sidt2
		Gtf2e2
		Frmpd4
		4930595D18Rik
		Nsd1
		Dscr3
		Magi1
		Sec22b
		Mob2
		C2cd2

## Sheet: Human BC and Pan-Cancer genes
99 Human BC Genes		299 Human Cancer Genes
AKT1		ABL1
AKT2		ACVR1
APC		ACVR1B
ARID1A		ACVR2A
ARID1B		AJUBA
ASXL1		AKT1
ATM		ALB
ATR		ALK
ATRX		AMER1
AXIN1		APC
BBRM1		APOB
BCOR		AR
BRAF		ARAF
BRCA1		ARHGAP35
BRCA2		ARID1A
BUB1B		ARID2
CASP8		ARID5B
CBFB		ASXL1
CBLB		ASXL2
CCND1		ATF7IP
CCND3		ATM
CCNE1		ATR
CDH1		ATRX
CDK6		ATXN3
CDKN1B		AXIN1
CDKN2A		AXIN2
CDKN2B		B2M
CIC		BAP1
CNOT3		BCL2
CREBBP		BCL2L11
CTCF		BCOR
CUX1		BRAF
DNMT3A		BRCA1
ECT2L		BRCA2
EGFR		BRD7
ERBB2		BTG2
ERBB3		CACNA1A
ERCC4		CARD11
ESR1		CASP8
FBXW7		CBFB
FGFR1		CBWD3
FGFR2		CCND1
FOXA1		CD70
FOXP1		CD79B
GATA3		CDH1
GNAS		CDK12
HRAS		CDK4
IGF1R		CDKN1A
KDM6A/MYST3		CDKN1B
KMT2B		CDKN2A
KMT2C		CDKN2C
KRAS		CEBPA
MALAT1 lncRNA		CHD3
MAP2K4		CHD4
MAP3K1		CHD8
MDM2		CHEK2
MED23		CIC
MEN1		CNBD1
MLH1		COL5A1
MLLT4		CREB3L3
MSH2		CREBBP
MYC		CSDE1
NCOR1		CTCF
NEAT1 lncRNA		CTNNB1
NF1		CTNND1
NF2		CUL1
NOTCH1		CUL3
NOTCH2		CYLD
NRAS		CYSLTR2
PALB2		DACH1
PDGFRA		DAZAP1
PHF6		DDX3X
PIK3CA		DHX9
PIK3R1		DIAPH2
PLEKHS1 promoter		DICER1
PMS2		DMD
PRDM1		DNMT3A
PREX2		EEF1A1
PTEN		EEF2
RB1		EGFR
RHOA		EGR3
RUNX1		EIF1AX
SETD2		ELF3
SF3B1		EP300
SMAD4		EPAS1
SMARCA4		EPHA2
SPEN		EPHA3
STAG2		ERBB2
STK11		ERBB3
TBC1D12 promoter		ERBB4
TBX3		ERCC2
TET2		ESR1
TP53		EZH2
USP9X		FAM46D
WDR74 promoter		FAT1
XBP1		FBXW7
ZFP217		FGFR1
ZFP36l1		FGFR2
ZFP703		FGFR3
Genes in red text were used as transgenic drivers for SB screens		FLNA
		FLT3
		FOXA1
		FOXA2
		FOXQ1
		FUBP1
		GABRA6
		GATA3
		GNA11
		GNA13
		GNAQ
		GNAS
		GPS2
		GRIN2D
		GTF2I
		H3F3A
		H3F3C
		HGF
		HIST1H1C
		HIST1H1E
		HLA-A
		HLA-B
		HRAS
		HUWE1
		IDH1
		IDH2
		IL6ST
		IL7R
		INPPL1
		IRF2
		IRF6
		JAK1
		JAK2
		JAK3
		KANSL1
		KDM5C
		KDM6A
		KEAP1
		KEL
		KIF1A
		KIT
		KLF5
		KMT2A
		KMT2B
		KMT2C
		KMT2D
		KRAS
		KRT222
		LATS1
		LATS2
		LEMD2
		LZTR1
		MACF1
		MAP2K1
		MAP2K4
		MAP3K1
		MAP3K4
		MAPK1
		MAX
		MECOM
		MED12
		MEN1
		MET
		MGA
		MGMT
		MLH1
		MSH2
		MSH3
		MSH6
		MTOR
		MUC6
		MYC
		MYCN
		MYD88
		MYH9
		NCOR1
		NF1
		NF2
		NFE2L2
		NIPBL
		NOTCH1
		NOTCH2
		NPM1
		NRAS
		NSD1
		NUP133
		NUP93
		PAX5
		PBRM1
		PCBP1
		PDGFRA
		PDS5B
		PGR
		PHF6
		PIK3CA
		PIK3CB
		PIK3CG
		PIK3R1
		PIK3R2
		PIM1
		PLCB4
		PLCG1
		PLXNB2
		PMS1
		PMS2
		POLE
		POLQ
		POLRMT
		PPM1D
		PPP2R1A
		PPP6C
		PRKAR1A
		PSIP1
		PTCH1
		PTEN
		PTMA
		PTPDC1
		PTPN11
		PTPRC
		PTPRD
		RAC1
		RAD21
		RAF1
		RARA
		RASA1
		RB1
		RBM10
		RET
		RFC1
		RHEB
		RHOA
		RHOB
		RIT1
		RNF111
		RNF43
		RPL22
		RPL5
		RPS6KA3
		RQCD1
		RRAS2
		RUNX1
		RXRA
		SCAF4
		SETBP1
		SETD2
		SF1
		SF3B1
		SIN3A
		SMAD2
		SMAD4
		SMARCA1
		SMARCA4
		SMARCB1
		SMC1A
		SMC3
		SOS1
		SOX17
		SOX9
		SPOP
		SPTA1
		SPTAN1
		SRSF2
		STAG2
		STK11
		TAF1
		TBL1XR1
		TBX3
		TCEB1
		TCF12
		TCF7L2
		TET2
		TGFBR2
		TGIF1
		THRAP3
		TLR4
		TMSB4X
		TNFAIP3
		TP53
		TRAF3
		TSC1
		TSC2
		TXNIP
		U2AF1
		UNCX
		USP9X
		VHL
		WHSC1
		WT1
		XPO1
		ZBTB20
		ZBTB7B
		ZC3H12A
		ZCCHC12
		ZFHX3
		ZFP36L1
		ZFP36L2
		ZMYM2
		ZMYM3
		ZNF133
		ZNF750

## Sheet: MMTV viral insertion sites
Theodorou e al., Nature Genetics (2007: 39, 759-769)	Koudijs et al., Genome Research (2011: 12:2181-2189)	Callahan et al., Oncotarget (2012: 3, 1320-1334)	Combination of A, B and C
Astn2	6330500D04Rik	Cadm2	6330500D04Rik
Atp2b1 locus	Astn2	Col4a5	Astn2
Centg2	Cdh23	Ddn	Atp2b1 locus
CJ11	Centg2	Fezf1	Cadm2
Dpp10 (NM_199021)	Dnahc5	Fgf15	Cdh23
Egr3	Egr3	Fgf3	Centg2
Eras	Eras	Fgf4	CJ11
Fgf10	Fgf3	Fgf8	Col4a5
Fgf3	Fgf4	Fgr	Ddn
Fgf4	Fgf8	Foxl1	Dnahc5
Fgf6	Fgfr1	Gm12684	Dpp10 (NM_199021)
Fgf8	Fgfr2	Gm12690	Egr3
Fgfr2	Gse1	Gm2019	Eras
Foxc2 locus	Igf2	Gm3917	Fezf1
Gse1	Irs4	Gm4260	Fgf10
Igf2/H19	Notch4	Gm5770	Fgf15
Jmjd1c locus	Odz2	Gm6856	Fgf3
Klf15	Pde1b	Gm7000	Fgf4
Lamb1-1	Ptchd3	Gm8613	Fgf6
Map3k8	Ptgis	Kcnj6	Fgf8
Nkd2	Q8CAN6	Nckap5	Fgfr1
Notch4	Rasgef1b	Notch4	Fgfr2
Odz1	Rspo3	Npm3	Fgr
Pdgfrb	Sfmbt2	Nxn	Foxc2 locus
Pros1	Wnt1	Pde3a	Foxl1
Ptgis	Wnt3	Pdgfra	Gm12684
Rreb1	Wnt3a	Phactr1	Gm12690
Rspo2 (2610028F08Rik)	Zfp521	Phf19	Gm2019
Rspo3 (Thsd2)		Rspo2	Gm3917
Sfmbt2		Rspo3	Gm4260
Wnt1		Sdc2	Gm5770
Wnt3		Sfmbt2	Gm6856
Wnt3a		Tacstd2	Gm7000
		Usp31	Gm8613
		Wnt1	Gse1
		Wnt10b	Igf2
			Igf2/H19
			Irs4
			Jmjd1c locus
			Kcnj6
			Klf15
			Lamb1-1
			Map3k8
			Nckap5
			Nkd2
			Notch4
			Npm3
			Nxn
			Odz1
			Odz2
			Pde1b
			Pde3a
			Pdgfra
			Pdgfrb
			Phactr1
			Phf19
			Pros1
			Ptchd3
			Ptgis
			Q8CAN6
			Rasgef1b
			Rreb1
			Rspo2
			Rspo2 (2610028F08Rik)
			Rspo3
			Rspo3 (Thsd2)
			Sdc2
			Sfmbt2
			Tacstd2
			Usp31
			Wnt1
			Wnt10b
			Wnt3
			Wnt3a
			Zfp521

## Sheet: Our MMTV-Cre SB Screens-Clonal
Control	Pik3ca (E545K)	Pik3ca (H1047R)	p53 (R270H)	K-Ras (G12D)	Notch1 (ICD)	Stat3C	Elf3	Lfng	One Large Combined Cohort (Control-E545K-H1047R-p53R270H-Stat3c-Ras-Notch1-Elf3)	All Cohorts added together (A through I)	J + K + S		ASC	Papillary	PDA	Spindle	Squamous	Combined Pathology gCIS		Uniques to the Pathology gCIS dataset		gCIS in both Clonal and Subclonal lists
Ankrd11	Abcc2	Acaa2	Aebp2	Akap13	Aff4	Adsl	Agps	Chl1	1600014C10Rik	Abcc2	1600014C10Rik		Ankhd1	Aak1	Ankib1	Ankrd11	1700052K11Rik lncRNA	1700052K11Rik lncRNA		Fastkd5		Foxp1
Anks1	Ano6	Actr8	Arfgef2	Angptl4	Ahdc1	Ahcyl2	Cdk17	Fbxw7	1700052K11Rik lncRNA	Acaa2	1700052K11Rik lncRNA		Ap3b1	Amer1	Arf3	Ankrd17	4930528A17Rik	4930528A17Rik		Snd1		Capzb
Atg4a	Axin1	Ankrd11	Bach2	Ankrd11	Amer1	Ankrd11	Flt3	Jup	1700109H08Rik	Actr8	1700109H08Rik		Arid1b	Apc	Capza2	Apba1	Actr8	Aak1		Gpr107		1700052K11Rik lncRNA
Bptf	Cab39l	Apc	Cbfb	As3mt	Ccdc41	Ankrd13a	Foxp1	Met	Actr8	Adsl	4930528A17Rik		Ash1l	Arpm1	Chd1	Arl8b	Adamts4	Actr8		Gxylt1		Nras/Csde1
Cux1	Ccdc186	Arhgap8	Cdk19	Asb3	Cenpc1	Arid4b	Hipk2	Paip2	Adra2a	Aebp2	Aak1		Atp6v1h	Axin1	Crebbp	As3mt	Adsl	Adamts4		Twist2		Mbnl1
Dcaf6	Cplane1	Axin1	Ehmt1	AW209491	Cenpq	Ash1l	Hras1/Lrrc56	Psd3	Ambra1	Aff4	Abcc2		Atp7a	B3galnt2	Epc2	Ate1	Ampd2	Adsl		Mga		Cept1
Dgcr8	Dear1	Bcl11a	Ell2	Card11	Cpped1	Atg3	Hs2st1	Sept9	Ampd2	Agps	Acaa2		Axin1	Bcl11a	Fbxw4	Atp9b	Ankib1	Amer1		Sh3kbp1		Rab1
Exoc4	Eprs	Bicd2	Ep300	Catsper4	Crebbp	Baz2b	Jarid2	Smurf2	Ankib1	Ahcyl2	Actr8		B4galt1	Ccni	Grlf1	AW209491	Ankrd11	Ampd2		Pcmt1		Mllt10
Ezh2	Fbxw7	Cdc7	Epc1	Ccdc75	Dnahc10	Bnip3l	Jup	Wwc1	Ankrd11	Ahdc1	Adamts4		Coro7	Cnot6l	Jarid2	Capza2	Arhgef5	Ankhd1		Naa25		Ssbp3
Fam35a	Ggps1	Col5a1	Faf1	Cd177	Eif3h	Bod1l	Met		Ap3b1	Akap13	Adra2a		Cpeb4	Cul1	Jup	Card11	Arid4b	Ankib1		Mllt10		Map3k2
Fbxo18	Golim4	Crispld2	Gm14005	Cept1	Eif4enif1	C1galt1	Mitf		Apba3	Amer1	Adsl		Dennd5a	Cyld	Kat6a/Myst3	Cep97	Arl15	Ankrd11		Med28		Zfp148
Fbxw4	Hras1/Lrrc56	Crybg3	Gpatch8	D5Ertd579e	Eras	Capn7	Mllt3		Apon	Angptl4	Aebp2		Epc2	Eif4enif1	Ldb3	Cnot1	Arl9	Ankrd17		Ssbp3		Lats1
Gramd4	Jup	Cul1	Kdm1a	Dcun1d1	Fbxw7	Capza2	Nedd9		App	Ankrd11	Aff4		Fam117b	Eras	Map4k3	Cpsf7	Ash1l	Ap3b1		Srp72		Stk24
Hace1	Kdm3a	D11Wsu99e/47e (Fam104a)	Kif13b	Dimt1	Flt3	Casp8ap2	Nfat5		Asb3	Ankrd13a	Agps		Irf2	Fgf3	Med13	Crisp1	Atg4a	Apba1		Rab5b		Xpo1
Herc2	Lpp	Ddit3	Met	Dyrk1a	Gm13078	Cdk5rap1	Rai14		Ash1l	Anks1	Ahcyl2		Jup	Flt3	Met	Ctr9	Axin1	Apc		Pcbp2		Med13l
Jup	Met	Epb4.1l5	N4bp2	Eed	Gm2058	CMIP	Smg6		Ate1	Ano6	Ahdc1		Kif2a	Fnbp4	Mkl1	D5Ertd579e	Azin1	Arf3		Mynn		Spag9
Kdm1a	Myst3	Ext1	Notch1	Eif4enif1	Gnaq	Cnst	Stat5		Axin1	Apc	Akap13		Kmt2c (Mll3)	Gm13078	Nipbl	Dcun1d1	BC020402 lncRNA	Arhgef5		Xirp2		Cbfb
Kif2a	Nacc2	Fam117b	Nsf	Gm14005	Gsk3b	Crebbp	Ube2d2		BC020402 lncRNA	Arfgef2	Ambra1		Met	Gna13	Notch1	Ezh2	Bicd2	Arid1b		Rnf145		Cnga4
Mbnl1	Nck2	Fnip1	Phf2	Gm5494	Hdac6	Csgalnact2			Bmp2k	Arhgap8	Amer1		Pparg	Gnaq	Npepps	Fam53a	Bmpr1a	Arid4b		Cnga4		Lpp
Mcmbp	Nhsl1	Gm10997	Pik3c2b	Gspt1	Igf2/Igf2as/Mir483	Csnk2a1			Brd1	Arid4b	Ampd2		Qk	Gng7	Rasa1	Foxo1	Camk1	Arl15		Arl8b		Trps1
Met	Pion	Gpr180	Rab7	Hltf	Jarid2	Cul1			Capza2	As3mt	Angptl4		Saps3	Gxylt1	Rnf185	Gm5158	Capza2	Arl8b		Zbtb20		Zbtb20
Naa15	Rab1	Gpt2	Rasa1	Hmox2	Kdm5c	Cux1			Capzb	Asb3	Ankhd1		Shq1	Hdac6	Supt16h	Gnaq	Capzb	Arl9		Pkd2l2		Capza2
Nedd9	Rab2a	Iglon5	Rheb	Ints13	Met	Dcp2			Card11	Ash1l	Ankib1		Smg7	Igf2/Igf2as/Mir483	Trps1	Grlf1	Ccdc87	Arpm1		Arf3		Vgll4
Nras/Csde1	Rbm16	Jup	Rnf19a	Iqgap2	Mid2	Dip2b			Ccin	Atg3	Ankrd11		Trps1	Il6st	Xpo1	Gtf3c3	Ccs	As3mt		Fam53a		Ehmt1
Nup98	Smg7	Klhl2	Rybp	Kremen1	Mobkl2b	Dtnbp1			Cept1	Atg4a	Ankrd13a		Uqcc	Jup		Hmox2	Cnga4	Ash1l		Map3k1		Gnaq
Phf20l1	Snx30	Kmt2c (Mll3)	Sept9	Map4k3	Mut	Eif4enif1			Chka	AW209491	Ankrd17		Usp26	Kat61/Myst3		Il3	Commd8	Ate1		Lsm14a		Sfrs15
Plag1	Sp3	Kras	Spsb1	Mcm4	Myst3	Epc1			Chmp6	Axin1	Anks1		Wdr37	Kdm5c		Il6st	Crebbp	Atg4a		Fnbp4		Ube2e3
Ppara	Tbc1d30	Map2k4	Srgap2	Met	Ppara	Epc2			Cnot6l	Bach2	Ano6		Wwc1	Kpnb1		Inppl1	Ctdspl2	Atp6v1h		Ywhae		Sirt1
Qk	Tm9sf3	Map3k14	Stat5	Mical1	Pten	Fam115a			Cops3	Baz2b	Ap3b1		Xirp2	Kras		Iqgap2	Cul1	Atp7a		Fbrsl1		Rbm33
R3hcc1l	Zfp148	Met	Tab2	Nf1	Rnf43	Fbxl5			Cpeb2	Bcl11a	Apba1			Larp1		Itm2b	Cul3	Atp9b		Rnf185		Rnf185
Rasa1	Zfp326	Mterfd1	Tbc1d22a	Nf2	Saps2	Foxk1			Cplane1	Bicd2	Apba3			Lonp2		Ktn1	Cux1	AW209491		Cyld		Eif3h
Rcan1	Znrf1	Myst3	Tgfbr3	Nsd1	Sema4d	Foxk2			Crebbp	Bnip3l	Apc			Mynn		Map3k14	Dip2b	Axin1		4930528A17Rik		Eed
Snx3		Nf1	Tmco7	Nup98	St5	Gab1			Csnk1a1	Bod1l	Apon			Naa15		Med13l	Dlg5	Azin1		Znrf2		Hras1/Lrrc56
Spag9		Nipbl	Tmem165	Olfr1382	Tcerg1	Glud1			Cul1	Bptf	App			Nipbl		Med28	Dyrk1a	B3galnt2		Cpeb4		Bptf
Spin1		Notch1	Trim24	Pbx3	Tcf7l2	Gnai3			Cul3	C1galt1	Arf3			Nlrc3		Met	Ehmt1	B4galt1		B4galt1		Ep300
Stat5		Papd4	Trps1	Pik3r1	Trp53bp1	Gpatch8			Cux1	Cab39l	Arfgef2			Notch1		Mhc ClassI/LOC547349	Eif4enif1	BC020402 lncRNA		Irf2		Ppp2ca
Tasor2		Pnpla6	Ubr5	Ppp1r12b	Trps1	Grlf1			Cyp20a1	Capn7	Arhgap8			Nucb2		Ndel1	Epc1	Bcl11a		Stk4		Reps1
Tmem39a		Podxl2		Prg4	Ube2h	H2afy			D5Ertd579e	Capza2	Arhgef5			Prokr2		Nf1	Epc2	Bicd2		Fgf3		B4galt1
Tnrc6b		Ppfibp1		Ptprj	Vps4b	Hdac4			Dcp2	Card11	Arid1b			Pten		Notch1	Eras	Bmpr1a		Mageb3		Mageb3
Uso1		Prokr2		Rasa1	Yme1l1	Il6st			Dear1	Casp8ap2	Arid4b			Rab5b		Nsd1	Erc1	Camk1		Matr3		Kansl1
Usp25		Psma5		Rbm47	Zfp148	Ints13			Dip2b	Catsper4	Arl15			Rasa1		Parp12	Ext1	Capza2		Ccdc87		Mterfd1
Uvrag		Rab1		Rit1	Zfp407	Itch			Dyrk1a	Cbfb	Arl8b			Rbm27		Pcbp2	Faim3	Capzb		Kansl1		Fbll1
Vps35l		Rai1		Saps3		Jup			Eed	Ccdc186	Arl9			Samm50		Rbm47	Fam160a2	Card11		Tomm40		Ash1l
Wwc1		Rasa1		Scmh1		Kcmf1			Eif4enif1	Ccdc41	Arpm1			Smad2		Rit1	Fam243	Ccdc87		Ankrd17		Bicd2
Wwc2		Rassf4		Sec63		Kdm5c			Epc1	Ccdc75	As3mt			Tcf7l2		Scmh1	Fam50b	Ccni		Sfr1		Ypel5
Xpo1		Rbm4b		Selenot		Kdm6a			Eras	Cd177	Asb3			Trps1		Sh3glb1	Fastkd5	Ccs		Fam243		Znrf3
Zfand3		Rnf2		Smad2		Kdr			Evi2b	Cdc7	Ash1l			Ube2f		Sh3kbp1	Fbrsl1	Cep97		Itga5		Rdh10
Zfp148		Samm50		Sp3		Kpna1			Exoc4	Cdk17	Ate1			Xrn2		Smad2	Fbxw4	Chd1		Ankhd1		Smg6
Zfp608		Scarb2		Sri		Kpna4			Ext1	Cdk19	Atg3			Ypel5		Srr	Fbxw7	Cnga4		Gmfg		Pten
Zfx		Scly		Srr		Kpna6			F2rl2	Cdk5rap1	Atg4a			Zfp148		Stat5	Fgfr1op2	Cnot1		Itm2b		Ap3b1
Zmym2		Scrn3		Stx2		Kras			Fam72a	Cenpc1	Atp6v1h					Stk4	Foxp1	Cnot6l		Arl15		Asb3
		Sec14l1		Tctn2		Krt80			Fbll1	Cenpq	Atp7a					Stx2	Fscn3	Commd8		Ndel1		Ext1
		Sirt1		Tmem170b		Lats1			Fbxo11	Cept1	Atp9b					Tctn2	Gcc1	Coro7		Nlrc3		Atp7a
		Smad4		Tnf		Ldb3			Fbxw7	Chl1	AW209491					Tmem39a	Gm8267	Cpeb4		Mkl1		Socs5
		Tet2		Ube2e2		Lipa			Fgfr1op2	CMIP	Axin1					Tnrc6a	Gmfg	Cpsf7		Gcc1		Csgalnact2
		Tgfbr1		Zar1		Lpp			Fnip1	Cnst	Azin1					Vgll4	Gnat2	Crebbp		Lonp2		Ktn1
		Tm9sf2		Zfml		Lrch3			Fryl	Col5a1	B3galnt2					Zfp120	Gpatch8	Crisp1		Ypel5		Wdr37
		Tm9sf3		Zfp120		Lrtm1			G530011O06Rik lncRNA	Cplane1	B4galt1					Zfp322a	Gpr107	Ctdspl2		Arhgef5		Ccni
		Trps1		Zfp322a		Luzp1			Gm10638	Cpped1	Bach2					Zfp943	Grlf1	Ctr9		Prkar1a		Fgfr1op2
		Zfp451				Mapk14			Gm10997	Crebbp	Baz2b					Zfx	H2afy	Cul1		Rspo1		Smad4
		Zfx				Mapkapk2			Gm13078	Crispld2	BC020402 lncRNA						Habp4	Cul3		Supt16h		Gm10997
						Med26			Gm13088	Crybg3	Bcl11a						Hipk1	Cux1		Sh3glb1		Met
						Met			Gm4013	Csgalnact2	Bicd2						Hnrnpr	Cyld		Camk1		Mtmr3
						Mgea5			Gm7854	Csnk2a1	Bmp2k						Ints13	D5Ertd579e		Zfp943		Fbxw7
						Mtmr3			Gna13	Cul1	Bmpr1a						Itch	Dcun1d1		Commd8		Spin1
						Myst3			Gnaq	Cux1	Bnip3l						Itga5	Dennd5a		Arpm1		Sec14l1
						N4bp1			Gnat2	D11Wsu99e/47e (Fam104a)	Bod1l						Itm2b	Dip2b		Pparg		Zfp407
						Nae1			Gpatch8	D5Ertd579e	Bptf						Jup	Dlg5		Ctr9		Stat5
						Nap1l4			Gpr114	Dcaf6	Brd1						Kansl1	Dyrk1a		Polr3f		App
						Ncoa6			Grlf1	Dcp2	C1galt1						Kay6a/Myst3	Ehmt1		Dlg5		Bmp2k
						Ndufa12			Gsk3b	Dcun1d1	Cab39l						Kcnj8	Eif4enif1		Apba1		Cul1
						Net1			Hdhd2	Ddit3	Camk1						Kdr	Epc1		B3galnt2		G530011O06Rik lncRNA
						Notch1			Hltf	Dear1	Capn7						Kif2a	Epc2		Atp6v1h		Ppm1f
						Nras/Csde1			Hmox2	Dgcr8	Capza2						Kpna1	Eras		Spen		Cux1
						Nrf1			Hnrnpm	Dimt1	Capzb						Krt80	Erc1		Atp7a		Cul3
						Pcgf5			Igf2/Igf2as/Mir483	Dip2b	Card11						Lats1	Ext1		Gtf3c3		Ppp3ca
						Phf21a			Il3	Dnahc10	Casp8ap2						Lpp	Ezh2		Ktn1		Gm13078
						Ppp2ca			Ilrun	Dtnbp1	Catsper4						Lrtm1	Faim3		Npepps		Usp9x
						Pten			Ints13	Dyrk1a	Cbfb						Lsm14a	Fam117b		Wdr37		Cep97
						Ptpn5			Iqgap2	Eed	Ccdc186						Luc7l3	Fam160a2		Hipk1		Akap13
						Rab7			Jarid2	Ehmt1	Ccdc41						Mageb3	Fam243		Ccni		Tgfbr1
						Raly			Jup	Eif3h	Ccdc75						Map2k4	Fam50b		Nadk		Maip1
						Rasa1			Kmt23 (Mll5)	Eif4enif1	Ccdc87						Map3k1	Fam53a		Atp9b		Phf2
						Rbm26			Kmt2c (Mll3)	Ell2	Ccin						Mapkapk2	Fastkd5		Adamts4		R3hcc1l
						Rbm33			Kpnb1	Ep300	Ccni						Matr3	Fbrsl1		Faim3		Smad2
						Rdh10			Kremen1	Epb4.1l5	Ccs						Med26	Fbxw4		Orc6l		Fam72a
						Sh2b2			Krt5	Epc1	Cd177						Mesdc2	Fbxw7		Cnot1		Raly
						Shprh			Lats1	Epc2	Cdc7						Met	Fgf3		Ptdss1		Ano6
						Siah1a			Lims1	Eprs	Cdk17						Mga	Fgfr1op2		Ndufs2		Col5a1
						Slain2			Lpp	Eras	Cdk19						Mgea5	Flt3		Hnrnpr		Csnk1a1
						Slc35a5			Maip1	Exoc4	Cdk5rap1						Mllt10	Fnbp4		Sfrs12		Exoc4
						Slmap			Map3k2	Ext1	Cenpc1						Mobkl3	Foxo1		Gm8267		Pdlim5
						Smad4			Mapk14	Ezh2	Cenpq						Mterfd1	Foxp1		Mesdc2		Ilrun
						Smurf2			March7	Faf1	Cep97						Mtmr3	Fscn3		Pigy		H2afy
						Snx2			Matk	Fam115a	Cept1						N4bp1	Gcc1		Gm5158		Nipbl
						Socs5			Med13	Fam117b	Chd1						Naa25	Gm13078		Cep97		Rbm4b
						Soga1			Med13l	Fam35a	Chka						Nadk	Gm5158		Nucb2		Ankrd11
						Sp3			Met	Fbxl5	Chl1						Nap1l1	Gm8267		Rsbn1l		Dear1
						Spata13			Mir103-2	Fbxo18	Chmp6						Ncoa6	Gmfg		Habp4		Epc2
						Sppl3			Mir29b-2/Mir29c	Fbxw4	CMIP						Ndufs2	Gna13		Xrn2		Amer1
						Stat5			Mir30c-1	Fbxw7	Cnga4						Net1	Gnaq		Aak1		Pik3r1
						Svil			Mir365-2	Flt3	Cnot1						Nf1	Gnat2		Ctdspl2		Rnf19a
						Taok1			Mterfd1	Fnip1	Cnot6l						Nfat5	Gng7		Tnrc6a		Nap1l4
						Tax1bp1			Mtmr3	Foxk1	Cnst						Nipbl	Gpatch8		Coro7		Tbc1d30
						Tbc1d22b			Myst3	Foxk2	Col5a1						Notch1	Gpr107		Gng7		Luzp1
						Tes			Nap1l1	Foxp1	Commd8						Nras/Csde1	Grlf1		Inppl1		Samd4b
						Tmem170b			Ncoa6	Gab1	Cops3						Nrf1	Gtf3c3		Arid1b		Usp25
						Tnks			Nf1	Ggps1	Coro7						Nudt21	Gxylt1		Shq1		Luc7l3
						Trps1			Nfib	Glud1	Cpeb2						Nup98	H2afy		Vps13a		Kcmf1
						Ube2d2			Nfyc	Gm10997	Cpeb4						Orc6l	Habp4		Kcnj8		AW209491
						Ubqln1			Nipbl	Gm13078	Cplane1						Pan3	Hdac6		Azin1		Rai1
						Usp9x			Notch1	Gm14005	Cpped1						Pcgf3	Hipk1		Uqcc		Wbp1l
						Zcchc7			Nras/Csde1	Gm2058	Cpsf7						Pcmt1	Hmox2		Skida1		Eif4enif1
						Zeb1			Nsd1	Gm5494	Crebbp						Pcyox1l	Hnrnpr		Dennd5a		Ube2d2
						Zfp341			Nudt21	Gnai3	Crisp1						Phf2	Igf2/Igf2as/Mir483		Mhc ClassI/LOC547349		Lrch3
						Zfp516			Pan3	Gnaq	Crispld2						Phf21a	Il3		Topors		Rnf216
						Zfp644			Pcdhac2	Golim4	Crybg3						Pigy	Il6st		Parp12		Ptprj
						Znrf3			Pcgf3	Gpatch8	Csgalnact2						Pik3r1	Inppl1		Fam160a2		Cdk17
									Pdlim5	Gpr180	Csnk1a1						Pkd2l2	Ints13		Pcyox1l		Samm50
									Pik3r1	Gpt2	Csnk2a1						Polr3f	Iqgap2		Mobkl3		Rab7
									Ppara	Gramd4	Ctdspl2						Ppp2ca	Irf2		Bmpr1a		Larp1
									Ppm1f	Grlf1	Ctr9						Prkar1a	Itch		Chd1		Gpr107
									Ppp2ca	Gsk3b	Cul1						Ptdss1	Itga5		Tbc1d10a		Scmh1
									Ppp3ca	Gspt1	Cul3						Ptpn5	Itm2b		Samd4b		Mga
									Prph	H2afy	Cux1						Ptprj	Jarid2		Foxo1		Zfand3
									Pten	Hace1	Cyld						Rab2a	Jup		Luc7l3		Sfrs2ip
									Ptprj	Hdac4	Cyp20a1						Rab7	Kansl1		Erc1		F2rl2
									Qk	Hdac6	D11Wsu99e/47e (Fam104a)						Raly	Kat6a/Myst3		Usp26		Kmt2c (Mll3)
									R3hcc1l	Herc2	D5Ertd579e						Rasa1	Kcnj8		Ccs		Zmiz1
									Rab1	Hipk2	Dcaf6						Rbm33	Kdm5c		Arl9		Rab5b
									Rab7	Hltf	Dcp2						Rbm9	Kdr		Fscn3		Grlf1
									Raly	Hmox2	Dcun1d1						Rdh10	Kif2a		Crisp1		Rbm16
									Rasa1	Hras1/Lrrc56	Ddit3						Rnf145	Kmt2c (Mll3)		Cpsf7		Axin1
									Rbm27	Hs2st1	Dear1						Rnf216	Kpna1		Fam50b		Naa15
									Rbm9	Igf2/Igf2as/Mir483	Dennd5a						Rsbn1l	Kpnb1				Ezh2
									Rdh10	Iglon5	Dgcr8						Rspo1	Kras				Zfx
									Reps1	Il6st	Dimt1						Safb2	Krt80				Rlf
									Rit1	Ints13	Dip2b						Samd4b	Ktn1				Fbrsl1
									Rlf	Iqgap2	Dlg5						Setdb1	Larp1				1600014C10Rik
									Rnf216	Itch	Dnahc10						Sfr1	Lats1				Ints13
									Rreb1	Jarid2	Dtnbp1						Sfrs12	Ldb3				Nsd1
									Rubcn	Jup	Dyrk1a						Sfrs15	Lonp2				Kremen1
									Safb2	Kcmf1	Eed						Sfrs2ip	Lpp				Aebp2
									Samm50	Kdm1a	Ehmt1						Sh2b2	Lrtm1				Mapk14
									Sarnp	Kdm3a	Eif3h						Skida1	Lsm14a				Znrf2
									Scmh1	Kdm5c	Eif4enif1						Slain2	Luc7l3				Eras
									Sec14l1	Kdm6a	Ell2						Slc35a5	Mageb3				Irf2
									Setdb1	Kdr	Ep300						Slc37a1	Map2k4				Ampd2
									Sfrs15	Kif13b	Epb4.1l5						Slmap	Map3k1				Gsk3b
									Sfrs2ip	Kif2a	Epc1						Smad4	Map3k14				Tcf20
									Slain2	Klhl2	Epc2						Smg6	Map4k3				Fgf3
									Slc37a1	Kmt2c (Mll3)	Eprs						Smurf2	Mapkapk2				Saps3
									Slc41a1	Kpna1	Eras						Snd1	Matr3				Gna13
									Slmap	Kpna4	Erc1						Socs5	Med13				Matr3
									Smad2	Kpna6	Evi2b						Solh	Med13l				Brd1
									Smad4	Kras	Exoc4						Sp3	Med26				Ankrd17
									Smg6	Kremen1	Ext1						Spen	Med28				Gpatch8
									Solh	Krt80	Ezh2						Spin1	Mesdc2				Podxl2
									Sp3	Larp1	F2rl2						Sppl3	Met				Srgap2
									Spata13	Lats1	Faf1						Srp72	Mga				Qk
									Spin1	Ldb3	Faim3						Ssbp3	Mgea5				Dcun1d1
									Spint2	Lipa	Fam115a						Stat5	Mhc ClassI/LOC547349				Gmfg
									Srgap2	Lpp	Fam117b						Stk24	Mkl1				Itm2b
									Srr	Lrch3	Fam160a2						Svil	Mllt10				Med13
									Stat5	Lrtm1	Fam243						Tax1bp1	Mobkl3				Arl15
									Stk24	Luzp1	Fam35a						Tbc1d10a	Mterfd1				Mkl1
									Svil	Map2k4	Fam50b						Tbc1d22a	Mtmr3				Jup
									Taok1	Map3k14	Fam53a						Tlk2	Mynn				Trp53bp1
									Tcaf1	Map4k3	Fam72a						Tnrc6b	N4bp1				Sarnp
									Tcf20	Mapk14	Fastkd5						Tomm40	Naa15				Cdc7
									Tcf7l2	Mapkapk2	Fbll1						Topors	Naa25				Tnrc6b
									Tgfbr1	Mbnl1	Fbrsl1						Trps1	Nadk				Cops3
									Tlk2	Mcm4	Fbxl5						Tusc3	Nap1l1				Zfp943
									Tm9sf3	Mcmbp	Fbxo11						Twist2	Ncoa6				Zfml
									Tnrc6b	Med26	Fbxo18						Ube2d2	Ndel1				Gnat2
									Trp53bp1	Met	Fbxw4						Ube2e1	Ndufs2				Polr3f
									Trps1	Mgea5	Fbxw7						Ube2e3	Net1				Hmox2
									Tusc3	Mical1	Fgf3						Ubqln1	Nf1				Rasa1
									Ube2d2	Mid2	Fgfr1op2						Usp9x	Nfat5				Kpnb1
									Ube2e3	Mitf	Flt3						Vps13a	Nipbl				Ubr5
									Ube2f	Mllt3	Fnbp4						Wbp1l	Nlrc3				Spen
									Uso1	Mobkl2b	Fnip1						Wwc1	Notch1				Nudt21
									Usp9x	Mterfd1	Foxk1						Ywhae	Npepps				Rubcn
									Vgll4	Mtmr3	Foxk2						Zbtb20	Nras/Csde1				Hipk1
									Wac	Mut	Foxo1						Zcchc7	Nrf1				Igf2/Igf2as/Mir483
									Wbp1l	Myst3	Foxp1						Zeb1	Nsd1				Nadk
									Zar1	N4bp1	Fryl						Zfand3	Nucb2				Tcf7l2
									Zcchc7	N4bp2	Fscn3						Zfp148	Nudt21				Ube2e2
									Zfand3	Naa15	G530011O06Rik lncRNA						Zfp516	Nup98				Evi2b
									Zfp148	Nacc2	Gab1						Zfp644	Orc6l				Cnot1
									Zfr	Nae1	Gcc1						Znrf2	Pan3				Rreb1
									Zfx	Nap1l4	Ggps1							Parp12				Jarid2
									Zmiz1	Nck2	Glud1							Pcbp2				Solh
										Ncoa6	Gm10638							Pcgf3				Map3k14
										Ndufa12	Gm10997							Pcmt1				Kmt2e (Mll5)
										Nedd9	Gm13078							Pcyox1l				Slmap
										Net1	Gm13088							Phf2				Mir29b-2/Mir29c
										Nf1	Gm14005							Phf21a				Kdm1a
										Nf2	Gm2058							Pigy				Map4k3
										Nfat5	Gm4013							Pik3r1				Ddit3
										Nhsl1	Gm5158							Pkd2l2				Crebbp
										Nipbl	Gm5494							Polr3f				Dyrk1a
										Notch1	Gm7854							Pparg				Zfr
										Nras/Csde1	Gm8267							Ppp2ca				Rsbn1l
										Nrf1	Gmfg							Prkar1a				Zcchc7
										Nsd1	Gna13							Prokr2				Rab2a
										Nsf	Gnai3							Ptdss1				Zar1
										Nup98	Gnaq							Pten				Tlk2
										Olfr1382	Gnat2							Ptpn5				Safb2
										Paip2	Gng7							Ptprj				Nap1l1
										Papd4	Golim4							Qk				Tnrc6a
										Pbx3	Gpatch8							Rab2a				Taok1
										Pcgf5	Gpr107							Rab5b				Tm9sf3
										Phf2	Gpr114							Rab7				Tax1bp1
										Phf20l1	Gpr180							Raly				Cnot6l
										Phf21a	Gpt2							Rasa1				Psma5
										Pik3c2b	Gramd4							Rbm27				Notch1
										Pik3r1	Grlf1							Rbm33				Kdm6a
										Pion	Gsk3b							Rbm47				Actr8
										Plag1	Gspt1							Rbm9				Adra2a
										Pnpla6	Gtf3c3							Rdh10				Iqgap2
										Podxl2	Gxylt1							Rit1				Sp3
										Ppara	H2afy							Rnf145				Mhc ClassI/LOC547349
										Ppfibp1	Habp4							Rnf185				Lims1
										Ppp1r12b	Hace1							Rnf216				Mir103-2
										Ppp2ca	Hdac4							Rsbn1l				BC020402 lncRNA
										Prg4	Hdac6							Rspo1				Dip2b
										Prokr2	Hdhd2							Safb2				Zfp608
										Psd3	Herc2							Samd4b				Nf1
										Psma5	Hipk1							Samm50				Ambra1
										Pten	Hipk2							Saps3				Dgcr8
										Ptpn5	Hltf							Scmh1				Sppl3
										Ptprj	Hmox2							Setdb1				Mir30c-1
										Qk	Hnrnpm							Sfr1				Pan3
										R3hcc1l	Hnrnpr							Sfrs12				Mllt3
										Rab1	Hras1/Lrrc56							Sfrs15				Foxo1
										Rab2a	Hs2st1							Sfrs2ip				Rbm9
										Rab7	Igf2/Igf2as/Mir483							Sh2b2				Fnip1
										Rai1	Iglon5							Sh3glb1				Svil
										Rai14	Il3							Sh3kbp1				Epc1
										Raly	Il6st							Shq1
										Rasa1	Ilrun							Skida1
										Rassf4	Inppl1							Slain2
										Rbm16	Ints13							Slc35a5
										Rbm26	Iqgap2							Slc37a1
										Rbm33	Irf2							Slmap
										Rbm47	Itch							Smad2
										Rbm4b	Itga5							Smad4
										Rcan1	Itm2b							Smg6
										Rdh10	Jarid2							Smg7
										Rheb	Jup							Smurf2
										Rit1	Kansl1							Snd1
										Rnf19a	Kcmf1							Socs5
										Rnf2	Kcnj8							Solh
										Rnf43	Kdm1a							Sp3
										Rybp	Kdm3a							Spen
										Samm50	Kdm5c							Spin1
										Saps2	Kdm6a							Sppl3
										Saps3	Kdr							Srp72
										Scarb2	Kif13b							Srr
										Scly	Kif2a							Ssbp3
										Scmh1	Klhl2							Stat5
										Scrn3	Kmt2e (Mll5)							Stk24
										Sec14l1	Kmt2c (Mll3)							Stk4
										Sec63	Kpna1							Stx2
										Selenot	Kpna4							Supt16h
										Sema4d	Kpna6							Svil
										Sept9	Kpnb1							Tax1bp1
										Sh2b2	Kras							Tbc1d10a
										Shprh	Kremen1							Tbc1d22a
										Siah1a	Krt5							Tcf7l2
										Sirt1	Krt80							Tctn2
										Slain2	Ktn1							Tlk2
										Slc35a5	Larp1							Tmem39a
										Slc37a1	Lats1							Tnrc6a
										Slmap	Ldb3							Tnrc6b
										Smad2	Lims1							Tomm40
										Smad4	Lipa							Topors
										Smg6	Lonp2							Trps1
										Smg7	Lpp							Tusc3
										Smurf2	Lrch3							Twist2
										Snx2	Lrtm1							Ube2d2
										Snx3	Lsm14a							Ube2e1
										Snx30	Luc7l3							Ube2e3
										Socs5	Luzp1							Ube2f
										Soga1	Mageb3							Ubqln1
										Sp3	Maip1							Uqcc
										Spag9	Map2k4							Usp26
										Spata13	Map3k1							Usp9x
										Spin1	Map3k14							Vgll4
										Sppl3	Map3k2							Vps13a
										Spsb1	Map4k3							Wbp1l
										Srgap2	Mapk14							Wdr37
										Sri	Mapkapk2							Wwc1
										Srr	March7							Xirp2
										St5	Matk							Xpo1
										Stat5	Matr3							Xrn2
										Stx2	Mbnl1							Ypel5
										Svil	Mcm4							Ywhae
										Tab2	Mcmbp							Zbtb20
										Taok1	Med13							Zcchc7
										Tasor2	Med13l							Zeb1
										Tax1bp1	Med26							Zfand3
										Tbc1d22a	Med28							Zfp120
										Tbc1d22b	Mesdc2							Zfp148
										Tbc1d30	Met							Zfp322a
										Tcerg1	Mga							Zfp516
										Tcf7l2	Mgea5							Zfp644
										Tctn2	Mhc ClassI/LOC547349							Zfp943
										Tes	Mical1							Zfx
										Tet2	Mid2							Znrf2
										Tgfbr1	Mir103-2
										Tgfbr3	Mir29b-2/Mir29c
										Tm9sf2	Mir30c-1
										Tm9sf3	Mir365-2
										Tmco7	Mitf
										Tmem165	Mkl1
										Tmem170b	Mllt10
										Tmem204	Mllt3
										Tmem39a	Mobkl2b
										Tnf	Mobkl3
										Tnks	Mterfd1
										Tnrc6b	Mtmr3
										Trim24	Mut
										Trp53bp1	Mynn
										Trps1	Myst3
										Ube2d2	N4bp1
										Ube2e1	N4bp2
										Ube2e2	Naa15
										Ube2h	Naa25
										Ubqln1	Nacc2
										Ubr5	Nadk
										Uso1	Nae1
										Usp25	Nap1l1
										Usp9x	Nap1l4
										Uvrag	Nck2
										Vps35l	Ncoa6
										Vps4b	Ndel1
										Wwc1	Ndufa12
										Wwc2	Ndufs2
										Xpo1	Nedd9
										Yme1l1	Net1
										Zar1	Nf1
										Zcchc7	Nf2
										Zeb1	Nfat5
										Zfand3	Nfib
										Zfml	Nfyc
										Zfp120	Nhsl1
										Zfp148	Nipbl
										Zfp322a	Nlrc3
										Zfp326	Notch1
										Zfp341	Npepps
										Zfp407	Nras/Csde1
										Zfp451	Nrf1
										Zfp516	Nsd1
										Zfp608	Nsf
										Zfp644	Nucb2
										Zfx	Nudt21
										Zmym2	Nup98
										Znrf1	Olfr1382
										Znrf3	Orc6l
											Paip2
											Pan3
											Papd4
											Parp12
											Pbx3
											Pcbp2
											Pcdhac2
											Pcgf3
											Pcgf5
											Pcmt1
											Pcyox1l
											Pdlim5
											Phf2
											Phf20l1
											Phf21a
											Pigy
											Pik3c2b
											Pik3r1
											Pion
											Pkd2l2
											Plag1
											Pnpla6
											Podxl2
											Polr3f
											Ppara
											Pparg
											Ppfibp1
											Ppm1f
											Ppp1r12b
											Ppp2ca
											Ppp3ca
											Prg4
											Prkar1a
											Prokr2
											Prph
											Psd3
											Psma5
											Ptdss1
											Pten
											Ptpn5
											Ptprj
											Qk
											R3hcc1l
											Rab1
											Rab2a
											Rab5b
											Rab7
											Rai1
											Rai14
											Raly
											Rasa1
											Rassf4
											Rbm16
											Rbm26
											Rbm27
											Rbm33
											Rbm47
											Rbm4b
											Rbm9
											Rcan1
											Rdh10
											Reps1
											Rheb
											Rit1
											Rlf
											Rnf145
											Rnf185
											Rnf19a
											Rnf2
											Rnf216
											Rnf43
											Rreb1
											Rsbn1l
											Rspo1
											Rubcn
											Rybp
											Safb2
											Samd4b
											Samm50
											Saps2
											Saps3
											Sarnp
											Scarb2
											Scly
											Scmh1
											Scrn3
											Sec14l1
											Sec63
											Selenot
											Sema4d
											Sept9
											Setdb1
											Sfr1
											Sfrs12
											Sfrs15
											Sfrs2ip
											Sh2b2
											Sh3glb1
											Sh3kbp1
											Shprh
											Shq1
											Siah1a
											Sirt1
											Skida1
											Slain2
											Slc35a5
											Slc37a1
											Slc41a1
											Slmap
											Smad2
											Smad4
											Smg6
											Smg7
											Smurf2
											Snd1
											Snx2
											Snx3
											Snx30
											Socs5
											Soga1
											Solh
											Sp3
											Spag9
											Spata13
											Spen
											Spin1
											Spint2
											Sppl3
											Spsb1
											Srgap2
											Sri
											Srp72
											Srr
											Ssbp3
											St5
											Stat5
											Stk24
											Stk4
											Stx2
											Supt16h
											Svil
											Tab2
											Taok1
											Tasor2
											Tax1bp1
											Tbc1d10a
											Tbc1d22a
											Tbc1d22b
											Tbc1d30
											Tcaf1
											Tcerg1
											Tcf20
											Tcf7l2
											Tctn2
											Tes
											Tet2
											Tgfbr1
											Tgfbr3
											Tlk2
											Tm9sf2
											Tm9sf3
											Tmco7
											Tmem165
											Tmem170b
											Tmem204
											Tmem39a
											Tnf
											Tnks
											Tnrc6a
											Tnrc6b
											Tomm40
											Topors
											Trim24
											Trp53bp1
											Trps1
											Tusc3
											Twist2
											Ube2d2
											Ube2e1
											Ube2e2
											Ube2e3
											Ube2f
											Ube2h
											Ubqln1
											Ubr5
											Uqcc
											Uso1
											Usp25
											Usp26
											Usp9x
											Uvrag
											Vgll4
											Vps13a
											Vps35l
											Vps4b
											Wac
											Wbp1l
											Wdr37
											Wwc1
											Wwc2
											Xirp2
											Xpo1
											Xrn2
											Yme1l1
											Ypel5
											Ywhae
											Zar1
											Zbtb20
											Zcchc7
											Zeb1
											Zfand3
											Zfml
											Zfp120
											Zfp148
											Zfp322a
											Zfp326
											Zfp341
											Zfp407
											Zfp451
											Zfp516
											Zfp608
											Zfp644
											Zfp943
											Zfr
											Zfx
											Zmiz1
											Zmym2
											Znrf1
											Znrf2
											Znrf3

## Sheet: Our MMTVCre SB Screen Subclonal
Control	Pik3ca (E545K)	Pik3ca (H1047R)	p53 (R270H)	K-Ras (G12D)	Notch1 (ICD)	Stat3C	Elf3	Lfng	Combined large Cohort (Control-E545K-H1047R-p53R270H-Ras-Notch1-Stat3c-Elf3)	All Cohorts added together (A through I)	J + K + S		ASC	Papillary	PDA	Spindle	Squamous	Combined Pathology gCIS
3830408C21Rik	1810030O07Rik	1600014C10Rik	1600014C10Rik	Aurkaip1	4831440E17Rik lncRNA	1600014C10Rik	Bnc1	Abi1	1600014C10Rik	1600014C10Rik	0610040J01Rik		Sept2	0610040J01Rik	Akirin2	Add2	1600014C10Rik	Sept2
Acox1	5031439G07Rik	9930021J03Rik	6330549D23Rik	Bmp2k	Arid2	1700052K11Rik lncRNA	Clk4	Dnajc1	1700052K11Rik lncRNA	1700052K11Rik lncRNA	1600014C10Rik		1700012L04Rik (H2al1m)	1600014C10Rik	Amer1	Braf	1700052K11Rik lncRNA	1700012L04Rik (H2al1m)
Agt	Btbd1	Agt	Ankrd11	C2cd5	Atp7a	2610306M01Rik lncRNA	Cnih4	E2f3	4831440E17Rik lncRNA	1810030O07Rik	1700012L04Rik (H2al1m)		1810030O07Rik	2810006K23Rik	Arf1	Brd4	4930539J05Rik lncRNA	1810030O07Rik
Akr1e1	Ccni	Akap11	Atp10a	Cep68	Bivm	4930465K10Rik lncRNA	Ctdp1	Ep300	9930021J03Rik	2610306M01Rik lncRNA	1700052K11Rik lncRNA		Adck4	Aarsd1	Atp6v1b2	Bzrap1	5430405H02Rik lncRNA	Adck4
Ampd2	Chst12	Akr1e1	Ccnt2	Cnot2	Brd4	4930539J05Rik lncRNA	Cyb5b	Epc2	Acvr2a	3830408C21Rik	1810030O07Rik		Bmp2k	Ankrd11	Axin1	Cept1	Acvr2a	Bmp2k
Anapc7	Dclre1a	Ampd2	Chmp7	Crebbp	Caprin1	Actr8	Eif4enif1	Eri3	Adam1a	4831440E17Rik lncRNA	2610306M01Rik lncRNA		Ccni	Arid2	BC055004	Csnk1e	Adam1a	Ccni
Asf1a	E2f3	Anapc7	Cnnm2	Crtc3	Ciapin1	Acvr2a	Foxf2	Fam196a	Adra2a	4930465K10Rik lncRNA	2810006K23Rik		Cct7	Atf5	Bicd2	Dmd	Adra2a	Cct7
BC020402 lncRNA	Fbrsl1	Ankrd12	Deaf1	Csgalnact2	Coq9	Aebp2	H2afy	Gart	Aebp2	4930539J05Rik lnkRNA	3830408C21Rik		Cd200	Brd4	Bmp2k	Eed	Ankrd17	Cd200
Bsph1	Gm10474	Ano6	Dyrk1a	Dmd	Erbb2	Akt2	Hck	Gm5647	Agbl4	5031439G07Rik	4831440E17Rik lncRNA		Cep97	Cblb	Cpsf6	Eif4enif1	Ano6	Cep97
Camkk2	Grlf1	BC020402 lncRNA	Foxo1	Eif3h	Ginm1	Ankrd17	Igf2/Igf2as/Mir483	Hras1/Lrrc56	AI314180	6330549D23Rik	4930465K10Rik lncRNA		Cul3	Cdc16	Dis3	Enoph1	Atf7	Cul3
Capzb	Isy1	Btbd3	Grlf1	Enoph1	Gm5512	Arl15	Kansl1	Jhdm1d	Akap13	9930021J03Rik	4930539J05Rik lncRNA		Dpp9	Cdk13	Fchsd2	Espnl	Atp5b	Dpp9
Ccdc101	Mfn2	Ccdc127	H2afv	Eqtn	Hist1h4h	Baz2a	Mkl1	Lrig2	Ambra1	Abi1	5031439G07Rik		Dupd1	Cdk16	Gart	F2rl2	Bptf	Dupd1
Ccdc127	Mki67	Ccni	H47	Gnaq	Itpka	BC020402 lncRNA	Mllt10	Matr3	Amer1	Acox1	5430405H02Rik lncRNA		Eif2s2	Coq3	Gm13251	Fam229a	Brd2	Eif2s2
Ccni	Mthfd2l	Ccny	Jarid2	Grlf1	Kdelc1	Bfar	Mphosph8	Ranbp9	Ampd2	Actr8	6330549D23Rik		Eif4enif1	Ctsf	Gm8369	G6pc3	Cblb	Eif4enif1
Cdc7	Nap1l4	Cdk13	Jup	Jup	Nfxl1	Cbfb	Ncor1	Rnf19a	Ankrd11	Acvr2a	9930021J03Rik		Fam133b	Erbb2	Hras1/Lrrc56	Gm5129	Ccdc152	Fam133b
Cntd1	Nudt3	Chd2	Kcnk5	Klraq1	Rap1a	Cd300c2	Ngfr	Rod1	Ano6	Adam1a	Aarsd1		Gas8	Fads3	Lect1	Hist1h2bb	Ccm2	Gas8
Cpsf6	Pard6b	Cmip	Kdm4c	Ktn1	Rhof	Cdc40	Nipal2	Son	Ap3b1	Adra2a	Abi1		Glb1l	Foxn2	Lpp	Ins1	Cdc40	Glb1l
Csad	Ppp2r2a	Cntd1	Klf7	Lgi1	Rmnd1	Cdk13	Nrip1	Tcf20	App	Aebp2	Acox1		Gltscr1	Gm5887	Map3k14	Kremen1	Cdk17	Gltscr1
Cul3	Psmd11	Csad	Mfsd1	Lrp1b	Rubcn	Cept1	Raf1	Trps1	Arid2	Agbl4	Actr8		Gm628	H13	Nap1l4	Lax1	Ciao1	Gm628
Ddit3	Ptgfrn	Dear1	Mir210	Macrod2	Samm50	Ciao1	Smad5	Zfp592	Ark2N	Agt	Acvr2a		Hibadh	Igfbp4	Ncmap	Lgi1	Clasp1	Hibadh
Dear1	Rhof	Dffb	Mkl1	Med13	Sar1a	Clcnka	Socs5	Zfp608	Asb3	AI314180	Adam1a		Hpse	Il4i1	Pomt1	Mhc ClassI/LOC547349	Cmip	Hpse
Dffb	Rnf8	Dnaja3	Naa15	Mir103-2	Stard4	Cmip	Ssbp3		Ash1l	Akap11	Adck4		Hras1/Lrrc56	Luc7l3	Ptcd3	Mapk14	Cntnap2	Hras1/Lrrc56
Dnaja3	Rtn3	E330033B04Rik lnc RNA	Phrf1	Olfr1338	Suv39h1	Cops3	St3gal1		Atf7	Akap13	Add2		Klhdc10	Maip1	Rab1	Mrpl32	Col5a1	Klhdc10
Dpp9	Sarnp	Eqtn	Polr3f	Ppia	Tgfb2	Creb3l3	Trp53bp2		Atp10a	Akr1e1	Adra2a		Meaf6	Mapre2	Rnmt	Ncapd2	Ctdsp2	Meaf6
E330033B04Rik lnc RNA	Sec31a	Eras	Psmd14	Psmc6	Tmem67	Ctdsp2	Zfand3		Atp2b1	Akt2	Aebp2		Myh1	Met	Sfi1	Olfr658	Wbp1l	Myh1
Eny2	Tlr3	Fam168a	Pten	Pten	Tmem97	Cuedc1	Zfp984		AW209491	Ambra1	Agbl4		Myh2	Kmt2c (Mll3)	Slc18a1	Pik3r1	Dmd	Myh2
Eqtn	Ube2e3	Fbp2	Rab1	Rab7	Uxt	Defb26			Axin1	Amer1	Agt		Notch1	Kmt2e (Mll5)	Socs5	Psmc6	Dnajb6	Notch1
Eras	Wisp1	Fbxw7	Rnf216	Reep2	Wnt1	Defb28			B330016D10Rik lncRNA	Ampd2	AI314180		Nras/Csde1	Mmp14	Solh	Rab7	Dnmbp	Nras/Csde1
Ercc3	Zmiz1	Fcer1a	Sp3	Rnf138		Dnajb6			B4galt1	Anapc7	Akap11		Nudcd1	Nup62	Vapb	Rasa1	Ecpas	Nudcd1
Fbp2		Fchsd2	Stim1	Rsl1d1		Dstyk			BC020402 lncRNA	Ankrd11	Akap13		Pard6b	Podxl2	Zfx	Rbm16	Eif3h	Pard6b
Fcer1a		Fgf3	Tbc1d30	Sec23b		Dyrk1a			Bfar	Ankrd12	Akirin2		Pik3r1	Pou3f4		Rhox11	Elk3	Pik3r1
Fgf3		Fgf8	Tyw5	Slc18a1		Efnb2			Bmp2k	Ankrd17	Akr1e1		Psma5	Ppp2r5a		Sdhaf2	Eml4	Psma5
Fgf8		Fnbp1l	Ube2d2	Smad5		Elf1			Brd1	Ano6	Akt2		Rab1	Ppp6c		Setd5	Ep300	Rab1
Fndc3b		Gm11968	Ypel5	Stk25		Evi2b			Brd4	Ap3b1	Ambra1		Spag9	Ptges3l		Spns2	Eps15l1	Spag9
Gcc2		Gmpr2	Zmiz1	Tmem135		Ext1			Caprin1	App	Amer1		Tyw5	R3hcc1l		Stard5	Erbb4	Tyw5
Gltscr1		Gnat2		Tnpo1		Fam120a			Capza2	Arid2	Ampd2		Whsc1	Rsl1d1		Styx	Ern1	Whsc1
Gm10997		Gnl3		Vamp4		Fam178a			Capzb	Ark2N	Anapc7		Xk	Rundc1		Tm9sf3	Etv6	Xk
Gm11968		Gosr2		Zfand3		Fam193a			Cblb	Arl15	Ankrd11		Zc3hc1	S100a9		Tmem17	Fam120a	Zc3hc1
Gm13143		Hras1/Lrrc56		Zfp943		Fau			Ccny	Asb3	Ankrd12			Sf3a3		Tmod4	Fam178a	0610040J01Rik
Gm6251		Kansl1		Znrf3		Fchsd2			Cdc40	Asf1a	Ankrd17			Sfrs18		Trim11	Fam193a	1600014C10Rik
Gnat2		Khsrp				Fgfr1op2			Cdk13	Ash1l	Ano6			Suv39h1		Vps72	Fbxo4	2810006K23Rik
Gnl3		Lats1				Fkbp1a			Cept1	Atf7	Ap3b1			Synm			Fchsd2	Aarsd1
Gosr2		Mapre2				Fnip1			Chd2	Atp10a	App			Tuba8			Fip1l1	Ankrd11
Hadhb		Mbtd1				Frs2			Chd6	Atp2b1	Arf1			Tyw5			Fndc3b	Arid2
Hivep3		Mdp1				Fth1			Cmip	Atp7a	Arid2			Upf1			Fnip1	Atf5
Hras1/Lrrc56		Mgrn1				Fut11			Cnga4	Aurkaip1	Ark2N			Zfp595			G530011O06Rik lncRNA	Brd4
Khsrp		Mib1				G530011O06Rik lncRNA			Cnot1	AW209491	Arl15			Zfx			Gas2l1	Cblb
Lage3		Nadk				Gcfc1			Cnot2	Axin1	Asb3						Gatad2b	Cdc16
Lemd1		Nedd8				Gigyf2			Cnot6l	B330016D10Rik lncRNA	Asf1a						Gbf1	Cdk13
Lman1		Nr3c1				Gltscr2			Cntnap2	B4galt1	Ash1l						Gigyf2	Cdk16
Mdp1		Nrm				Gm5129			Cops3	Baz2a	Atf5						Gm10012	Coq3
Mir135b		Olfr592				Gm5151			Crebbp	BC020402 lncRNA	Atf7						Gm11968	Ctsf
Mtif2		Pdcd11				Golph3			Csde1	Bfar	Atp10a						Gm15760	Erbb2
Mtmr3		Pdcd6				Gpr107			Csnk1a1	Bivm	Atp2b1						Gm5129	Fads3
Nadk		Pde7a				Hipk1			Ctnna1	Bmp2k	Atp5b						Golph3	Foxn2
Nedd8		Pdxdc1				Il1rapl1			Ctnna3	Bnc1	Atp6v1b2						Gsk3b	Gm5887
Nipbl		Peg13				Irf2			Cul1	Brd1	Atp7a						Gtf2f2	H13
Notch1		Plxna1				Itm2b			Cul3	Brd4	Aurkaip1						Hras1	Igfbp4
Nrep		Pou4f1				Jmjd1c			Cux1	Bsph1	AW209491						Hspe1	Il4i1
Nrm		Pradc1				Kmt2c (Mll3)			Dcun1d1	Btbd1	Axin1						Ipo7	Luc7l3
Nufip1		Pten				Lig4			Dear1	Btbd3	B330016D10Rik lncRNA						Irf2	Maip1
Olfr592		Rab7				Lnpep			Dgcr8	C2cd5	B4galt1						Jarid2	Mapre2
Pdcd11		Rnf185				Macrod2			Dip2b	Camkk2	Baz2a						Jmy	Met
Pdcd6		Rreb1				Mage-g2			Dmd	Caprin1	BC020402 lncRNA						Kcmf1	Kmt2c (Mll3)
Peg13		Sdha				Mageb3			Dnajb6	Capza2	BC055004						Kdm6a	Kmt2e (Mll5)
Pld2		Sept2				Map4k4			Dyrk1a	Capzb	Bfar						Lrch3	Mmp14
Poldip2		Serp2				Mbd2			Eed	Cbfb	Bicd2						Lrp1b	Nup62
Pou4f1		Setd5				Mbnl2			Ehmt1	Cblb	Bivm						Lrrc56	Podxl2
Pradc1		Sfxn1				Mcts2			Eif3h	Ccdc101	Bmp2k						Luzp1	Pou3f4
Pxn		Sike1				Mir26a-2			Eif4enif1	Ccdc127	Bnc1						Macf1	Ppp2r5a
Rab7		Slc23a1				Mir708			Elf1	Ccni	Bptf						Macrod2	Ppp6c
Rbm4b		Sp1				Mirlet7c-1			Elk3	Ccnt2	Braf						Map3k3	Ptges3l
Rtn3		Spcs1				Mllt10			Eml4	Ccny	Brd1						Map4k4	R3hcc1l
Sec31a		Srp19				Ndfip1			Ep300	Cd300c2	Brd2						Mark2	Rsl1d1
Serp2		Ssbp3				Nploc4			Epc1	Cdc40	Brd4						Mbd2	Rundc1
Sike1		Stard5				Olfml3			Eras	Cdc7	Bsph1						Mbnl1	S100a9
Sirt1		Tbc1d15				Omp			Erbb2ip	Cdk13	Btbd1						Med13l	Sf3a3
Slc23a1		Tceb1				Pak2			Erbb4	Cep68	Btbd3						Mir135b	Sfrs18
Slc4a2		Trip12				Pan3			Eva1b	Cept1	Bzrap1						Mir26a-2	Suv39h1
Slc6a4		Ttc35				Pcnp			Evi2b	Chd2	C2cd5						Mir30c-1	Synm
Spcs1		Vmn2r3				Pdk2			Exoc4	Chd6	Camkk2						Mir674	Tuba8
Srp19		Wnk4				Pdlim5			Ext1	Chmp7	Caprin1						Kmt2c (Mll3)	Upf1
Srpk1		Wnt1				Phf2			Ezh2	Chst12	Capza2						Mllt3	Zfp595
Stard5		Xpo1				Picalm			Fam120a	Ciao1	Capzb						Mobkl2c	Zfx
Stk24		Zfp622				Pln			Fam168a	Ciapin1	Cbfb							Akirin2
Tbl2		Zfp687				Ppcs			Fam72a	Clcnka	Cblb							Amer1
Tceb1						Ppp4r2			Fat1	Clk4	Ccdc101							Arf1
Tll1						Pum1			Fbll1	Cmip	Ccdc127							Atp6v1b2
Tmem173						Rab1			Fbxw7	Cnga4	Ccdc152							Axin1
Tmem80						Rab2a			Fchsd2	Cnih4	Ccm2							BC055004
Trim26						Rab5b			Fgfr1op2	Cnnm2	Ccni							Bicd2
Ttc7						Rai1			Fhit	Cnot1	Ccnt2							Cpsf6
Uba2						Rbm4			Fip1l1	Cnot2	Ccny							Dis3
Upf3a						Rbm9			Fndc3b	Cnot6l	Cct7							Fchsd2
Vmn2r3						Rbpms			Fnip1	Cntd1	Cd200							Gart
Wdr37						Rnf217			Foxo1	Cntnap2	Cd300c2							Gm13251
Wdr45l						Rod1			Foxp1	Cops3	Cdc16							Gm8369
Wnk4						Rpp21			G530011O06Rik lncRNA	Coq9	Cdc40							Lect1
Wnt1						Scarna6			Galnt1	Cpsf6	Cdc7							Lpp
Xpo6						Sfrs15			Gbf1	Creb3l3	Cdk13							Map3k14
Zbed3						Slc38a10			Gdi2	Crebbp	Cdk16							Nap1l4
Zc3hc1						Smap2			Gigyf2	Crtc3	Cdk17							Ncmap
Zfp119						Smarca2			Gm10997	Csad	Cep68							Pomt1
Zfp382						Srrm2			Gm13078	Csde1	Cep97							Ptcd3
Zfp622						Ssbp3			Gm2012	Csgalnact2	Cept1							Rnmt
Zfp687						Ssu72			Gm5129	Csnk1a1	Chd2							Slc18a1
Zfp933						Stat6			Gm5151	Ctdp1	Chd6							Socs5
Zfp943						Stk24			Gmfg	Ctdsp2	Chmp7							Solh
Zmiz1						Sufu			Gna13	Ctnna1	Chst12							Vapb
						Taok3			Gnaq	Ctnna3	Ciao1							Add2
						Tbca			Gnat2	Cuedc1	Ciapin1							Braf
						Tgfbr1			Gpatch8	Cul1	Clasp1							Bzrap1
						Tmbim6			Grb2	Cul3	Clcnka							Cept1
						Tmem167			Grk5	Cux1	Clk4							Csnk1e
						Tnrc6a			Grlf1	Cyb5b	Cmip							Dmd
						Tspan10			Gsk3b	Dclre1a	Cnga4							Eed
						Ubap2l			Hmox2	Dcun1d1	Cnih4							Enoph1
						Ube2d3			Igf2/Igf2as/Mir483	Ddit3	Cnnm2							Espnl
						Ube2e3			Il1rapl1	Deaf1	Cnot1							F2rl2
						Vgll4			Ilrun	Dear1	Cnot2							Fam229a
						Vta1			Ints13	Defb26	Cnot6l							G6pc3
						Wbp4			Ipo7	Defb28	Cntd1							Gm5129
						Wfdc16			Iqgap2	Dffb	Cntnap2							Hist1h2bb
						Wrap53			Irf2	Dgcr8	Col5a1							Ins1
						Xpo1			Jarid2	Dip2b	Cops3							Kremen1
						Zfand3			Jmjd1c	Dmd	Coq3							Lax1
						Zfml			Jup	Dnaja3	Coq9							Lgi1
						Zmynd11			Kansl1l	Dnajb6	Cpsf6							Mhc ClassI/LOC547349
						Znrf2			Kansl1l	Dnajc1	Creb3l3							Mapk14
									Kat2a	Dpp9	Crebbp							Mrpl32
									Kat6a/Myst3	Dstyk	Crtc3							Ncapd2
									Kcmf1	Dyrk1a	Csad							Olfr658
									Kctd18	E2f3	Csde1							Psmc6
									Kdm1a	E330033B04Rik lnc RNA	Csgalnact2							Rab7
									Kdm4c	Eed	Csnk1a1							Rasa1
									Kdm6a	Efnb2	Csnk1e							Rbm16
									Klf7	Ehmt1	Ctdp1							Rhox11
									Kmt2c (Mll3)	Eif3h	Ctdsp2							Sdhaf2
									Kmt2e (Mll5)	Eif4enif1	Ctnna1							Setd5
									Kpnb1	Elf1	Ctnna3							Spns2
									Kremen1	Elk3	Ctsf							Stard5
									Ktn1	Eml4	Cuedc1							Styx
									Larp1	Enoph1	Cul1							Tm9sf3
									Lats1	Eny2	Cul3							Tmem17
									Lats2	Ep300	Cux1							Tmod4
									Lims1	Epc1	Cyb5b							Trim11
									Lnpep	Epc2	Dclre1a							Vps72
									Lpp	Eqtn	Dcun1d1							1700052K11Rik lncRNA
									Lrch1	Eras	Ddit3							4930539J05Rik lncRNA
									Lrp1b	Erbb2	Deaf1							5430405H02Rik lncRNA
									Luc7l3	Erbb2ip	Dear1							Acvr2a
									Macrod2	Erbb4	Defb26							Adam1a
									Maea	Ercc3	Defb28							Adra2a
									Magi2	Eri3	Dffb							Ankrd17
									Map3k2	Eva1b	Dgcr8							Ano6
									Map4k3	Evi2b	Dip2b							Atf7
									Map4k4	Exoc4	Dis3							Atp5b
									Mapk14	Ext1	Dmd							Bptf
									Mapk8	Ezh2	Dnaja3							Brd2
									Mapre2	Fam120a	Dnajb6							Ccdc152
									Mcts2	Fam168a	Dnajc1							Ccm2
									Med13	Fam178a	Dnmbp							Cdc40
									Med13l	Fam193a	Dpp9							Cdk17
									Met	Fam196a	Dstyk							Ciao1
									Mga	Fam72a	Dupd1							Clasp1
									Mir103-2	Fat1	Dyrk1a							Cmip
									Mir26a-2	Fau	E2f3							Cntnap2
									Mir29b-2/Mir29c	Fbll1	E330033B04Rik lncRNA							Col5a1
									Mir365-1	Fbp2	Ecpas							Ctdsp2
									Mkl1	Fbrsl1	Eed							Wbp1l
									Mllt10	Fbxw7	Efnb2							Dnajb6
									Mllt3	Fcer1a	Ehmt1							Dnmbp
									Mphosph8	Fchsd2	Eif2s2							Ecpas
									Mterfd1	Fgf3	Eif3h							Eif3h
									Mtmr3	Fgf8	Eif4enif1							Elk3
									Nap1l1	Fgfr1op2	Elf1							Eml4
									Ncapd2	Fhit	Elk3							Ep300
									Ndfip1	Fip1l1	Eml4							Eps15l1
									Nf1	Fkbp1a	Enoph1							Erbb4
									Nipbl	Fnbp1l	Eny2							Ern1
									Notch1	Fndc3b	Ep300							Etv6
									Nr3c1	Fnip1	Epc1							Fam120a
									Nras/Csde1	Foxf2	Epc2							Fam178a
									Nsd1	Foxo1	Eps15l1							Fam193a
									Nudt21	Foxp1	Eqtn							Fbxo4
									Obfc2b	Frs2	Eras							Fip1l1
									Omp	Fth1	Erbb2							Fndc3b
									Otud4	Fut11	Erbb2ip							Fnip1
									Pacs1	G530011O06Rik lncRNA	Erbb4							G530011O06Rik lncRNA
									Pafah1b1	Galnt1	Ercc3							Gas2l1
									Pak2	Gart	Eri3							Gatad2b
									Pan3	Gbf1	Ern1							Gbf1
									Pard3	Gcc2	Espnl							Gigyf2
									Pdlim5	Gcfc1	Etv6							Gm10012
									Phf2	Gdi2	Eva1b							Gm11968
									Picalm	Gigyf2	Evi2b							Gm15760
									Pik3r1	Ginm1	Exoc4							Golph3
									Pisd-ps1	Gltscr1	Ext1							Gsk3b
									Pisd-ps3	Gltscr2	Ezh2							Gtf2f2
									Pitpnc1	Gm10474	F2rl2							Hras1
									Pomt1	Gm10997	Fads3							Hspe1
									Ppm1f	Gm11968	Fam120a							Ipo7
									Ppp2ca	Gm13078	Fam133b							Irf2
									Ppp2r2a	Gm13143	Fam168a							Jarid2
									Ppp3ca	Gm2012	Fam178a							Jmy
									Ppp4r2	Gm5129	Fam193a							Kcmf1
									Psmc6	Gm5151	Fam196a							Kdm6a
									Psmd11	Gm5512	Fam229a							Lrch3
									PSME3IP1	Gm5647	Fam72a							Lrp1b
									Ptcd3	Gm6251	Fat1							Lrrc56
									Pten	Gmfg	Fau							Luzp1
									Ptprc	Gmpr2	Fbll1							Macf1
									Ptprj	Gna13	Fbp2							Macrod2
									Pum1	Gnaq	Fbrsl1							Map3k3
									Qk	Gnat2	Fbxo4							Map4k4
									Rab1	Gnl3	Fbxw7							Mark2
									Rab2a	Golph3	Fcer1a							Mbd2
									Rab7	Gosr2	Fchsd2							Mbnl1
									Rabep1	Gpatch8	Fgf3							Med13l
									Rai1	Gpr107	Fgf8							Mir135b
									Raly	Grb2	Fgfr1op2							Mir26a-2
									Rap1a	Grk5	Fhit							Mir30c-1
									Rasa1	Grlf1	Fip1l1							Mir674
									Rb1cc1	Gsk3b	Fkbp1a							Mkl1
									Rbm16	H2afv	Fnbp1l							Mllt3
									Rbm33	H2afy	Fndc3b							Mobkl2c
									Rbm9	H47	Fnip1							Mtfr1
									Rdh10	Hadhb	Foxf2							Naa15
									Relch	Hck	Foxn2							Ncor1
									Reps1	Hipk1	Foxo1							Ndfip1
									Rere	Hist1h4h	Foxp1							Nudcd3
									Rlf	Hivep3	Frs2							Omp
									Rnf138	Hmox2	Fth1							Pak2
									Rnf19a	Hras1/Lrrc56	Fut11							Pcnp
									Rnf216	Igf2/Igf2as/Mir483	G530011O06Rik lncRNA							Pds5b
									Rock1	Il1rapl1	G6pc3							Picalm
									Rreb1	Ilrun	Galnt1							Polr1a
									Rsbn1l	Ints13	Gart							Pou2f1
									Rsl1d1	Ipo7	Gas2l1							Ppapdc1b
									Rubcn	Iqgap2	Gas8							Pten
									Safb2	Irf2	Gatad2b							Ptpn12
									Samd4b	Isy1	Gbf1							Pum1
									Saps3	Itm2b	Gcc2							Rab5if
									Sarnp	Itpka	Gcfc1							Rai1
									Scmh1	Jarid2	Gdi2							Rapgefl1
									Setd5	Jhdm1d	Gigyf2							Rfwd2
									Sf3a2	Jmjd1c	Ginm1							Rnf217
									Sfrs15	Jup	Glb1l							Rock1
									Sfrs2ip	Kansl1	Gltscr1							Rpl7
									Sgcz	Kansl1l	Gltscr2							Rrp7a
									Slmap	Kat2a	Gm10012							Sarnp
									Smad2	Kat6a/Myst3	Gm10474							Scarna6
									Smad4	Kcmf1	Gm10997							Sec14l1
									Smad7	Kcnk5	Gm11968							Slc15a4
									Smg6	Kctd18	Gm13078							Spata5
									Socs5	Kdelc1	Gm13143							Spred1
									Solh	Kdm1a	Gm13251							Srgap2
									Sp3	Kdm4c	Gm15760							Srrm2
									Spen	Kdm6a	Gm2012							Taok1
									Spin1	Khsrp	Gm5129							Taok3
									Spnb2	Klf7	Gm5151							Tcf20
									Sppl3	Klraq1	Gm5512							Tgfbr1
									Spred1	Kmt2c (Mll3)	Gm5647							Tmem167
									Srgap2	Kmt2e (Mll5)	Gm5887							Tmem198b
									Ssbp3	Kpnb1	Gm6251							Tnpo1
									Ssu72	Kremen1	Gm628							Trnt1
									Stard5	Ktn1	Gm8369							Tspan10
									Stat5	Lage3	Gmfg							Ube2c
									Stk24	Larp1	Gmpr2							Usp24
									Svil	Lats1	Gna13							Whsc1l1
									Taok1	Lats2	Gnaq							Wipi2
									Taok3	Lemd1	Gnat2							Xpo7
									Tax1bp1	Lgi1	Gnl3							Zcchc14
									Tcf20	Lig4	Golph3							Zfml
									Tcf7l2	Lims1	Gosr2							Zfp622
									Tgfbr1	Lman1	Gpatch8							Zfp91-Cntf
									Tlk2	Lnpep	Gpr107							Zfr
									Tm9sf3	Lpp	Grb2							Zmynd11
									Tmbim6	Lrch1	Grk5
									Tmem135	Lrig2	Grlf1
									Tmem97	Lrp1b	Gsk3b
									Tnpo1	Luc7l3	Gtf2f2
									Tnrc6a	Macrod2	H13
									Tnrc6b	Maea	H2afv
									Trip12	Mage-g2	H2afy
									Trp53bp1	Mageb3	H47
									Trps1	Magi2	Hadhb
									Ube2c	Map3k2	Hck
									Ube2d2	Map4k3	Hibadh
									Ube2e2	Map4k4	Hipk1
									Ube2e3	Mapk14	Hist1h2bb
									Ube3c	Mapk8	Hist1h4h
									Ubr5	Mapre2	Hivep3
									Ubtd1	Matr3	Hmox2
									Usp24	Mbd2	Hpse
									Usp25	Mbnl2	Hras1/Lrrc56
									Usp9x	Mbtd1	Hspe1
									Utrn	Mcts2	Igf2/Igf2as/Mir483
									Vgll4	Mdp1	Igfbp4
									Vps26a	Med13	Il1rapl1
									Vps54	Med13l	Il4i1
									Wbp1l	Met	Ilrun
									Ythdf2	Mfn2	Ins1
									Zar1	Mfsd1	Ints13
									Zbtb20	Mga	Ipo7
									Zcchc7	Mgrn1	Iqgap2
									Zfand3	Mib1	Irf2
									Zfml	Mir103-2	Isy1
									Zfp148	Mir135b	Itm2b
									Zfp292	Mir210	Itpka
									Zfp407	Mir26a-2	Jarid2
									Zfr	Mir29b-2/Mir29c	Jhdm1d
									Zfx	Mir365-1	Jmjd1c
									Zmiz1	Mir708	Jmy
									Zmynd11	Mirlet7c-1	Jup
									Znrf2	Mki67	Kansl1
										Mkl1	Kansl1l
										Mllt10	Kat2a
										Mllt3	Kat6a/Myst3
										Mphosph8	Kcmf1
										Mterfd1	Kcnk5
										Mthfd2l	Kctd18
										Mtif2	Kdelc1
										Mtmr3	Kdm1a
										Naa15	Kdm4c
										Nadk	Kdm6a
										Nap1l1	Khsrp
										Nap1l4	Klf7
										Ncapd2	Klhdc10
										Ncor1	Klraq1
										Ndfip1	Kmt2c (Mll3)
										Nedd8	Kmt2e (Mll5)
										Nf1	Kpnb1
										Nfxl1	Kremen1
										Ngfr	Ktn1
										Nipal2	Lage3
										Nipbl	Larp1
										Notch1	Lats1
										Nploc4	Lats2
										Nr3c1	Lax1
										Nras/Csde1	Lect1
										Nrep	Lemd1
										Nrip1	Lgi1
										Nrm	Lig4
										Nsd1	Lims1
										Nudt21	Lman1
										Nudt3	Lnpep
										Nufip1	Lpp
										Obfc2b	Lrch1
										Olfml3	Lrch3
										Olfr1338	Lrig2
										Olfr592	Lrp1b
										Omp	Lrrc56
										Otud4	Luc7l3
										Pacs1	Luzp1
										Pafah1b1	Macf1
										Pak2	Macrod2
										Pan3	Maea
										Pard3	Mage-g2
										Pard6b	Mageb3
										Pcnp	Magi2
										Pdcd11	Maip1
										Pdcd6	Map3k14
										Pde7a	Map3k2
										Pdk2	Map3k3
										Pdlim5	Map4k3
										Pdxdc1	Map4k4
										Peg13	Mapk14
										Phf2	Mapk8
										Phrf1	Mapre2
										Picalm	Mark2
										Pik3r1	Matr3
										Pisd-ps1	Mbd2
										Pisd-ps3	Mbnl1
										Pitpnc1	Mbnl2
										Pld2	Mbtd1
										Pln	Mcts2
										Plxna1	Mdp1
										Poldip2	Meaf6
										Polr3f	Med13
										Pomt1	Med13l
										Pou4f1	Met
										Ppcs	Mfn2
										Ppia	Mfsd1
										Ppm1f	Mga
										Ppp2ca	Mgrn1
										Ppp2r2a	Mhc ClassI/LOC547349
										Ppp3ca	Mib1
										Ppp4r2	Mir103-2
										Pradc1	Mir135b
										Psmc6	Mir210
										Psmd11	Mir26a-2
										Psmd14	Mir29b-2/Mir29c
										PSME3IP1	Mir30c-1
										Ptcd3	Mir365-1
										Pten	Mir674
										Ptgfrn	Mir708
										Ptprc	Mirlet7c-1
										Ptprj	Mki67
										Pum1	Mkl1
										Pxn	Mllt10
										Qk	Mllt3
										Rab1	Mmp14
										Rab2a	Mobkl2c
										Rab5b	Mphosph8
										Rab7	Mrpl32
										Rabep1	Mterfd1
										Raf1	Mtfr1
										Rai1	Mthfd2l
										Raly	Mtif2
										Ranbp9	Mtmr3
										Rap1a	Myh1
										Rasa1	Myh2
										Rb1cc1	Naa15
										Rbm16	Nadk
										Rbm33	Nap1l1
										Rbm4	Nap1l4
										Rbm4b	Ncapd2
										Rbm9	Ncmap
										Rbpms	Ncor1
										Rdh10	Ndfip1
										Reep2	Nedd8
										Relch	Nf1
										Reps1	Nfxl1
										Rere	Ngfr
										Rhof	Nipal2
										Rlf	Nipbl
										Rmnd1	Notch1
										Rnf138	Nploc4
										Rnf185	Nr3c1
										Rnf19a	Nras/Csde1
										Rnf216	Nrep
										Rnf217	Nrip1
										Rnf8	Nrm
										Rock1	Nsd1
										Rod1	Nudcd1
										Rpp21	Nudcd3
										Rreb1	Nudt21
										Rsbn1l	Nudt3
										Rsl1d1	Nufip1
										Rtn3	Nup62
										Rubcn	Obfc2b
										Safb2	Olfml3
										Samd4b	Olfr1338
										Samm50	Olfr592
										Saps3	Olfr658
										Sar1a	Omp
										Sarnp	Otud4
										Scarna6	Pacs1
										Scmh1	Pafah1b1
										Sdha	Pak2
										Sec23b	Pan3
										Sec31a	Pard3
										Sept2	Pard6b
										Serp2	Pcnp
										Setd5	Pdcd11
										Sf3a2	Pdcd6
										Sfrs15	Pde7a
										Sfrs2ip	Pdk2
										Sfxn1	Pdlim5
										Sgcz	Pds5b
										Sike1	Pdxdc1
										Sirt1	Peg13
										Slc18a1	Phf2
										Slc23a1	Phrf1
										Slc38a10	Picalm
										Slc4a2	Pik3r1
										Slc6a4	Pisd-ps1
										Slmap	Pisd-ps3
										Smad2	Pitpnc1
										Smad4	Pld2
										Smad5	Pln
										Smad7	Plxna1
										Smap2	Podxl2
										Smarca2	Poldip2
										Smg6	Polr1a
										Socs5	Polr3f
										Solh	Pomt1
										Son	Pou2f1
										Sp1	Pou3f4
										Sp3	Pou4f1
										Spcs1	Ppapdc1b
										Spen	Ppcs
										Spin1	Ppia
										Spnb2	Ppm1f
										Sppl3	Ppp2ca
										Spred1	Ppp2r2a
										Srgap2	Ppp2r5a
										Srp19	Ppp3ca
										Srpk1	Ppp4r2
										Srrm2	Ppp6c
										Ssbp3	Pradc1
										Ssu72	Psma5
										St3gal1	Psmc6
										Stard4	Psmd11
										Stard5	Psmd14
										Stat5	PSME3IP1
										Stat6	Ptcd3
										Stim1	Pten
										Stk24	Ptges3l
										Stk25	Ptgfrn
										Sufu	Ptpn12
										Suv39h1	Ptprc
										Svil	Ptprj
										Taok1	Pum1
										Taok3	Pxn
										Tax1bp1	Qk
										Tbc1d15	R3hcc1l
										Tbc1d30	Rab1
										Tbca	Rab2a
										Tbl2	Rab5b
										Tceb1	Rab5if
										Tcf20	Rab7
										Tcf7l2	Rabep1
										Tgfb2	Raf1
										Tgfbr1	Rai1
										Tlk2	Raly
										Tll1	Ranbp9
										Tlr3	Rap1a
										Tm9sf3	Rapgefl1
										Tmbim6	Rasa1
										Tmem135	Rb1cc1
										Tmem167	Rbm16
										Tmem173	Rbm33
										Tmem67	Rbm4
										Tmem80	Rbm4b
										Tmem97	Rbm9
										Tnpo1	Rbpms
										Tnrc6a	Rdh10
										Tnrc6b	Reep2
										Trim26	Relch
										Trip12	Reps1
										Trp53bp1	Rere
										Trp53bp2	Rfwd2
										Trps1	Rhof
										Tspan10	Rhox11
										Ttc35	Rlf
										Ttc7	Rmnd1
										Tyw5	Rnf138
										Uba2	Rnf185
										Ubap2l	Rnf19a
										Ube2c	Rnf216
										Ube2d2	Rnf217
										Ube2d3	Rnf8
										Ube2e2	Rnmt
										Ube2e3	Rock1
										Ube3c	Rod1
										Ubr5	Rpl7
										Ubtd1	Rpp21
										Upf3a	Rreb1
										Usp24	Rrp7a
										Usp25	Rsbn1l
										Usp9x	Rsl1d1
										Utrn	Rtn3
										Uxt	Rubcn
										Vamp4	Rundc1
										Vgll4	S100a9
										Vmn2r3	Safb2
										Vps26a	Samd4b
										Vps54	Samm50
										Vta1	Saps3
										Wbp1l	Sar1a
										Wbp4	Sarnp
										Wdr37	Scarna6
										Wdr45l	Scmh1
										Wfdc16	Sdha
										Wisp1	Sdhaf2
										Wnk4	Sec14l1
										Wnt1	Sec23b
										Wrap53	Sec31a
										Xpo1	Sept2
										Xpo6	Serp2
										Ypel5	Setd5
										Ythdf2	Sf3a2
										Zar1	Sf3a3
										Zbed3	Sfi1
										Zbtb20	Sfrs15
										Zc3hc1	Sfrs18
										Zcchc7	Sfrs2ip
										Zfand3	Sfxn1
										Zfml	Sgcz
										Zfp119	Sike1
										Zfp148	Sirt1
										Zfp292	Slc15a4
										Zfp382	Slc18a1
										Zfp407	Slc23a1
										Zfp592	Slc38a10
										Zfp608	Slc4a2
										Zfp622	Slc6a4
										Zfp687	Slmap
										Zfp933	Smad2
										Zfp943	Smad4
										Zfp984	Smad5
										Zfr	Smad7
										Zfx	Smap2
										Zmiz1	Smarca2
										Zmynd11	Smg6
										Znrf2	Socs5
										Znrf3	Solh
											Son
											Sp1
											Sp3
											Spag9
											Spata5
											Spcs1
											Spen
											Spin1
											Spnb2
											Spns2
											Sppl3
											Spred1
											Srgap2
											Srp19
											Srpk1
											Srrm2
											Ssbp3
											Ssu72
											St3gal1
											Stard4
											Stard5
											Stat5
											Stat6
											Stim1
											Stk24
											Stk25
											Styx
											Sufu
											Suv39h1
											Svil
											Synm
											Taok1
											Taok3
											Tax1bp1
											Tbc1d15
											Tbc1d30
											Tbca
											Tbl2
											Tceb1
											Tcf20
											Tcf7l2
											Tgfb2
											Tgfbr1
											Tlk2
											Tll1
											Tlr3
											Tm9sf3
											Tmbim6
											Tmem135
											Tmem167
											Tmem17
											Tmem173
											Tmem198b
											Tmem67
											Tmem80
											Tmem97
											Tmod4
											Tnpo1
											Tnrc6a
											Tnrc6b
											Trim11
											Trim26
											Trip12
											Trnt1
											Trp53bp1
											Trp53bp2
											Trps1
											Tspan10
											Ttc35
											Ttc7
											Tuba8
											Tyw5
											Uba2
											Ubap2l
											Ube2c
											Ube2d2
											Ube2d3
											Ube2e2
											Ube2e3
											Ube3c
											Ubr5
											Ubtd1
											Upf1
											Upf3a
											Usp24
											Usp25
											Usp9x
											Utrn
											Uxt
											Vamp4
											Vapb
											Vgll4
											Vmn2r3
											Vps26a
											Vps54
											Vps72
											Vta1
											Wbp1l
											Wbp4
											Wdr37
											Wdr45l
											Wfdc16
											Whsc1
											Whsc1l1
											Wipi2
											Wisp1
											Wnk4
											Wnt1
											Wrap53
											Xk
											Xpo1
											Xpo6
											Xpo7
											Ypel5
											Ythdf2
											Zar1
											Zbed3
											Zbtb20
											Zc3hc1
											Zcchc14
											Zcchc7
											Zfand3
											Zfml
											Zfp119
											Zfp148
											Zfp292
											Zfp382
											Zfp407
											Zfp592
											Zfp595
											Zfp608
											Zfp622
											Zfp687
											Zfp91-Cntf
											Zfp933
											Zfp943
											Zfp984
											Zfr
											Zfx
											Zmiz1
											Zmynd11
											Znrf2
											Znrf3

## Sheet: All Mammary SB Screen Data
Our Combined Clonal + Subclonal	Clonal genes from other mamary SB screens	MMTV viral screens
0610040J01Rik	1700081L11Rik	6330500D04Rik
1600014C10Rik	2010111I01Rik	Astn2
1700012L04Rik (H2al1m)	2900008C10Rik|Bcor	Atp2b1 locus
1700052K11Rik lncRNA	4930479D17Rik|Arntl2	Cadm2
1700109H08Rik	4930583H14Rik	Cdh23
1810030O07Rik	4931406P16Rik	Centg2
2610306M01Rik lncRNA	8030462N17Rik	CJ11
2810006K23Rik	A330049N07Rik	Col4a5
3830408C21Rik	AB041803	Ddn
4831440E17Rik lncRNA	Actn1	Dnahc5
4930465K10Rik lncRNA	Adgrl3	Dpp10 (NM_199021)
4930528A17Rik	Adora2b	Egr3
4930539J05Rik lncRNA	Agbl4	Eras
5031439G07Rik	AI314180	Fezf1
5430405H02Rik lncRNA	Ambra1	Fgf10
6330549D23Rik	Amotl1	Fgf15
9930021J03Rik	Amz1|Gna12	Fgf3
Aak1	Angpt1	Fgf4
Aarsd1	Ankrd11	Fgf6
Abcc2	Ankrd28	Fgf8
Abi1	Anks1b	Fgfr1
Acaa2	Ano6	Fgfr2
Acox1	Apc	Fgr
Actr8	Arfip1	Foxc2 locus
Acvr2a	Arfip1	Foxl1
Adam1a	Arg2	Gm12684
Adamts4	Arhgap21	Gm12690
Adck4	Arhgap24	Gm2019
Add2	Arhgap35	Gm3917
Adra2a	Arid1a	Gm4260
Adsl	Arih1	Gm5770
Aebp2	Ash1l	Gm6856
Aff4	Asxl1	Gm7000
Agbl4	Asxl2	Gm8613
Agps	Atf7ip	Gse1
Agt	Atp6v1d	Igf2
Ahcyl2	Atp8a2	Igf2/H19
Ahdc1	Axin1	Irs4
AI314180	Bach2	Jmjd1c
Akap11	Baz1b	Kcnj6
Akap13	Baz2b	Klf15
Akirin2	Bbx	Lamb1-1
Akr1e1	Bcr	Map3k8
Akt2	Bmpr1a	Nckap5
Ambra1	Bmt2	Nkd2
Amer1	Cacna2d1	Notch4
Ampd2	Cav1	Npm3
Anapc7	Cblb	Nxn
Angptl4	Ccser1	Odz1
Ankhd1	Cd44	Odz2
Ankib1	Cdk11b	Pde1b
Ankrd11	Cdk13	Pde3a
Ankrd12	Cggbp1	Pdgfra
Ankrd13a	Clptm1	Pdgfrb
Ankrd17	Cnot1	Phactr1
Anks1	Cntn5	Phf19
Ano6	Cntnap2	Pros1
Ap3b1	Cntnap5c	Ptchd3
Apba1	Coro2a	Ptgis
Apba3	Cpd	Q8CAN6
Apc	Creb1	Rasgef1b
Apon	Csmd1	Rreb1
App	Csmd3	Rspo2
Arf1	Ctnna2	Rspo2 (2610028F08Rik)
Arf3	Ctnna3	Rspo3
Arfgef2	Cul3	Sdc2
Arhgap8	Cul5	Sfmbt2
Arhgef5	Cyld	Tacstd2
Arid1b	D430020J02Rik	Usp31
Arid2	Dcc	Wnt1
Arid4b	Ddx19a	Wnt10b
Ark2N	Ddx60	Wnt3
Arl15	Dennd4c	Wnt3a
Arl8b	Dip2a	Zfp521
Arl9	Dis3l2
Arpm1	Dlg2
As3mt	Dlg3
Asb3	Dmd
Asf1a	Dpy19l1
Ash1l	Dtna
Ate1	Edil3
Atf5	Ehbp1
Atf7	Ep300
Atg3	Ep400
Atg4a	Eras
Atp10a	Erbb2ip
Atp2b1	Esf1
Atp5b	Esr1
Atp6v1b2	Faf1
Atp6v1h	Fam135b
Atp7a	Fam13c
Atp9b	Fam193a
Aurkaip1	Farp1
AW209491	Fbxl17
Axin1	Fbxo7
Azin1	Fbxo9
B330016D10Rik lncRNA	Fbxw4
B3galnt2	Fbxw7
B4galt1	Fbxw7
Bach2	Fbxw7
Baz2a	Fgfr2
Baz2b	Fhit
BC020402 lncRNA	Flnb
BC055004	Fmnl2
Bcl11a	Fndc3a|Gm16549
Bfar	Fndc3b
Bicd2	Focad
Bivm	Foxj3
Bmp2k	Foxn3
Bmpr1a	Frmd4b
Bnc1	Frmd6
Bnip3l	Fryl
Bod1l	Fut8
Bptf	Gab1
Braf	Gata3
Brd1	Gatad2b
Brd2	Gen1
Brd4	Gfod1
Bsph1	Gli3
Btbd1	Gm14798
Btbd3	Gm15800
Bzrap1	Gm16973|Mphosph8
C1galt1	Gm26836
C2cd5	Gm30319
Cab39l	Gm32849
Camk1	Gm32994
Camkk2	Gm38803
Capn7	Gm40462
Caprin1	Gm6247
Capza2	Gnaq
Capzb	Gpc5
Card11	Gphn
Casp8ap2	Grlf1
Catsper4	Gucy1a2
Cbfb	Hdac4
Cblb	Hectd1
Ccdc101	Hnrnpd
Ccdc127	Hnrnpm
Ccdc152	Hsd17b12
Ccdc186	Irak1bp1
Ccdc41	Itch
Ccdc75	Jmjd1c
Ccdc87	Jup
Ccin	Jup
Ccm2	Kcnma1
Ccni	Kirrel3
Ccnt2	Ktn1
Ccny	Lama3
Ccs	Lingo2
Cct7	Lipc
Cd177	Lpp
Cd200	Lpp
Cd300c2	Lrig2
Cdc16	Lrp1b
Cdc40	Lrp6
Cdc7	Lsm5
Cdk13	Luzp1
Cdk16	Macrod2
Cdk17	Magi1
Cdk19	Magi2
Cdk5rap1	Man1a
Cenpc1	Map4k4
Cenpq	Mapre1
Cep68	March3
Cep97	Mast4
Cept1	Matr3
Chd1	Mau2
Chd2	Mbtps1
Chd6	Mctp1
Chka	Med15
Chl1	Mef2a
Chmp6	Met
Chmp7	Mir17hg
Chst12	Mpp5
Ciao1	Mtpap
Ciapin1	Myh15
Clasp1	Myh9
Clcnka	Mylk
Clk4	Myo5a
CMIP	Myo5b
Cmip	Myo6
Cnga4	Myst3
Cnih4	Nav2
Cnnm2	Nav3
Cnot1	Ncapg2
Cnot2	Ncoa1
Cnot6l	Ncoa3
Cnst	Nedd4
Cntd1	Nedd4l
Cntnap2	Nf1
Col5a1	Nfia
Commd8	Nfib
Cops3	Nfix
Coq3	Nipbl
Coq9	Nnt
Coro7	Notch1
Cpeb2	Npas3
Cpeb4	Nptn
Cplane1	Nras
Cpped1	Nrg3
Cpsf6	Nrxn1
Cpsf7	Nrxn3
Creb3l3	Nxn
Crebbp	Obfc2b
Crisp1	Opcml
Crispld2	Oxsr1
Crtc3	P2ry2
Crybg3	Pard3
Csad	Pard3b
Csgalnact2	Park2
Csnk1a1	Pcbp2
Csnk1e	Pcdh15
Csnk2a1	Pde4d
Ctdp1	Pds5a
Ctdsp2	Peak1
Ctdspl2	Peak1os
Ctnna1	Phf21a
Ctnna3	Phip
Ctr9	Pias1
Ctsf	Pik3r1
Cuedc1	Pkp4
Cul1	Plekhh1
Cul3	Ppm1b
Cux1	Ppp1r12a
Cyb5b	Ppp1r12b
Cyld	Ppp2r5e
Cyp20a1	Prep
D11Wsu99e/47e (Fam104a)	Prkce
D5Ertd579e	Prkd3
Dcaf6	Prox2|RP24-89J3.3.1
Dclre1a	Psd3
Dcp2	Pten
Dcun1d1	Ptpn3
Ddit3	Ptprd
Deaf1	Ptprk
Dear1	Pum1
Defb26	Rab10
Defb28	Ralgapa1
Dennd5a	Ralgapb
Dffb	Rasa1
Dgcr8	Rasa1
Dimt	Rasgrf1
Dip2b	Rbfox1
Dis3	Rbm14
Dlg5	Rbm28
Dmd	Rbm47
Dnahc10	Rbm6
Dnaja3	Rbms3
Dnajb6	Rdx
Dnajc1	Rere
Dnmbp	Rgag1
Dpp9	Ripk4
Dstyk	Rnf111
Dtnbp1	Rnf7
Dupd1	Ror1
Dyrk1a	Rora
E2f3	Rpl26-ps4
E330033B04Rik lncRNA	Rpl36-ps9
Ecpas	Rprd2
Eed	Rtf1
Efnb2	Runx1
Ehmt1	Ruvbl2
Eif2s2	Rybp
Eif3h	Samd12
Eif4enif1	Scamp2
Elf1	Sdha
Elk3	Sept 7
Ell2	Setd2
Eml4	Setd2
Enoph1	Setd5
Eny2	Sfi1
Ep300	Sgcz
Epb4.1l5	Slc12a2
Epc1	Slc12a8
Epc2	Slc2a9
Eprs	Slu7
Eps15l1	Smad3
Eqtn	Snd1
Eras	Sorbs2
Erbb2	Sorbs2os
Erbb2ip	Spata5
Erbb4	Sppl3
Erc1	Spred1
Ercc3	Ssbp3
Eri3	St5
Ern1	Stag1
Espnl	Stag1
Etv6	Stat5b
Eva1b	Stau1
Evi2b	Supt3
Exoc4	Sycp1
Ext1	Syncrip
Ezh2	Tab3
F2rl2	Tanc2
Fads3	Taok1
Faf1	Tbc1d22b
Faim3	Tcf12
Fam115a	Tcf20
Fam117b	Tead1
Fam120a	Tecpr2
Fam133b	Tenm2
Fam160a2	Tgfbr1
Fam168a	Tgfbr2
Fam178a	Thap1
Fam193a	Thsd4
Fam196a	Tmem26
Fam229a	Tmx1
Fam243	Tnks
Fam35a	Tnrc6b
Fam50b	Trim33
Fam53a	Trp53
Fam72a	Trp53bp2
Fastkd5	Trps1
Fat1	Trps1
Fau	Tsc22d2
Fbll1	Ttc3
Fbp2	Ttc7
Fbrsl1	U6
Fbxl5	Ubap2
Fbxo11	Ube2d2
Fbxo18	Ube2f
Fbxo4	Utrn
Fbxw4	Wac
Fbxw7	Wasf2
Fcer1a	Wbscr25
Fchsd2	Wnk1
Fgf3	Wwox
Fgf8	Yap1
Fgfr1op2	Ythdf3
Fhit	Ywhae
Fip1l1	Zan
Fkbp1a	Zfp326
Flt3	Zfp445
Fnbp1l	Zfp445
Fnbp4	Zfr
Fndc3b	Zfx
Fnip1	Zmiz2
Foxf2	Zmynd11
Foxk1	Zyg11b
Foxk2
Foxn2
Foxo1
Foxp1
Frs2
Fryl
Fscn3
Fth1
Fut11
G530011O06Rik lncRNA
G6pc3
Gab1
Galnt1
Gart
Gas2l1
Gas8
Gatad2b
Gbf1
Gcc1
Gcc2
Gcfc1
Gdi2
Ggps1
Gigyf2
Ginm1
Glb1l
Gltscr1
Gltscr2
Glud1
Gm10012
Gm10474
Gm10638
Gm10997
Gm11968
Gm13078
Gm13088
Gm13143
Gm13251
Gm14005
Gm15760
Gm2012
Gm2058
Gm4013
Gm5129
Gm5151
Gm5158
Gm5494
Gm5512
Gm5647
Gm5887
Gm6251
Gm628
Gm7854
Gm8267
Gm8369
Gmfg
Gmpr2
Gna13
Gnai3
Gnaq
Gnat2
Gng7
Gnl3
Golim4
Golph3
Gosr2
Gpatch8
Gpr107
Gpr114
Gpr180
Gpt2
Gramd4
Grb2
Grk5
Grlf1
Gsk3b
Gspt1
Gtf2f2
Gtf3c3
Gxylt1
H13
H2afv
H2afy
H47
Habp4
Hace1
Hadhb
Hck
Hdac4
Hdac6
Hdhd2
Herc2
Hibadh
Hipk1
Hipk2
Hist1h2bb
Hist1h4h
Hivep3
Hltf
Hmox2
Hnrnpm
Hnrnpr
Hpse
Hras1/Lrrc56
Hs2st1
Hspe1
Igf2/Igf2as/Mir483
Igfbp4
Iglon5
Il1rapl1
Il3
Il4i1
Il6st
Ilrun
Inppl1
Ins1
Ints13
Ipo7
Iqgap2
Irf2
Isy1
Itch
Itga5
Itm2b
Itpka
Jarid2
Jhdm1d
Jmjd1c
Jmy
Jup
Kansl1
Kansl1l
Kat2a
Kat6a/Myst3
Kcmf1
Kcnj8
Kcnk5
Kctd18
Kdelc1
Kdm1a
Kdm3a
Kdm4c
Kdm5c
Kdm6a
Kdr
Khsrp
Kif13b
Kif2a
Klf7
Klhdc10
Klhl2
Klraq1
Kmt2c (Mll3)
Kmt2e (Mll5)
Kpna1
Kpna4
Kpna6
Kpnb1
Kras
Kremen1
Krt5
Krt80
Ktn1
Lage3
Larp1
Lats1
Lats2
Lax1
Ldb3
Lect1
Lemd1
Lgi1
Lig4
Lims1
Lipa
Lman1
Lnpep
Lonp2
Lpp
Lrch1
Lrch3
Lrig2
Lrp1b
Lrtm1
Lsm14a
Luc7l3
Luzp1
Macf1
Macrod2
Maea
Mage-g2
Mageb3
Magi2
Maip1
Map2k4
Map3k1
Map3k14
Map3k2
Map3k3
Map4k3
Map4k4
Mapk14
Mapk8
Mapkapk2
Mapre2
March7
Mark2
Matk
Matr3
Mbd2
Mbnl1
Mbnl2
Mbtd1
Mcm4
Mcmbp
Mcts2
Mdp1
Meaf6
Med13
Med13l
Med26
Med28
Mesdc2
Met
Mfn2
Mfsd1
Mga
Mgea5
Mgrn1
Mhc ClassI/LOC547349
Mib1
Mical1
Mid2
Mir103-2
Mir135b
Mir210
Mir26a-2
Mir29b-2/Mir29c
Mir30c-1
Mir365-1
Mir365-2
Mir674
Mir708
Mirlet7c-1
Mitf
Mki67
Mkl1
Mllt10
Mllt3
Mmp14
Mobkl2b
Mobkl2c
Mobkl3
Mphosph8
Mrpl32
Mterfd1
Mtfr1
Mthfd2l
Mtif2
Mtmr3
Mut
Myh1
Myh2
Mynn
N4bp1
N4bp2
Naa15
Naa25
Nacc2
Nadk
Nae1
Nap1l1
Nap1l4
Ncapd2
Nck2
Ncmap
Ncoa6
Ncor1
Ndel1
Ndfip1
Ndufa12
Ndufs2
Nedd8
Nedd9
Net1
Nf1
Nf2
Nfat5
Nfib
Nfxl1
Nfyc
Ngfr
Nhsl1
Nipal2
Nipbl
Nlrc3
Notch1
Npepps
Nploc4
Nr3c1
Nras/Csde1
Nrep
Nrf1
Nrip1
Nrm
Nsd1
Nsf
Nucb2
Nudcd1
Nudcd3
Nudt21
Nudt3
Nufip1
Nup62
Nup98
Obfc2b
Olfml3
Olfr1338
Olfr1382
Olfr592
Olfr658
Omp
Orc6l
Otud4
Pacs1
Pafah1b1
Paip2
Pak2
Pan3
Papd4
Pard3
Pard6b
Parp12
Pbx3
Pcbp2
Pcdhac2
Pcgf3
Pcgf5
Pcmt1
Pcnp
Pcyox1
Pdcd11
Pdcd6
Pde7a
Pdk2
Pdlim5
Pds5b
Pdxdc1
Peg13
Phf2
Phf20l1
Phf21a
Phrf1
Picalm
Pigy
Pik3c2b
Pik3r1
Pion
Pisd-ps1
Pisd-ps3
Pitpnc1
Pkd2l2
Plag1
Pld2
Pln
Plxna1
Pnpla6
Podxl2
Poldip2
Polr1a
Polr3f
Pomt1
Pou2f1
Pou3f4
Pou4f1
Ppapdc1b
Ppara
Pparg
Ppcs
Ppfibp1
Ppia
Ppm1f
Ppp1r12b
Ppp2ca
Ppp2r2a
Ppp2r5a
Ppp3ca
Ppp4r2
Ppp6c
Pradc1
Prg4
Prkar1a
Prokr2
Prph
Psd3
Psma5
Psmc6
Psmd11
Psmd14
PSME3IP1
Ptcd3
Ptdss1
Pten
Ptges3l
Ptgfrn
Ptpn12
Ptpn5
Ptprc
Ptprj
Pum1
Pxn
Qk
R3hcc1l
Rab1
Rab2a
Rab5b
Rab5if
Rab7
Rabep1
Raf1
Rai1
Rai14
Raly
Ranbp9
Rap1a
Rapgefl1
Rasa1
Rassf4
Rb1cc1
Rbm16
Rbm26
Rbm27
Rbm33
Rbm4
Rbm47
Rbm4b
Rbm9
Rbpms
Rcan1
Rdh10
Reep2
Relch
Reps1
Rere
Rfwd2
Rheb
Rhof
Rhox11
Rit1
Rlf
Rmnd1
Rnf138
Rnf145
Rnf185
Rnf19a
Rnf2
Rnf216
Rnf217
Rnf43
Rnf8
Rnmt
Rock1
Rod1
Rpl7
Rpp21
Rreb1
Rrp7a
Rsbn1l
Rsl1d1
Rspo1
Rtn3
Rubcn
Rundc1
Rybp
S100a9
Safb2
Samd4b
Samm50
Saps2
Saps3
Sar1a
Sarnp
Scarb2
Scarna6
Scly
Scmh1
Scrn3
Sdha
Sdhaf2
Sec14l1
Sec23b
Sec31a
Sec63
Selenot
Sema4d
Sept2
Sept9
Serp2
Setd5
Setdb1
Sf3a2
Sf3a3
Sfr1
Sfrs12
Sfrs15
Sfrs18
Sfrs2ip
Sfxn1
Sgcz
Sh2b2
Sh3glb1
Sh3kbp1
Shprh
Shq1
Siah1a
Sike1
Sirt1
Skida1
Slain2
Slc15a4
Slc18a1
Slc23a1
Slc35a5
Slc37a1
Slc38a10
Slc41a1
Slc4a2
Slc6a4
Slmap
Smad2
Smad4
Smad5
Smad7
Smap2
Smarca2
Smg6
Smg7
Smurf2
Snd1
Snx2
Snx3
Snx30
Socs5
Soga1
Solh
Son
Sp1
Sp3
Spag9
Spata13
Spata5
Spcs1
Spen
Spin1
Spint2
Spnb2
Spns2
Sppl3
Spred1
Spsb1
Srgap2
Sri
Srp19
Srp72
Srpk1
Srr
Srrm2
Ssbp3
Ssu72
St3gal1
St5
Stard4
Stard5
Stat5
Stat6
Stim1
Stk24
Stk25
Stk4
Stx2
Styx
Sufu
Supt16h
Suv39h1
Svil
Synm
Tab2
Taok1
Taok3
Tasor2
Tax1bp1
Tbc1d10a
Tbc1d15
Tbc1d22a
Tbc1d22b
Tbc1d30
Tbca
Tbl2
Tcaf1
Tceb1
Tcerg1
Tcf20
Tcf7l2
Tctn2
Tes
Tet2
Tgfb2
Tgfbr1
Tgfbr3
Tlk2
Tll1
Tlr3
Tm9sf2
Tm9sf3
Tmbim6
Tmco7
Tmem135
Tmem165
Tmem167
Tmem17
Tmem170b
Tmem173
Tmem198b
Tmem204
Tmem39a
Tmem67
Tmem80
Tmem97
Tmod4
Tnf
Tnks
Tnpo1
Tnrc6a
Tnrc6b
Tomm40
Topors
Trim11
Trim24
Trim26
Trip12
Trnt1
Trp53bp1
Trp53bp2
Trps1
Tspan10
Ttc35
Ttc7
Tuba8
Tusc3
Twist2
Tyw5
Uba2
Ubap2l
Ube2c
Ube2d2
Ube2d3
Ube2e1
Ube2e2
Ube2e3
Ube2f
Ube2h
Ube3c
Ubqln1
Ubr5
Ubtd1
Upf1
Upf3a
Uqcc
Uso1
Usp24
Usp25
Usp26
Usp9x
Utrn
Uvrag
Uxt
Vamp4
Vapb
Vgll4
Vmn2r3
Vps13a
Vps26a
Vps35l
Vps4b
Vps54
Vps72
Vta1
Wac
Wbp1l
Wbp4
Wdr37
Wdr45l
Wfdc16
Whsc1
Whsc1l1
Wipi2
Wisp1
Wnk4
Wnt1
Wrap53
Wwc1
Wwc2
Xirp2
Xk
Xpo1
Xpo6
Xpo7
Xrn2
Yme1l1
Ypel5
Ythdf2
Ywhae
Zar1
Zbed3
Zbtb20
Zc3hc1
Zcchc14
Zcchc7
Zeb1
Zfand3
Zfml
Zfp119
Zfp120
Zfp148
Zfp292
Zfp322a
Zfp326
Zfp341
Zfp382
Zfp407
Zfp451
Zfp516
Zfp592
Zfp595
Zfp608
Zfp622
Zfp644
Zfp687
Zfp91-Cntf
Zfp933
Zfp943
Zfp984
Zfr
Zfx
Zmiz1
Zmym2
Zmynd11
Znrf1
Znrf2
Znrf3

## Sheet: gCIS overlap with BC genes
Our 350 Clonal-specific gCIS	241 gCIS that are shared between clonal and subclonal datasets	Our 498 Subclonal-specific gCIS
1700109H08Rik	1600014C10Rik	0610040J01Rik
4930528A17Rik	1700052K11Rik lncRNA	1700012L04Rik (H2al1m)
Aak1	Actr8	1810030O07Rik
Abcc2	Adra2a	2610306M01Rik lncRNA
Acaa2	Aebp2	2810006K23Rik
Adamts4	Akap13	3830408C21Rik
Adsl	Ambra1	4831440E17Rik lncRNA
Aff4	Amer1	4930465K10Rik lncRNA
Agps	Ampd2	4930539J05Rik lncRNA
Ahcyl2	Ankrd11	5031439G07Rik
Ahdc1	Ankrd17	5430405H02Rik lncRNA
Angptl4	Ano6	6330549D23Rik
Ankhd1	Ap3b1	9930021J03Rik
Ankib1	App	Aarsd1
Ankrd13a	Arl15	Abi1
Anks1	Asb3	Acox1
Apba1	Ash1l	Acvr2a
Apba3	Atp7a	Adam1a
Apc	AW209491	Adck4
Apon	Axin1	Add2
Arf3	B4galt1	Agbl4
Arfgef2	BC020402 lncRNA	Agt
Arhgap8	Bicd2	AI314180
Arhgef5	Bmp2k	Akap11
Arid1b	Bptf	Akirin2
Arid4b	Brd1	Akr1e1
Arl8b	Capza2	Akt2
Arl9	Capzb	Anapc7
Arpm1	Cbfb	Ankrd12
As3mt	Ccni	Arf1
Ate1	Cdc7	Arid2
Atg3	Cdk17	Ark2N
Atg4a	Cep97	Asf1a
Atp6v1h	Cept1	Atf5
Atp9b	Cnga4	Atf7
Azin1	Cnot1	Atp10a
B3galnt2	Cnot6l	Atp2b1
Bach2	Col5a1	Atp5b
Baz2b	Cops3	Atp6v1b2
Bcl11a	Crebbp	Aurkaip1
Bmpr1a	Csgalnact2	B330016D10Rik lncRNA
Bnip3l	Csnk1a1	Baz2a
Bod1l	Cul1	BC055004
C1galt1	Cul3	Bfar
Cab39l	Cux1	Bivm
Camk1	Dcun1d1	Bnc1
Capn7	Ddit3	Braf
Card11	Dear1	Brd2
Casp8ap2	Dgcr8	Brd4
Catsper4	Dip2b	Bsph1
Ccdc186	Dyrk1a	Btbd1
Ccdc41	Eed	Btbd3
Ccdc75	Ehmt1	Bzrap1
Ccdc87	Eif3h	C2cd5
Ccin	Eif4enif1	Camkk2
Ccs	Ep300	Caprin1
Cd177	Epc1	Cblb
Cdk19	Epc2	Ccdc101
Cdk5rap1	Eras	Ccdc127
Cenpc1	Evi2b	Ccdc152
Cenpq	Exoc4	Ccm2
Chd1	Ext1	Ccnt2
Chka	Ezh2	Ccny
Chl1	F2rl2	Cct7
Chmp6	Fam72a	Cd200
CMIP	Fbll1	Cd300c2
Cnst	Fbrsl1	Cdc16
Commd8	Fbxw7	Cdc40
Coro7	Fgf3	Cdk13
Cpeb2	Fgfr1op2	Cdk16
Cpeb4	Fnip1	Cep68
Cplane1	Foxo1	Chd2
Cpped1	Foxp1	Chd6
Cpsf7	G530011O06Rik lncRNA	Chmp7
Crisp1	Gm10997	Chst12
Crispld2	Gm13078	Ciao1
Crybg3	Gmfg	Ciapin1
Csnk2a1	Gna13	Clasp1
Ctdspl2	Gnaq	Clcnka
Ctr9	Gnat2	Clk4
Cyld	Gpatch8	Cmip
Cyp20a1	Gpr107	Cnih4
D11Wsu99e/47e (Fam104a)	Grlf1	Cnnm2
D5Ertd579e	Gsk3b	Cnot2
Dcaf6	H2afy	Cntd1
Dcp2	Hipk1	Cntnap2
Dennd5a	Hmox2	Coq3
Dimt	Hras1/Lrrc56	Coq9
Dlg5	Igf2/Igf2as/Mir483	Cpsf6
Dnahc10	Ilrun	Creb3l3
Dtnbp1	Ints13	Crtc3
Ell2	Iqgap2	Csad
Epb4.1l5	Irf2	Csnk1e
Eprs	Itm2b	Ctdp1
Erc1	Jarid2	Ctdsp2
Faf1	Jup	Ctnna1
Faim3	Kansl1	Ctnna3
Fam115a	Kat6a/Myst3	Ctsf
Fam117b	Kcmf1	Cuedc1
Fam160a2	Kdm1a	Cyb5b
Fam243	Kdm6a	Dclre1a
Fam35a	Kmt2c (Mll3)	Deaf1
Fam50b	Kmt2e (Mll5)	Defb26
Fam53a	Kpnb1	Defb28
Fastkd5	Kremen1	Dffb
Fbxl5	Ktn1	Dis3
Fbxo11	Larp1	Dmd
Fbxo18	Lats1	Dnaja3
Fbxw4	Lims1	Dnajb6
Flt3	Lpp	Dnajc1
Fnbp4	Lrch3	Dnmbp
Foxk1	Luc7l3	Dpp9
Foxk2	Luzp1	Dstyk
Fryl	Mageb3	Dupd1
Fscn3	Maip1	E2f3
Gab1	Map3k14	E330033B04Rik lncRNA
Gcc1	Map3k2	Ecpas
Ggps1	Map4k3	Efnb2
Glud1	Mapk14	Eif2s2
Gm10638	Matr3	Elf1
Gm13088	Mbnl1	Elk3
Gm14005	Med13	Eml4
Gm2058	Med13l	Enoph1
Gm4013	Met	Eny2
Gm5158	Mga	Eps15l1
Gm5494	Mhc ClassI/LOC547349	Eqtn
Gm7854	Mir103-2	Erbb2
Gm8267	Mir29b-2/Mir29c	Erbb2ip
Gnai3	Mir30c-1	Erbb4
Gng7	Mkl1	Ercc3
Golim4	Mllt10	Eri3
Gpr114	Mllt3	Ern1
Gpr180	Mterfd1	Espnl
Gpt2	Mtmr3	Etv6
Gramd4	Naa15	Eva1b
Gspt1	Nadk	Fads3
Gtf3c3	Nap1l1	Fam120a
Gxylt1	Nap1l4	Fam133b
Habp4	Nf1	Fam168a
Hace1	Nipbl	Fam178a
Hdac4	Notch1	Fam193a
Hdac6	Nras/Csde1	Fam196a
Hdhd2	Nsd1	Fam229a
Herc2	Nudt21	Fat1
Hipk2	Pan3	Fau
Hltf	Pdlim5	Fbp2
Hnrnpm	Phf2	Fbxo4
Hnrnpr	Pik3r1	Fcer1a
Hs2st1	Podxl2	Fchsd2
Iglon5	Polr3f	Fgf8
Il3	Ppm1f	Fhit
Il6st	Ppp2ca	Fip1l1
Inppl1	Ppp3ca	Fkbp1a
Itch	Psma5	Fnbp1l
Itga5	Pten	Fndc3b
Kcnj8	Ptprj	Foxf2
Kdm3a	Qk	Foxn2
Kdm5c	R3hcc1l	Frs2
Kdr	Rab1	Fth1
Kif13b	Rab2a	Fut11
Kif2a	Rab5b	G6pc3
Klhl2	Rab7	Galnt1
Kpna1	Rai1	Gart
Kpna4	Raly	Gas2l1
Kpna6	Rasa1	Gas8
Kras	Rbm16	Gatad2b
Krt5	Rbm33	Gbf1
Krt80	Rbm4b	Gcc2
Ldb3	Rbm9	Gcfc1
Lipa	Rdh10	Gdi2
Lonp2	Reps1	Gigyf2
Lrtm1	Rlf	Ginm1
Lsm14a	Rnf185	Glb1l
Map2k4	Rnf19a	Gltscr1
Map3k1	Rnf216	Gltscr2
Mapkapk2	Rreb1	Gm10012
March7	Rsbn1l	Gm10474
Matk	Rubcn	Gm11968
Mcm4	Safb2	Gm13143
Mcmbp	Samd4b	Gm13251
Med26	Samm50	Gm15760
Med28	Saps3	Gm2012
Mesdc2	Sarnp	Gm5129
Mgea5	Scmh1	Gm5151
Mical1	Sec14l1	Gm5512
Mid2	Sfrs15	Gm5647
Mir365-2	Sfrs2ip	Gm5887
Mitf	Sirt1	Gm6251
Mobkl2b	Slmap	Gm628
Mobkl3	Smad2	Gm8369
Mut	Smad4	Gmpr2
Mynn	Smg6	Gnl3
N4bp1	Socs5	Golph3
N4bp2	Solh	Gosr2
Naa25	Sp3	Grb2
Nacc2	Spag9	Grk5
Nae1	Spen	Gtf2f2
Nck2	Spin1	H13
Ncoa6	Sppl3	H2afv
Ndel1	Srgap2	H47
Ndufa12	Ssbp3	Hadhb
Ndufs2	Stat5	Hck
Nedd9	Stk24	Hibadh
Net1	Svil	Hist1h2bb
Nf2	Taok1	Hist1h4h
Nfat5	Tax1bp1	Hivep3
Nfib	Tbc1d30	Hpse
Nfyc	Tcf20	Hspe1
Nhsl1	Tcf7l2	Igfbp4
Nlrc3	Tgfbr1	Il1rapl1
Npepps	Tlk2	Il4i1
Nrf1	Tm9sf3	Ins1
Nsf	Tnrc6a	Ipo7
Nucb2	Tnrc6b	Isy1
Nup98	Trp53bp1	Itpka
Olfr1382	Trps1	Jhdm1d
Orc6l	Ube2d2	Jmjd1c
Paip2	Ube2e2	Jmy
Papd4	Ube2e3	Kansl1l
Parp12	Ubr5	Kat2a
Pbx3	Usp25	Kcnk5
Pcbp2	Usp9x	Kctd18
Pcdhac2	Vgll4	Kdelc1
Pcgf3	Wbp1l	Kdm4c
Pcgf5	Wdr37	Khsrp
Pcmt1	Xpo1	Klf7
Pcyox1	Ypel5	Klhdc10
Phf20l1	Zar1	Klraq1
Phf21a	Zbtb20	Lage3
Pigy	Zcchc7	Lats2
Pik3c2b	Zfand3	Lax1
Pion	Zfml	Lect1
Pkd2l2	Zfp148	Lemd1
Plag1	Zfp407	Lgi1
Pnpla6	Zfp608	Lig4
Ppara	Zfp943	Lman1
Pparg	Zfr	Lnpep
Ppfibp1	Zfx	Lrch1
Ppp1r12b	Zmiz1	Lrig2
Prg4	Znrf2	Lrp1b
Prkar1a	Znrf3	Macf1
Prokr2		Macrod2
Prph		Maea
Psd3		Mage-g2
Ptdss1		Magi2
Ptpn5		Map3k3
Rai14		Map4k4
Rassf4		Mapk8
Rbm26		Mapre2
Rbm27		Mark2
Rbm47		Mbd2
Rcan1		Mbnl2
Rheb		Mbtd1
Rit1		Mcts2
Rnf145		Mdp1
Rnf2		Meaf6
Rnf43		Mfn2
Rspo1		Mfsd1
Rybp		Mgrn1
Saps2		Mib1
Scarb2		Mir135b
Scly		Mir210
Scrn3		Mir26a-2
Sec63		Mir365-1
Selenot		Mir674
Sema4d		Mir708
Sept9		Mirlet7c-1
Setdb1		Mki67
Sfr1		Mmp14
Sfrs12		Mobkl2c
Sh2b2		Mphosph8
Sh3glb1		Mrpl32
Sh3kbp1		Mtfr1
Shprh		Mthfd2l
Shq1		Mtif2
Siah1a		Myh1
Skida1		Myh2
Slain2		Ncapd2
Slc35a5		Ncmap
Slc37a1		Ncor1
Slc41a1		Ndfip1
Smg7		Nedd8
Smurf2		Nfxl1
Snd1		Ngfr
Snx2		Nipal2
Snx3		Nploc4
Snx30		Nr3c1
Soga1		Nrep
Spata13		Nrip1
Spint2		Nrm
Spsb1		Nudcd1
Sri		Nudcd3
Srp72		Nudt3
Srr		Nufip1
St5		Nup62
Stk4		Obfc2b
Stx2		Olfml3
Supt16h		Olfr1338
Tab2		Olfr592
Tasor2		Olfr658
Tbc1d10a		Omp
Tbc1d22a		Otud4
Tbc1d22b		Pacs1
Tcaf1		Pafah1b1
Tcerg1		Pak2
Tctn2		Pard3
Tes		Pard6b
Tet2		Pcnp
Tgfbr3		Pdcd11
Tm9sf2		Pdcd6
Tmco7		Pde7a
Tmem165		Pdk2
Tmem170b		Pds5b
Tmem204		Pdxdc1
Tmem39a		Peg13
Tnf		Phrf1
Tnks		Picalm
Tomm40		Pisd-ps1
Topors		Pisd-ps3
Trim24		Pitpnc1
Tusc3		Pld2
Twist2		Pln
Ube2e1		Plxna1
Ube2f		Poldip2
Ube2h		Polr1a
Ubqln1		Pomt1
Uqcc		Pou2f1
Uso1		Pou3f4
Usp26		Pou4f1
Uvrag		Ppapdc1b
Vps13a		Ppcs
Vps35l		Ppia
Vps4b		Ppp2r2a
Wac		Ppp2r5a
Wwc1		Ppp4r2
Wwc2		Ppp6c
Xirp2		Pradc1
Xrn2		Psmc6
Yme1l1		Psmd11
Ywhae		Psmd14
Zeb1		PSME3IP1
Zfp120		Ptcd3
Zfp322a		Ptges3l
Zfp326		Ptgfrn
Zfp341		Ptpn12
Zfp451		Ptprc
Zfp516		Pum1
Zfp644		Pxn
Zmym2		Rab5if
Znrf1		Rabep1
		Raf1
Red Text indicates a gene from the 99 humanBC gene list (29 genes)		Ranbp9
Yellow hightlight indicates a gene from the 299 human pan-cancer gene list (67 genes)		Rap1a
		Rapgefl1
		Rb1cc1
		Rbm4
		Rbpms
		Reep2
		Relch
		Rere
		Rfwd2
		Rhof
		Rhox11
		Rmnd1
		Rnf138
		Rnf217
		Rnf8
		Rnmt
		Rock1
		Rod1
		Rpl7
		Rpp21
		Rrp7a
		Rsl1d1
		Rtn3
		Rundc1
		S100a9
		Sar1a
		Scarna6
		Sdha
		Sdhaf2
		Sec23b
		Sec31a
		Sept2
		Serp2
		Setd5
		Sf3a2
		Sf3a3
		Sfrs18
		Sfxn1
		Sgcz
		Sike1
		Slc15a4
		Slc18a1
		Slc23a1
		Slc38a10
		Slc4a2
		Slc6a4
		Smad5
		Smad7
		Smap2
		Smarca2
		Son
		Sp1
		Spata5
		Spcs1
		Spnb2
		Spns2
		Spred1
		Srp19
		Srpk1
		Srrm2
		Ssu72
		St3gal1
		Stard4
		Stard5
		Stat6
		Stim1
		Stk25
		Styx
		Sufu
		Suv39h1
		Synm
		Taok3
		Tbc1d15
		Tbca
		Tbl2
		Tceb1
		Tgfb2
		Tll1
		Tlr3
		Tmbim6
		Tmem135
		Tmem167
		Tmem17
		Tmem173
		Tmem198b
		Tmem67
		Tmem80
		Tmem97
		Tmod4
		Tnpo1
		Trim11
		Trim26
		Trip12
		Trnt1
		Trp53bp2
		Tspan10
		Ttc35
		Ttc7
		Tuba8
		Tyw5
		Uba2
		Ubap2l
		Ube2c
		Ube2d3
		Ube3c
		Ubtd1
		Upf1
		Upf3a
		Usp24
		Utrn
		Uxt
		Vamp4
		Vapb
		Vmn2r3
		Vps26a
		Vps54
		Vps72
		Vta1
		Wbp4
		Wdr45l
		Wfdc16
		Whsc1
		Whsc1l1
		Wipi2
		Wisp1
		Wnk4
		Wnt1
		Wrap53
		Xk
		Xpo6
		Xpo7
		Ythdf2
		Zbed3
		Zc3hc1
		Zcchc14
		Zfp119
		Zfp292
		Zfp382
		Zfp592
		Zfp595
		Zfp622
		Zfp687
		Zfp91-Cntf
		Zfp933
		Zfp984
		Zmynd11
