# Supplementary material for: Single allele loss-of-function mutations select and sculpt conditional cooperative networks in breast cancer
Source: Nat Commun. 2021 Sep 2;12:5238. doi: 10.1038/s41467-021-25467-w (PMC8413298; doi:10.1038/s41467-021-25467-w)
Supplement: Supplementary file 11 — Supplementary Data 8 [file 41467_2021_25467_MOESM11_ESM.xlsx]

## Sheet: Definitions
Definitions
GX CodeSet summary
Organism
CodeSet Confirmed Probe Count:	Number of unique sequence targets
CodeSet Discrepancy Notes:
CodeSet Ideal Probe Count:	Number of probe pairs passing ideal quality cutoffs
CodeSet cutoff Exceptions	Summary of non-ideal exceptions in this library:
	Xhyb = Cross hybridization potential
Xhyb: Tm: GC: Structural:	Tm = out of range melting temp
(some probes may be in multiple categories):	GC = GC content ratio out of range
	Structural = secondary structure interference potential
Transcript Variant Coverage columns:
[TRANSCRIPT_VARIANT_DATA]
1 - Customer Identifiers:	Default is RefSeq Gene name, otherwise specified by customer
2 - HUGO Gene:	Common name for mRNA target sequence, as defined by RefSeq.
3 - Nanostring Internal Identifiers
4 - Total # of Isoforms	Total # of isoforms annotated for this RefSeq Build for this gene
5 - Isoforms Hit By Probe	The accession #'s of the isoforms hit by the probe
6 - # Hit:	Count of all known transcript variants that the probe will hit.
7 - Isoforms Not Hit By Probe	The accession #'s of the isoforms NOT hit by the probe (if any)
8 - # Not Hit:	Count of all known transcript variants that the probe will NOT hit.
Detailed probe information columns:
[CODESET_DETAILS]
1 - Customer Identifiers:	Default is RefSeq Gene name, otherwise specified by customer
2 - Accession number:	Accession number of requested target sequence.
3 - Position:	Region in the target mRNA being probed.
4 - Target Sequence:	Sequence of target region.
5 - Tm of capture probe
6 - Tm of reporter probe
7 - Exception Flags
[ T ]	Tm out of range
[ X ]	Cross hyb signal expected
[ V ]	Variant Specific
[ S ]	Structural issues (GC%, hairpins, poly-G etc)
[ C ]	Custom Sequence
8 - HUGO Gene:	Common name for mRNA target sequence, as defined by RefSeq.
10 – Design Remarks	Any comments or notes about the probe - examples would be cross-hybridzation

## Sheet: Design Data
	CodeSet Data
	CODESET SUMMARY
	CodeSet notes:	* Housekeeping probes from the mouse Tumor Signaling panel included.
	CodeSet Probe Exceptions:	Xhyb	TM	GC	Structure
	Exception Count:	2	0	0	0
	ISOFORM COVERAGE
	CODESET DETAILS
	Customer Identifier	Accession	Position	Target Sequence	Tm CP	Tm RP	Flags	HUGO Gene	NSID	Design Remarks
1	Abcf1	NM_013854.1	876-975	GAGGTGTCTTCCCGCCAGGCAATGTTAGAAAATGCATCTGACATTAAGTTGGAAAAGTTCAGCATCTCCGCCCACGGCAAGGAGCTATTCGTCAATGCTG	79	83	HK	Abcf1	NM_013854.1:875
2	Acaa2	NM_177470.2	111-210	TCAAGGACTTCTCTGCCACCGATTTAACTGAATTTGCTGCCAGGGCTGCTCTGTCTGCTGGCAAAGTTCCACCTGAAACCATCGATAGTGTCATCGTGGG	81	79		Acaa2	NM_177470.2:110
3	Actr8	NM_027493.3	1245-1344	CCCTGCCCTGCTTTACCAGTTTCGATTAGGAGATGAAAAGCTCCAGGCTCCAATGGCGCTTTTTTACCCAGCAACCTTTGGGATCGTGGGACAGAAGATG	82	81		Actr8	NM_027493.3:1244
4	Ankrd11	NM_001081379.1	6076-6175	CTGTCTTCCTCCTCCCTTATTGCCAGTGCCTCTGAAAACCCTGTCAGCTGGCCTGTTGGCTCTGAGCTTATGCTAAAGTCTCCACAGAGGTTTGCAGAAT	83	82		Ankrd11	NM_001081379.1:6075
5	Apc	NM_007462.3	646-745	CCATGGGGTCATTCCCAAGAAGAACATTTGTAAATGGAAGCAGAGAGAGTACTGGGTATCTAGAAGAGCTTGAAAAAGAAAGATCATTACTCCTTGCTGA	83	81		Apc	NM_007462.3:645
6	Arhgap8	NM_001205334.1	269-368	CCACCCTTGCACCAGCTCAACCACCAGCGCCTGCTGGAGTATCTGAAGTACACACTGGACCAGCATGTGGAGAACGACTATACTATTGTCTACTTTCACT	83	82		Arhgap8	NM_001205334.1:268
7	Axin1	NM_001159598.1	2807-2906	GAAAGTGAGTGATGAGTTTGACTGTGGTGTGGTATTTGAGGAAGTACGGGAGGATGAGGCCGTCTTGCCTGTCTTTGAAGAAAAGATCATCGGCAAGGTG	82	82		Axin1	NM_001159598.1:2806
8	Bcl11a	NM_016707.2	524-623	CCGCCTTCCCCTTCTCCCATCGAGATGAAAAAGGCATCCAATCCTGTGGAGGTTGGCATCCAGGTCACGCCAGAGGATGACGATTGTTTATCAACGTCAT	82	81		Bcl11a	NM_016707.2:523
9	Bicd2	NM_001039179.2	4683-4782	GCTTCCTTAATTCCTTGCATAGAGACGGTCTCCAGTGCCGTGGTCTGTGTTCATGGTCCTGTAGCTGTCCGTCCTGGCTCTGATGTGTTGACCTGCGTCA	81	82		Bicd2	NM_001039179.2:4682
10	Cdc7	NM_001271566.1	2805-2904	AAGGGGACAAAGTAGTAGAGGGCTCGATACGGAGATTTGTGCATTATTTTGTTCTAAACTTCTCTCTGTCCGAGATAGCATACCAGGCTTCCAGGAGTCA	79	81		Cdc7	NM_001271566.1:2804
11	Col5a1	NM_015734.2	6146-6245	CCTTCAGCTCTCAGGATAGGTTCATTAAAGGTGTTAATGGACCGTTGGCCGGGAGTGGGGGCGGGACAGTATTTGAAGATCACTTTAAAAAAAATTCAAC	80	82		Col5a1	NM_015734.2:6145
12	Crispld2	NM_030209.3	1731-1830	GGGATTCGGGGTCCTGCTTTTTATCTGTACTTTGTCCTTTGGGGGTGGGGGGTGACAGAGAGTCAGGAATCTTCCTTTTGGTGTCATTGAACGTCCTGGG	80	81		Crispld2	NM_030209.3:1730
13	Crybg3	NM_174848.3	523-622	TTGGAGAAATAGAAGAACCGCCTGGTGAGGTAAAAAAAGGCTTGATCTTGCACGATGACAGACTTGCTTCGCATTTCAGGGGCTATGAGTCGCCTACATT	82	81		Crybg3	NM_174848.3:522
14	Cul1	NM_012042.3	920-1019	TGATTAGTGGAGTTGTACAATCTTATGTGGAATTGGGGCTGAATGAAGATGATGCATTTGCAAAGGGCCCTACGTTAACAGTGTATAAAGAATCCTTTGA	79	78		Cul1	NM_012042.3:919
15	Ddit3	NM_007837.3	256-355	CCTCAGATGAAATTGGGGGCACCTATATCTCATCCCCAGGAAACGAAGAGGAAGAATCAAAAACCTTCACTACTCTTGACCCTGCGTCCCTAGCTTGGCT	85	85		Ddit3	NM_007837.3:255
16	Dnajc14	NM_028873.4	1701-1800	GATGCCAAGGAAAGCATAGGAGGTTTGAAATGGACCGGGAACCCAAGAGTGCCAGATACTGTGCTGAGTGTAACAGGCTGCATCCTGCTGAGGAAGGAGA	90	92	HK	Dnajc14	NM_028873.4:1700
17	Epb4.1l5	NM_001113416.1	363-462	CTTCTGGACGGTACAGATGTCAGTGTGGACTTGCCGAAAAAAGCCAAAGGACAGGAGCTGTTTGACCAAATCATGTATCACCTGGACTTGATTGAAAGTG	82	81		Epb41l5	NM_001113416.1:362
18	Ercc3	NM_133658.1	556-655	AAGGTCAAGCTGGTCCTCAAGCACAACAGGTACTTTGTTGAAAGTTCCCACCCTGATGTTATCCAGCATCTTCTTCAAGACCCAGTGATCCGGGAATGTC	82	81	HK	Ercc3	NM_133658.1:555
19	Ext1	NM_010162.2	1896-1995	TGCTCAGCAACGGATGGGAGTTGCCATTCTCCGAAGTGATTAATTGGAACCAAGCTGCCGTCATAGGCGATGAGAGATTGCTATTACAGATTCCTTCTAC	83	80		Ext1	NM_010162.2:1895
20	D11Wsu99e/47e (Fam104a)	NM_138598.5	1121-1220	TTAGTATGTAGATGTCTGTCTATGGGATGCTCTCCCTTGGAACAGAACAGCCGTCCACTCGGAAGACCAGGGACGTTAAGCACATTTCCTAGTTGTGGTC	82	83		Fam104a	NM_138598.5:1120
21	Fam117b	NM_001037725.3	3253-3352	TATTCTAACTTATGCTGCTGTGTACAACAGGTAGATGGCAAACCCTGCATGAGAGGGCCACAATTTTGAAGGCGAATTCCATCCACTGGTCCAGTCATTC	83	82		Fam117b	NM_001037725.3:3252
22	Fnip1	NM_173753.4	387-486	TGAAGCCAGGAGGAGATAGTTCTTCCTCTTTGGATAGCTCTATCACTTTATCTTCTGATGGAAAAGACCAGTGTCCCAAATACCAGGGTTCTCGGTGTTC	78	82		Fnip1	NM_173753.4:386
23	G6pdx	NM_008062.2	1803-1902	AGCCGCGGCCCCACAGAGGCAGATGAGCTGATGAAGAGAGTGGGCTTCCAGTACGAGGGTACCTACAAGTGGGTGAACCCTCACAAGCTCTGAGCCCTGG	87	86	HK	G6pdx	NM_008062.2:1802
24	Gm10997	ENSMUST00000210294.1	229-328	CTGAAATGTGCTACCTCAAGTTCGAGTGGAGACTAAAGAACTGCTGTTGTAGCATGTCACATGCTATCTGCTTACTGTGAAATGTTAGCTGGAGGATGCT	83	84		Gm10997	ENSMUST00000210294.1:228
25	Gpr180	NM_021434.5	1129-1228	AGAGAGTTCTACATCACGTTTGCCAAGGGCTGCATCCTGTGGTTCTTGTGCCAGCCAGCGCTCGCATGCATTGCTGTCGCTTTTAATGACTACCAAAGAG	81	82		Gpr180	NM_021434.5:1128
26	Gpt2	NM_173866.3	941-1040	AGATGTGATTCACTTTGCCTGGGAAGAGAAGCTTTTTCTCCTGGCTGATGAGGTGTACCAGGACAACGTGTACTCTCCAGACTGCAGATTCCACTCGTTT	80	84		Gpt2	NM_173866.3:940
27	Gusb	NM_010368.1	284-383	CCCTTCGGGACTTTATTGGCTGGGTGTGGTATGAACGGGAAGCAATCCTGCCACGGCGATGGACCCAAGATACCGACATGAGAGTGGTGTTGAGGATCAA	85	86	HK	Gusb	NM_010368.1:283
28	Iglon5	NM_001164518.1	343-442	CAGACCCGCCACCAGCCCTACACCACTCAGGTCTACCTCATCGTCCATGTCCCTGCCCGTATTGTGAACATCTCCTCACCCGTGGCAGTGAATGAAGGGG	82	82		Iglon5	NM_001164518.1:342
29	Jup	NM_010593.2	2121-2220	CTGAGGACAAGAACCCAGATTACCGTAAGCGAGTGTCTGTGGAGCTCACCAATTCCCTCTTCAAGCATGACCCAGCTGCCTGGGAGGCTGCCCAGAGTAT	82	83		Jup	NM_010593.2:2120
30	Myst3	NM_001364449.1	3761-3860	CACTCCTGTCCTAAAGCCAGTATCTCTCTTGCGAAAATGTGATGTGAACAGTGCTTCACTTGAGCCAGATACCTCTACACCTATGAAAAAGAAAAAGGGA	81	82		Kat6a	NM_001364449.1:3760
31	Klhl2	NM_178633.2	1909-2008	CGCAGGGGTCACAGTTATTGATAAACCGTTATGAGCCTGAAGGACATTTTCAGCGTATCATTCCATGAGAACCAGGCGTCCACAAGTATTTCTGAAGGGA	78	82		Klhl2	NM_178633.2:1908
32	Mll3	NM_001081383.1	7076-7175	CACTCATGCTTCCTCATCTGCTGTTCGTGATCCATATGATCAGCCTCCAGTGACTCCCAGGCCTCATTCTGAGTCTTTCGGAACTAGTCAAGTTGTTCAC	80	80		Kmt2c	NM_001081383.1:7075
33	Kras	NM_021284.5	2621-2720	GGGCCACTACAACAATTCAATCTCAATCCTTTGGACTTCATTCCTGCTGCCCAGGCCACTGGTGCCTCAGTAGGAATTTTCAAAATTAGTGTGAACAGAC	80	82		Kras	NM_021284.5:2620
34	Map2k4	NM_009157.4	1336-1435	CTCGCCCAGACACCATGTGCAATAAGACTGGTGTTCGTTTCCATCATGTCTGTATACTTCTGTCATCTAGACTGTGCATCCCTGTAATACCTGACTGATC	80	80		Map2k4	NM_009157.4:1335
35	Map3k14	NM_016896.3	3931-4030	TGGTGGGACTTGGAAACAGCTGCTTAGGACTCATTGTAGCATTAAGTTCACTGTGAATCATTTGTTGGGAGGGGCACAGAGACTTCTCTAGGGAAACTCA	82	83		Map3k14	NM_016896.3:3930
36	Met	NM_008591.2	1281-1380	GGGAAGAAGTGTTTAATATCCTCCAAGCCGCGTATGTCAGTAAACCAGGGGCCAATCTTGCTAAGCAAATAGGAGCTAGCCCTTCTGATGACATTCTCTT	82	81		Met	NM_008591.2:1280
37	Mrpl19	NM_026490.2	658-757	CCAGGAAGTGCCTGTTAACAAGCTGAAAGTTAAAATGAAGCCAAAGCCGTGGTCCAAACGCTGGGAACGTCCAAACTTCAACATTAAGGGAATCAGATTT	84	81	HK	Mrpl19	NM_026490.2:657
38	Mterfd1	NM_025547.3	155-254	GAAAATGGCTCTGTTAGCCCAACAGTTACCCAGACGGTTCAACTCAGTTAAGTTGACTAGCTTCATTAAAGCCAAACAAGTCACCAAACGCTCTGCAAGA	81	82		Mterf3	NM_025547.3:154
39	Nf1	NM_010897.2	2706-2805	CCCACCTATGGGCGCTGTCAGTGAACGCAAAGGGTCTATGATTTCTGTAATGTCTTCTGAAGGGAATATTGATTCACCTGTCAGCAGATTTATGGACCGG	82	79		Nf1	NM_010897.2:2705
40	Nipbl	NM_027707.3	509-608	CCTTTACCTGCTACAACTACAAAGAGCCTCCTCTTTAATTCACGAATAGCAGAAGAGGTGAACTGCCTTTTGGCCTGTAGGGATGACAATTTGGTTTCAC	79	82		Nipbl	NM_027707.3:508
41	Notch1	NM_008714.2	1426-1525	TGAGATTGATGTTAATGAGTGCATCTCCAACCCATGTCAGAATGATGCCACTTGCCTGGACCAGATTGGGGAGTTCCAATGCATATGTATGCCAGGTTAT	81	82		Notch1	NM_008714.2:1425
42	Nrde2	NM_183155.2	1891-1990	ACCCTGAGAGACAGGTGCTGTTTGATGACATTGGGCAATCTTTGATCAGACTTTCCAGCCCAGACCTTCAGTTCCAGCTCATCCAGGCCTTTCTGCAGTT	83	81	HK	Nrde2	NM_183155.2:1890
43	Oaz1	NM_008753.4	601-700	CAACTCCAGGCTGACCACGTTTTCATCTGCTTCCCCAAGAACCGTGAGGACAGAGCCGCCCTACTCCGAACCTTCAGCTTTCTTGGCTTTGAGATTGTGA	85	81	HK; X	Oaz1	NM_008753.4:600	also targets Oaz1-ps (NR_027656.1)@100%
44	Pnpla6	NM_001122818.2	3283-3382	TCCTGTCACCTCCATGTTTACTGGCTCAGCCTTTAACAGAAGTATCCACCGTGTCTTCCAGGATAAGCAGATTGAGGACCTGTGGCTGCCTTACTTCAAT	82	82		Pnpla6	NM_001122818.2:3282
45	Podxl2	NM_176973.4	1053-1152	CCTGGAGGGTCAGGCAGCTGAAGCTCACTCACTAACACCGTGGGACTCTACTCAGGTGATCTGCAAGGATTGGAGCAACCTGGCCGGGAAGAGCTACATC	85	86		Podxl2	NM_176973.4:1052
46	Polr2a	NM_001291068.1	2769-2868	GTTGTCGGGCAGCAGAATGTAGAGGGCAAGCGGATCCCATTTGGATTCAAGCATCGGACTCTTCCTCACTTTATCAAGGATGATTATGGTCCTGAGAGCC	81	81	HK	Polr2a	NM_001291068.1:2768
47	Ppfibp1	NM_026221.2	475-574	CGTGGATTGTTGGAGATGATGGAAACGGATGAGAAGGAAGGATTGAGATGCCAGATCCCAGATTCAACAGCAGAAGTGCTTATTGAGTGGCTTCAAAATC	82	80		Ppfibp1	NM_026221.2:474
48	Prokr2	NM_144944.3	4187-4286	ACCTTGTGGTATAAGGTAAGATCAAGAGACAAAGTGTGGGTTGTACACAGGGATTCCTTGTAGACGGCTGTTGGAGGTTCATGGTATCCAACTCTATCCA	82	80		Prokr2	NM_144944.3:4186
49	Psma5	NM_011967.3	119-218	CTGTTAACCCAGGTCCGGTGAAGAAGCTTGTCAAGTCCAATCATCGCGGCGAGAATATCAATCAGCCAATAAAAGGGAAGCACGGGAGGGCGGGCTAAAA	82	82		Psma5	NM_011967.3:118
50	Psmc4	NM_011874.2	1147-1246	TCGACCTGGAAGACTATGTGGCCCGTCCAGATAAGATTTCAGGAGCCGATATCAACTCCATCTGTCAGGAGAGTGGAATGTTGGCTGTCCGTGAGAACCG	82	82	HK	Psmc4	NM_011874.2:1146
51	Pum1	NM_001159605.1	1434-1533	TTCTGCTCTTGCCTTTGGACAAGGATTGGCTGCAGGTATGCCAGGTTATCCAGTCTTGGCACCTGCTGCTTACTATGACCAAACTGGTGCCCTTGTGGTG	83	87	HK	Pum1	NM_001159605.1:1433
52	Rab1	NM_008996.3	2353-2452	GTGACAAAGGTCAGAGATTGTTTCCTTTGGTTTAAGGAGCAGCCAAGCATTCTTCAATTGGGGGCTAGGGTAGGGTATGGCTGTTGATAACACATTTTAT	79	79		Rab1a	NM_008996.3:2352
53	Rai1	NM_001037764.1	5215-5314	CCATGCATCTGGGGCCTGTGGTGTCCAAGGCCCTAAGTACCTCTTGCCTTGTCTGCTGCCTCTGCCAAAACCCGGCCAATTTCAAGGACCTTGGGGACCT	81	81		Rai1	NM_001037764.1:5214
54	Rasa1	NM_145452.3	1806-1905	TATCGGGGACATCATAGACCATTATCGGAAAGAACAGATTGTTGAAGGCTATTATCTTAAGGAACCTGTACCAATGCAGGATCAAGGGCAAGTACTGAAC	82	82		Rasa1	NM_145452.3:1805
55	Rassf4	NM_178045.4	4846-4945	GTGTAACTTATGGATTCACAGGCTTCCTTCCGTGGCCTGAGAAGCAACAAGGCAGAAGATCCTCATATCTCAAGTAGGAGTAAGACGTTTCTACATCACT	83	80		Rassf4	NM_178045.4:4845
56	Rbm4b	NM_025717.3	1553-1652	GCCTTCCTGCAGCATCTCCTTTCCCTTTAAAATGACCATGTAGTGGCAAGCAACCTTTAACTCTTCTGTCAGTGCTGGACTCTTAGCATTGAAGCTGGTC	80	80		Rbm4b	NM_025717.3:1552
57	Rnf2	NM_011277.1	681-780	CCCGAGTAACAAACGGACCAAAACCTCTGATGACTCTGGGCTTGAACTTGATAACAACAATGCAGCAGTGGCGATTGATCCAGTCATGGACGGTGCCAGT	79	83		Rnf2	NM_011277.1:680
58	Samm50	NM_178614.4	285-384	TTTGATGGACTTGGGCGGACTAAGGATGACATCATCATTTGTGAAATCGGAGAGGTCTTTAAGGCTAAAAACCTCATTGAGGTAATGCGGCGATCTCATG	80	81		Samm50	NM_178614.4:284
59	Scarb2	NM_007644.3	921-1020	AACGAATGACGGGGAGTACGTGTTTCTGACTGGAGAGGACAATTACCTTAACTTTTCAAAAATCGTGGAGTGGAATGGAAAAACGTCGCTGGACTGGTGG	82	82		Scarb2	NM_007644.3:920
60	Scly	NM_016717.3	2081-2180	GCACCAAGGTTTATATAGGAATGTCTTCCTGGAGGCTGCTTTTTGGGTCTGTGGACCAAAGGATGACGCAACCCGTGAAAACAGTTGTCAGAAATTAAAT	79	82		Scly	NM_016717.3:2080
61	Scrn3	NM_029022.1	326-425	GTCTGCATTGGGAATGAGGCTGTATGGGGAAGAGAAGACATTTCTAAGGAGGAAGCACTTTTGGGCATGGACCTTGTCAGGCTGGGCCTTGAGAGAGCTG	82	83		Scrn3	NM_029022.1:325
62	Sdha	NM_023281.1	251-350	CTTGCGAGCTGCATTTGGCCTTTCTGAGGCAGGGTTTAATACTGCATGCCTTACAAAGCTCTTTCCTACCCGATCACATACTGTTGCAGCACAGGGAGGT	82	82	HK	Sdha	NM_023281.1:250
63	Sec14l1	NM_028777.3	473-572	CTCGAGATCGCACTTTGCACATCGAGGCCCACAATGAGACATTTTCTAACCGGGTCATCATCCACGAACACTGCTGTTACACGGTTCACCCTGAGAATGA	80	82		Sec14l1	NM_028777.3:472
64	Sf3a1	NM_026175.5	813-912	TCAAAGCTCAAGAAAGAGGCTGAAAATCCTCGAGAAGTTTTGGACCAGGTTTGTTACCGAGTAGAATGGGCCAAATTTCAGGAACGTGAGAGGAAGAAGG	84	84	HK	Sf3a1	NM_026175.5:812
65	Sirt1	NM_019812.2	844-943	GGATTCCTGACTTCAGATCAAGAGACGGTATCTATGCTCGCCTTGCGGTGGACTTCCCAGACCTCCCAGACCCTCAAGCCATGTTTGATATTGAGTATTT	83	79		Sirt1	NM_019812.2:843
66	Smad2	NM_010754.4	881-980	TCACAGCTTGGATTTGCAGCCAGTTACTTACTCGGAACCTGCATTCTGGTGTTCAATCGCATACTATGAACTAAACCAGAGGGTTGGAGAGACCTTCCAT	81	82		Smad2	NM_010754.4:880
67	Smad4	NM_008540.2	2886-2985	TCCTAGGGAGAAGGTTTTGTATAAAACACTAAAAGCAGTGTCACTCTGCCTGCTGCTTCACTGTTCTGCAAGGTGGCAGTACTTCAACTGAAATAATGAA	82	82		Smad4	NM_008540.2:2885
68	Stk11ip	NM_027886.3	3156-3255	TGCAGCTGTATCGCACAAGCCCTTTGGACCTGCGGCTGATCTTCTATGATGAGGTGTCTCGACTGGAGAGTTTCTGGGCCCTTCATGTTGTGTGTGGGGA	82	82	HK	Stk11ip	NM_027886.3:3155
69	Tbc1d10b	NM_144522.5	1450-1549	CAAGCGTTTTGGTGCCTGGTACAGATCTGCGACAAGTACCTCCCAGGTTACTACAGTGCAGGGCTGGAAGCCATTCAGTTGGATGGAGAAATCTTTTTTG	83	80	HK	Tbc1d10b	NM_144522.5:1449
70	Tbp	NM_013684.3	689-788	ACCGTGAATCTTGGCTGTAAACTTGACCTAAAGACCATTGCACTTCGTGCAAGAAATGCTGAATATAATCCCAAGCGATTTGCTGCAGTCATCATGAGAA	82	79	HK	Tbp	NM_013684.3:688
71	Papd4	NM_133905.2	779-878	GCAGAGAGAGATCCAGCTGCTCTTCCCACAAAGCAGACTTTTTCTCGTTGGATCATCTTTGAATGGATTTGGTGCCCGAAGCAGTGATGGCGATTTATGC	81	79		Tent2	NM_133905.2:778
72	Tet2	NM_001040400.2	2486-2585	AGGAAGAATAAAGAGCAAATGCCTCAGACTTTCTCTCATCTCCAAGGTAGCAATGATAAGCAAAGAGAAGGCTCGTGCTTTGGCCAGATTAAAGTGGAAG	82	83		Tet2	NM_001040400.2:2485
73	Tfrc	NM_011638.3	1931-2030	CTGAACCAGTTCAAAACAGATATCAGGGATATGGGTCTAAGTCTACAGTGGCTGTATTCCGCTCGTGGAGACTACTTCCGTGCTACTTCTAGACTAACAA	81	82	HK	Tfrc	NM_011638.3:1930
74	Tgfbr1	NM_009370.2	4426-4525	TCAGAAGTAGTGGCCAGCTGTGTCTCTAGTAGGACAGTAAAGGCATGAAGCTCAGCCTGTAATCCTGCTACTACAGTAGTACTCCAGAAGTGCCTTGAGG	82	82		Tgfbr1	NM_009370.2:4425
75	Tlk2	NM_011903.3	1287-1386	GATAAGAGCATGCAGGACCGATTGCGATTAGGCCACTTTACTACTGTCCGGCATGGAGCCTCGTTTACTGAGCAGTGGACAGATGGTTATGCTTTCCAAA	82	82	HK	Tlk2	NM_011903.3:1286
76	Tm9sf2	NM_080556.3	836-935	ATCATGTTGTTGAAACTGGGTCTATGGGAGCAAGATTAGTGGCTGCTAAACTTGAACCAAAAAGCTTCAAGCATACCCACATAGATAAACCAGACTGCTC	82	82		Tm9sf2	NM_080556.3:835
77	Tm9sf3	NM_133352.2	1071-1170	TATTGTTGCCATGATAGAGGACTTATATACAGAGAGGGGGTCAATGCTCAGCACAGCCATATTTGTCTATGCTGCTACATCGCCAGTGAACGGGTACTTT	82	81		Tm9sf3	NM_133352.2:1070
78	Tmub2	NM_028076.3	1030-1129	GTATCAATTACCGCCAGTTCTTCACTGGACCTGCCACTATCTCCTTGGTTGGAGTCACAGTCTTCTTCAGCATCCTGGTATTTGGGATGTATGGAAGATA	79	79	HK	Tmub2	NM_028076.3:1029
79	Trps1	NM_032000.2	9146-9245	CTTGGTTGGAGGGCACCATAAGAGTGTCAAGTATTATTATGTGGCCAAGGGGGTTATTTAAAACTCTGGTTCCCACGGGCCGAGAAAGTTTGGCATCATT	81	78		Trps1	NM_032000.2:9145
80	Ubb	NM_011664.4	1324-1423	TCCTCCGTCTGAGGGGTGGCTATTAATTATTCGGTCTGCATTCCCAGTGGGCAGTGATGGCATTACTCTGCACTCTAGCCACTTGCCCCAATTTAAGTTT	81	80	HK; X	Ubb	NM_011664.4:1323	also targets Ubb pseudogene, Ubb-ps (NR_002875) @ 100%
81	Zfp451	NM_133817.2	1211-1310	AGAATTCAGGACACAAAATTACACTTGCGAACTCGGTGGAAGAATCTGTCTTGCTTTATTGCCACATCAGTGAAGGGAGTCGGCCTCCTTGTGATTTACA	82	78		Zfp451	NM_133817.2:1210
82	Zfx	NM_011768.2	6076-6175	TAACTAAACCTTGAGGTACATGTCCACAAGAATGTGGTGGAAGTCAGTTGTGAGTCTGAGCATACCTGATCTCACCCATTCTGCTAAAATATGCTGCCTT	82	82		Zfx	NM_011768.2:6075

## Sheet: Isoform Coverage
CodeSet Isoform Coverage
						RefSeq Version:	41020
Customer Name	HUGO Gene	Probe NSID	Tot Isoforms	Isoforms Hit By Probe	# Hit	Isoforms Not Hit By Probe	# Not Hit
Abcf1	Abcf1	NM_013854.1:875	1	NM_013854.1	1		0
Acaa2	Acaa2	NM_177470.2:110	1	NM_177470.3	1		0
Actr8	Actr8	NM_027493.3:1244	5	XM_030247898.1;XM_006519309.4;NM_027493.3;XM_030247899.1;XM_030247897.1	5		0
Ankrd11	Ankrd11	NM_001081379.1:6075	5	XM_030243850.1;NM_001081379.2;NR_037865.1;XM_030243852.1;XM_030243851.1	5		0
Apc	Apc	NM_007462.3:645	31	XM_030250282.1;XM_030250295.1;XM_030250287.1;XM_030250296.1;XM_030250284.1;XM_030250290.1;XM_030250292.1;XM_030250283.1;XM_006525530.2;XM_030250291.1;XM_006525532.4;XM_030250277.1;XM_030250278.1;XM_030250280.1;XM_006525533.3;NM_001360979.1;XM_030250281.1;XM_006525536.4;XM_030250288.1;NM_001360980.1;NM_007462.3;XM_030250294.1;XM_006525529.4;XM_030250286.1;XM_006525538.4;XM_030250293.1;XM_030250289…	31		0
Arhgap8	Arhgap8	NM_001205334.1:268	9	XM_006521469.3;NM_001164628.1;XM_006521471.3;NM_028455.4;NM_001205334.1;NM_001164627.1;XM_006521470.3;XM_017316756.1;XM_006521468.3	9		0
Axin1	Axin1	NM_001159598.1:2806	6	XM_006523515.4;XM_006523516.2;NM_009733.2;XM_030249451.1;XM_030249452.1;NM_001159598.1	6		0
Bcl11a	Bcl11a	NM_016707.2:523	16	XM_006514507.3;XM_011243660.2;XM_030245544.1;XM_030245548.1;NM_001242934.1;XM_006514505.3;XM_030245547.1;XM_006514504.4;XM_011243659.3;NM_016707.3;XM_030245543.1;XM_030245546.1;XM_030245545.1;NM_001159289.1;NM_001159290.1;XM_030245542.1	16		0
Bicd2	Bicd2	NM_001039179.2:4682	4	NM_001039179.2;NM_001039180.2;NM_029791.4;XM_011244429.3	4		0
Cdc7	Cdc7	NM_001271566.1:2804	7	NM_001271566.1;XM_017320634.1;XM_030254089.1;NM_001271568.1;NM_001271567.1;XM_006534737.2;NM_009863.3	7		0
Col5a1	Col5a1	NM_015734.2:6145	2	NM_015734.2;XM_006497644.4	2		0
Crispld2	Crispld2	NM_030209.3:1730	4	XM_006531508.1;NM_001310635.1;NM_030209.4;XM_006531509.1	4		0
Crybg3	Crybg3	NM_174848.3:522	1	NM_174848.4	1		0
Cul1	Cul1	NM_012042.3:919	5	NM_012042.4;NM_001355551.1;XM_030255411.1;NM_001355550.1;XM_006506189.4	5		0
Ddit3	Ddit3	NM_007837.3:255	4	XM_006513197.4;NM_007837.4;NM_001290183.1;XM_030244867.1	4		0
Dnajc14	Dnajc14	NM_028873.4:1700	6	NM_001359825.1;XM_030245332.1;XM_006514251.2;NM_028873.5;XM_030245331.1;NM_001359824.1	6		0
Epb4.1l5	Epb41l5	NM_001113416.1:362	6	XM_006529398.2;XM_006529400.2;NM_145506.4;NM_001113416.1;XM_006529397.2;XM_006529399.4	6		0
Ercc3	Ercc3	NM_133658.1:555	3	NM_133658.2;XM_006525636.2;XR_385973.1	3		0
Ext1	Ext1	NM_010162.2:1895	1	NM_010162.2	1		0
D11Wsu99e/47e (Fam104a)	Fam104a	NM_138598.5:1120	3	NM_001362751.1;NM_138598.5;XM_011249064.3	3		0
Fam117b	Fam117b	NM_001037725.3:3252	1	NM_001037725.3	1		0
Fnip1	Fnip1	NM_173753.4:386	4	XM_006532847.4;NM_173753.4;XM_006532848.3;XM_006532849.4	4		0
G6pdx	G6pdx	NM_008062.2:1802	1	NM_008062.3	1		0
Gm10997	Gm10997	ENSMUST00000210294.1:228	0	ENSMUST00000210294.1	1		0
Gpr180	Gpr180	NM_021434.5:1128	5	XR_003950877.1;XM_006519335.4;NM_021434.5;XM_030247903.1;XR_383197.4	5		0
Gpt2	Gpt2	NM_173866.3:940	2	NM_173866.4;XM_006530559.3	2		0
Gusb	Gusb	NM_010368.1:283	6	XR_377102.1;NM_001357027.1;NM_001357026.1;NM_001357025.1;NM_010368.2	5	XM_011240853.1	1
Iglon5	Iglon5	NM_001164518.1:342	3	XR_003946429.1;XR_003946430.1;NM_001164518.2	3		0
Jup	Jup	NM_010593.2:2120	4	XM_030245605.1;XM_006532315.4;NM_010593.2;XM_006532316.1	4		0
Myst3	Kat6a	NM_001364449.1:3760	4	NM_001364449.1;XM_017312794.2;XM_006509113.2;NM_001081149.2	4		0
Klhl2	Klhl2	NM_178633.2:1908	3	NM_178633.3;XM_017313011.1	2	XM_017313012.2	1
Mll3	Kmt2c	NM_001081383.1:7075	30	XM_006535699.4;XM_017320821.2;XM_006535690.4;XM_030254375.1;XM_006535685.4;XM_006535682.4;XM_011249766.3;XM_006535701.4;XM_017320820.2;XM_006535700.4;XM_006535694.4;XM_017320819.2;XM_006535697.4;XM_006535688.4;XM_017320824.2;XM_006535686.4;XM_006535693.4;XM_006535703.3;XM_017320822.2;NM_001081383.2;XM_006535689.4;XM_017320825.2;XR_001784670.2;XM_006535683.4;XM_006535698.4;XR_003955625.1;XM_006535…	30		0
Kras	Kras	NM_021284.5:2620	3	XM_006506918.4;NM_021284.6;XM_006506919.4	3		0
Map2k4	Map2k4	NM_009157.4:1335	8	XM_011249033.3;NM_001316368.1;XM_030246018.1;NM_001316367.1;NM_009157.5;NM_001362740.1;NM_001362739.1;NM_001316369.1	8		0
Map3k14	Map3k14	NM_016896.3:3930	1	NM_016896.3	1		0
Met	Met	NM_008591.2:1280	5	XM_011241043.3;XM_011241042.3;XM_006505002.4;NM_008591.2;XM_030255209.1	5		0
Mrpl19	Mrpl19	NM_026490.2:657	1	NM_026490.2	1		0
Mterfd1	Mterf3	NM_025547.3:154	9	XM_017315563.2;XM_011244548.3;NM_025547.4;XM_006517322.3;XM_030247353.1;XM_030247356.1;XM_030247357.1;XM_030247355.1;XM_006517321.3	9		0
Nf1	Nf1	NM_010897.2:2705	9	XM_006532439.4;NM_010897.2;XM_006532441.4;XM_006532442.4;XM_006532440.4;XM_030245644.1;XM_006532438.4;XM_006532437.4;XM_006532436.4	9		0
Nipbl	Nipbl	NM_027707.3:508	7	XM_006519994.4;XM_011245334.3;XM_006519995.2;XM_017316746.2;NM_027707.3;XM_006519996.4;NM_201232.2	7		0
Notch1	Notch1	NM_008714.2:1425	1	NM_008714.3	1		0
Nrde2	Nrde2	NM_183155.2:1890	10	NM_001377383.1;XM_030246667.1;XM_030246668.1;XR_381516.4;XM_030246666.1;NR_165260.1;NM_183155.3;NR_165261.1;XM_011244093.3;NM_001290303.1	10		0
Oaz1	Oaz1	NM_008753.4:600	2	NM_008753.4;NM_001301034.1	2		0
Pnpla6	Pnpla6	NM_001122818.2:3282	21	XM_006508832.4;XR_003947314.1;NM_001378953.1;NR_152827.2;NM_001359122.2;XM_006508830.4;NM_001378951.1;XR_378664.4;XM_006508825.4;XM_006508828.1;NM_001359123.2;NM_001359124.2;XM_006508827.4;XM_006508829.2;NM_001359121.2;NM_001378952.1;NM_015801.3;NM_001122818.3;XM_006508831.4;NM_001378955.1;NM_001378954.1	21		0
Podxl2	Podxl2	NM_176973.4:1052	20	XR_001785137.2;NM_001379221.1;NM_001379217.1;NM_001364575.2;NM_001379219.1;XR_001785138.2;NR_166540.1;XM_030255447.1;NM_001379218.1;NM_001379220.1;NM_001379222.1;NM_001379223.1;XM_030255446.1;XM_011241375.2;NM_176973.5;XM_011241376.2;XM_030255444.1;NM_001347327.2;XM_030255448.1;XM_030255445.1	20		0
Polr2a	Polr2a	NM_001291068.1:2768	1	NM_001291068.1	1		0
Ppfibp1	Ppfibp1	NM_026221.2:474	18	XM_011241625.2;XM_011241628.2;XM_011241624.2;XM_011241627.2;NM_001355728.1;XM_006507096.3;XM_006507097.3;NM_001170433.1;XM_006507099.3;XM_011241626.2;XM_006507101.3;XM_006507102.3;NM_001355729.1;NM_026221.2;XM_006507098.4;XM_030255565.1;XM_011241629.2;XM_006507103.3	18		0
Prokr2	Prokr2	NM_144944.3:4186	4	XM_011239557.2;XM_011239558.3;NM_144944.3;XM_011239555.2	4		0
Psma5	Psma5	NM_011967.3:118	1	NM_011967.3	1		0
Psmc4	Psmc4	NM_011874.2:1146	1	NM_011874.2	1		0
Pum1	Pum1	NM_001159605.1:1433	50	XM_030253938.1;NM_001159606.2;XM_030253923.1;XM_017320463.2;XM_030253936.1;XM_030253937.1;XM_006539291.4;XM_006539304.4;NM_001356564.1;XM_006539301.4;XM_030253935.1;XM_006539296.4;XM_030253934.1;XM_006539300.4;NM_001159604.2;XM_030253928.1;NM_001356565.1;XM_006539294.4;XM_030253926.1;XM_006539299.4;XM_006539305.4;XM_030253932.1;XM_017320460.2;XM_030253929.1;XM_006539309.3;XM_006539306.4;XM_006539…	50		0
Rab1	Rab1a	NM_008996.3:2352	1	NM_008996.4	1		0
Rai1	Rai1	NM_001037764.1:5214	6	XR_879539.3;XR_879538.3;XR_003949361.1;XR_879537.3;NM_001037764.1;NM_009021.2	6		0
Rasa1	Rasa1	NM_145452.3:1805	2	XM_011244518.3;NM_145452.3	2		0
Rassf4	Rassf4	NM_178045.4:4845	2	NM_178045.4;XM_006505866.4	2		0
Rbm4b	Rbm4b	NM_025717.3:1552	15	XR_003952808.1;XR_003952809.1;XR_001782611.2;XM_006531827.4;XM_006531826.3;XR_003952807.1;XM_006531823.4;XR_001782610.2;XR_003952803.1;XR_003952805.1;XM_030251030.1;NM_025717.3;XM_006531824.4;XR_003952806.1;XM_006531825.4	15		0
Rnf2	Rnf2	NM_011277.1:680	5	NM_011277.3;XM_006529269.3;NM_001360844.1;NM_001360845.1;NM_001360847.1	5		0
Samm50	Samm50	NM_178614.4:284	1	NM_178614.5	1		0
Scarb2	Scarb2	NM_007644.3:920	1	NM_007644.4	1		0
Scly	Scly	NM_016717.3:2080	8	XM_006529746.3;NM_016717.3;XR_387181.4;XR_003956213.1;XR_003956210.1;XM_006529744.3;XM_006529745.3;XM_006529743.2	8		0
Scrn3	Scrn3	NM_029022.1:325	7	XM_030252151.1;NM_001355711.1;NM_029022.1;XM_006500313.4;XM_006500314.3;XR_866344.3;XM_011239820.3	7		0
Sdha	Sdha	NM_023281.1:250	1	NM_023281.1	1		0
Sec14l1	Sec14l1	NM_028777.3:472	6	NM_001166507.2;NM_028777.4;XM_006534352.1;NM_001166506.2;NM_001363165.1	5	NR_029459.2	1
Sf3a1	Sf3a1	NM_026175.5:812	1	NM_026175.5	1		0
Sirt1	Sirt1	NM_019812.2:843	2	NM_019812.3;NM_001159589.2	2		0
Smad2	Smad2	NM_010754.4:880	6	XM_030250351.1;NM_001252481.1;XM_006525699.3;NM_010754.5;XM_017317842.2;NM_001311070.1	6		0
Smad4	Smad4	NM_008540.2:2885	6	NR_157374.1;NM_001364967.1;NM_008540.3;XM_011246855.2;NM_001364968.1;XM_006525701.3	6		0
Stk11ip	Stk11ip	NM_027886.3:3155	2	NM_027886.3;XM_030243043.1	2		0
Tbc1d10b	Tbc1d10b	NM_144522.5:1449	1	NM_144522.5	1		0
Tbp	Tbp	NM_013684.3:688	1	NM_013684.3	1		0
Papd4	Tent2	NM_133905.2:778	7	XM_006517510.4;NM_001361537.1;XR_001780738.2;NM_001361536.1;NM_133905.3;XM_030247077.1;NR_154997.1	7		0
Tet2	Tet2	NM_001040400.2:2485	6	XM_006501287.4;NM_001040400.2;XM_006501286.4;XM_011240068.3;XM_006501283.4;NM_001346736.1	6		0
Tfrc	Tfrc	NM_011638.3:1930	2	NM_011638.4;NM_001357298.1	2		0
Tgfbr1	Tgfbr1	NM_009370.2:4425	4	NM_001312869.1;NM_009370.3;XM_030253397.1;NM_001312868.1	4		0
Tlk2	Tlk2	NM_011903.3:1286	20	NM_001361996.1;XM_030246001.1;NM_001294334.1;NM_001112705.2;XM_006533313.4;NM_001294329.1;XM_006533316.4;XM_030246000.1;XM_030245998.1;XM_006533315.4;XM_011249014.3;XM_017314550.2;XM_030245999.1;XM_017314551.2;NM_001294331.1;XM_006533320.4;XM_006533312.4;NM_001294330.1;XM_030246002.1;XM_006533314.4	20		0
Tm9sf2	Tm9sf2	NM_080556.3:835	1	NM_080556.3	1		0
Tm9sf3	Tm9sf3	NM_133352.2:1070	1	NM_133352.2	1		0
Tmub2	Tmub2	NM_028076.3:1029	4	NM_001302505.2;XM_030246346.1;NM_001302506.2;NM_028076.4	4		0
Trps1	Trps1	NM_032000.2:9145	12	XM_030248828.1;NM_001310485.1;XM_011245778.3;XM_011245780.3;NM_001310481.1;XM_006521563.3;XM_030248827.1;NM_032000.2;XM_011245777.2;XM_011245776.3;XM_006521560.3;XM_030248826.1	12		0
Ubb	Ubb	NM_011664.4:1323	2	NM_011664.4;NM_001313984.1	2		0
Zfp451	Zfp451	NM_133817.2:1210	10	XM_030243891.1;NM_001359274.1;XR_865290.3;NM_001359275.1;XM_017313044.2;NM_133817.3;NM_001290699.1;XM_030243892.1	8	NM_001290700.1;XR_865291.3	2
Zfx	Zfx	NM_011768.2:6075	13	NM_001044386.1;XM_017318464.2;XM_006527965.3;XM_030251311.1;NM_001358356.1;NM_001358355.1;NM_011768.2;XM_011247577.3;XM_006527967.3;XM_011247578.3;XM_030251310.1;NM_001358354.1	12	NM_001358357.1	1
