# Supplementary material for: Single allele loss-of-function mutations select and sculpt conditional cooperative networks in breast cancer
Source: Nat Commun. 2021 Sep 2;12:5238. doi: 10.1038/s41467-021-25467-w (PMC8413298; doi:10.1038/s41467-021-25467-w)
Supplement: Supplementary file 13 — Source data [file 41467_2021_25467_MOESM13_ESM.xlsx]

## Sheet: GSE143503_sample_information
Sample name	Title	Source name	Organism	Characteristics: barcode	Characteristics: mouse_ID	Characteristics: sample_ID	Characteristics: transposon_library_type	Characteristics: Primary_Tumor_experimental_group	Characteristics: Mouse_genotype	Characteristics: histology_subtype	Characteristics: histology_group	Characteristics: notes	Molecule	Description	Processed data file	Raw file	Raw file
B1608_A-71_IRL	B1608_A-71_IRL	Primary_Tumor	Mus musculus	AGGTGGAA	B1608	A-71	IRL	H1047R	H1047R	AME	None		genomic DNA		Combined_insertions.txt	SWID_497435_SBTP_0027_nn_n_PE_300_WG_130226_h803_0114_BC1MV5ACXX_NoIndex_L001_R1_001.fastq	SWID_497435_SBTP_0027_nn_n_PE_300_WG_130226_h803_0114_BC1MV5ACXX_NoIndex_L001_R2_001.fastq
B484_A-07_IRL	B484_A-07_IRL	Primary_Tumor	Mus musculus	TACGAGAA	B484	A-07	IRL	E545K	E545K	ASC	ASC		genomic DNA		Combined_insertions.txt	SWID_497435_SBTP_0027_nn_n_PE_300_WG_130226_h803_0114_BC1MV5ACXX_NoIndex_L001_R1_001.fastq	SWID_497435_SBTP_0027_nn_n_PE_300_WG_130226_h803_0114_BC1MV5ACXX_NoIndex_L001_R2_001.fastq
B598_A-13_IRL	B598_A-13_IRL	Primary_Tumor	Mus musculus	CACAGGAA	B598	A-13	IRL	E545K	E545K	ASC	ASC		genomic DNA		Combined_insertions.txt	SWID_497435_SBTP_0027_nn_n_PE_300_WG_130226_h803_0114_BC1MV5ACXX_NoIndex_L001_R1_001.fastq	SWID_497435_SBTP_0027_nn_n_PE_300_WG_130226_h803_0114_BC1MV5ACXX_NoIndex_L001_R2_001.fastq
B509_A-18_IRL	B509_A-18_IRL	Primary_Tumor	Mus musculus	GCGATGAA	B509	A-18	IRL	E545K	E545K	ASC	ASC		genomic DNA		Combined_insertions.txt	SWID_497435_SBTP_0027_nn_n_PE_300_WG_130226_h803_0114_BC1MV5ACXX_NoIndex_L001_R1_001.fastq	SWID_497435_SBTP_0027_nn_n_PE_300_WG_130226_h803_0114_BC1MV5ACXX_NoIndex_L001_R2_001.fastq
B590_A-22_IRL	B590_A-22_IRL	Primary_Tumor	Mus musculus	GATGTGAA	B590	A-22	IRL	E545K	E545K	ASC	ASC		genomic DNA		Combined_insertions.txt	SWID_497435_SBTP_0027_nn_n_PE_300_WG_130226_h803_0114_BC1MV5ACXX_NoIndex_L001_R1_001.fastq	SWID_497435_SBTP_0027_nn_n_PE_300_WG_130226_h803_0114_BC1MV5ACXX_NoIndex_L001_R2_001.fastq
B590_A-24_IRL	B590_A-24_IRL	Primary_Tumor	Mus musculus	CCACTGAA	B590	A-24	IRL	E545K	E545K	ASC	ASC		genomic DNA		Combined_insertions.txt	SWID_497435_SBTP_0027_nn_n_PE_300_WG_130226_h803_0114_BC1MV5ACXX_NoIndex_L001_R1_001.fastq	SWID_497435_SBTP_0027_nn_n_PE_300_WG_130226_h803_0114_BC1MV5ACXX_NoIndex_L001_R2_001.fastq
B582_A-29_IRL	B582_A-29_IRL	Primary_Tumor	Mus musculus	TCACGCAA	B582	A-29	IRL	E545K	E545K	ASC	ASC		genomic DNA		Combined_insertions.txt	SWID_497435_SBTP_0027_nn_n_PE_300_WG_130226_h803_0114_BC1MV5ACXX_NoIndex_L001_R1_001.fastq	SWID_497435_SBTP_0027_nn_n_PE_300_WG_130226_h803_0114_BC1MV5ACXX_NoIndex_L001_R2_001.fastq
B582_A-30_IRL	B582_A-30_IRL	Primary_Tumor	Mus musculus	ATGCGCAA	B582	A-30	IRL	E545K	E545K	ASC	ASC		genomic DNA		Combined_insertions.txt	SWID_497435_SBTP_0027_nn_n_PE_300_WG_130226_h803_0114_BC1MV5ACXX_NoIndex_L001_R1_001.fastq	SWID_497435_SBTP_0027_nn_n_PE_300_WG_130226_h803_0114_BC1MV5ACXX_NoIndex_L001_R2_001.fastq
B629_A-35_IRL	B629_A-35_IRL	Primary_Tumor	Mus musculus	AATTGCAA	B629	A-35	IRL	H1047R	H1047R	ASC	ASC		genomic DNA		Combined_insertions.txt	SWID_497435_SBTP_0027_nn_n_PE_300_WG_130226_h803_0114_BC1MV5ACXX_NoIndex_L001_R1_001.fastq	SWID_497435_SBTP_0027_nn_n_PE_300_WG_130226_h803_0114_BC1MV5ACXX_NoIndex_L001_R2_001.fastq
B761_A-44_IRL	B761_A-44_IRL	Primary_Tumor	Mus musculus	TGAGTCAA	B761	A-44	IRL	H1047R	H1047R	ASC	ASC		genomic DNA		Combined_insertions.txt	SWID_497435_SBTP_0027_nn_n_PE_300_WG_130226_h803_0114_BC1MV5ACXX_NoIndex_L001_R1_001.fastq	SWID_497435_SBTP_0027_nn_n_PE_300_WG_130226_h803_0114_BC1MV5ACXX_NoIndex_L001_R2_001.fastq
B1256_A-65_IRL	B1256_A-65_IRL	Primary_Tumor	Mus musculus	GCTACTAA	B1256	A-65	IRL	H1047R	H1047R	ASC	ASC		genomic DNA		Combined_insertions.txt	SWID_497435_SBTP_0027_nn_n_PE_300_WG_130226_h803_0114_BC1MV5ACXX_NoIndex_L001_R1_001.fastq	SWID_497435_SBTP_0027_nn_n_PE_300_WG_130226_h803_0114_BC1MV5ACXX_NoIndex_L001_R2_001.fastq
B1359_A-66_IRL	B1359_A-66_IRL	Primary_Tumor	Mus musculus	GGCGCTAA	B1359	A-66	IRL	H1047R	H1047R	ASC	ASC		genomic DNA		Combined_insertions.txt	SWID_497435_SBTP_0027_nn_n_PE_300_WG_130226_h803_0114_BC1MV5ACXX_NoIndex_L001_R1_001.fastq	SWID_497435_SBTP_0027_nn_n_PE_300_WG_130226_h803_0114_BC1MV5ACXX_NoIndex_L001_R2_001.fastq
B1454_A-88_IRL	B1454_A-88_IRL	Primary_Tumor	Mus musculus	CATCGTAA	B1454	A-88	IRL	H1047R	H1047R	ASC	ASC		genomic DNA		Combined_insertions.txt	SWID_497435_SBTP_0027_nn_n_PE_300_WG_130226_h803_0114_BC1MV5ACXX_NoIndex_L001_R1_001.fastq	SWID_497435_SBTP_0027_nn_n_PE_300_WG_130226_h803_0114_BC1MV5ACXX_NoIndex_L001_R2_001.fastq
B322_A-01_IRL	B322_A-01_IRL	Primary_Tumor	Mus musculus	AAGAAGAA	B322	A-01	IRL	Control	E545K	CAC	None	Inactive Pik3ca	genomic DNA		Combined_insertions.txt	SWID_497435_SBTP_0027_nn_n_PE_300_WG_130226_h803_0114_BC1MV5ACXX_NoIndex_L001_R1_001.fastq	SWID_497435_SBTP_0027_nn_n_PE_300_WG_130226_h803_0114_BC1MV5ACXX_NoIndex_L001_R2_001.fastq
B602_A-06_IRL	B602_A-06_IRL	Primary_Tumor	Mus musculus	GTGGAGAA	B602	A-06	IRL	Control	E545K	CAC	None	Inactive Pik3ca	genomic DNA		Combined_insertions.txt	SWID_497435_SBTP_0027_nn_n_PE_300_WG_130226_h803_0114_BC1MV5ACXX_NoIndex_L001_R1_001.fastq	SWID_497435_SBTP_0027_nn_n_PE_300_WG_130226_h803_0114_BC1MV5ACXX_NoIndex_L001_R2_001.fastq
B1203_A-31_IRL	B1203_A-31_IRL	Primary_Tumor	Mus musculus	GATAACAA	B1203	A-31	IRL	H1047R	H1047R	CAC	None		genomic DNA		Combined_insertions.txt	SWID_497435_SBTP_0027_nn_n_PE_300_WG_130226_h803_0114_BC1MV5ACXX_NoIndex_L001_R1_001.fastq	SWID_497435_SBTP_0027_nn_n_PE_300_WG_130226_h803_0114_BC1MV5ACXX_NoIndex_L001_R2_001.fastq
B715_A-34_IRL	B715_A-34_IRL	Primary_Tumor	Mus musculus	CTTCACAA	B715	A-34	IRL	H1047R	H1047R	CAC	None		genomic DNA		Combined_insertions.txt	SWID_497435_SBTP_0027_nn_n_PE_300_WG_130226_h803_0114_BC1MV5ACXX_NoIndex_L001_R1_001.fastq	SWID_497435_SBTP_0027_nn_n_PE_300_WG_130226_h803_0114_BC1MV5ACXX_NoIndex_L001_R2_001.fastq
B720_A-39_IRL	B720_A-39_IRL	Primary_Tumor	Mus musculus	AGATCCAA	B720	A-39	IRL	H1047R	H1047R	CAC	None		genomic DNA		Combined_insertions.txt	SWID_497435_SBTP_0027_nn_n_PE_300_WG_130226_h803_0114_BC1MV5ACXX_NoIndex_L001_R1_001.fastq	SWID_497435_SBTP_0027_nn_n_PE_300_WG_130226_h803_0114_BC1MV5ACXX_NoIndex_L001_R2_001.fastq
B441_A-41_IRL	B441_A-41_IRL	Primary_Tumor	Mus musculus	TACTCCAA	B441	A-41	IRL	H1047R	H1047R	CAC	None		genomic DNA		Combined_insertions.txt	SWID_497435_SBTP_0027_nn_n_PE_300_WG_130226_h803_0114_BC1MV5ACXX_NoIndex_L001_R1_001.fastq	SWID_497435_SBTP_0027_nn_n_PE_300_WG_130226_h803_0114_BC1MV5ACXX_NoIndex_L001_R2_001.fastq
B1035_A-55_IRL	B1035_A-55_IRL	Primary_Tumor	Mus musculus	GTAAGTAA	B1035	A-55	IRL	H1047R	H1047R	CAC	None		genomic DNA		Combined_insertions.txt	SWID_497435_SBTP_0027_nn_n_PE_300_WG_130226_h803_0114_BC1MV5ACXX_NoIndex_L001_R1_001.fastq	SWID_497435_SBTP_0027_nn_n_PE_300_WG_130226_h803_0114_BC1MV5ACXX_NoIndex_L001_R2_001.fastq
B1409_A-59_IRL	B1409_A-59_IRL	Primary_Tumor	Mus musculus	AGACGTAA	B1409	A-59	IRL	Control	H1047R	CAC	None	Inactive Pik3ca	genomic DNA		Combined_insertions.txt	SWID_497435_SBTP_0027_nn_n_PE_300_WG_130226_h803_0114_BC1MV5ACXX_NoIndex_L001_R1_001.fastq	SWID_497435_SBTP_0027_nn_n_PE_300_WG_130226_h803_0114_BC1MV5ACXX_NoIndex_L001_R2_001.fastq
B602_A-05_IRL	B602_A-05_IRL	Primary_Tumor	Mus musculus	CGAGAGAA	B602	A-05	IRL	Control	E545K	KA	Squam	Inactive Pik3ca	genomic DNA		Combined_insertions.txt	SWID_497435_SBTP_0027_nn_n_PE_300_WG_130226_h803_0114_BC1MV5ACXX_NoIndex_L001_R1_001.fastq	SWID_497435_SBTP_0027_nn_n_PE_300_WG_130226_h803_0114_BC1MV5ACXX_NoIndex_L001_R2_001.fastq
B582_A-28_IRL	B582_A-28_IRL	Primary_Tumor	Mus musculus	GTTGGCAA	B582	A-28	IRL	E545K	E545K	KA	Squam		genomic DNA		Combined_insertions.txt	SWID_497435_SBTP_0027_nn_n_PE_300_WG_130226_h803_0114_BC1MV5ACXX_NoIndex_L001_R1_001.fastq	SWID_497435_SBTP_0027_nn_n_PE_300_WG_130226_h803_0114_BC1MV5ACXX_NoIndex_L001_R2_001.fastq
B1035_A-58_IRL	B1035_A-58_IRL	Primary_Tumor	Mus musculus	TTCGGTAA	B1035	A-58	IRL	H1047R	H1047R	KA	Squam		genomic DNA		Combined_insertions.txt	SWID_497435_SBTP_0027_nn_n_PE_300_WG_130226_h803_0114_BC1MV5ACXX_NoIndex_L001_R1_001.fastq	SWID_497435_SBTP_0027_nn_n_PE_300_WG_130226_h803_0114_BC1MV5ACXX_NoIndex_L001_R2_001.fastq
B1543_A-78_IRL	B1543_A-78_IRL	Primary_Tumor	Mus musculus	TCCAACAA	B1543	A-78	IRL	Control	Control	KA	Squam		genomic DNA		Combined_insertions.txt	SWID_497435_SBTP_0027_nn_n_PE_300_WG_130226_h803_0114_BC1MV5ACXX_NoIndex_L001_R1_001.fastq	SWID_497435_SBTP_0027_nn_n_PE_300_WG_130226_h803_0114_BC1MV5ACXX_NoIndex_L001_R2_001.fastq
B715_A-32_IRL	B715_A-32_IRL	Primary_Tumor	Mus musculus	GCAGACAA	B715	A-32	IRL	H1047R	H1047R	Pap	Pap		genomic DNA		Combined_insertions.txt	SWID_497435_SBTP_0027_nn_n_PE_300_WG_130226_h803_0114_BC1MV5ACXX_NoIndex_L001_R1_001.fastq	SWID_497435_SBTP_0027_nn_n_PE_300_WG_130226_h803_0114_BC1MV5ACXX_NoIndex_L001_R2_001.fastq
B720_A-38_IRL	B720_A-38_IRL	Primary_Tumor	Mus musculus	CAAGCCAA	B720	A-38	IRL	H1047R	H1047R	Pap	Pap		genomic DNA		Combined_insertions.txt	SWID_497435_SBTP_0027_nn_n_PE_300_WG_130226_h803_0114_BC1MV5ACXX_NoIndex_L001_R1_001.fastq	SWID_497435_SBTP_0027_nn_n_PE_300_WG_130226_h803_0114_BC1MV5ACXX_NoIndex_L001_R2_001.fastq
B1101_A-46_IRL	B1101_A-46_IRL	Primary_Tumor	Mus musculus	CACCTCAA	B1101	A-46	IRL	H1047R	H1047R	Pap	Pap		genomic DNA		Combined_insertions.txt	SWID_497435_SBTP_0027_nn_n_PE_300_WG_130226_h803_0114_BC1MV5ACXX_NoIndex_L001_R1_001.fastq	SWID_497435_SBTP_0027_nn_n_PE_300_WG_130226_h803_0114_BC1MV5ACXX_NoIndex_L001_R2_001.fastq
B1105_A-48_IRL	B1105_A-48_IRL	Primary_Tumor	Mus musculus	CTCAATAA	B1105	A-48	IRL	H1047R	H1047R	Pap	Pap		genomic DNA		Combined_insertions.txt	SWID_497435_SBTP_0027_nn_n_PE_300_WG_130226_h803_0114_BC1MV5ACXX_NoIndex_L001_R1_001.fastq	SWID_497435_SBTP_0027_nn_n_PE_300_WG_130226_h803_0114_BC1MV5ACXX_NoIndex_L001_R2_001.fastq
B1105_A-49_IRL	B1105_A-49_IRL	Primary_Tumor	Mus musculus	ATAGATAA	B1105	A-49	IRL	H1047R	H1047R	Pap	Pap		genomic DNA		Combined_insertions.txt	SWID_497435_SBTP_0027_nn_n_PE_300_WG_130226_h803_0114_BC1MV5ACXX_NoIndex_L001_R1_001.fastq	SWID_497435_SBTP_0027_nn_n_PE_300_WG_130226_h803_0114_BC1MV5ACXX_NoIndex_L001_R2_001.fastq
B1230_A-50_IRL	B1230_A-50_IRL	Primary_Tumor	Mus musculus	CAGGATAA	B1230	A-50	IRL	H1047R	H1047R	Pap	Pap		genomic DNA		Combined_insertions.txt	SWID_497435_SBTP_0027_nn_n_PE_300_WG_130226_h803_0114_BC1MV5ACXX_NoIndex_L001_R1_001.fastq	SWID_497435_SBTP_0027_nn_n_PE_300_WG_130226_h803_0114_BC1MV5ACXX_NoIndex_L001_R2_001.fastq
B1230_A-51_IRL	B1230_A-51_IRL	Primary_Tumor	Mus musculus	TCTGATAA	B1230	A-51	IRL	H1047R	H1047R	Pap	Pap		genomic DNA		Combined_insertions.txt	SWID_497435_SBTP_0027_nn_n_PE_300_WG_130226_h803_0114_BC1MV5ACXX_NoIndex_L001_R1_001.fastq	SWID_497435_SBTP_0027_nn_n_PE_300_WG_130226_h803_0114_BC1MV5ACXX_NoIndex_L001_R2_001.fastq
B1035_A-53_IRL	B1035_A-53_IRL	Primary_Tumor	Mus musculus	ACGCATAA	B1035	A-53	IRL	H1047R	H1047R	Pap	Pap		genomic DNA		Combined_insertions.txt	SWID_497435_SBTP_0027_nn_n_PE_300_WG_130226_h803_0114_BC1MV5ACXX_NoIndex_L001_R1_001.fastq	SWID_497435_SBTP_0027_nn_n_PE_300_WG_130226_h803_0114_BC1MV5ACXX_NoIndex_L001_R2_001.fastq
B1035_A-54_IRL	B1035_A-54_IRL	Primary_Tumor	Mus musculus	TGATATAA	B1035	A-54	IRL	H1047R	H1047R	Pap	Pap		genomic DNA		Combined_insertions.txt	SWID_497435_SBTP_0027_nn_n_PE_300_WG_130226_h803_0114_BC1MV5ACXX_NoIndex_L001_R1_001.fastq	SWID_497435_SBTP_0027_nn_n_PE_300_WG_130226_h803_0114_BC1MV5ACXX_NoIndex_L001_R2_001.fastq
B1256_A-62_IRL	B1256_A-62_IRL	Primary_Tumor	Mus musculus	TAGTGTAA	B1256	A-62	IRL	H1047R	H1047R	Pap	Pap		genomic DNA		Combined_insertions.txt	SWID_497435_SBTP_0027_nn_n_PE_300_WG_130226_h803_0114_BC1MV5ACXX_NoIndex_L001_R1_001.fastq	SWID_497435_SBTP_0027_nn_n_PE_300_WG_130226_h803_0114_BC1MV5ACXX_NoIndex_L001_R2_001.fastq
B1256_A-63_IRL	B1256_A-63_IRL	Primary_Tumor	Mus musculus	GGTTGTAA	B1256	A-63	IRL	Control	H1047R	Pap	Pap	Inactive Pik3ca	genomic DNA		Combined_insertions.txt	SWID_497435_SBTP_0027_nn_n_PE_300_WG_130226_h803_0114_BC1MV5ACXX_NoIndex_L001_R1_001.fastq	SWID_497435_SBTP_0027_nn_n_PE_300_WG_130226_h803_0114_BC1MV5ACXX_NoIndex_L001_R2_001.fastq
B1256_A-64_IRL	B1256_A-64_IRL	Primary_Tumor	Mus musculus	TGGACTAA	B1256	A-64	IRL	H1047R	H1047R	Pap	Pap		genomic DNA		Combined_insertions.txt	SWID_497435_SBTP_0027_nn_n_PE_300_WG_130226_h803_0114_BC1MV5ACXX_NoIndex_L001_R1_001.fastq	SWID_497435_SBTP_0027_nn_n_PE_300_WG_130226_h803_0114_BC1MV5ACXX_NoIndex_L001_R2_001.fastq
B1359_A-67_IRL	B1359_A-67_IRL	Primary_Tumor	Mus musculus	ATTCCTAA	B1359	A-67	IRL	H1047R	H1047R	Pap	Pap		genomic DNA		Combined_insertions.txt	SWID_497435_SBTP_0027_nn_n_PE_300_WG_130226_h803_0114_BC1MV5ACXX_NoIndex_L001_R1_001.fastq	SWID_497435_SBTP_0027_nn_n_PE_300_WG_130226_h803_0114_BC1MV5ACXX_NoIndex_L001_R2_001.fastq
B1579_A-68_IRL	B1579_A-68_IRL	Primary_Tumor	Mus musculus	CGAATTAA	B1579	A-68	IRL	H1047R	H1047R	Pap	Pap		genomic DNA		Combined_insertions.txt	SWID_497435_SBTP_0027_nn_n_PE_300_WG_130226_h803_0114_BC1MV5ACXX_NoIndex_L001_R1_001.fastq	SWID_497435_SBTP_0027_nn_n_PE_300_WG_130226_h803_0114_BC1MV5ACXX_NoIndex_L001_R2_001.fastq
B1569_A-69_IRL	B1569_A-69_IRL	Primary_Tumor	Mus musculus	GAGCGGAA	B1569	A-69	IRL	H1047R	H1047R	Pap	Pap		genomic DNA		Combined_insertions.txt	SWID_497435_SBTP_0027_nn_n_PE_300_WG_130226_h803_0114_BC1MV5ACXX_NoIndex_L001_R1_001.fastq	SWID_497435_SBTP_0027_nn_n_PE_300_WG_130226_h803_0114_BC1MV5ACXX_NoIndex_L001_R2_001.fastq
B1608_A-73_IRL	B1608_A-73_IRL	Primary_Tumor	Mus musculus	ACAACGAA	B1608	A-73	IRL	H1047R	H1047R	Pap	Pap		genomic DNA		Combined_insertions.txt	SWID_497435_SBTP_0027_nn_n_PE_300_WG_130226_h803_0114_BC1MV5ACXX_NoIndex_L001_R1_001.fastq	SWID_497435_SBTP_0027_nn_n_PE_300_WG_130226_h803_0114_BC1MV5ACXX_NoIndex_L001_R2_001.fastq
B1608_A-76_IRL	B1608_A-76_IRL	Primary_Tumor	Mus musculus	TCGGCGAA	B1608	A-76	IRL	H1047R	H1047R	Pap	Pap		genomic DNA		Combined_insertions.txt	SWID_497435_SBTP_0027_nn_n_PE_300_WG_130226_h803_0114_BC1MV5ACXX_NoIndex_L001_R1_001.fastq	SWID_497435_SBTP_0027_nn_n_PE_300_WG_130226_h803_0114_BC1MV5ACXX_NoIndex_L001_R2_001.fastq
B1454_A-77_IRL	B1454_A-77_IRL	Primary_Tumor	Mus musculus	GGACCGAA	B1454	A-77	IRL	H1047R	H1047R	Pap	Pap		genomic DNA		Combined_insertions.txt	SWID_497435_SBTP_0027_nn_n_PE_300_WG_130226_h803_0114_BC1MV5ACXX_NoIndex_L001_R1_001.fastq	SWID_497435_SBTP_0027_nn_n_PE_300_WG_130226_h803_0114_BC1MV5ACXX_NoIndex_L001_R2_001.fastq
B1454_A-81_IRL	B1454_A-81_IRL	Primary_Tumor	Mus musculus	TAACCGGA	B1454	A-81	IRL	H1047R	H1047R	Pap	Pap		genomic DNA		Combined_insertions.txt	SWID_497435_SBTP_0027_nn_n_PE_300_WG_130226_h803_0114_BC1MV5ACXX_NoIndex_L001_R1_001.fastq	SWID_497435_SBTP_0027_nn_n_PE_300_WG_130226_h803_0114_BC1MV5ACXX_NoIndex_L001_R2_001.fastq
B1454_A-82_IRL	B1454_A-82_IRL	Primary_Tumor	Mus musculus	CGGCCGGA	B1454	A-82	IRL	H1047R	H1047R	Pap	Pap		genomic DNA		Combined_insertions.txt	SWID_497435_SBTP_0027_nn_n_PE_300_WG_130226_h803_0114_BC1MV5ACXX_NoIndex_L001_R1_001.fastq	SWID_497435_SBTP_0027_nn_n_PE_300_WG_130226_h803_0114_BC1MV5ACXX_NoIndex_L001_R2_001.fastq
B1608_A-83_IRL	B1608_A-83_IRL	Primary_Tumor	Mus musculus	CCTTCGGA	B1608	A-83	IRL	H1047R	H1047R	Pap	Pap		genomic DNA		Combined_insertions.txt	SWID_497435_SBTP_0027_nn_n_PE_300_WG_130226_h803_0114_BC1MV5ACXX_NoIndex_L001_R1_001.fastq	SWID_497435_SBTP_0027_nn_n_PE_300_WG_130226_h803_0114_BC1MV5ACXX_NoIndex_L001_R2_001.fastq
B352_A-10_IRL	B352_A-10_IRL	Primary_Tumor	Mus musculus	TGTCAGAA	B352	A-10	IRL	E545K	E545K	PDA	PDA		genomic DNA		Combined_insertions.txt	SWID_497435_SBTP_0027_nn_n_PE_300_WG_130226_h803_0114_BC1MV5ACXX_NoIndex_L001_R1_001.fastq	SWID_497435_SBTP_0027_nn_n_PE_300_WG_130226_h803_0114_BC1MV5ACXX_NoIndex_L001_R2_001.fastq
B626_A-45_IRL	B626_A-45_IRL	Primary_Tumor	Mus musculus	AAGGTCAA	B626	A-45	IRL	H1047R	H1047R	PDA	PDA		genomic DNA		Combined_insertions.txt	SWID_497435_SBTP_0027_nn_n_PE_300_WG_130226_h803_0114_BC1MV5ACXX_NoIndex_L001_R1_001.fastq	SWID_497435_SBTP_0027_nn_n_PE_300_WG_130226_h803_0114_BC1MV5ACXX_NoIndex_L001_R2_001.fastq
B1035_A-57_IRL	B1035_A-57_IRL	Primary_Tumor	Mus musculus	CCGAGTAA	B1035	A-57	IRL	H1047R	H1047R	PDA	PDA		genomic DNA		Combined_insertions.txt	SWID_497435_SBTP_0027_nn_n_PE_300_WG_130226_h803_0114_BC1MV5ACXX_NoIndex_L001_R1_001.fastq	SWID_497435_SBTP_0027_nn_n_PE_300_WG_130226_h803_0114_BC1MV5ACXX_NoIndex_L001_R2_001.fastq
B1608_A-80_IRL	B1608_A-80_IRL	Primary_Tumor	Mus musculus	CGCGGCAA	B1608	A-80	IRL	H1047R	H1047R	PDA	PDA		genomic DNA		Combined_insertions.txt	SWID_497435_SBTP_0027_nn_n_PE_300_WG_130226_h803_0114_BC1MV5ACXX_NoIndex_L001_R1_001.fastq	SWID_497435_SBTP_0027_nn_n_PE_300_WG_130226_h803_0114_BC1MV5ACXX_NoIndex_L001_R2_001.fastq
B1454_A-79_IRL	B1454_A-79_IRL	Primary_Tumor	Mus musculus	TTGTACAA	B1454	A-79	IRL	H1047R	H1047R	RS	Spindle		genomic DNA		Combined_insertions.txt	SWID_497435_SBTP_0027_nn_n_PE_300_WG_130226_h803_0114_BC1MV5ACXX_NoIndex_L001_R1_001.fastq	SWID_497435_SBTP_0027_nn_n_PE_300_WG_130226_h803_0114_BC1MV5ACXX_NoIndex_L001_R2_001.fastq
B484_A-08_IRL	B484_A-08_IRL	Primary_Tumor	Mus musculus	ATCCAGAA	B484	A-08	IRL	E545K	E545K	SC	Squam		genomic DNA		Combined_insertions.txt	SWID_497435_SBTP_0027_nn_n_PE_300_WG_130226_h803_0114_BC1MV5ACXX_NoIndex_L001_R1_001.fastq	SWID_497435_SBTP_0027_nn_n_PE_300_WG_130226_h803_0114_BC1MV5ACXX_NoIndex_L001_R2_001.fastq
B588_A-11_IRL	B588_A-11_IRL	Primary_Tumor	Mus musculus	GAATAGAA	B588	A-11	IRL	E545K	E545K	SC	Squam		genomic DNA		Combined_insertions.txt	SWID_497435_SBTP_0027_nn_n_PE_300_WG_130226_h803_0114_BC1MV5ACXX_NoIndex_L001_R1_001.fastq	SWID_497435_SBTP_0027_nn_n_PE_300_WG_130226_h803_0114_BC1MV5ACXX_NoIndex_L001_R2_001.fastq
B511_A-14_IRL	B511_A-14_IRL	Primary_Tumor	Mus musculus	ATTAGGAA	B511	A-14	IRL	E545K	E545K	SC	Squam		genomic DNA		Combined_insertions.txt	SWID_497435_SBTP_0027_nn_n_PE_300_WG_130226_h803_0114_BC1MV5ACXX_NoIndex_L001_R1_001.fastq	SWID_497435_SBTP_0027_nn_n_PE_300_WG_130226_h803_0114_BC1MV5ACXX_NoIndex_L001_R2_001.fastq
B590_A-21_IRL	B590_A-21_IRL	Primary_Tumor	Mus musculus	ACCGTGAA	B590	A-21	IRL	E545K	E545K	SC	Squam		genomic DNA		Combined_insertions.txt	SWID_497435_SBTP_0027_nn_n_PE_300_WG_130226_h803_0114_BC1MV5ACXX_NoIndex_L001_R1_001.fastq	SWID_497435_SBTP_0027_nn_n_PE_300_WG_130226_h803_0114_BC1MV5ACXX_NoIndex_L001_R2_001.fastq
B1454_A-70_IRL	B1454_A-70_IRL	Primary_Tumor	Mus musculus	CTATGGAA	B1454	A-70	IRL	H1047R	H1047R	SC	Squam		genomic DNA		Combined_insertions.txt	SWID_497435_SBTP_0027_nn_n_PE_300_WG_130226_h803_0114_BC1MV5ACXX_NoIndex_L001_R1_001.fastq	SWID_497435_SBTP_0027_nn_n_PE_300_WG_130226_h803_0114_BC1MV5ACXX_NoIndex_L001_R2_001.fastq
B1608_A-75_IRL	B1608_A-75_IRL	Primary_Tumor	Mus musculus	TATACGAA	B1608	A-75	IRL	H1047R	H1047R	SC	Squam		genomic DNA		Combined_insertions.txt	SWID_497435_SBTP_0027_nn_n_PE_300_WG_130226_h803_0114_BC1MV5ACXX_NoIndex_L001_R1_001.fastq	SWID_497435_SBTP_0027_nn_n_PE_300_WG_130226_h803_0114_BC1MV5ACXX_NoIndex_L001_R2_001.fastq
B723_A-03_IRL	B723_A-03_IRL	Primary_Tumor	Mus musculus	GGCAAGAA	B723	A-03	IRL	E545K	E545K	SCC	Squam		genomic DNA		Combined_insertions.txt	SWID_497435_SBTP_0027_nn_n_PE_300_WG_130226_h803_0114_BC1MV5ACXX_NoIndex_L001_R1_001.fastq	SWID_497435_SBTP_0027_nn_n_PE_300_WG_130226_h803_0114_BC1MV5ACXX_NoIndex_L001_R2_001.fastq
B723_A-04_IRL	B723_A-04_IRL	Primary_Tumor	Mus musculus	CCTAAGAA	B723	A-04	IRL	E545K	E545K	SCC	Squam		genomic DNA		Combined_insertions.txt	SWID_497435_SBTP_0027_nn_n_PE_300_WG_130226_h803_0114_BC1MV5ACXX_NoIndex_L001_R1_001.fastq	SWID_497435_SBTP_0027_nn_n_PE_300_WG_130226_h803_0114_BC1MV5ACXX_NoIndex_L001_R2_001.fastq
B1079_A-27_IRL	B1079_A-27_IRL	Primary_Tumor	Mus musculus	CGGAACAA	B1079	A-27	IRL	E545K	E545K	SCC	Squam		genomic DNA		Combined_insertions.txt	SWID_497435_SBTP_0027_nn_n_PE_300_WG_130226_h803_0114_BC1MV5ACXX_NoIndex_L001_R1_001.fastq	SWID_497435_SBTP_0027_nn_n_PE_300_WG_130226_h803_0114_BC1MV5ACXX_NoIndex_L001_R2_001.fastq
B715_A-33_IRL	B715_A-33_IRL	Primary_Tumor	Mus musculus	AGTGACAA	B715	A-33	IRL	H1047R	H1047R	SCC	Squam		genomic DNA		Combined_insertions.txt	SWID_497435_SBTP_0027_nn_n_PE_300_WG_130226_h803_0114_BC1MV5ACXX_NoIndex_L001_R1_001.fastq	SWID_497435_SBTP_0027_nn_n_PE_300_WG_130226_h803_0114_BC1MV5ACXX_NoIndex_L001_R2_001.fastq
B720_A-37_IRL	B720_A-37_IRL	Primary_Tumor	Mus musculus	TTAACCAA	B720	A-37	IRL	H1047R	H1047R	SCC	Squam		genomic DNA		Combined_insertions.txt	SWID_497435_SBTP_0027_nn_n_PE_300_WG_130226_h803_0114_BC1MV5ACXX_NoIndex_L001_R1_001.fastq	SWID_497435_SBTP_0027_nn_n_PE_300_WG_130226_h803_0114_BC1MV5ACXX_NoIndex_L001_R2_001.fastq
B439_A-40_IRL	B439_A-40_IRL	Primary_Tumor	Mus musculus	GCGTCCAA	B439	A-40	IRL	H1047R	H1047R	SCC	Squam		genomic DNA		Combined_insertions.txt	SWID_497435_SBTP_0027_nn_n_PE_300_WG_130226_h803_0114_BC1MV5ACXX_NoIndex_L001_R1_001.fastq	SWID_497435_SBTP_0027_nn_n_PE_300_WG_130226_h803_0114_BC1MV5ACXX_NoIndex_L001_R2_001.fastq
B441_A-42_IRL	B441_A-42_IRL	Primary_Tumor	Mus musculus	GTCATCAA	B441	A-42	IRL	H1047R	H1047R	SCC	Squam		genomic DNA		Combined_insertions.txt	SWID_497435_SBTP_0027_nn_n_PE_300_WG_130226_h803_0114_BC1MV5ACXX_NoIndex_L001_R1_001.fastq	SWID_497435_SBTP_0027_nn_n_PE_300_WG_130226_h803_0114_BC1MV5ACXX_NoIndex_L001_R2_001.fastq
B1608_A-74_IRL	B1608_A-74_IRL	Primary_Tumor	Mus musculus	CTGACGAA	B1608	A-74	IRL	H1047R	H1047R	SCC	Squam		genomic DNA		Combined_insertions.txt	SWID_497435_SBTP_0027_nn_n_PE_300_WG_130226_h803_0114_BC1MV5ACXX_NoIndex_L001_R1_001.fastq	SWID_497435_SBTP_0027_nn_n_PE_300_WG_130226_h803_0114_BC1MV5ACXX_NoIndex_L001_R2_001.fastq
B212_A-12_IRL	B212_A-12_IRL	Primary_Tumor	Mus musculus	TGAAGGAA	B212	A-12	IRL	E545K	E545K	SNC	None		genomic DNA		Combined_insertions.txt	SWID_497435_SBTP_0027_nn_n_PE_300_WG_130226_h803_0114_BC1MV5ACXX_NoIndex_L001_R1_001.fastq	SWID_497435_SBTP_0027_nn_n_PE_300_WG_130226_h803_0114_BC1MV5ACXX_NoIndex_L001_R2_001.fastq
B511_A-15_IRL	B511_A-15_IRL	Primary_Tumor	Mus musculus	CGCTCGAA	B511	A-15	IRL	E545K	E545K	SNC	None		genomic DNA		Combined_insertions.txt	SWID_497435_SBTP_0027_nn_n_PE_300_WG_130226_h803_0114_BC1MV5ACXX_NoIndex_L001_R1_001.fastq	SWID_497435_SBTP_0027_nn_n_PE_300_WG_130226_h803_0114_BC1MV5ACXX_NoIndex_L001_R2_001.fastq
B936_A-25_IRL	B936_A-25_IRL	Primary_Tumor	Mus musculus	TTGCTGAA	B936	A-25	IRL	E545K	E545K	Spind	Spindle		genomic DNA		Combined_insertions.txt	SWID_497435_SBTP_0027_nn_n_PE_300_WG_130226_h803_0114_BC1MV5ACXX_NoIndex_L001_R1_001.fastq	SWID_497435_SBTP_0027_nn_n_PE_300_WG_130226_h803_0114_BC1MV5ACXX_NoIndex_L001_R2_001.fastq
B441_A-43_IRL	B441_A-43_IRL	Primary_Tumor	Mus musculus	ACTATCAA	B441	A-43	IRL	H1047R	H1047R	Unk	None		genomic DNA		Combined_insertions.txt	SWID_497435_SBTP_0027_nn_n_PE_300_WG_130226_h803_0114_BC1MV5ACXX_NoIndex_L001_R1_001.fastq	SWID_497435_SBTP_0027_nn_n_PE_300_WG_130226_h803_0114_BC1MV5ACXX_NoIndex_L001_R2_001.fastq
B1454_A-72_IRL	B1454_A-72_IRL	Primary_Tumor	Mus musculus	GCCTGGAA	B1454	A-72	IRL	Control	H1047R	Unk	None	Inactive Pik3ca	genomic DNA		Combined_insertions.txt	SWID_497435_SBTP_0027_nn_n_PE_300_WG_130226_h803_0114_BC1MV5ACXX_NoIndex_L001_R1_001.fastq	SWID_497435_SBTP_0027_nn_n_PE_300_WG_130226_h803_0114_BC1MV5ACXX_NoIndex_L001_R2_001.fastq
B1579_A-114_IRL	B1579_A-114_IRL	Primary_Tumor	Mus musculus	TCCAACAA	B1579	A-114	IRL	H1047R	H1047R	AME	None		genomic DNA		Combined_insertions.txt	SWID_497433_SBTP_0028_nn_n_PE_300_WG_130226_h803_0114_BC1MV5ACXX_NoIndex_L002_R1_001.fastq	SWID_497433_SBTP_0028_nn_n_PE_300_WG_130226_h803_0114_BC1MV5ACXX_NoIndex_L002_R2_001.fastq
B715_A-122_IRL	B715_A-122_IRL	Primary_Tumor	Mus musculus	TCACGCAA	B715	A-122	IRL	H1047R	H1047R	AME	None		genomic DNA		Combined_insertions.txt	SWID_497433_SBTP_0028_nn_n_PE_300_WG_130226_h803_0114_BC1MV5ACXX_NoIndex_L002_R1_001.fastq	SWID_497433_SBTP_0028_nn_n_PE_300_WG_130226_h803_0114_BC1MV5ACXX_NoIndex_L002_R2_001.fastq
B1616_A-100_IRL	B1616_A-100_IRL	Primary_Tumor	Mus musculus	GCCTGGAA	B1616	A-100	IRL	Control	E545K	ASC	ASC	Inactive Pik3ca	genomic DNA		Combined_insertions.txt	SWID_497433_SBTP_0028_nn_n_PE_300_WG_130226_h803_0114_BC1MV5ACXX_NoIndex_L002_R1_001.fastq	SWID_497433_SBTP_0028_nn_n_PE_300_WG_130226_h803_0114_BC1MV5ACXX_NoIndex_L002_R2_001.fastq
B483_A-104_IRL	B483_A-104_IRL	Primary_Tumor	Mus musculus	TCGGCGAA	B483	A-104	IRL	Control	Control	ASC	ASC		genomic DNA		Combined_insertions.txt	SWID_497433_SBTP_0028_nn_n_PE_300_WG_130226_h803_0114_BC1MV5ACXX_NoIndex_L002_R1_001.fastq	SWID_497433_SBTP_0028_nn_n_PE_300_WG_130226_h803_0114_BC1MV5ACXX_NoIndex_L002_R2_001.fastq
B1023_A-105_IRL	B1023_A-105_IRL	Primary_Tumor	Mus musculus	GGACCGAA	B1023	A-105	IRL	Control	Control	ASC	ASC		genomic DNA		Combined_insertions.txt	SWID_497433_SBTP_0028_nn_n_PE_300_WG_130226_h803_0114_BC1MV5ACXX_NoIndex_L002_R1_001.fastq	SWID_497433_SBTP_0028_nn_n_PE_300_WG_130226_h803_0114_BC1MV5ACXX_NoIndex_L002_R2_001.fastq
B1170_A-107_IRL	B1170_A-107_IRL	Primary_Tumor	Mus musculus	GCGATGAA	B1170	A-107	IRL	Control	Control	ASC	ASC		genomic DNA		Combined_insertions.txt	SWID_497433_SBTP_0028_nn_n_PE_300_WG_130226_h803_0114_BC1MV5ACXX_NoIndex_L002_R1_001.fastq	SWID_497433_SBTP_0028_nn_n_PE_300_WG_130226_h803_0114_BC1MV5ACXX_NoIndex_L002_R2_001.fastq
B1847_A-109_IRL	B1847_A-109_IRL	Primary_Tumor	Mus musculus	GATGTGAA	B1847	A-109	IRL	Control	Control	ASC	ASC		genomic DNA		Combined_insertions.txt	SWID_497433_SBTP_0028_nn_n_PE_300_WG_130226_h803_0114_BC1MV5ACXX_NoIndex_L002_R1_001.fastq	SWID_497433_SBTP_0028_nn_n_PE_300_WG_130226_h803_0114_BC1MV5ACXX_NoIndex_L002_R2_001.fastq
B1318_A-110_IRL	B1318_A-110_IRL	Primary_Tumor	Mus musculus	CCACTGAA	B1318	A-110	IRL	Control	Control	ASC	ASC		genomic DNA		Combined_insertions.txt	SWID_497433_SBTP_0028_nn_n_PE_300_WG_130226_h803_0114_BC1MV5ACXX_NoIndex_L002_R1_001.fastq	SWID_497433_SBTP_0028_nn_n_PE_300_WG_130226_h803_0114_BC1MV5ACXX_NoIndex_L002_R2_001.fastq
B588_A-125_IRL	B588_A-125_IRL	Primary_Tumor	Mus musculus	TTAACCAA	B588	A-125	IRL	E545K	E545K	ASC	ASC		genomic DNA		Combined_insertions.txt	SWID_497433_SBTP_0028_nn_n_PE_300_WG_130226_h803_0114_BC1MV5ACXX_NoIndex_L002_R1_001.fastq	SWID_497433_SBTP_0028_nn_n_PE_300_WG_130226_h803_0114_BC1MV5ACXX_NoIndex_L002_R2_001.fastq
B720_A-126_IRL	B720_A-126_IRL	Primary_Tumor	Mus musculus	CAAGCCAA	B720	A-126	IRL	H1047R	H1047R	ASC	ASC		genomic DNA		Combined_insertions.txt	SWID_497433_SBTP_0028_nn_n_PE_300_WG_130226_h803_0114_BC1MV5ACXX_NoIndex_L002_R1_001.fastq	SWID_497433_SBTP_0028_nn_n_PE_300_WG_130226_h803_0114_BC1MV5ACXX_NoIndex_L002_R2_001.fastq
B1359_A-127_IRL	B1359_A-127_IRL	Primary_Tumor	Mus musculus	AGATCCAA	B1359	A-127	IRL	H1047R	H1047R	ASC	ASC		genomic DNA		Combined_insertions.txt	SWID_497433_SBTP_0028_nn_n_PE_300_WG_130226_h803_0114_BC1MV5ACXX_NoIndex_L002_R1_001.fastq	SWID_497433_SBTP_0028_nn_n_PE_300_WG_130226_h803_0114_BC1MV5ACXX_NoIndex_L002_R2_001.fastq
B1256_A-136_IRL	B1256_A-136_IRL	Primary_Tumor	Mus musculus	ATAGATAA	B1256	A-136	IRL	H1047R	H1047R	ASC	ASC		genomic DNA		Combined_insertions.txt	SWID_497433_SBTP_0028_nn_n_PE_300_WG_130226_h803_0114_BC1MV5ACXX_NoIndex_L002_R1_001.fastq	SWID_497433_SBTP_0028_nn_n_PE_300_WG_130226_h803_0114_BC1MV5ACXX_NoIndex_L002_R2_001.fastq
B1256_A-137_IRL	B1256_A-137_IRL	Primary_Tumor	Mus musculus	CAGGATAA	B1256	A-137	IRL	H1047R	H1047R	ASC	ASC		genomic DNA		Combined_insertions.txt	SWID_497433_SBTP_0028_nn_n_PE_300_WG_130226_h803_0114_BC1MV5ACXX_NoIndex_L002_R1_001.fastq	SWID_497433_SBTP_0028_nn_n_PE_300_WG_130226_h803_0114_BC1MV5ACXX_NoIndex_L002_R2_001.fastq
B1858_A-142_IRL	B1858_A-142_IRL	Primary_Tumor	Mus musculus	CCGAGTAA	B1858	A-142	IRL	H1047R	H1047R	ASC	ASC		genomic DNA		Combined_insertions.txt	SWID_497433_SBTP_0028_nn_n_PE_300_WG_130226_h803_0114_BC1MV5ACXX_NoIndex_L002_R1_001.fastq	SWID_497433_SBTP_0028_nn_n_PE_300_WG_130226_h803_0114_BC1MV5ACXX_NoIndex_L002_R2_001.fastq
B1858_A-143_IRL	B1858_A-143_IRL	Primary_Tumor	Mus musculus	TTCGGTAA	B1858	A-143	IRL	H1047R	H1047R	ASC	ASC		genomic DNA		Combined_insertions.txt	SWID_497433_SBTP_0028_nn_n_PE_300_WG_130226_h803_0114_BC1MV5ACXX_NoIndex_L002_R1_001.fastq	SWID_497433_SBTP_0028_nn_n_PE_300_WG_130226_h803_0114_BC1MV5ACXX_NoIndex_L002_R2_001.fastq
B1214_A-148_IRL	B1214_A-148_IRL	Primary_Tumor	Mus musculus	TGGACTAA	B1214	A-148	IRL	Control	Control	ASC	ASC		genomic DNA		Combined_insertions.txt	SWID_497433_SBTP_0028_nn_n_PE_300_WG_130226_h803_0114_BC1MV5ACXX_NoIndex_L002_R1_001.fastq	SWID_497433_SBTP_0028_nn_n_PE_300_WG_130226_h803_0114_BC1MV5ACXX_NoIndex_L002_R2_001.fastq
B1633_A-151_IRL	B1633_A-151_IRL	Primary_Tumor	Mus musculus	ATTCCTAA	B1633	A-151	IRL	Control	Control	ASC	ASC		genomic DNA		Combined_insertions.txt	SWID_497433_SBTP_0028_nn_n_PE_300_WG_130226_h803_0114_BC1MV5ACXX_NoIndex_L002_R1_001.fastq	SWID_497433_SBTP_0028_nn_n_PE_300_WG_130226_h803_0114_BC1MV5ACXX_NoIndex_L002_R2_001.fastq
B1608_A-86_IRL	B1608_A-86_IRL	Primary_Tumor	Mus musculus	CCTAAGAA	B1608	A-86	IRL	H1047R	H1047R	ASC	ASC		genomic DNA		Combined_insertions.txt	SWID_497433_SBTP_0028_nn_n_PE_300_WG_130226_h803_0114_BC1MV5ACXX_NoIndex_L002_R1_001.fastq	SWID_497433_SBTP_0028_nn_n_PE_300_WG_130226_h803_0114_BC1MV5ACXX_NoIndex_L002_R2_001.fastq
B937_A-96_IRL	B937_A-96_IRL	Primary_Tumor	Mus musculus	ATTAGGAA	B937	A-96	IRL	E545K	E545K	ASC	ASC		genomic DNA		Combined_insertions.txt	SWID_497433_SBTP_0028_nn_n_PE_300_WG_130226_h803_0114_BC1MV5ACXX_NoIndex_L002_R1_001.fastq	SWID_497433_SBTP_0028_nn_n_PE_300_WG_130226_h803_0114_BC1MV5ACXX_NoIndex_L002_R2_001.fastq
B1662_A-101_IRL	B1662_A-101_IRL	Primary_Tumor	Mus musculus	ACAACGAA	B1662	A-101	IRL	E545K	E545K	CAC	None		genomic DNA		Combined_insertions.txt	SWID_497433_SBTP_0028_nn_n_PE_300_WG_130226_h803_0114_BC1MV5ACXX_NoIndex_L002_R1_001.fastq	SWID_497433_SBTP_0028_nn_n_PE_300_WG_130226_h803_0114_BC1MV5ACXX_NoIndex_L002_R2_001.fastq
B1023_A-106_IRL	B1023_A-106_IRL	Primary_Tumor	Mus musculus	CGCTCGAA	B1023	A-106	IRL	Control	Control	CAC	None		genomic DNA		Combined_insertions.txt	SWID_497433_SBTP_0028_nn_n_PE_300_WG_130226_h803_0114_BC1MV5ACXX_NoIndex_L002_R1_001.fastq	SWID_497433_SBTP_0028_nn_n_PE_300_WG_130226_h803_0114_BC1MV5ACXX_NoIndex_L002_R2_001.fastq
B1256_A-138_IRL	B1256_A-138_IRL	Primary_Tumor	Mus musculus	TCTGATAA	B1256	A-138	IRL	H1047R	H1047R	CAC	None		genomic DNA		Combined_insertions.txt	SWID_497433_SBTP_0028_nn_n_PE_300_WG_130226_h803_0114_BC1MV5ACXX_NoIndex_L002_R1_001.fastq	SWID_497433_SBTP_0028_nn_n_PE_300_WG_130226_h803_0114_BC1MV5ACXX_NoIndex_L002_R2_001.fastq
B1105_A-139_IRL	B1105_A-139_IRL	Primary_Tumor	Mus musculus	ACGCATAA	B1105	A-139	IRL	H1047R	H1047R	CAC	None		genomic DNA		Combined_insertions.txt	SWID_497433_SBTP_0028_nn_n_PE_300_WG_130226_h803_0114_BC1MV5ACXX_NoIndex_L002_R1_001.fastq	SWID_497433_SBTP_0028_nn_n_PE_300_WG_130226_h803_0114_BC1MV5ACXX_NoIndex_L002_R2_001.fastq
B1608_A-84_IRL	B1608_A-84_IRL	Primary_Tumor	Mus musculus	AAGAAGAA	B1608	A-84	IRL	H1047R	H1047R	CAC	None		genomic DNA		Combined_insertions.txt	SWID_497433_SBTP_0028_nn_n_PE_300_WG_130226_h803_0114_BC1MV5ACXX_NoIndex_L002_R1_001.fastq	SWID_497433_SBTP_0028_nn_n_PE_300_WG_130226_h803_0114_BC1MV5ACXX_NoIndex_L002_R2_001.fastq
B1035_A-132_IRL	B1035_A-132_IRL	Primary_Tumor	Mus musculus	TGAGTCAA	B1035	A-132	IRL	H1047R	H1047R	KA	Squam		genomic DNA		Combined_insertions.txt	SWID_497433_SBTP_0028_nn_n_PE_300_WG_130226_h803_0114_BC1MV5ACXX_NoIndex_L002_R1_001.fastq	SWID_497433_SBTP_0028_nn_n_PE_300_WG_130226_h803_0114_BC1MV5ACXX_NoIndex_L002_R2_001.fastq
B1035_A-134_IRL	B1035_A-134_IRL	Primary_Tumor	Mus musculus	CACCTCAA	B1035	A-134	IRL	H1047R	H1047R	KA	Squam		genomic DNA		Combined_insertions.txt	SWID_497433_SBTP_0028_nn_n_PE_300_WG_130226_h803_0114_BC1MV5ACXX_NoIndex_L002_R1_001.fastq	SWID_497433_SBTP_0028_nn_n_PE_300_WG_130226_h803_0114_BC1MV5ACXX_NoIndex_L002_R2_001.fastq
B1968_A-147_IRL	B1968_A-147_IRL	Primary_Tumor	Mus musculus	GGTTGTAA	B1968	A-147	IRL	E545K	E545K	KA	Squam		genomic DNA		Combined_insertions.txt	SWID_497433_SBTP_0028_nn_n_PE_300_WG_130226_h803_0114_BC1MV5ACXX_NoIndex_L002_R1_001.fastq	SWID_497433_SBTP_0028_nn_n_PE_300_WG_130226_h803_0114_BC1MV5ACXX_NoIndex_L002_R2_001.fastq
B1214_A-149_IRL	B1214_A-149_IRL	Primary_Tumor	Mus musculus	GCTACTAA	B1214	A-149	IRL	Control	Control	KA	Squam		genomic DNA		Combined_insertions.txt	SWID_497433_SBTP_0028_nn_n_PE_300_WG_130226_h803_0114_BC1MV5ACXX_NoIndex_L002_R1_001.fastq	SWID_497433_SBTP_0028_nn_n_PE_300_WG_130226_h803_0114_BC1MV5ACXX_NoIndex_L002_R2_001.fastq
B1543_A-87_IRL	B1543_A-87_IRL	Primary_Tumor	Mus musculus	CGAGAGAA	B1543	A-87	IRL	Control	Control	KA	Squam		genomic DNA		Combined_insertions.txt	SWID_497433_SBTP_0028_nn_n_PE_300_WG_130226_h803_0114_BC1MV5ACXX_NoIndex_L002_R1_001.fastq	SWID_497433_SBTP_0028_nn_n_PE_300_WG_130226_h803_0114_BC1MV5ACXX_NoIndex_L002_R2_001.fastq
B1579_A-113_IRL	B1579_A-113_IRL	Primary_Tumor	Mus musculus	CGGAACAA	B1579	A-113	IRL	H1047R	H1047R	Pap	Pap		genomic DNA		Combined_insertions.txt	SWID_497433_SBTP_0028_nn_n_PE_300_WG_130226_h803_0114_BC1MV5ACXX_NoIndex_L002_R1_001.fastq	SWID_497433_SBTP_0028_nn_n_PE_300_WG_130226_h803_0114_BC1MV5ACXX_NoIndex_L002_R2_001.fastq
B1579_A-115_IRL	B1579_A-115_IRL	Primary_Tumor	Mus musculus	GATAACAA	B1579	A-115	IRL	H1047R	H1047R	Pap	Pap		genomic DNA		Combined_insertions.txt	SWID_497433_SBTP_0028_nn_n_PE_300_WG_130226_h803_0114_BC1MV5ACXX_NoIndex_L002_R1_001.fastq	SWID_497433_SBTP_0028_nn_n_PE_300_WG_130226_h803_0114_BC1MV5ACXX_NoIndex_L002_R2_001.fastq
B1579_A-116_IRL	B1579_A-116_IRL	Primary_Tumor	Mus musculus	GCAGACAA	B1579	A-116	IRL	H1047R	H1047R	Pap	Pap		genomic DNA		Combined_insertions.txt	SWID_497433_SBTP_0028_nn_n_PE_300_WG_130226_h803_0114_BC1MV5ACXX_NoIndex_L002_R1_001.fastq	SWID_497433_SBTP_0028_nn_n_PE_300_WG_130226_h803_0114_BC1MV5ACXX_NoIndex_L002_R2_001.fastq
B715_A-118_IRL	B715_A-118_IRL	Primary_Tumor	Mus musculus	CTTCACAA	B715	A-118	IRL	H1047R	H1047R	Pap	Pap		genomic DNA		Combined_insertions.txt	SWID_497433_SBTP_0028_nn_n_PE_300_WG_130226_h803_0114_BC1MV5ACXX_NoIndex_L002_R1_001.fastq	SWID_497433_SBTP_0028_nn_n_PE_300_WG_130226_h803_0114_BC1MV5ACXX_NoIndex_L002_R2_001.fastq
B715_A-119_IRL	B715_A-119_IRL	Primary_Tumor	Mus musculus	TTGTACAA	B715	A-119	IRL	H1047R	H1047R	Pap	Pap		genomic DNA		Combined_insertions.txt	SWID_497433_SBTP_0028_nn_n_PE_300_WG_130226_h803_0114_BC1MV5ACXX_NoIndex_L002_R1_001.fastq	SWID_497433_SBTP_0028_nn_n_PE_300_WG_130226_h803_0114_BC1MV5ACXX_NoIndex_L002_R2_001.fastq
B715_A-120_IRL	B715_A-120_IRL	Primary_Tumor	Mus musculus	CGCGGCAA	B715	A-120	IRL	H1047R	H1047R	Pap	Pap		genomic DNA		Combined_insertions.txt	SWID_497433_SBTP_0028_nn_n_PE_300_WG_130226_h803_0114_BC1MV5ACXX_NoIndex_L002_R1_001.fastq	SWID_497433_SBTP_0028_nn_n_PE_300_WG_130226_h803_0114_BC1MV5ACXX_NoIndex_L002_R2_001.fastq
B715_A-121_IRL	B715_A-121_IRL	Primary_Tumor	Mus musculus	GTTGGCAA	B715	A-121	IRL	H1047R	H1047R	Pap	Pap		genomic DNA		Combined_insertions.txt	SWID_497433_SBTP_0028_nn_n_PE_300_WG_130226_h803_0114_BC1MV5ACXX_NoIndex_L002_R1_001.fastq	SWID_497433_SBTP_0028_nn_n_PE_300_WG_130226_h803_0114_BC1MV5ACXX_NoIndex_L002_R2_001.fastq
B715_A-123_IRL	B715_A-123_IRL	Primary_Tumor	Mus musculus	ATGCGCAA	B715	A-123	IRL	H1047R	H1047R	Pap	Pap		genomic DNA		Combined_insertions.txt	SWID_497433_SBTP_0028_nn_n_PE_300_WG_130226_h803_0114_BC1MV5ACXX_NoIndex_L002_R1_001.fastq	SWID_497433_SBTP_0028_nn_n_PE_300_WG_130226_h803_0114_BC1MV5ACXX_NoIndex_L002_R2_001.fastq
B715_A-124_IRL	B715_A-124_IRL	Primary_Tumor	Mus musculus	AATTGCAA	B715	A-124	IRL	H1047R	H1047R	Pap	Pap		genomic DNA		Combined_insertions.txt	SWID_497433_SBTP_0028_nn_n_PE_300_WG_130226_h803_0114_BC1MV5ACXX_NoIndex_L002_R1_001.fastq	SWID_497433_SBTP_0028_nn_n_PE_300_WG_130226_h803_0114_BC1MV5ACXX_NoIndex_L002_R2_001.fastq
B626_A-131_IRL	B626_A-131_IRL	Primary_Tumor	Mus musculus	ACTATCAA	B626	A-131	IRL	H1047R	H1047R	Pap	Pap		genomic DNA		Combined_insertions.txt	SWID_497433_SBTP_0028_nn_n_PE_300_WG_130226_h803_0114_BC1MV5ACXX_NoIndex_L002_R1_001.fastq	SWID_497433_SBTP_0028_nn_n_PE_300_WG_130226_h803_0114_BC1MV5ACXX_NoIndex_L002_R2_001.fastq
B1256_A-135_IRL	B1256_A-135_IRL	Primary_Tumor	Mus musculus	CTCAATAA	B1256	A-135	IRL	H1047R	H1047R	Pap	Pap		genomic DNA		Combined_insertions.txt	SWID_497433_SBTP_0028_nn_n_PE_300_WG_130226_h803_0114_BC1MV5ACXX_NoIndex_L002_R1_001.fastq	SWID_497433_SBTP_0028_nn_n_PE_300_WG_130226_h803_0114_BC1MV5ACXX_NoIndex_L002_R2_001.fastq
B1858_A-141_IRL	B1858_A-141_IRL	Primary_Tumor	Mus musculus	GTAAGTAA	B1858	A-141	IRL	H1047R	H1047R	Pap	Pap		genomic DNA		Combined_insertions.txt	SWID_497433_SBTP_0028_nn_n_PE_300_WG_130226_h803_0114_BC1MV5ACXX_NoIndex_L002_R1_001.fastq	SWID_497433_SBTP_0028_nn_n_PE_300_WG_130226_h803_0114_BC1MV5ACXX_NoIndex_L002_R2_001.fastq
B1858_A-144_IRL	B1858_A-144_IRL	Primary_Tumor	Mus musculus	AGACGTAA	B1858	A-144	IRL	H1047R	H1047R	Pap	Pap		genomic DNA		Combined_insertions.txt	SWID_497433_SBTP_0028_nn_n_PE_300_WG_130226_h803_0114_BC1MV5ACXX_NoIndex_L002_R1_001.fastq	SWID_497433_SBTP_0028_nn_n_PE_300_WG_130226_h803_0114_BC1MV5ACXX_NoIndex_L002_R2_001.fastq
B1858_A-145_IRL	B1858_A-145_IRL	Primary_Tumor	Mus musculus	CATCGTAA	B1858	A-145	IRL	H1047R	H1047R	Pap	Pap		genomic DNA		Combined_insertions.txt	SWID_497433_SBTP_0028_nn_n_PE_300_WG_130226_h803_0114_BC1MV5ACXX_NoIndex_L002_R1_001.fastq	SWID_497433_SBTP_0028_nn_n_PE_300_WG_130226_h803_0114_BC1MV5ACXX_NoIndex_L002_R2_001.fastq
B1858_A-146_IRL	B1858_A-146_IRL	Primary_Tumor	Mus musculus	TAGTGTAA	B1858	A-146	IRL	H1047R	H1047R	Pap	Pap		genomic DNA		Combined_insertions.txt	SWID_497433_SBTP_0028_nn_n_PE_300_WG_130226_h803_0114_BC1MV5ACXX_NoIndex_L002_R1_001.fastq	SWID_497433_SBTP_0028_nn_n_PE_300_WG_130226_h803_0114_BC1MV5ACXX_NoIndex_L002_R2_001.fastq
B2093_A-152_IRL	B2093_A-152_IRL	Primary_Tumor	Mus musculus	CGAATTAA	B2093	A-152	IRL	H1047R	H1047R	Pap	Pap		genomic DNA		Combined_insertions.txt	SWID_497433_SBTP_0028_nn_n_PE_300_WG_130226_h803_0114_BC1MV5ACXX_NoIndex_L002_R1_001.fastq	SWID_497433_SBTP_0028_nn_n_PE_300_WG_130226_h803_0114_BC1MV5ACXX_NoIndex_L002_R2_001.fastq
B2093_A-153_IRL	B2093_A-153_IRL	Primary_Tumor	Mus musculus	TACATTAA	B2093	A-153	IRL	H1047R	H1047R	Pap	Pap		genomic DNA		Combined_insertions.txt	SWID_497433_SBTP_0028_nn_n_PE_300_WG_130226_h803_0114_BC1MV5ACXX_NoIndex_L002_R1_001.fastq	SWID_497433_SBTP_0028_nn_n_PE_300_WG_130226_h803_0114_BC1MV5ACXX_NoIndex_L002_R2_001.fastq
B2093_A-154_IRL	B2093_A-154_IRL	Primary_Tumor	Mus musculus	CTTGTTAA	B2093	A-154	IRL	H1047R	H1047R	Pap	Pap		genomic DNA		Combined_insertions.txt	SWID_497433_SBTP_0028_nn_n_PE_300_WG_130226_h803_0114_BC1MV5ACXX_NoIndex_L002_R1_001.fastq	SWID_497433_SBTP_0028_nn_n_PE_300_WG_130226_h803_0114_BC1MV5ACXX_NoIndex_L002_R2_001.fastq
B2093_A-155_IRL	B2093_A-155_IRL	Primary_Tumor	Mus musculus	ACATGAGA	B2093	A-155	IRL	H1047R	H1047R	Pap	Pap		genomic DNA		Combined_insertions.txt	SWID_497433_SBTP_0028_nn_n_PE_300_WG_130226_h803_0114_BC1MV5ACXX_NoIndex_L002_R1_001.fastq	SWID_497433_SBTP_0028_nn_n_PE_300_WG_130226_h803_0114_BC1MV5ACXX_NoIndex_L002_R2_001.fastq
B1730_A-160_IRL	B1730_A-160_IRL	Primary_Tumor	Mus musculus	GGTGAGGA	B1730	A-160	IRL	H1047R	H1047R	Pap	Pap		genomic DNA		Combined_insertions.txt	SWID_497433_SBTP_0028_nn_n_PE_300_WG_130226_h803_0114_BC1MV5ACXX_NoIndex_L002_R1_001.fastq	SWID_497433_SBTP_0028_nn_n_PE_300_WG_130226_h803_0114_BC1MV5ACXX_NoIndex_L002_R2_001.fastq
B1730_A-161_IRL	B1730_A-161_IRL	Primary_Tumor	Mus musculus	CTCGCGGA	B1730	A-161	IRL	H1047R	H1047R	Pap	Pap		genomic DNA		Combined_insertions.txt	SWID_497433_SBTP_0028_nn_n_PE_300_WG_130226_h803_0114_BC1MV5ACXX_NoIndex_L002_R1_001.fastq	SWID_497433_SBTP_0028_nn_n_PE_300_WG_130226_h803_0114_BC1MV5ACXX_NoIndex_L002_R2_001.fastq
B1730_A-163_IRL	B1730_A-163_IRL	Primary_Tumor	Mus musculus	CGGCCGGA	B1730	A-163	IRL	H1047R	H1047R	Pap	Pap		genomic DNA		Combined_insertions.txt	SWID_497433_SBTP_0028_nn_n_PE_300_WG_130226_h803_0114_BC1MV5ACXX_NoIndex_L002_R1_001.fastq	SWID_497433_SBTP_0028_nn_n_PE_300_WG_130226_h803_0114_BC1MV5ACXX_NoIndex_L002_R2_001.fastq
B1608_A-85_IRL	B1608_A-85_IRL	Primary_Tumor	Mus musculus	GGCAAGAA	B1608	A-85	IRL	H1047R	H1047R	Pap	Pap		genomic DNA		Combined_insertions.txt	SWID_497433_SBTP_0028_nn_n_PE_300_WG_130226_h803_0114_BC1MV5ACXX_NoIndex_L002_R1_001.fastq	SWID_497433_SBTP_0028_nn_n_PE_300_WG_130226_h803_0114_BC1MV5ACXX_NoIndex_L002_R2_001.fastq
B1454_A-89_IRL	B1454_A-89_IRL	Primary_Tumor	Mus musculus	GTGGAGAA	B1454	A-89	IRL	H1047R	H1047R	Pap	Pap		genomic DNA		Combined_insertions.txt	SWID_497433_SBTP_0028_nn_n_PE_300_WG_130226_h803_0114_BC1MV5ACXX_NoIndex_L002_R1_001.fastq	SWID_497433_SBTP_0028_nn_n_PE_300_WG_130226_h803_0114_BC1MV5ACXX_NoIndex_L002_R2_001.fastq
B1454_A-90_IRL	B1454_A-90_IRL	Primary_Tumor	Mus musculus	TACGAGAA	B1454	A-90	IRL	H1047R	H1047R	Pap	Pap		genomic DNA		Combined_insertions.txt	SWID_497433_SBTP_0028_nn_n_PE_300_WG_130226_h803_0114_BC1MV5ACXX_NoIndex_L002_R1_001.fastq	SWID_497433_SBTP_0028_nn_n_PE_300_WG_130226_h803_0114_BC1MV5ACXX_NoIndex_L002_R2_001.fastq
B1454_A-91_IRL	B1454_A-91_IRL	Primary_Tumor	Mus musculus	ATCCAGAA	B1454	A-91	IRL	H1047R	H1047R	Pap	Pap		genomic DNA		Combined_insertions.txt	SWID_497433_SBTP_0028_nn_n_PE_300_WG_130226_h803_0114_BC1MV5ACXX_NoIndex_L002_R1_001.fastq	SWID_497433_SBTP_0028_nn_n_PE_300_WG_130226_h803_0114_BC1MV5ACXX_NoIndex_L002_R2_001.fastq
B1454_A-92_IRL	B1454_A-92_IRL	Primary_Tumor	Mus musculus	TGTCAGAA	B1454	A-92	IRL	H1047R	H1047R	Pap	Pap		genomic DNA		Combined_insertions.txt	SWID_497433_SBTP_0028_nn_n_PE_300_WG_130226_h803_0114_BC1MV5ACXX_NoIndex_L002_R1_001.fastq	SWID_497433_SBTP_0028_nn_n_PE_300_WG_130226_h803_0114_BC1MV5ACXX_NoIndex_L002_R2_001.fastq
B1454_A-93_IRL	B1454_A-93_IRL	Primary_Tumor	Mus musculus	GAATAGAA	B1454	A-93	IRL	H1047R	H1047R	Pap	Pap		genomic DNA		Combined_insertions.txt	SWID_497433_SBTP_0028_nn_n_PE_300_WG_130226_h803_0114_BC1MV5ACXX_NoIndex_L002_R1_001.fastq	SWID_497433_SBTP_0028_nn_n_PE_300_WG_130226_h803_0114_BC1MV5ACXX_NoIndex_L002_R2_001.fastq
B626_A-130_IRL	B626_A-130_IRL	Primary_Tumor	Mus musculus	GTCATCAA	B626	A-130	IRL	H1047R	H1047R	PDA	PDA		genomic DNA		Combined_insertions.txt	SWID_497433_SBTP_0028_nn_n_PE_300_WG_130226_h803_0114_BC1MV5ACXX_NoIndex_L002_R1_001.fastq	SWID_497433_SBTP_0028_nn_n_PE_300_WG_130226_h803_0114_BC1MV5ACXX_NoIndex_L002_R2_001.fastq
B1730_A-158_IRL	B1730_A-158_IRL	Primary_Tumor	Mus musculus	TTCATAGA	B1730	A-158	IRL	H1047R	H1047R	PDA	PDA		genomic DNA		Combined_insertions.txt	SWID_497433_SBTP_0028_nn_n_PE_300_WG_130226_h803_0114_BC1MV5ACXX_NoIndex_L002_R1_001.fastq	SWID_497433_SBTP_0028_nn_n_PE_300_WG_130226_h803_0114_BC1MV5ACXX_NoIndex_L002_R2_001.fastq
B1730_A-159_IRL	B1730_A-159_IRL	Primary_Tumor	Mus musculus	AACTTAGA	B1730	A-159	IRL	H1047R	H1047R	PDA	PDA		genomic DNA		Combined_insertions.txt	SWID_497433_SBTP_0028_nn_n_PE_300_WG_130226_h803_0114_BC1MV5ACXX_NoIndex_L002_R1_001.fastq	SWID_497433_SBTP_0028_nn_n_PE_300_WG_130226_h803_0114_BC1MV5ACXX_NoIndex_L002_R2_001.fastq
B511_A-129_IRL	B511_A-129_IRL	Primary_Tumor	Mus musculus	TACTCCAA	B511	A-129	IRL	E545K	E545K	SC	Squam		genomic DNA		Combined_insertions.txt	SWID_497433_SBTP_0028_nn_n_PE_300_WG_130226_h803_0114_BC1MV5ACXX_NoIndex_L002_R1_001.fastq	SWID_497433_SBTP_0028_nn_n_PE_300_WG_130226_h803_0114_BC1MV5ACXX_NoIndex_L002_R2_001.fastq
B590_A-133_IRL	B590_A-133_IRL	Primary_Tumor	Mus musculus	AAGGTCAA	B590	A-133	IRL	E545K	E545K	SC	Squam		genomic DNA		Combined_insertions.txt	SWID_497433_SBTP_0028_nn_n_PE_300_WG_130226_h803_0114_BC1MV5ACXX_NoIndex_L002_R1_001.fastq	SWID_497433_SBTP_0028_nn_n_PE_300_WG_130226_h803_0114_BC1MV5ACXX_NoIndex_L002_R2_001.fastq
B1730_A-157_IRL	B1730_A-157_IRL	Primary_Tumor	Mus musculus	GCCGCAGA	B1730	A-157	IRL	H1047R	H1047R	SC	Squam		genomic DNA		Combined_insertions.txt	SWID_497433_SBTP_0028_nn_n_PE_300_WG_130226_h803_0114_BC1MV5ACXX_NoIndex_L002_R1_001.fastq	SWID_497433_SBTP_0028_nn_n_PE_300_WG_130226_h803_0114_BC1MV5ACXX_NoIndex_L002_R2_001.fastq
B1730_A-162_IRL	B1730_A-162_IRL	Primary_Tumor	Mus musculus	TAACCGGA	B1730	A-162	IRL	H1047R	H1047R	SC	Squam		genomic DNA		Combined_insertions.txt	SWID_497433_SBTP_0028_nn_n_PE_300_WG_130226_h803_0114_BC1MV5ACXX_NoIndex_L002_R1_001.fastq	SWID_497433_SBTP_0028_nn_n_PE_300_WG_130226_h803_0114_BC1MV5ACXX_NoIndex_L002_R2_001.fastq
B937_A-97_IRL	B937_A-97_IRL	Primary_Tumor	Mus musculus	GAGCGGAA	B937	A-97	IRL	E545K	E545K	SC	Squam		genomic DNA		Combined_insertions.txt	SWID_497433_SBTP_0028_nn_n_PE_300_WG_130226_h803_0114_BC1MV5ACXX_NoIndex_L002_R1_001.fastq	SWID_497433_SBTP_0028_nn_n_PE_300_WG_130226_h803_0114_BC1MV5ACXX_NoIndex_L002_R2_001.fastq
B931_A-98_IRL	B931_A-98_IRL	Primary_Tumor	Mus musculus	CTATGGAA	B931	A-98	IRL	Control	E545K	SC	Squam	Inactive Pik3ca	genomic DNA		Combined_insertions.txt	SWID_497433_SBTP_0028_nn_n_PE_300_WG_130226_h803_0114_BC1MV5ACXX_NoIndex_L002_R1_001.fastq	SWID_497433_SBTP_0028_nn_n_PE_300_WG_130226_h803_0114_BC1MV5ACXX_NoIndex_L002_R2_001.fastq
B931_A-99_IRL	B931_A-99_IRL	Primary_Tumor	Mus musculus	AGGTGGAA	B931	A-99	IRL	E545K	E545K	SC	Squam		genomic DNA		Combined_insertions.txt	SWID_497433_SBTP_0028_nn_n_PE_300_WG_130226_h803_0114_BC1MV5ACXX_NoIndex_L002_R1_001.fastq	SWID_497433_SBTP_0028_nn_n_PE_300_WG_130226_h803_0114_BC1MV5ACXX_NoIndex_L002_R2_001.fastq
B1658_A-102_IRL	B1658_A-102_IRL	Primary_Tumor	Mus musculus	CTGACGAA	B1658	A-102	IRL	E545K	E545K	SCC	Squam		genomic DNA		Combined_insertions.txt	SWID_497433_SBTP_0028_nn_n_PE_300_WG_130226_h803_0114_BC1MV5ACXX_NoIndex_L002_R1_001.fastq	SWID_497433_SBTP_0028_nn_n_PE_300_WG_130226_h803_0114_BC1MV5ACXX_NoIndex_L002_R2_001.fastq
B1658_A-103_IRL	B1658_A-103_IRL	Primary_Tumor	Mus musculus	TATACGAA	B1658	A-103	IRL	E545K	E545K	SCC	Squam		genomic DNA		Combined_insertions.txt	SWID_497433_SBTP_0028_nn_n_PE_300_WG_130226_h803_0114_BC1MV5ACXX_NoIndex_L002_R1_001.fastq	SWID_497433_SBTP_0028_nn_n_PE_300_WG_130226_h803_0114_BC1MV5ACXX_NoIndex_L002_R2_001.fastq
B1203_A-117_IRL	B1203_A-117_IRL	Primary_Tumor	Mus musculus	AGTGACAA	B1203	A-117	IRL	H1047R	H1047R	SCC	Squam		genomic DNA		Combined_insertions.txt	SWID_497433_SBTP_0028_nn_n_PE_300_WG_130226_h803_0114_BC1MV5ACXX_NoIndex_L002_R1_001.fastq	SWID_497433_SBTP_0028_nn_n_PE_300_WG_130226_h803_0114_BC1MV5ACXX_NoIndex_L002_R2_001.fastq
B322_A-140_IRL	B322_A-140_IRL	Primary_Tumor	Mus musculus	TGATATAA	B322	A-140	IRL	E545K	E545K	SCC	Squam		genomic DNA		Combined_insertions.txt	SWID_497433_SBTP_0028_nn_n_PE_300_WG_130226_h803_0114_BC1MV5ACXX_NoIndex_L002_R1_001.fastq	SWID_497433_SBTP_0028_nn_n_PE_300_WG_130226_h803_0114_BC1MV5ACXX_NoIndex_L002_R2_001.fastq
B1637_A-150_IRL	B1637_A-150_IRL	Primary_Tumor	Mus musculus	GGCGCTAA	B1637	A-150	IRL	Control	Control	SCC	Squam		genomic DNA		Combined_insertions.txt	SWID_497433_SBTP_0028_nn_n_PE_300_WG_130226_h803_0114_BC1MV5ACXX_NoIndex_L002_R1_001.fastq	SWID_497433_SBTP_0028_nn_n_PE_300_WG_130226_h803_0114_BC1MV5ACXX_NoIndex_L002_R2_001.fastq
B937_A-95_IRL	B937_A-95_IRL	Primary_Tumor	Mus musculus	CACAGGAA	B937	A-95	IRL	E545K	E545K	SNC	None		genomic DNA		Combined_insertions.txt	SWID_497433_SBTP_0028_nn_n_PE_300_WG_130226_h803_0114_BC1MV5ACXX_NoIndex_L002_R1_001.fastq	SWID_497433_SBTP_0028_nn_n_PE_300_WG_130226_h803_0114_BC1MV5ACXX_NoIndex_L002_R2_001.fastq
B1359_A-128_IRL	B1359_A-128_IRL	Primary_Tumor	Mus musculus	GCGTCCAA	B1359	A-128	IRL	H1047R	H1047R	ST	Spindle		genomic DNA		Combined_insertions.txt	SWID_497433_SBTP_0028_nn_n_PE_300_WG_130226_h803_0114_BC1MV5ACXX_NoIndex_L002_R1_001.fastq	SWID_497433_SBTP_0028_nn_n_PE_300_WG_130226_h803_0114_BC1MV5ACXX_NoIndex_L002_R2_001.fastq
B1730_A-164_IRL	B1730_A-164_IRL	Primary_Tumor	Mus musculus	CCTTCGGA	B1730	A-164	IRL	H1047R	H1047R	ST	Spindle		genomic DNA		Combined_insertions.txt	SWID_497433_SBTP_0028_nn_n_PE_300_WG_130226_h803_0114_BC1MV5ACXX_NoIndex_L002_R1_001.fastq	SWID_497433_SBTP_0028_nn_n_PE_300_WG_130226_h803_0114_BC1MV5ACXX_NoIndex_L002_R2_001.fastq
B1170_A-108_IRL	B1170_A-108_IRL	Primary_Tumor	Mus musculus	ACCGTGAA	B1170	A-108	IRL	Control	Control	Unk	None		genomic DNA		Combined_insertions.txt	SWID_497433_SBTP_0028_nn_n_PE_300_WG_130226_h803_0114_BC1MV5ACXX_NoIndex_L002_R1_001.fastq	SWID_497433_SBTP_0028_nn_n_PE_300_WG_130226_h803_0114_BC1MV5ACXX_NoIndex_L002_R2_001.fastq
B1230_A-111_IRL	B1230_A-111_IRL	Primary_Tumor	Mus musculus	TTGCTGAA	B1230	A-111	IRL	H1047R	H1047R	Unk	None		genomic DNA		Combined_insertions.txt	SWID_497433_SBTP_0028_nn_n_PE_300_WG_130226_h803_0114_BC1MV5ACXX_NoIndex_L002_R1_001.fastq	SWID_497433_SBTP_0028_nn_n_PE_300_WG_130226_h803_0114_BC1MV5ACXX_NoIndex_L002_R2_001.fastq
B776_A-94_IRL	B776_A-94_IRL	Primary_Tumor	Mus musculus	TGAAGGAA	B776	A-94	IRL	E545K	E545K	Unk	None		genomic DNA		Combined_insertions.txt	SWID_497433_SBTP_0028_nn_n_PE_300_WG_130226_h803_0114_BC1MV5ACXX_NoIndex_L002_R1_001.fastq	SWID_497433_SBTP_0028_nn_n_PE_300_WG_130226_h803_0114_BC1MV5ACXX_NoIndex_L002_R2_001.fastq
B2095_B-30_IRL	B2095_B-30_IRL	Primary_Tumor	Mus musculus	GCAGACAA	B2095	B-30	IRL	H1047R	H1047R	AME	None		genomic DNA		Combined_insertions.txt	SWID_497431_SBTP_0029_nn_n_PE_300_WG_130226_h803_0114_BC1MV5ACXX_NoIndex_L003_R1_001.fastq	SWID_497431_SBTP_0029_nn_n_PE_300_WG_130226_h803_0114_BC1MV5ACXX_NoIndex_L003_R2_001.fastq
B2095_B-31_IRL	B2095_B-31_IRL	Primary_Tumor	Mus musculus	AGTGACAA	B2095	B-31	IRL	H1047R	H1047R	AME	None		genomic DNA		Combined_insertions.txt	SWID_497431_SBTP_0029_nn_n_PE_300_WG_130226_h803_0114_BC1MV5ACXX_NoIndex_L003_R1_001.fastq	SWID_497431_SBTP_0029_nn_n_PE_300_WG_130226_h803_0114_BC1MV5ACXX_NoIndex_L003_R2_001.fastq
B622_B-01_IRL	B622_B-01_IRL	Primary_Tumor	Mus musculus	CCTAAGAA	B622	B-01	IRL	E545K	E545K	ASC	ASC		genomic DNA		Combined_insertions.txt	SWID_497431_SBTP_0029_nn_n_PE_300_WG_130226_h803_0114_BC1MV5ACXX_NoIndex_L003_R1_001.fastq	SWID_497431_SBTP_0029_nn_n_PE_300_WG_130226_h803_0114_BC1MV5ACXX_NoIndex_L003_R2_001.fastq
B2377_B-20_IRL	B2377_B-20_IRL	Primary_Tumor	Mus musculus	CGCTCGAA	B2377	B-20	IRL	E545K	E545K	ASC	ASC		genomic DNA		Combined_insertions.txt	SWID_497431_SBTP_0029_nn_n_PE_300_WG_130226_h803_0114_BC1MV5ACXX_NoIndex_L003_R1_001.fastq	SWID_497431_SBTP_0029_nn_n_PE_300_WG_130226_h803_0114_BC1MV5ACXX_NoIndex_L003_R2_001.fastq
B2017_B-22_IRL	B2017_B-22_IRL	Primary_Tumor	Mus musculus	ACCGTGAA	B2017	B-22	IRL	Control	Control	ASC	ASC		genomic DNA		Combined_insertions.txt	SWID_497431_SBTP_0029_nn_n_PE_300_WG_130226_h803_0114_BC1MV5ACXX_NoIndex_L003_R1_001.fastq	SWID_497431_SBTP_0029_nn_n_PE_300_WG_130226_h803_0114_BC1MV5ACXX_NoIndex_L003_R2_001.fastq
B1217_B-34_IRL	B1217_B-34_IRL	Primary_Tumor	Mus musculus	CGCGGCAA	B1217	B-34	IRL	Control	Control	ASC	ASC		genomic DNA		Combined_insertions.txt	SWID_497431_SBTP_0029_nn_n_PE_300_WG_130226_h803_0114_BC1MV5ACXX_NoIndex_L003_R1_001.fastq	SWID_497431_SBTP_0029_nn_n_PE_300_WG_130226_h803_0114_BC1MV5ACXX_NoIndex_L003_R2_001.fastq
B2119_B-43_IRL	B2119_B-43_IRL	Primary_Tumor	Mus musculus	TACTCCAA	B2119	B-43	IRL	H1047R	H1047R	ASC	ASC		genomic DNA		Combined_insertions.txt	SWID_497431_SBTP_0029_nn_n_PE_300_WG_130226_h803_0114_BC1MV5ACXX_NoIndex_L003_R1_001.fastq	SWID_497431_SBTP_0029_nn_n_PE_300_WG_130226_h803_0114_BC1MV5ACXX_NoIndex_L003_R2_001.fastq
B1366_B-50_IRL	B1366_B-50_IRL	Primary_Tumor	Mus musculus	ATAGATAA	B1366	B-50	IRL	Control	Control	ASC	ASC		genomic DNA		Combined_insertions.txt	SWID_497431_SBTP_0029_nn_n_PE_300_WG_130226_h803_0114_BC1MV5ACXX_NoIndex_L003_R1_001.fastq	SWID_497431_SBTP_0029_nn_n_PE_300_WG_130226_h803_0114_BC1MV5ACXX_NoIndex_L003_R2_001.fastq
B1366_B-52_IRL	B1366_B-52_IRL	Primary_Tumor	Mus musculus	TCTGATAA	B1366	B-52	IRL	Control	Control	ASC	ASC		genomic DNA		Combined_insertions.txt	SWID_497431_SBTP_0029_nn_n_PE_300_WG_130226_h803_0114_BC1MV5ACXX_NoIndex_L003_R1_001.fastq	SWID_497431_SBTP_0029_nn_n_PE_300_WG_130226_h803_0114_BC1MV5ACXX_NoIndex_L003_R2_001.fastq
B2523_B-70_IRL	B2523_B-70_IRL	Primary_Tumor	Mus musculus	CTTGTTAA	B2523	B-70	IRL	H1047R	H1047R	ASC	ASC		genomic DNA		Combined_insertions.txt	SWID_497431_SBTP_0029_nn_n_PE_300_WG_130226_h803_0114_BC1MV5ACXX_NoIndex_L003_R1_001.fastq	SWID_497431_SBTP_0029_nn_n_PE_300_WG_130226_h803_0114_BC1MV5ACXX_NoIndex_L003_R2_001.fastq
B2585_C11_IRL	B2585_C11_IRL	Primary_Tumor	Mus musculus	CTCGCGGA	B2585	C11	IRL	E545K	E545K	ASC	ASC		genomic DNA		Combined_insertions.txt	SWID_497431_SBTP_0029_nn_n_PE_300_WG_130226_h803_0114_BC1MV5ACXX_NoIndex_L003_R1_001.fastq	SWID_497431_SBTP_0029_nn_n_PE_300_WG_130226_h803_0114_BC1MV5ACXX_NoIndex_L003_R2_001.fastq
B1730_A-166_IRL	B1730_A-166_IRL	Primary_Tumor	Mus musculus	GGCAAGAA	B1730	A-166	IRL	H1047R	H1047R	CAC	None		genomic DNA		Combined_insertions.txt	SWID_497431_SBTP_0029_nn_n_PE_300_WG_130226_h803_0114_BC1MV5ACXX_NoIndex_L003_R1_001.fastq	SWID_497431_SBTP_0029_nn_n_PE_300_WG_130226_h803_0114_BC1MV5ACXX_NoIndex_L003_R2_001.fastq
B2380_B-02_IRL	B2380_B-02_IRL	Primary_Tumor	Mus musculus	CGAGAGAA	B2380	B-02	IRL	E545K	E545K	CAC	None		genomic DNA		Combined_insertions.txt	SWID_497431_SBTP_0029_nn_n_PE_300_WG_130226_h803_0114_BC1MV5ACXX_NoIndex_L003_R1_001.fastq	SWID_497431_SBTP_0029_nn_n_PE_300_WG_130226_h803_0114_BC1MV5ACXX_NoIndex_L003_R2_001.fastq
B2163_B-03_IRL	B2163_B-03_IRL	Primary_Tumor	Mus musculus	GTGGAGAA	B2163	B-03	IRL	H1047R	H1047R	CAC	None		genomic DNA		Combined_insertions.txt	SWID_497431_SBTP_0029_nn_n_PE_300_WG_130226_h803_0114_BC1MV5ACXX_NoIndex_L003_R1_001.fastq	SWID_497431_SBTP_0029_nn_n_PE_300_WG_130226_h803_0114_BC1MV5ACXX_NoIndex_L003_R2_001.fastq
B2163_B-06_IRL	B2163_B-06_IRL	Primary_Tumor	Mus musculus	TGTCAGAA	B2163	B-06	IRL	H1047R	H1047R	CAC	None		genomic DNA		Combined_insertions.txt	SWID_497431_SBTP_0029_nn_n_PE_300_WG_130226_h803_0114_BC1MV5ACXX_NoIndex_L003_R1_001.fastq	SWID_497431_SBTP_0029_nn_n_PE_300_WG_130226_h803_0114_BC1MV5ACXX_NoIndex_L003_R2_001.fastq
B2377_B-21_IRL	B2377_B-21_IRL	Primary_Tumor	Mus musculus	GCGATGAA	B2377	B-21	IRL	E545K	E545K	CAC	None		genomic DNA		Combined_insertions.txt	SWID_497431_SBTP_0029_nn_n_PE_300_WG_130226_h803_0114_BC1MV5ACXX_NoIndex_L003_R1_001.fastq	SWID_497431_SBTP_0029_nn_n_PE_300_WG_130226_h803_0114_BC1MV5ACXX_NoIndex_L003_R2_001.fastq
B2095_B-24_IRL	B2095_B-24_IRL	Primary_Tumor	Mus musculus	CCACTGAA	B2095	B-24	IRL	H1047R	H1047R	CAC	None		genomic DNA		Combined_insertions.txt	SWID_497431_SBTP_0029_nn_n_PE_300_WG_130226_h803_0114_BC1MV5ACXX_NoIndex_L003_R1_001.fastq	SWID_497431_SBTP_0029_nn_n_PE_300_WG_130226_h803_0114_BC1MV5ACXX_NoIndex_L003_R2_001.fastq
B2123_B-29_IRL	B2123_B-29_IRL	Primary_Tumor	Mus musculus	GATAACAA	B2123	B-29	IRL	H1047R	H1047R	CAC	None		genomic DNA		Combined_insertions.txt	SWID_497431_SBTP_0029_nn_n_PE_300_WG_130226_h803_0114_BC1MV5ACXX_NoIndex_L003_R1_001.fastq	SWID_497431_SBTP_0029_nn_n_PE_300_WG_130226_h803_0114_BC1MV5ACXX_NoIndex_L003_R2_001.fastq
B2123_B-32_IRL	B2123_B-32_IRL	Primary_Tumor	Mus musculus	CTTCACAA	B2123	B-32	IRL	H1047R	H1047R	CAC	None		genomic DNA		Combined_insertions.txt	SWID_497431_SBTP_0029_nn_n_PE_300_WG_130226_h803_0114_BC1MV5ACXX_NoIndex_L003_R1_001.fastq	SWID_497431_SBTP_0029_nn_n_PE_300_WG_130226_h803_0114_BC1MV5ACXX_NoIndex_L003_R2_001.fastq
B1217_B-35_IRL	B1217_B-35_IRL	Primary_Tumor	Mus musculus	GTTGGCAA	B1217	B-35	IRL	Control	Control	CAC	None		genomic DNA		Combined_insertions.txt	SWID_497431_SBTP_0029_nn_n_PE_300_WG_130226_h803_0114_BC1MV5ACXX_NoIndex_L003_R1_001.fastq	SWID_497431_SBTP_0029_nn_n_PE_300_WG_130226_h803_0114_BC1MV5ACXX_NoIndex_L003_R2_001.fastq
B1156_B-37_IRL	B1156_B-37_IRL	Primary_Tumor	Mus musculus	ATGCGCAA	B1156	B-37	IRL	Control	Control	CAC	None		genomic DNA		Combined_insertions.txt	SWID_497431_SBTP_0029_nn_n_PE_300_WG_130226_h803_0114_BC1MV5ACXX_NoIndex_L003_R1_001.fastq	SWID_497431_SBTP_0029_nn_n_PE_300_WG_130226_h803_0114_BC1MV5ACXX_NoIndex_L003_R2_001.fastq
B2119_B-40_IRL	B2119_B-40_IRL	Primary_Tumor	Mus musculus	CAAGCCAA	B2119	B-40	IRL	H1047R	H1047R	CAC	None		genomic DNA		Combined_insertions.txt	SWID_497431_SBTP_0029_nn_n_PE_300_WG_130226_h803_0114_BC1MV5ACXX_NoIndex_L003_R1_001.fastq	SWID_497431_SBTP_0029_nn_n_PE_300_WG_130226_h803_0114_BC1MV5ACXX_NoIndex_L003_R2_001.fastq
B2625_B-62_IRL	B2625_B-62_IRL	Primary_Tumor	Mus musculus	TAGTGTAA	B2625	B-62	IRL	H1047R	H1047R	CAC	None		genomic DNA		Combined_insertions.txt	SWID_497431_SBTP_0029_nn_n_PE_300_WG_130226_h803_0114_BC1MV5ACXX_NoIndex_L003_R1_001.fastq	SWID_497431_SBTP_0029_nn_n_PE_300_WG_130226_h803_0114_BC1MV5ACXX_NoIndex_L003_R2_001.fastq
B2339_B-45_IRL	B2339_B-45_IRL	Primary_Tumor	Mus musculus	ACTATCAA	B2339	B-45	IRL	E545K	E545K	KA	Squam		genomic DNA		Combined_insertions.txt	SWID_497431_SBTP_0029_nn_n_PE_300_WG_130226_h803_0114_BC1MV5ACXX_NoIndex_L003_R1_001.fastq	SWID_497431_SBTP_0029_nn_n_PE_300_WG_130226_h803_0114_BC1MV5ACXX_NoIndex_L003_R2_001.fastq
B2620_B-53_IRL	B2620_B-53_IRL	Primary_Tumor	Mus musculus	ACGCATAA	B2620	B-53	IRL	H1047R	H1047R	KA	Squam		genomic DNA		Combined_insertions.txt	SWID_497431_SBTP_0029_nn_n_PE_300_WG_130226_h803_0114_BC1MV5ACXX_NoIndex_L003_R1_001.fastq	SWID_497431_SBTP_0029_nn_n_PE_300_WG_130226_h803_0114_BC1MV5ACXX_NoIndex_L003_R2_001.fastq
B2408_B-57_IRL	B2408_B-57_IRL	Primary_Tumor	Mus musculus	GTAAGTAA	B2408	B-57	IRL	E545K	E545K	KA	Squam		genomic DNA		Combined_insertions.txt	SWID_497431_SBTP_0029_nn_n_PE_300_WG_130226_h803_0114_BC1MV5ACXX_NoIndex_L003_R1_001.fastq	SWID_497431_SBTP_0029_nn_n_PE_300_WG_130226_h803_0114_BC1MV5ACXX_NoIndex_L003_R2_001.fastq
B1638_B-60_IRL	B1638_B-60_IRL	Primary_Tumor	Mus musculus	AGACGTAA	B1638	B-60	IRL	Control	Control	KA	Squam		genomic DNA		Combined_insertions.txt	SWID_497431_SBTP_0029_nn_n_PE_300_WG_130226_h803_0114_BC1MV5ACXX_NoIndex_L003_R1_001.fastq	SWID_497431_SBTP_0029_nn_n_PE_300_WG_130226_h803_0114_BC1MV5ACXX_NoIndex_L003_R2_001.fastq
B2009_B-61_IRL	B2009_B-61_IRL	Primary_Tumor	Mus musculus	CATCGTAA	B2009	B-61	IRL	Control	Control	KA	Squam		genomic DNA		Combined_insertions.txt	SWID_497431_SBTP_0029_nn_n_PE_300_WG_130226_h803_0114_BC1MV5ACXX_NoIndex_L003_R1_001.fastq	SWID_497431_SBTP_0029_nn_n_PE_300_WG_130226_h803_0114_BC1MV5ACXX_NoIndex_L003_R2_001.fastq
B1730_A-165_IRL	B1730_A-165_IRL	Primary_Tumor	Mus musculus	AAGAAGAA	B1730	A-165	IRL	H1047R	H1047R	Pap	Pap		genomic DNA		Combined_insertions.txt	SWID_497431_SBTP_0029_nn_n_PE_300_WG_130226_h803_0114_BC1MV5ACXX_NoIndex_L003_R1_001.fastq	SWID_497431_SBTP_0029_nn_n_PE_300_WG_130226_h803_0114_BC1MV5ACXX_NoIndex_L003_R2_001.fastq
B2124_B-08_IRL	B2124_B-08_IRL	Primary_Tumor	Mus musculus	TGAAGGAA	B2124	B-08	IRL	H1047R	H1047R	Pap	Pap		genomic DNA		Combined_insertions.txt	SWID_497431_SBTP_0029_nn_n_PE_300_WG_130226_h803_0114_BC1MV5ACXX_NoIndex_L003_R1_001.fastq	SWID_497431_SBTP_0029_nn_n_PE_300_WG_130226_h803_0114_BC1MV5ACXX_NoIndex_L003_R2_001.fastq
B2124_B-09_IRL	B2124_B-09_IRL	Primary_Tumor	Mus musculus	CACAGGAA	B2124	B-09	IRL	H1047R	H1047R	Pap	Pap		genomic DNA		Combined_insertions.txt	SWID_497431_SBTP_0029_nn_n_PE_300_WG_130226_h803_0114_BC1MV5ACXX_NoIndex_L003_R1_001.fastq	SWID_497431_SBTP_0029_nn_n_PE_300_WG_130226_h803_0114_BC1MV5ACXX_NoIndex_L003_R2_001.fastq
B2124_B-10_IRL	B2124_B-10_IRL	Primary_Tumor	Mus musculus	ATTAGGAA	B2124	B-10	IRL	H1047R	H1047R	Pap	Pap		genomic DNA		Combined_insertions.txt	SWID_497431_SBTP_0029_nn_n_PE_300_WG_130226_h803_0114_BC1MV5ACXX_NoIndex_L003_R1_001.fastq	SWID_497431_SBTP_0029_nn_n_PE_300_WG_130226_h803_0114_BC1MV5ACXX_NoIndex_L003_R2_001.fastq
B2124_B-12_IRL	B2124_B-12_IRL	Primary_Tumor	Mus musculus	CTATGGAA	B2124	B-12	IRL	H1047R	H1047R	Pap	Pap		genomic DNA		Combined_insertions.txt	SWID_497431_SBTP_0029_nn_n_PE_300_WG_130226_h803_0114_BC1MV5ACXX_NoIndex_L003_R1_001.fastq	SWID_497431_SBTP_0029_nn_n_PE_300_WG_130226_h803_0114_BC1MV5ACXX_NoIndex_L003_R2_001.fastq
B2124_B-13_IRL	B2124_B-13_IRL	Primary_Tumor	Mus musculus	AGGTGGAA	B2124	B-13	IRL	H1047R	H1047R	Pap	Pap		genomic DNA		Combined_insertions.txt	SWID_497431_SBTP_0029_nn_n_PE_300_WG_130226_h803_0114_BC1MV5ACXX_NoIndex_L003_R1_001.fastq	SWID_497431_SBTP_0029_nn_n_PE_300_WG_130226_h803_0114_BC1MV5ACXX_NoIndex_L003_R2_001.fastq
B2124_B-14_IRL	B2124_B-14_IRL	Primary_Tumor	Mus musculus	GCCTGGAA	B2124	B-14	IRL	H1047R	H1047R	Pap	Pap		genomic DNA		Combined_insertions.txt	SWID_497431_SBTP_0029_nn_n_PE_300_WG_130226_h803_0114_BC1MV5ACXX_NoIndex_L003_R1_001.fastq	SWID_497431_SBTP_0029_nn_n_PE_300_WG_130226_h803_0114_BC1MV5ACXX_NoIndex_L003_R2_001.fastq
B2095_B-25_IRL	B2095_B-25_IRL	Primary_Tumor	Mus musculus	TTGCTGAA	B2095	B-25	IRL	H1047R	H1047R	Pap	Pap		genomic DNA		Combined_insertions.txt	SWID_497431_SBTP_0029_nn_n_PE_300_WG_130226_h803_0114_BC1MV5ACXX_NoIndex_L003_R1_001.fastq	SWID_497431_SBTP_0029_nn_n_PE_300_WG_130226_h803_0114_BC1MV5ACXX_NoIndex_L003_R2_001.fastq
B2095_B-27_IRL	B2095_B-27_IRL	Primary_Tumor	Mus musculus	CGGAACAA	B2095	B-27	IRL	H1047R	H1047R	Pap	Pap		genomic DNA		Combined_insertions.txt	SWID_497431_SBTP_0029_nn_n_PE_300_WG_130226_h803_0114_BC1MV5ACXX_NoIndex_L003_R1_001.fastq	SWID_497431_SBTP_0029_nn_n_PE_300_WG_130226_h803_0114_BC1MV5ACXX_NoIndex_L003_R2_001.fastq
B2095_B-28_IRL	B2095_B-28_IRL	Primary_Tumor	Mus musculus	TCCAACAA	B2095	B-28	IRL	H1047R	H1047R	Pap	Pap		genomic DNA		Combined_insertions.txt	SWID_497431_SBTP_0029_nn_n_PE_300_WG_130226_h803_0114_BC1MV5ACXX_NoIndex_L003_R1_001.fastq	SWID_497431_SBTP_0029_nn_n_PE_300_WG_130226_h803_0114_BC1MV5ACXX_NoIndex_L003_R2_001.fastq
B2625_B-63_IRL	B2625_B-63_IRL	Primary_Tumor	Mus musculus	GGTTGTAA	B2625	B-63	IRL	H1047R	H1047R	Pap	Pap		genomic DNA		Combined_insertions.txt	SWID_497431_SBTP_0029_nn_n_PE_300_WG_130226_h803_0114_BC1MV5ACXX_NoIndex_L003_R1_001.fastq	SWID_497431_SBTP_0029_nn_n_PE_300_WG_130226_h803_0114_BC1MV5ACXX_NoIndex_L003_R2_001.fastq
B2625_B-64_IRL	B2625_B-64_IRL	Primary_Tumor	Mus musculus	TGGACTAA	B2625	B-64	IRL	H1047R	H1047R	Pap	Pap		genomic DNA		Combined_insertions.txt	SWID_497431_SBTP_0029_nn_n_PE_300_WG_130226_h803_0114_BC1MV5ACXX_NoIndex_L003_R1_001.fastq	SWID_497431_SBTP_0029_nn_n_PE_300_WG_130226_h803_0114_BC1MV5ACXX_NoIndex_L003_R2_001.fastq
B2625_B-65_IRL	B2625_B-65_IRL	Primary_Tumor	Mus musculus	GCTACTAA	B2625	B-65	IRL	H1047R	H1047R	Pap	Pap		genomic DNA		Combined_insertions.txt	SWID_497431_SBTP_0029_nn_n_PE_300_WG_130226_h803_0114_BC1MV5ACXX_NoIndex_L003_R1_001.fastq	SWID_497431_SBTP_0029_nn_n_PE_300_WG_130226_h803_0114_BC1MV5ACXX_NoIndex_L003_R2_001.fastq
B2625_B-66_IRL	B2625_B-66_IRL	Primary_Tumor	Mus musculus	GGCGCTAA	B2625	B-66	IRL	H1047R	H1047R	Pap	Pap		genomic DNA		Combined_insertions.txt	SWID_497431_SBTP_0029_nn_n_PE_300_WG_130226_h803_0114_BC1MV5ACXX_NoIndex_L003_R1_001.fastq	SWID_497431_SBTP_0029_nn_n_PE_300_WG_130226_h803_0114_BC1MV5ACXX_NoIndex_L003_R2_001.fastq
B2625_B-67_IRL	B2625_B-67_IRL	Primary_Tumor	Mus musculus	ATTCCTAA	B2625	B-67	IRL	H1047R	H1047R	Pap	Pap		genomic DNA		Combined_insertions.txt	SWID_497431_SBTP_0029_nn_n_PE_300_WG_130226_h803_0114_BC1MV5ACXX_NoIndex_L003_R1_001.fastq	SWID_497431_SBTP_0029_nn_n_PE_300_WG_130226_h803_0114_BC1MV5ACXX_NoIndex_L003_R2_001.fastq
B2523_B-68_IRL	B2523_B-68_IRL	Primary_Tumor	Mus musculus	CGAATTAA	B2523	B-68	IRL	H1047R	H1047R	Pap	Pap		genomic DNA		Combined_insertions.txt	SWID_497431_SBTP_0029_nn_n_PE_300_WG_130226_h803_0114_BC1MV5ACXX_NoIndex_L003_R1_001.fastq	SWID_497431_SBTP_0029_nn_n_PE_300_WG_130226_h803_0114_BC1MV5ACXX_NoIndex_L003_R2_001.fastq
B2523_B-71_IRL	B2523_B-71_IRL	Primary_Tumor	Mus musculus	ACATGAGA	B2523	B-71	IRL	H1047R	H1047R	Pap	Pap		genomic DNA		Combined_insertions.txt	SWID_497431_SBTP_0029_nn_n_PE_300_WG_130226_h803_0114_BC1MV5ACXX_NoIndex_L003_R1_001.fastq	SWID_497431_SBTP_0029_nn_n_PE_300_WG_130226_h803_0114_BC1MV5ACXX_NoIndex_L003_R2_001.fastq
B2625_B-72_IRL	B2625_B-72_IRL	Primary_Tumor	Mus musculus	GTTACAGA	B2625	B-72	IRL	H1047R	H1047R	Pap	Pap		genomic DNA		Combined_insertions.txt	SWID_497431_SBTP_0029_nn_n_PE_300_WG_130226_h803_0114_BC1MV5ACXX_NoIndex_L003_R1_001.fastq	SWID_497431_SBTP_0029_nn_n_PE_300_WG_130226_h803_0114_BC1MV5ACXX_NoIndex_L003_R2_001.fastq
B2163_B-15_IRL	B2163_B-15_IRL	Primary_Tumor	Mus musculus	ACAACGAA	B2163	B-15	IRL	H1047R	H1047R	PDA	PDA		genomic DNA		Combined_insertions.txt	SWID_497431_SBTP_0029_nn_n_PE_300_WG_130226_h803_0114_BC1MV5ACXX_NoIndex_L003_R1_001.fastq	SWID_497431_SBTP_0029_nn_n_PE_300_WG_130226_h803_0114_BC1MV5ACXX_NoIndex_L003_R2_001.fastq
B2163_B-16_IRL	B2163_B-16_IRL	Primary_Tumor	Mus musculus	CTGACGAA	B2163	B-16	IRL	H1047R	H1047R	PDA	PDA		genomic DNA		Combined_insertions.txt	SWID_497431_SBTP_0029_nn_n_PE_300_WG_130226_h803_0114_BC1MV5ACXX_NoIndex_L003_R1_001.fastq	SWID_497431_SBTP_0029_nn_n_PE_300_WG_130226_h803_0114_BC1MV5ACXX_NoIndex_L003_R2_001.fastq
B2123_B-33_IRL	B2123_B-33_IRL	Primary_Tumor	Mus musculus	TTGTACAA	B2123	B-33	IRL	H1047R	H1047R	PDA	PDA		genomic DNA		Combined_insertions.txt	SWID_497431_SBTP_0029_nn_n_PE_300_WG_130226_h803_0114_BC1MV5ACXX_NoIndex_L003_R1_001.fastq	SWID_497431_SBTP_0029_nn_n_PE_300_WG_130226_h803_0114_BC1MV5ACXX_NoIndex_L003_R2_001.fastq
B1156_B-38_IRL	B1156_B-38_IRL	Primary_Tumor	Mus musculus	AATTGCAA	B1156	B-38	IRL	Control	Control	PDA	PDA		genomic DNA		Combined_insertions.txt	SWID_497431_SBTP_0029_nn_n_PE_300_WG_130226_h803_0114_BC1MV5ACXX_NoIndex_L003_R1_001.fastq	SWID_497431_SBTP_0029_nn_n_PE_300_WG_130226_h803_0114_BC1MV5ACXX_NoIndex_L003_R2_001.fastq
B1539_B-44_IRL	B1539_B-44_IRL	Primary_Tumor	Mus musculus	GTCATCAA	B1539	B-44	IRL	Control	Control	PDA	PDA		genomic DNA		Combined_insertions.txt	SWID_497431_SBTP_0029_nn_n_PE_300_WG_130226_h803_0114_BC1MV5ACXX_NoIndex_L003_R1_001.fastq	SWID_497431_SBTP_0029_nn_n_PE_300_WG_130226_h803_0114_BC1MV5ACXX_NoIndex_L003_R2_001.fastq
B1411_B-47_IRL	B1411_B-47_IRL	Primary_Tumor	Mus musculus	AAGGTCAA	B1411	B-47	IRL	E545K	E545K	PDA	PDA		genomic DNA		Combined_insertions.txt	SWID_497431_SBTP_0029_nn_n_PE_300_WG_130226_h803_0114_BC1MV5ACXX_NoIndex_L003_R1_001.fastq	SWID_497431_SBTP_0029_nn_n_PE_300_WG_130226_h803_0114_BC1MV5ACXX_NoIndex_L003_R2_001.fastq
B2585_C09_IRL	B2585_C09_IRL	Primary_Tumor	Mus musculus	AACTTAGA	B2585	C09	IRL	E545K	E545K	PDA	PDA		genomic DNA		Combined_insertions.txt	SWID_497431_SBTP_0029_nn_n_PE_300_WG_130226_h803_0114_BC1MV5ACXX_NoIndex_L003_R1_001.fastq	SWID_497431_SBTP_0029_nn_n_PE_300_WG_130226_h803_0114_BC1MV5ACXX_NoIndex_L003_R2_001.fastq
B2119_B-41_IRL	B2119_B-41_IRL	Primary_Tumor	Mus musculus	AGATCCAA	B2119	B-41	IRL	H1047R	H1047R	SC	Squam		genomic DNA		Combined_insertions.txt	SWID_497431_SBTP_0029_nn_n_PE_300_WG_130226_h803_0114_BC1MV5ACXX_NoIndex_L003_R1_001.fastq	SWID_497431_SBTP_0029_nn_n_PE_300_WG_130226_h803_0114_BC1MV5ACXX_NoIndex_L003_R2_001.fastq
B2163_B-04_IRL	B2163_B-04_IRL	Primary_Tumor	Mus musculus	TACGAGAA	B2163	B-04	IRL	H1047R	H1047R	SCC	Squam		genomic DNA		Combined_insertions.txt	SWID_497431_SBTP_0029_nn_n_PE_300_WG_130226_h803_0114_BC1MV5ACXX_NoIndex_L003_R1_001.fastq	SWID_497431_SBTP_0029_nn_n_PE_300_WG_130226_h803_0114_BC1MV5ACXX_NoIndex_L003_R2_001.fastq
B2163_B-05_IRL	B2163_B-05_IRL	Primary_Tumor	Mus musculus	ATCCAGAA	B2163	B-05	IRL	H1047R	H1047R	SCC	Squam		genomic DNA		Combined_insertions.txt	SWID_497431_SBTP_0029_nn_n_PE_300_WG_130226_h803_0114_BC1MV5ACXX_NoIndex_L003_R1_001.fastq	SWID_497431_SBTP_0029_nn_n_PE_300_WG_130226_h803_0114_BC1MV5ACXX_NoIndex_L003_R2_001.fastq
B2124_B-07_IRL	B2124_B-07_IRL	Primary_Tumor	Mus musculus	GAATAGAA	B2124	B-07	IRL	H1047R	H1047R	SCC	Squam		genomic DNA		Combined_insertions.txt	SWID_497431_SBTP_0029_nn_n_PE_300_WG_130226_h803_0114_BC1MV5ACXX_NoIndex_L003_R1_001.fastq	SWID_497431_SBTP_0029_nn_n_PE_300_WG_130226_h803_0114_BC1MV5ACXX_NoIndex_L003_R2_001.fastq
B1784_B-17_IRL	B1784_B-17_IRL	Primary_Tumor	Mus musculus	TATACGAA	B1784	B-17	IRL	Control	Control	SCC	Squam		genomic DNA		Combined_insertions.txt	SWID_497431_SBTP_0029_nn_n_PE_300_WG_130226_h803_0114_BC1MV5ACXX_NoIndex_L003_R1_001.fastq	SWID_497431_SBTP_0029_nn_n_PE_300_WG_130226_h803_0114_BC1MV5ACXX_NoIndex_L003_R2_001.fastq
B1784_B-18_IRL	B1784_B-18_IRL	Primary_Tumor	Mus musculus	TCGGCGAA	B1784	B-18	IRL	Control	Control	SCC	Squam		genomic DNA		Combined_insertions.txt	SWID_497431_SBTP_0029_nn_n_PE_300_WG_130226_h803_0114_BC1MV5ACXX_NoIndex_L003_R1_001.fastq	SWID_497431_SBTP_0029_nn_n_PE_300_WG_130226_h803_0114_BC1MV5ACXX_NoIndex_L003_R2_001.fastq
B1784_B-19_IRL	B1784_B-19_IRL	Primary_Tumor	Mus musculus	GGACCGAA	B1784	B-19	IRL	Control	Control	SCC	Squam		genomic DNA		Combined_insertions.txt	SWID_497431_SBTP_0029_nn_n_PE_300_WG_130226_h803_0114_BC1MV5ACXX_NoIndex_L003_R1_001.fastq	SWID_497431_SBTP_0029_nn_n_PE_300_WG_130226_h803_0114_BC1MV5ACXX_NoIndex_L003_R2_001.fastq
B1451_B-39_IRL	B1451_B-39_IRL	Primary_Tumor	Mus musculus	TTAACCAA	B1451	B-39	IRL	Control	Control	SCC	Squam		genomic DNA		Combined_insertions.txt	SWID_497431_SBTP_0029_nn_n_PE_300_WG_130226_h803_0114_BC1MV5ACXX_NoIndex_L003_R1_001.fastq	SWID_497431_SBTP_0029_nn_n_PE_300_WG_130226_h803_0114_BC1MV5ACXX_NoIndex_L003_R2_001.fastq
B2119_B-42_IRL	B2119_B-42_IRL	Primary_Tumor	Mus musculus	GCGTCCAA	B2119	B-42	IRL	H1047R	H1047R	SCC	Squam		genomic DNA		Combined_insertions.txt	SWID_497431_SBTP_0029_nn_n_PE_300_WG_130226_h803_0114_BC1MV5ACXX_NoIndex_L003_R1_001.fastq	SWID_497431_SBTP_0029_nn_n_PE_300_WG_130226_h803_0114_BC1MV5ACXX_NoIndex_L003_R2_001.fastq
B972_B-48_IRL	B972_B-48_IRL	Primary_Tumor	Mus musculus	CACCTCAA	B972	B-48	IRL	Control	E545K	SCC	Squam	Inactive Pik3ca	genomic DNA		Combined_insertions.txt	SWID_497431_SBTP_0029_nn_n_PE_300_WG_130226_h803_0114_BC1MV5ACXX_NoIndex_L003_R1_001.fastq	SWID_497431_SBTP_0029_nn_n_PE_300_WG_130226_h803_0114_BC1MV5ACXX_NoIndex_L003_R2_001.fastq
B1366_B-49_IRL	B1366_B-49_IRL	Primary_Tumor	Mus musculus	CTCAATAA	B1366	B-49	IRL	Control	Control	SCC	Squam		genomic DNA		Combined_insertions.txt	SWID_497431_SBTP_0029_nn_n_PE_300_WG_130226_h803_0114_BC1MV5ACXX_NoIndex_L003_R1_001.fastq	SWID_497431_SBTP_0029_nn_n_PE_300_WG_130226_h803_0114_BC1MV5ACXX_NoIndex_L003_R2_001.fastq
B2597_B-58_IRL	B2597_B-58_IRL	Primary_Tumor	Mus musculus	CCGAGTAA	B2597	B-58	IRL	E545K	E545K	SCC	Squam		genomic DNA		Combined_insertions.txt	SWID_497431_SBTP_0029_nn_n_PE_300_WG_130226_h803_0114_BC1MV5ACXX_NoIndex_L003_R1_001.fastq	SWID_497431_SBTP_0029_nn_n_PE_300_WG_130226_h803_0114_BC1MV5ACXX_NoIndex_L003_R2_001.fastq
B1026_C02_IRL	B1026_C02_IRL	Primary_Tumor	Mus musculus	GCCGCAGA	B1026	C02	IRL	Control	Control	SCC	Squam		genomic DNA		Combined_insertions.txt	SWID_497431_SBTP_0029_nn_n_PE_300_WG_130226_h803_0114_BC1MV5ACXX_NoIndex_L003_R1_001.fastq	SWID_497431_SBTP_0029_nn_n_PE_300_WG_130226_h803_0114_BC1MV5ACXX_NoIndex_L003_R2_001.fastq
B1218_C04_IRL	B1218_C04_IRL	Primary_Tumor	Mus musculus	TTCATAGA	B1218	C04	IRL	Control	Control	SCC	Squam		genomic DNA		Combined_insertions.txt	SWID_497431_SBTP_0029_nn_n_PE_300_WG_130226_h803_0114_BC1MV5ACXX_NoIndex_L003_R1_001.fastq	SWID_497431_SBTP_0029_nn_n_PE_300_WG_130226_h803_0114_BC1MV5ACXX_NoIndex_L003_R2_001.fastq
B2408_B-56_IRL	B2408_B-56_IRL	Primary_Tumor	Mus musculus	TGATATAA	B2408	B-56	IRL	E545K	E545K	SNC	None		genomic DNA		Combined_insertions.txt	SWID_497431_SBTP_0029_nn_n_PE_300_WG_130226_h803_0114_BC1MV5ACXX_NoIndex_L003_R1_001.fastq	SWID_497431_SBTP_0029_nn_n_PE_300_WG_130226_h803_0114_BC1MV5ACXX_NoIndex_L003_R2_001.fastq
B1156_B-36_IRL	B1156_B-36_IRL	Primary_Tumor	Mus musculus	TCACGCAA	B1156	B-36	IRL	Control	Control	Spind	Spindle		genomic DNA		Combined_insertions.txt	SWID_497431_SBTP_0029_nn_n_PE_300_WG_130226_h803_0114_BC1MV5ACXX_NoIndex_L003_R1_001.fastq	SWID_497431_SBTP_0029_nn_n_PE_300_WG_130226_h803_0114_BC1MV5ACXX_NoIndex_L003_R2_001.fastq
B2345_C14_IRL	B2345_C14_IRL	Primary_Tumor	Mus musculus	CCTTCGGA	B2345	C14	IRL	H1047R	H1047R	Spind	Spindle		genomic DNA		Combined_insertions.txt	SWID_497431_SBTP_0029_nn_n_PE_300_WG_130226_h803_0114_BC1MV5ACXX_NoIndex_L003_R1_001.fastq	SWID_497431_SBTP_0029_nn_n_PE_300_WG_130226_h803_0114_BC1MV5ACXX_NoIndex_L003_R2_001.fastq
B2124_B-11_IRL	B2124_B-11_IRL	Primary_Tumor	Mus musculus	GAGCGGAA	B2124	B-11	IRL	H1047R	H1047R	ST	Spindle		genomic DNA		Combined_insertions.txt	SWID_497431_SBTP_0029_nn_n_PE_300_WG_130226_h803_0114_BC1MV5ACXX_NoIndex_L003_R1_001.fastq	SWID_497431_SBTP_0029_nn_n_PE_300_WG_130226_h803_0114_BC1MV5ACXX_NoIndex_L003_R2_001.fastq
B2523_B-69_IRL	B2523_B-69_IRL	Primary_Tumor	Mus musculus	TACATTAA	B2523	B-69	IRL	H1047R	H1047R	ST	Spindle		genomic DNA		Combined_insertions.txt	SWID_497431_SBTP_0029_nn_n_PE_300_WG_130226_h803_0114_BC1MV5ACXX_NoIndex_L003_R1_001.fastq	SWID_497431_SBTP_0029_nn_n_PE_300_WG_130226_h803_0114_BC1MV5ACXX_NoIndex_L003_R2_001.fastq
B2585_C10_IRL	B2585_C10_IRL	Primary_Tumor	Mus musculus	GGTGAGGA	B2585	C10	IRL	E545K	E545K	ST	Spindle		genomic DNA		Combined_insertions.txt	SWID_497431_SBTP_0029_nn_n_PE_300_WG_130226_h803_0114_BC1MV5ACXX_NoIndex_L003_R1_001.fastq	SWID_497431_SBTP_0029_nn_n_PE_300_WG_130226_h803_0114_BC1MV5ACXX_NoIndex_L003_R2_001.fastq
B2095_B-23_IRL	B2095_B-23_IRL	Primary_Tumor	Mus musculus	GATGTGAA	B2095	B-23	IRL	H1047R	H1047R	STC	None		genomic DNA		Combined_insertions.txt	SWID_497431_SBTP_0029_nn_n_PE_300_WG_130226_h803_0114_BC1MV5ACXX_NoIndex_L003_R1_001.fastq	SWID_497431_SBTP_0029_nn_n_PE_300_WG_130226_h803_0114_BC1MV5ACXX_NoIndex_L003_R2_001.fastq
B1366_B-51_IRL	B1366_B-51_IRL	Primary_Tumor	Mus musculus	CAGGATAA	B1366	B-51	IRL	Control	Control	Unk	None		genomic DNA		Combined_insertions.txt	SWID_497431_SBTP_0029_nn_n_PE_300_WG_130226_h803_0114_BC1MV5ACXX_NoIndex_L003_R1_001.fastq	SWID_497431_SBTP_0029_nn_n_PE_300_WG_130226_h803_0114_BC1MV5ACXX_NoIndex_L003_R2_001.fastq
B1638_B-59_IRL	B1638_B-59_IRL	Primary_Tumor	Mus musculus	TTCGGTAA	B1638	B-59	IRL	Control	Control	Unk	None		genomic DNA		Combined_insertions.txt	SWID_497431_SBTP_0029_nn_n_PE_300_WG_130226_h803_0114_BC1MV5ACXX_NoIndex_L003_R1_001.fastq	SWID_497431_SBTP_0029_nn_n_PE_300_WG_130226_h803_0114_BC1MV5ACXX_NoIndex_L003_R2_001.fastq
B1608_A-71_IRR	B1608_A-71_IRR	Primary_Tumor	Mus musculus	AGGTGGAA	B1608	A-71	IRR	H1047R	H1047R	AME	None		genomic DNA		Combined_insertions.txt	SWID_497429_SBTP_0030_nn_n_PE_300_WG_130226_h803_0114_BC1MV5ACXX_NoIndex_L004_R1_001.fastq	SWID_497429_SBTP_0030_nn_n_PE_300_WG_130226_h803_0114_BC1MV5ACXX_NoIndex_L004_R2_001.fastq
B484_A-07_IRR	B484_A-07_IRR	Primary_Tumor	Mus musculus	TACGAGAA	B484	A-07	IRR	E545K	E545K	ASC	ASC		genomic DNA		Combined_insertions.txt	SWID_497429_SBTP_0030_nn_n_PE_300_WG_130226_h803_0114_BC1MV5ACXX_NoIndex_L004_R1_001.fastq	SWID_497429_SBTP_0030_nn_n_PE_300_WG_130226_h803_0114_BC1MV5ACXX_NoIndex_L004_R2_001.fastq
B598_A-13_IRR	B598_A-13_IRR	Primary_Tumor	Mus musculus	CACAGGAA	B598	A-13	IRR	E545K	E545K	ASC	ASC		genomic DNA		Combined_insertions.txt	SWID_497429_SBTP_0030_nn_n_PE_300_WG_130226_h803_0114_BC1MV5ACXX_NoIndex_L004_R1_001.fastq	SWID_497429_SBTP_0030_nn_n_PE_300_WG_130226_h803_0114_BC1MV5ACXX_NoIndex_L004_R2_001.fastq
B509_A-18_IRR	B509_A-18_IRR	Primary_Tumor	Mus musculus	GCGATGAA	B509	A-18	IRR	E545K	E545K	ASC	ASC		genomic DNA		Combined_insertions.txt	SWID_497429_SBTP_0030_nn_n_PE_300_WG_130226_h803_0114_BC1MV5ACXX_NoIndex_L004_R1_001.fastq	SWID_497429_SBTP_0030_nn_n_PE_300_WG_130226_h803_0114_BC1MV5ACXX_NoIndex_L004_R2_001.fastq
B590_A-22_IRR	B590_A-22_IRR	Primary_Tumor	Mus musculus	GATGTGAA	B590	A-22	IRR	E545K	E545K	ASC	ASC		genomic DNA		Combined_insertions.txt	SWID_497429_SBTP_0030_nn_n_PE_300_WG_130226_h803_0114_BC1MV5ACXX_NoIndex_L004_R1_001.fastq	SWID_497429_SBTP_0030_nn_n_PE_300_WG_130226_h803_0114_BC1MV5ACXX_NoIndex_L004_R2_001.fastq
B590_A-24_IRR	B590_A-24_IRR	Primary_Tumor	Mus musculus	CCACTGAA	B590	A-24	IRR	E545K	E545K	ASC	ASC		genomic DNA		Combined_insertions.txt	SWID_497429_SBTP_0030_nn_n_PE_300_WG_130226_h803_0114_BC1MV5ACXX_NoIndex_L004_R1_001.fastq	SWID_497429_SBTP_0030_nn_n_PE_300_WG_130226_h803_0114_BC1MV5ACXX_NoIndex_L004_R2_001.fastq
B582_A-29_IRR	B582_A-29_IRR	Primary_Tumor	Mus musculus	TCACGCAA	B582	A-29	IRR	E545K	E545K	ASC	ASC		genomic DNA		Combined_insertions.txt	SWID_497429_SBTP_0030_nn_n_PE_300_WG_130226_h803_0114_BC1MV5ACXX_NoIndex_L004_R1_001.fastq	SWID_497429_SBTP_0030_nn_n_PE_300_WG_130226_h803_0114_BC1MV5ACXX_NoIndex_L004_R2_001.fastq
B582_A-30_IRR	B582_A-30_IRR	Primary_Tumor	Mus musculus	ATGCGCAA	B582	A-30	IRR	E545K	E545K	ASC	ASC		genomic DNA		Combined_insertions.txt	SWID_497429_SBTP_0030_nn_n_PE_300_WG_130226_h803_0114_BC1MV5ACXX_NoIndex_L004_R1_001.fastq	SWID_497429_SBTP_0030_nn_n_PE_300_WG_130226_h803_0114_BC1MV5ACXX_NoIndex_L004_R2_001.fastq
B629_A-35_IRR	B629_A-35_IRR	Primary_Tumor	Mus musculus	AATTGCAA	B629	A-35	IRR	H1047R	H1047R	ASC	ASC		genomic DNA		Combined_insertions.txt	SWID_497429_SBTP_0030_nn_n_PE_300_WG_130226_h803_0114_BC1MV5ACXX_NoIndex_L004_R1_001.fastq	SWID_497429_SBTP_0030_nn_n_PE_300_WG_130226_h803_0114_BC1MV5ACXX_NoIndex_L004_R2_001.fastq
B761_A-44_IRR	B761_A-44_IRR	Primary_Tumor	Mus musculus	TGAGTCAA	B761	A-44	IRR	H1047R	H1047R	ASC	ASC		genomic DNA		Combined_insertions.txt	SWID_497429_SBTP_0030_nn_n_PE_300_WG_130226_h803_0114_BC1MV5ACXX_NoIndex_L004_R1_001.fastq	SWID_497429_SBTP_0030_nn_n_PE_300_WG_130226_h803_0114_BC1MV5ACXX_NoIndex_L004_R2_001.fastq
B1256_A-65_IRR	B1256_A-65_IRR	Primary_Tumor	Mus musculus	GCTACTAA	B1256	A-65	IRR	H1047R	H1047R	ASC	ASC		genomic DNA		Combined_insertions.txt	SWID_497429_SBTP_0030_nn_n_PE_300_WG_130226_h803_0114_BC1MV5ACXX_NoIndex_L004_R1_001.fastq	SWID_497429_SBTP_0030_nn_n_PE_300_WG_130226_h803_0114_BC1MV5ACXX_NoIndex_L004_R2_001.fastq
B1359_A-66_IRR	B1359_A-66_IRR	Primary_Tumor	Mus musculus	GGCGCTAA	B1359	A-66	IRR	H1047R	H1047R	ASC	ASC		genomic DNA		Combined_insertions.txt	SWID_497429_SBTP_0030_nn_n_PE_300_WG_130226_h803_0114_BC1MV5ACXX_NoIndex_L004_R1_001.fastq	SWID_497429_SBTP_0030_nn_n_PE_300_WG_130226_h803_0114_BC1MV5ACXX_NoIndex_L004_R2_001.fastq
B1454_A-88_IRR	B1454_A-88_IRR	Primary_Tumor	Mus musculus	CATCGTAA	B1454	A-88	IRR	H1047R	H1047R	ASC	ASC		genomic DNA		Combined_insertions.txt	SWID_497429_SBTP_0030_nn_n_PE_300_WG_130226_h803_0114_BC1MV5ACXX_NoIndex_L004_R1_001.fastq	SWID_497429_SBTP_0030_nn_n_PE_300_WG_130226_h803_0114_BC1MV5ACXX_NoIndex_L004_R2_001.fastq
B322_A-01_IRR	B322_A-01_IRR	Primary_Tumor	Mus musculus	AAGAAGAA	B322	A-01	IRR	Control	E545K	CAC	None	Inactive Pik3ca	genomic DNA		Combined_insertions.txt	SWID_497429_SBTP_0030_nn_n_PE_300_WG_130226_h803_0114_BC1MV5ACXX_NoIndex_L004_R1_001.fastq	SWID_497429_SBTP_0030_nn_n_PE_300_WG_130226_h803_0114_BC1MV5ACXX_NoIndex_L004_R2_001.fastq
B602_A-06_IRR	B602_A-06_IRR	Primary_Tumor	Mus musculus	GTGGAGAA	B602	A-06	IRR	Control	E545K	CAC	None	Inactive Pik3ca	genomic DNA		Combined_insertions.txt	SWID_497429_SBTP_0030_nn_n_PE_300_WG_130226_h803_0114_BC1MV5ACXX_NoIndex_L004_R1_001.fastq	SWID_497429_SBTP_0030_nn_n_PE_300_WG_130226_h803_0114_BC1MV5ACXX_NoIndex_L004_R2_001.fastq
B1203_A-31_IRR	B1203_A-31_IRR	Primary_Tumor	Mus musculus	GATAACAA	B1203	A-31	IRR	H1047R	H1047R	CAC	None		genomic DNA		Combined_insertions.txt	SWID_497429_SBTP_0030_nn_n_PE_300_WG_130226_h803_0114_BC1MV5ACXX_NoIndex_L004_R1_001.fastq	SWID_497429_SBTP_0030_nn_n_PE_300_WG_130226_h803_0114_BC1MV5ACXX_NoIndex_L004_R2_001.fastq
B715_A-34_IRR	B715_A-34_IRR	Primary_Tumor	Mus musculus	CTTCACAA	B715	A-34	IRR	H1047R	H1047R	CAC	None		genomic DNA		Combined_insertions.txt	SWID_497429_SBTP_0030_nn_n_PE_300_WG_130226_h803_0114_BC1MV5ACXX_NoIndex_L004_R1_001.fastq	SWID_497429_SBTP_0030_nn_n_PE_300_WG_130226_h803_0114_BC1MV5ACXX_NoIndex_L004_R2_001.fastq
B720_A-39_IRR	B720_A-39_IRR	Primary_Tumor	Mus musculus	AGATCCAA	B720	A-39	IRR	H1047R	H1047R	CAC	None		genomic DNA		Combined_insertions.txt	SWID_497429_SBTP_0030_nn_n_PE_300_WG_130226_h803_0114_BC1MV5ACXX_NoIndex_L004_R1_001.fastq	SWID_497429_SBTP_0030_nn_n_PE_300_WG_130226_h803_0114_BC1MV5ACXX_NoIndex_L004_R2_001.fastq
B441_A-41_IRR	B441_A-41_IRR	Primary_Tumor	Mus musculus	TACTCCAA	B441	A-41	IRR	H1047R	H1047R	CAC	None		genomic DNA		Combined_insertions.txt	SWID_497429_SBTP_0030_nn_n_PE_300_WG_130226_h803_0114_BC1MV5ACXX_NoIndex_L004_R1_001.fastq	SWID_497429_SBTP_0030_nn_n_PE_300_WG_130226_h803_0114_BC1MV5ACXX_NoIndex_L004_R2_001.fastq
B1035_A-55_IRR	B1035_A-55_IRR	Primary_Tumor	Mus musculus	GTAAGTAA	B1035	A-55	IRR	H1047R	H1047R	CAC	None		genomic DNA		Combined_insertions.txt	SWID_497429_SBTP_0030_nn_n_PE_300_WG_130226_h803_0114_BC1MV5ACXX_NoIndex_L004_R1_001.fastq	SWID_497429_SBTP_0030_nn_n_PE_300_WG_130226_h803_0114_BC1MV5ACXX_NoIndex_L004_R2_001.fastq
B1409_A-59_IRR	B1409_A-59_IRR	Primary_Tumor	Mus musculus	AGACGTAA	B1409	A-59	IRR	Control	H1047R	CAC	None	Inactive Pik3ca	genomic DNA		Combined_insertions.txt	SWID_497429_SBTP_0030_nn_n_PE_300_WG_130226_h803_0114_BC1MV5ACXX_NoIndex_L004_R1_001.fastq	SWID_497429_SBTP_0030_nn_n_PE_300_WG_130226_h803_0114_BC1MV5ACXX_NoIndex_L004_R2_001.fastq
B602_A-05_IRR	B602_A-05_IRR	Primary_Tumor	Mus musculus	CGAGAGAA	B602	A-05	IRR	Control	E545K	KA	Squam	Inactive Pik3ca	genomic DNA		Combined_insertions.txt	SWID_497429_SBTP_0030_nn_n_PE_300_WG_130226_h803_0114_BC1MV5ACXX_NoIndex_L004_R1_001.fastq	SWID_497429_SBTP_0030_nn_n_PE_300_WG_130226_h803_0114_BC1MV5ACXX_NoIndex_L004_R2_001.fastq
B582_A-28_IRR	B582_A-28_IRR	Primary_Tumor	Mus musculus	GTTGGCAA	B582	A-28	IRR	E545K	E545K	KA	Squam		genomic DNA		Combined_insertions.txt	SWID_497429_SBTP_0030_nn_n_PE_300_WG_130226_h803_0114_BC1MV5ACXX_NoIndex_L004_R1_001.fastq	SWID_497429_SBTP_0030_nn_n_PE_300_WG_130226_h803_0114_BC1MV5ACXX_NoIndex_L004_R2_001.fastq
B1035_A-58_IRR	B1035_A-58_IRR	Primary_Tumor	Mus musculus	TTCGGTAA	B1035	A-58	IRR	H1047R	H1047R	KA	Squam		genomic DNA		Combined_insertions.txt	SWID_497429_SBTP_0030_nn_n_PE_300_WG_130226_h803_0114_BC1MV5ACXX_NoIndex_L004_R1_001.fastq	SWID_497429_SBTP_0030_nn_n_PE_300_WG_130226_h803_0114_BC1MV5ACXX_NoIndex_L004_R2_001.fastq
B1543_A-78_IRR	B1543_A-78_IRR	Primary_Tumor	Mus musculus	TCCAACAA	B1543	A-78	IRR	Control	Control	KA	Squam		genomic DNA		Combined_insertions.txt	SWID_497429_SBTP_0030_nn_n_PE_300_WG_130226_h803_0114_BC1MV5ACXX_NoIndex_L004_R1_001.fastq	SWID_497429_SBTP_0030_nn_n_PE_300_WG_130226_h803_0114_BC1MV5ACXX_NoIndex_L004_R2_001.fastq
B715_A-32_IRR	B715_A-32_IRR	Primary_Tumor	Mus musculus	GCAGACAA	B715	A-32	IRR	H1047R	H1047R	Pap	Pap		genomic DNA		Combined_insertions.txt	SWID_497429_SBTP_0030_nn_n_PE_300_WG_130226_h803_0114_BC1MV5ACXX_NoIndex_L004_R1_001.fastq	SWID_497429_SBTP_0030_nn_n_PE_300_WG_130226_h803_0114_BC1MV5ACXX_NoIndex_L004_R2_001.fastq
B720_A-38_IRR	B720_A-38_IRR	Primary_Tumor	Mus musculus	CAAGCCAA	B720	A-38	IRR	H1047R	H1047R	Pap	Pap		genomic DNA		Combined_insertions.txt	SWID_497429_SBTP_0030_nn_n_PE_300_WG_130226_h803_0114_BC1MV5ACXX_NoIndex_L004_R1_001.fastq	SWID_497429_SBTP_0030_nn_n_PE_300_WG_130226_h803_0114_BC1MV5ACXX_NoIndex_L004_R2_001.fastq
B1101_A-46_IRR	B1101_A-46_IRR	Primary_Tumor	Mus musculus	CACCTCAA	B1101	A-46	IRR	H1047R	H1047R	Pap	Pap		genomic DNA		Combined_insertions.txt	SWID_497429_SBTP_0030_nn_n_PE_300_WG_130226_h803_0114_BC1MV5ACXX_NoIndex_L004_R1_001.fastq	SWID_497429_SBTP_0030_nn_n_PE_300_WG_130226_h803_0114_BC1MV5ACXX_NoIndex_L004_R2_001.fastq
B1105_A-48_IRR	B1105_A-48_IRR	Primary_Tumor	Mus musculus	CTCAATAA	B1105	A-48	IRR	H1047R	H1047R	Pap	Pap		genomic DNA		Combined_insertions.txt	SWID_497429_SBTP_0030_nn_n_PE_300_WG_130226_h803_0114_BC1MV5ACXX_NoIndex_L004_R1_001.fastq	SWID_497429_SBTP_0030_nn_n_PE_300_WG_130226_h803_0114_BC1MV5ACXX_NoIndex_L004_R2_001.fastq
B1105_A-49_IRR	B1105_A-49_IRR	Primary_Tumor	Mus musculus	ATAGATAA	B1105	A-49	IRR	H1047R	H1047R	Pap	Pap		genomic DNA		Combined_insertions.txt	SWID_497429_SBTP_0030_nn_n_PE_300_WG_130226_h803_0114_BC1MV5ACXX_NoIndex_L004_R1_001.fastq	SWID_497429_SBTP_0030_nn_n_PE_300_WG_130226_h803_0114_BC1MV5ACXX_NoIndex_L004_R2_001.fastq
B1230_A-50_IRR	B1230_A-50_IRR	Primary_Tumor	Mus musculus	CAGGATAA	B1230	A-50	IRR	H1047R	H1047R	Pap	Pap		genomic DNA		Combined_insertions.txt	SWID_497429_SBTP_0030_nn_n_PE_300_WG_130226_h803_0114_BC1MV5ACXX_NoIndex_L004_R1_001.fastq	SWID_497429_SBTP_0030_nn_n_PE_300_WG_130226_h803_0114_BC1MV5ACXX_NoIndex_L004_R2_001.fastq
B1230_A-51_IRR	B1230_A-51_IRR	Primary_Tumor	Mus musculus	TCTGATAA	B1230	A-51	IRR	H1047R	H1047R	Pap	Pap		genomic DNA		Combined_insertions.txt	SWID_497429_SBTP_0030_nn_n_PE_300_WG_130226_h803_0114_BC1MV5ACXX_NoIndex_L004_R1_001.fastq	SWID_497429_SBTP_0030_nn_n_PE_300_WG_130226_h803_0114_BC1MV5ACXX_NoIndex_L004_R2_001.fastq
B1035_A-53_IRR	B1035_A-53_IRR	Primary_Tumor	Mus musculus	ACGCATAA	B1035	A-53	IRR	H1047R	H1047R	Pap	Pap		genomic DNA		Combined_insertions.txt	SWID_497429_SBTP_0030_nn_n_PE_300_WG_130226_h803_0114_BC1MV5ACXX_NoIndex_L004_R1_001.fastq	SWID_497429_SBTP_0030_nn_n_PE_300_WG_130226_h803_0114_BC1MV5ACXX_NoIndex_L004_R2_001.fastq
B1035_A-54_IRR	B1035_A-54_IRR	Primary_Tumor	Mus musculus	TGATATAA	B1035	A-54	IRR	H1047R	H1047R	Pap	Pap		genomic DNA		Combined_insertions.txt	SWID_497429_SBTP_0030_nn_n_PE_300_WG_130226_h803_0114_BC1MV5ACXX_NoIndex_L004_R1_001.fastq	SWID_497429_SBTP_0030_nn_n_PE_300_WG_130226_h803_0114_BC1MV5ACXX_NoIndex_L004_R2_001.fastq
B1256_A-62_IRR	B1256_A-62_IRR	Primary_Tumor	Mus musculus	TAGTGTAA	B1256	A-62	IRR	H1047R	H1047R	Pap	Pap		genomic DNA		Combined_insertions.txt	SWID_497429_SBTP_0030_nn_n_PE_300_WG_130226_h803_0114_BC1MV5ACXX_NoIndex_L004_R1_001.fastq	SWID_497429_SBTP_0030_nn_n_PE_300_WG_130226_h803_0114_BC1MV5ACXX_NoIndex_L004_R2_001.fastq
B1256_A-63_IRR	B1256_A-63_IRR	Primary_Tumor	Mus musculus	GGTTGTAA	B1256	A-63	IRR	Control	H1047R	Pap	Pap	Inactive Pik3ca	genomic DNA		Combined_insertions.txt	SWID_497429_SBTP_0030_nn_n_PE_300_WG_130226_h803_0114_BC1MV5ACXX_NoIndex_L004_R1_001.fastq	SWID_497429_SBTP_0030_nn_n_PE_300_WG_130226_h803_0114_BC1MV5ACXX_NoIndex_L004_R2_001.fastq
B1256_A-64_IRR	B1256_A-64_IRR	Primary_Tumor	Mus musculus	TGGACTAA	B1256	A-64	IRR	H1047R	H1047R	Pap	Pap		genomic DNA		Combined_insertions.txt	SWID_497429_SBTP_0030_nn_n_PE_300_WG_130226_h803_0114_BC1MV5ACXX_NoIndex_L004_R1_001.fastq	SWID_497429_SBTP_0030_nn_n_PE_300_WG_130226_h803_0114_BC1MV5ACXX_NoIndex_L004_R2_001.fastq
B1359_A-67_IRR	B1359_A-67_IRR	Primary_Tumor	Mus musculus	ATTCCTAA	B1359	A-67	IRR	H1047R	H1047R	Pap	Pap		genomic DNA		Combined_insertions.txt	SWID_497429_SBTP_0030_nn_n_PE_300_WG_130226_h803_0114_BC1MV5ACXX_NoIndex_L004_R1_001.fastq	SWID_497429_SBTP_0030_nn_n_PE_300_WG_130226_h803_0114_BC1MV5ACXX_NoIndex_L004_R2_001.fastq
B1579_A-68_IRR	B1579_A-68_IRR	Primary_Tumor	Mus musculus	CGAATTAA	B1579	A-68	IRR	H1047R	H1047R	Pap	Pap		genomic DNA		Combined_insertions.txt	SWID_497429_SBTP_0030_nn_n_PE_300_WG_130226_h803_0114_BC1MV5ACXX_NoIndex_L004_R1_001.fastq	SWID_497429_SBTP_0030_nn_n_PE_300_WG_130226_h803_0114_BC1MV5ACXX_NoIndex_L004_R2_001.fastq
B1569_A-69_IRR	B1569_A-69_IRR	Primary_Tumor	Mus musculus	GAGCGGAA	B1569	A-69	IRR	H1047R	H1047R	Pap	Pap		genomic DNA		Combined_insertions.txt	SWID_497429_SBTP_0030_nn_n_PE_300_WG_130226_h803_0114_BC1MV5ACXX_NoIndex_L004_R1_001.fastq	SWID_497429_SBTP_0030_nn_n_PE_300_WG_130226_h803_0114_BC1MV5ACXX_NoIndex_L004_R2_001.fastq
B1608_A-73_IRR	B1608_A-73_IRR	Primary_Tumor	Mus musculus	ACAACGAA	B1608	A-73	IRR	H1047R	H1047R	Pap	Pap		genomic DNA		Combined_insertions.txt	SWID_497429_SBTP_0030_nn_n_PE_300_WG_130226_h803_0114_BC1MV5ACXX_NoIndex_L004_R1_001.fastq	SWID_497429_SBTP_0030_nn_n_PE_300_WG_130226_h803_0114_BC1MV5ACXX_NoIndex_L004_R2_001.fastq
B1608_A-76_IRR	B1608_A-76_IRR	Primary_Tumor	Mus musculus	TCGGCGAA	B1608	A-76	IRR	H1047R	H1047R	Pap	Pap		genomic DNA		Combined_insertions.txt	SWID_497429_SBTP_0030_nn_n_PE_300_WG_130226_h803_0114_BC1MV5ACXX_NoIndex_L004_R1_001.fastq	SWID_497429_SBTP_0030_nn_n_PE_300_WG_130226_h803_0114_BC1MV5ACXX_NoIndex_L004_R2_001.fastq
B1454_A-77_IRR	B1454_A-77_IRR	Primary_Tumor	Mus musculus	GGACCGAA	B1454	A-77	IRR	H1047R	H1047R	Pap	Pap		genomic DNA		Combined_insertions.txt	SWID_497429_SBTP_0030_nn_n_PE_300_WG_130226_h803_0114_BC1MV5ACXX_NoIndex_L004_R1_001.fastq	SWID_497429_SBTP_0030_nn_n_PE_300_WG_130226_h803_0114_BC1MV5ACXX_NoIndex_L004_R2_001.fastq
B1454_A-81_IRR	B1454_A-81_IRR	Primary_Tumor	Mus musculus	TAACCGGA	B1454	A-81	IRR	H1047R	H1047R	Pap	Pap		genomic DNA		Combined_insertions.txt	SWID_497429_SBTP_0030_nn_n_PE_300_WG_130226_h803_0114_BC1MV5ACXX_NoIndex_L004_R1_001.fastq	SWID_497429_SBTP_0030_nn_n_PE_300_WG_130226_h803_0114_BC1MV5ACXX_NoIndex_L004_R2_001.fastq
B1454_A-82_IRR	B1454_A-82_IRR	Primary_Tumor	Mus musculus	CGGCCGGA	B1454	A-82	IRR	H1047R	H1047R	Pap	Pap		genomic DNA		Combined_insertions.txt	SWID_497429_SBTP_0030_nn_n_PE_300_WG_130226_h803_0114_BC1MV5ACXX_NoIndex_L004_R1_001.fastq	SWID_497429_SBTP_0030_nn_n_PE_300_WG_130226_h803_0114_BC1MV5ACXX_NoIndex_L004_R2_001.fastq
B1608_A-83_IRR	B1608_A-83_IRR	Primary_Tumor	Mus musculus	CCTTCGGA	B1608	A-83	IRR	H1047R	H1047R	Pap	Pap		genomic DNA		Combined_insertions.txt	SWID_497429_SBTP_0030_nn_n_PE_300_WG_130226_h803_0114_BC1MV5ACXX_NoIndex_L004_R1_001.fastq	SWID_497429_SBTP_0030_nn_n_PE_300_WG_130226_h803_0114_BC1MV5ACXX_NoIndex_L004_R2_001.fastq
B352_A-10_IRR	B352_A-10_IRR	Primary_Tumor	Mus musculus	TGTCAGAA	B352	A-10	IRR	E545K	E545K	PDA	PDA		genomic DNA		Combined_insertions.txt	SWID_497429_SBTP_0030_nn_n_PE_300_WG_130226_h803_0114_BC1MV5ACXX_NoIndex_L004_R1_001.fastq	SWID_497429_SBTP_0030_nn_n_PE_300_WG_130226_h803_0114_BC1MV5ACXX_NoIndex_L004_R2_001.fastq
B626_A-45_IRR	B626_A-45_IRR	Primary_Tumor	Mus musculus	AAGGTCAA	B626	A-45	IRR	H1047R	H1047R	PDA	PDA		genomic DNA		Combined_insertions.txt	SWID_497429_SBTP_0030_nn_n_PE_300_WG_130226_h803_0114_BC1MV5ACXX_NoIndex_L004_R1_001.fastq	SWID_497429_SBTP_0030_nn_n_PE_300_WG_130226_h803_0114_BC1MV5ACXX_NoIndex_L004_R2_001.fastq
B1035_A-57_IRR	B1035_A-57_IRR	Primary_Tumor	Mus musculus	CCGAGTAA	B1035	A-57	IRR	H1047R	H1047R	PDA	PDA		genomic DNA		Combined_insertions.txt	SWID_497429_SBTP_0030_nn_n_PE_300_WG_130226_h803_0114_BC1MV5ACXX_NoIndex_L004_R1_001.fastq	SWID_497429_SBTP_0030_nn_n_PE_300_WG_130226_h803_0114_BC1MV5ACXX_NoIndex_L004_R2_001.fastq
B1608_A-80_IRR	B1608_A-80_IRR	Primary_Tumor	Mus musculus	CGCGGCAA	B1608	A-80	IRR	H1047R	H1047R	PDA	PDA		genomic DNA		Combined_insertions.txt	SWID_497429_SBTP_0030_nn_n_PE_300_WG_130226_h803_0114_BC1MV5ACXX_NoIndex_L004_R1_001.fastq	SWID_497429_SBTP_0030_nn_n_PE_300_WG_130226_h803_0114_BC1MV5ACXX_NoIndex_L004_R2_001.fastq
B1454_A-79_IRR	B1454_A-79_IRR	Primary_Tumor	Mus musculus	TTGTACAA	B1454	A-79	IRR	H1047R	H1047R	RS	Spindle		genomic DNA		Combined_insertions.txt	SWID_497429_SBTP_0030_nn_n_PE_300_WG_130226_h803_0114_BC1MV5ACXX_NoIndex_L004_R1_001.fastq	SWID_497429_SBTP_0030_nn_n_PE_300_WG_130226_h803_0114_BC1MV5ACXX_NoIndex_L004_R2_001.fastq
B484_A-08_IRR	B484_A-08_IRR	Primary_Tumor	Mus musculus	ATCCAGAA	B484	A-08	IRR	E545K	E545K	SC	Squam		genomic DNA		Combined_insertions.txt	SWID_497429_SBTP_0030_nn_n_PE_300_WG_130226_h803_0114_BC1MV5ACXX_NoIndex_L004_R1_001.fastq	SWID_497429_SBTP_0030_nn_n_PE_300_WG_130226_h803_0114_BC1MV5ACXX_NoIndex_L004_R2_001.fastq
B588_A-11_IRR	B588_A-11_IRR	Primary_Tumor	Mus musculus	GAATAGAA	B588	A-11	IRR	E545K	E545K	SC	Squam		genomic DNA		Combined_insertions.txt	SWID_497429_SBTP_0030_nn_n_PE_300_WG_130226_h803_0114_BC1MV5ACXX_NoIndex_L004_R1_001.fastq	SWID_497429_SBTP_0030_nn_n_PE_300_WG_130226_h803_0114_BC1MV5ACXX_NoIndex_L004_R2_001.fastq
B511_A-14_IRR	B511_A-14_IRR	Primary_Tumor	Mus musculus	ATTAGGAA	B511	A-14	IRR	E545K	E545K	SC	Squam		genomic DNA		Combined_insertions.txt	SWID_497429_SBTP_0030_nn_n_PE_300_WG_130226_h803_0114_BC1MV5ACXX_NoIndex_L004_R1_001.fastq	SWID_497429_SBTP_0030_nn_n_PE_300_WG_130226_h803_0114_BC1MV5ACXX_NoIndex_L004_R2_001.fastq
B590_A-21_IRR	B590_A-21_IRR	Primary_Tumor	Mus musculus	ACCGTGAA	B590	A-21	IRR	E545K	E545K	SC	Squam		genomic DNA		Combined_insertions.txt	SWID_497429_SBTP_0030_nn_n_PE_300_WG_130226_h803_0114_BC1MV5ACXX_NoIndex_L004_R1_001.fastq	SWID_497429_SBTP_0030_nn_n_PE_300_WG_130226_h803_0114_BC1MV5ACXX_NoIndex_L004_R2_001.fastq
B1454_A-70_IRR	B1454_A-70_IRR	Primary_Tumor	Mus musculus	CTATGGAA	B1454	A-70	IRR	H1047R	H1047R	SC	Squam		genomic DNA		Combined_insertions.txt	SWID_497429_SBTP_0030_nn_n_PE_300_WG_130226_h803_0114_BC1MV5ACXX_NoIndex_L004_R1_001.fastq	SWID_497429_SBTP_0030_nn_n_PE_300_WG_130226_h803_0114_BC1MV5ACXX_NoIndex_L004_R2_001.fastq
B1608_A-75_IRR	B1608_A-75_IRR	Primary_Tumor	Mus musculus	TATACGAA	B1608	A-75	IRR	H1047R	H1047R	SC	Squam		genomic DNA		Combined_insertions.txt	SWID_497429_SBTP_0030_nn_n_PE_300_WG_130226_h803_0114_BC1MV5ACXX_NoIndex_L004_R1_001.fastq	SWID_497429_SBTP_0030_nn_n_PE_300_WG_130226_h803_0114_BC1MV5ACXX_NoIndex_L004_R2_001.fastq
B723_A-03_IRR	B723_A-03_IRR	Primary_Tumor	Mus musculus	GGCAAGAA	B723	A-03	IRR	E545K	E545K	SCC	Squam		genomic DNA		Combined_insertions.txt	SWID_497429_SBTP_0030_nn_n_PE_300_WG_130226_h803_0114_BC1MV5ACXX_NoIndex_L004_R1_001.fastq	SWID_497429_SBTP_0030_nn_n_PE_300_WG_130226_h803_0114_BC1MV5ACXX_NoIndex_L004_R2_001.fastq
B723_A-04_IRR	B723_A-04_IRR	Primary_Tumor	Mus musculus	CCTAAGAA	B723	A-04	IRR	E545K	E545K	SCC	Squam		genomic DNA		Combined_insertions.txt	SWID_497429_SBTP_0030_nn_n_PE_300_WG_130226_h803_0114_BC1MV5ACXX_NoIndex_L004_R1_001.fastq	SWID_497429_SBTP_0030_nn_n_PE_300_WG_130226_h803_0114_BC1MV5ACXX_NoIndex_L004_R2_001.fastq
B1079_A-27_IRR	B1079_A-27_IRR	Primary_Tumor	Mus musculus	CGGAACAA	B1079	A-27	IRR	E545K	E545K	SCC	Squam		genomic DNA		Combined_insertions.txt	SWID_497429_SBTP_0030_nn_n_PE_300_WG_130226_h803_0114_BC1MV5ACXX_NoIndex_L004_R1_001.fastq	SWID_497429_SBTP_0030_nn_n_PE_300_WG_130226_h803_0114_BC1MV5ACXX_NoIndex_L004_R2_001.fastq
B715_A-33_IRR	B715_A-33_IRR	Primary_Tumor	Mus musculus	AGTGACAA	B715	A-33	IRR	H1047R	H1047R	SCC	Squam		genomic DNA		Combined_insertions.txt	SWID_497429_SBTP_0030_nn_n_PE_300_WG_130226_h803_0114_BC1MV5ACXX_NoIndex_L004_R1_001.fastq	SWID_497429_SBTP_0030_nn_n_PE_300_WG_130226_h803_0114_BC1MV5ACXX_NoIndex_L004_R2_001.fastq
B720_A-37_IRR	B720_A-37_IRR	Primary_Tumor	Mus musculus	TTAACCAA	B720	A-37	IRR	H1047R	H1047R	SCC	Squam		genomic DNA		Combined_insertions.txt	SWID_497429_SBTP_0030_nn_n_PE_300_WG_130226_h803_0114_BC1MV5ACXX_NoIndex_L004_R1_001.fastq	SWID_497429_SBTP_0030_nn_n_PE_300_WG_130226_h803_0114_BC1MV5ACXX_NoIndex_L004_R2_001.fastq
B439_A-40_IRR	B439_A-40_IRR	Primary_Tumor	Mus musculus	GCGTCCAA	B439	A-40	IRR	H1047R	H1047R	SCC	Squam		genomic DNA		Combined_insertions.txt	SWID_497429_SBTP_0030_nn_n_PE_300_WG_130226_h803_0114_BC1MV5ACXX_NoIndex_L004_R1_001.fastq	SWID_497429_SBTP_0030_nn_n_PE_300_WG_130226_h803_0114_BC1MV5ACXX_NoIndex_L004_R2_001.fastq
B441_A-42_IRR	B441_A-42_IRR	Primary_Tumor	Mus musculus	GTCATCAA	B441	A-42	IRR	H1047R	H1047R	SCC	Squam		genomic DNA		Combined_insertions.txt	SWID_497429_SBTP_0030_nn_n_PE_300_WG_130226_h803_0114_BC1MV5ACXX_NoIndex_L004_R1_001.fastq	SWID_497429_SBTP_0030_nn_n_PE_300_WG_130226_h803_0114_BC1MV5ACXX_NoIndex_L004_R2_001.fastq
B1608_A-74_IRR	B1608_A-74_IRR	Primary_Tumor	Mus musculus	CTGACGAA	B1608	A-74	IRR	H1047R	H1047R	SCC	Squam		genomic DNA		Combined_insertions.txt	SWID_497429_SBTP_0030_nn_n_PE_300_WG_130226_h803_0114_BC1MV5ACXX_NoIndex_L004_R1_001.fastq	SWID_497429_SBTP_0030_nn_n_PE_300_WG_130226_h803_0114_BC1MV5ACXX_NoIndex_L004_R2_001.fastq
B212_A-12_IRR	B212_A-12_IRR	Primary_Tumor	Mus musculus	TGAAGGAA	B212	A-12	IRR	E545K	E545K	SNC	None		genomic DNA		Combined_insertions.txt	SWID_497429_SBTP_0030_nn_n_PE_300_WG_130226_h803_0114_BC1MV5ACXX_NoIndex_L004_R1_001.fastq	SWID_497429_SBTP_0030_nn_n_PE_300_WG_130226_h803_0114_BC1MV5ACXX_NoIndex_L004_R2_001.fastq
B511_A-15_IRR	B511_A-15_IRR	Primary_Tumor	Mus musculus	CGCTCGAA	B511	A-15	IRR	E545K	E545K	SNC	None		genomic DNA		Combined_insertions.txt	SWID_497429_SBTP_0030_nn_n_PE_300_WG_130226_h803_0114_BC1MV5ACXX_NoIndex_L004_R1_001.fastq	SWID_497429_SBTP_0030_nn_n_PE_300_WG_130226_h803_0114_BC1MV5ACXX_NoIndex_L004_R2_001.fastq
B936_A-25_IRR	B936_A-25_IRR	Primary_Tumor	Mus musculus	TTGCTGAA	B936	A-25	IRR	E545K	E545K	Spind	Spindle		genomic DNA		Combined_insertions.txt	SWID_497429_SBTP_0030_nn_n_PE_300_WG_130226_h803_0114_BC1MV5ACXX_NoIndex_L004_R1_001.fastq	SWID_497429_SBTP_0030_nn_n_PE_300_WG_130226_h803_0114_BC1MV5ACXX_NoIndex_L004_R2_001.fastq
B441_A-43_IRR	B441_A-43_IRR	Primary_Tumor	Mus musculus	ACTATCAA	B441	A-43	IRR	H1047R	H1047R	Unk	None		genomic DNA		Combined_insertions.txt	SWID_497429_SBTP_0030_nn_n_PE_300_WG_130226_h803_0114_BC1MV5ACXX_NoIndex_L004_R1_001.fastq	SWID_497429_SBTP_0030_nn_n_PE_300_WG_130226_h803_0114_BC1MV5ACXX_NoIndex_L004_R2_001.fastq
B1454_A-72_IRR	B1454_A-72_IRR	Primary_Tumor	Mus musculus	GCCTGGAA	B1454	A-72	IRR	Control	H1047R	Unk	None	Inactive Pik3ca	genomic DNA		Combined_insertions.txt	SWID_497429_SBTP_0030_nn_n_PE_300_WG_130226_h803_0114_BC1MV5ACXX_NoIndex_L004_R1_001.fastq	SWID_497429_SBTP_0030_nn_n_PE_300_WG_130226_h803_0114_BC1MV5ACXX_NoIndex_L004_R2_001.fastq
B1579_A-114_IRR	B1579_A-114_IRR	Primary_Tumor	Mus musculus	TCCAACAA	B1579	A-114	IRR	H1047R	H1047R	AME	None		genomic DNA		Combined_insertions.txt	SWID_497427_SBTP_0031_nn_n_PE_300_WG_130226_h803_0114_BC1MV5ACXX_NoIndex_L005_R1_001.fastq	SWID_497427_SBTP_0031_nn_n_PE_300_WG_130226_h803_0114_BC1MV5ACXX_NoIndex_L005_R2_001.fastq
B715_A-122_IRR	B715_A-122_IRR	Primary_Tumor	Mus musculus	TCACGCAA	B715	A-122	IRR	H1047R	H1047R	AME	None		genomic DNA		Combined_insertions.txt	SWID_497427_SBTP_0031_nn_n_PE_300_WG_130226_h803_0114_BC1MV5ACXX_NoIndex_L005_R1_001.fastq	SWID_497427_SBTP_0031_nn_n_PE_300_WG_130226_h803_0114_BC1MV5ACXX_NoIndex_L005_R2_001.fastq
B1616_A-100_IRR	B1616_A-100_IRR	Primary_Tumor	Mus musculus	GCCTGGAA	B1616	A-100	IRR	Control	E545K	ASC	ASC	Inactive Pik3ca	genomic DNA		Combined_insertions.txt	SWID_497427_SBTP_0031_nn_n_PE_300_WG_130226_h803_0114_BC1MV5ACXX_NoIndex_L005_R1_001.fastq	SWID_497427_SBTP_0031_nn_n_PE_300_WG_130226_h803_0114_BC1MV5ACXX_NoIndex_L005_R2_001.fastq
B483_A-104_IRR	B483_A-104_IRR	Primary_Tumor	Mus musculus	TCGGCGAA	B483	A-104	IRR	Control	Control	ASC	ASC		genomic DNA		Combined_insertions.txt	SWID_497427_SBTP_0031_nn_n_PE_300_WG_130226_h803_0114_BC1MV5ACXX_NoIndex_L005_R1_001.fastq	SWID_497427_SBTP_0031_nn_n_PE_300_WG_130226_h803_0114_BC1MV5ACXX_NoIndex_L005_R2_001.fastq
B1023_A-105_IRR	B1023_A-105_IRR	Primary_Tumor	Mus musculus	GGACCGAA	B1023	A-105	IRR	Control	Control	ASC	ASC		genomic DNA		Combined_insertions.txt	SWID_497427_SBTP_0031_nn_n_PE_300_WG_130226_h803_0114_BC1MV5ACXX_NoIndex_L005_R1_001.fastq	SWID_497427_SBTP_0031_nn_n_PE_300_WG_130226_h803_0114_BC1MV5ACXX_NoIndex_L005_R2_001.fastq
B1170_A-107_IRR	B1170_A-107_IRR	Primary_Tumor	Mus musculus	GCGATGAA	B1170	A-107	IRR	Control	Control	ASC	ASC		genomic DNA		Combined_insertions.txt	SWID_497427_SBTP_0031_nn_n_PE_300_WG_130226_h803_0114_BC1MV5ACXX_NoIndex_L005_R1_001.fastq	SWID_497427_SBTP_0031_nn_n_PE_300_WG_130226_h803_0114_BC1MV5ACXX_NoIndex_L005_R2_001.fastq
B1847_A-109_IRR	B1847_A-109_IRR	Primary_Tumor	Mus musculus	GATGTGAA	B1847	A-109	IRR	Control	Control	ASC	ASC		genomic DNA		Combined_insertions.txt	SWID_497427_SBTP_0031_nn_n_PE_300_WG_130226_h803_0114_BC1MV5ACXX_NoIndex_L005_R1_001.fastq	SWID_497427_SBTP_0031_nn_n_PE_300_WG_130226_h803_0114_BC1MV5ACXX_NoIndex_L005_R2_001.fastq
B1318_A-110_IRR	B1318_A-110_IRR	Primary_Tumor	Mus musculus	CCACTGAA	B1318	A-110	IRR	Control	Control	ASC	ASC		genomic DNA		Combined_insertions.txt	SWID_497427_SBTP_0031_nn_n_PE_300_WG_130226_h803_0114_BC1MV5ACXX_NoIndex_L005_R1_001.fastq	SWID_497427_SBTP_0031_nn_n_PE_300_WG_130226_h803_0114_BC1MV5ACXX_NoIndex_L005_R2_001.fastq
B588_A-125_IRR	B588_A-125_IRR	Primary_Tumor	Mus musculus	TTAACCAA	B588	A-125	IRR	E545K	E545K	ASC	ASC		genomic DNA		Combined_insertions.txt	SWID_497427_SBTP_0031_nn_n_PE_300_WG_130226_h803_0114_BC1MV5ACXX_NoIndex_L005_R1_001.fastq	SWID_497427_SBTP_0031_nn_n_PE_300_WG_130226_h803_0114_BC1MV5ACXX_NoIndex_L005_R2_001.fastq
B720_A-126_IRR	B720_A-126_IRR	Primary_Tumor	Mus musculus	CAAGCCAA	B720	A-126	IRR	H1047R	H1047R	ASC	ASC		genomic DNA		Combined_insertions.txt	SWID_497427_SBTP_0031_nn_n_PE_300_WG_130226_h803_0114_BC1MV5ACXX_NoIndex_L005_R1_001.fastq	SWID_497427_SBTP_0031_nn_n_PE_300_WG_130226_h803_0114_BC1MV5ACXX_NoIndex_L005_R2_001.fastq
B1359_A-127_IRR	B1359_A-127_IRR	Primary_Tumor	Mus musculus	AGATCCAA	B1359	A-127	IRR	H1047R	H1047R	ASC	ASC		genomic DNA		Combined_insertions.txt	SWID_497427_SBTP_0031_nn_n_PE_300_WG_130226_h803_0114_BC1MV5ACXX_NoIndex_L005_R1_001.fastq	SWID_497427_SBTP_0031_nn_n_PE_300_WG_130226_h803_0114_BC1MV5ACXX_NoIndex_L005_R2_001.fastq
B1256_A-136_IRR	B1256_A-136_IRR	Primary_Tumor	Mus musculus	ATAGATAA	B1256	A-136	IRR	H1047R	H1047R	ASC	ASC		genomic DNA		Combined_insertions.txt	SWID_497427_SBTP_0031_nn_n_PE_300_WG_130226_h803_0114_BC1MV5ACXX_NoIndex_L005_R1_001.fastq	SWID_497427_SBTP_0031_nn_n_PE_300_WG_130226_h803_0114_BC1MV5ACXX_NoIndex_L005_R2_001.fastq
B1256_A-137_IRR	B1256_A-137_IRR	Primary_Tumor	Mus musculus	CAGGATAA	B1256	A-137	IRR	H1047R	H1047R	ASC	ASC		genomic DNA		Combined_insertions.txt	SWID_497427_SBTP_0031_nn_n_PE_300_WG_130226_h803_0114_BC1MV5ACXX_NoIndex_L005_R1_001.fastq	SWID_497427_SBTP_0031_nn_n_PE_300_WG_130226_h803_0114_BC1MV5ACXX_NoIndex_L005_R2_001.fastq
B1858_A-142_IRR	B1858_A-142_IRR	Primary_Tumor	Mus musculus	CCGAGTAA	B1858	A-142	IRR	H1047R	H1047R	ASC	ASC		genomic DNA		Combined_insertions.txt	SWID_497427_SBTP_0031_nn_n_PE_300_WG_130226_h803_0114_BC1MV5ACXX_NoIndex_L005_R1_001.fastq	SWID_497427_SBTP_0031_nn_n_PE_300_WG_130226_h803_0114_BC1MV5ACXX_NoIndex_L005_R2_001.fastq
B1858_A-143_IRR	B1858_A-143_IRR	Primary_Tumor	Mus musculus	TTCGGTAA	B1858	A-143	IRR	H1047R	H1047R	ASC	ASC		genomic DNA		Combined_insertions.txt	SWID_497427_SBTP_0031_nn_n_PE_300_WG_130226_h803_0114_BC1MV5ACXX_NoIndex_L005_R1_001.fastq	SWID_497427_SBTP_0031_nn_n_PE_300_WG_130226_h803_0114_BC1MV5ACXX_NoIndex_L005_R2_001.fastq
B1214_A-148_IRR	B1214_A-148_IRR	Primary_Tumor	Mus musculus	TGGACTAA	B1214	A-148	IRR	Control	Control	ASC	ASC		genomic DNA		Combined_insertions.txt	SWID_497427_SBTP_0031_nn_n_PE_300_WG_130226_h803_0114_BC1MV5ACXX_NoIndex_L005_R1_001.fastq	SWID_497427_SBTP_0031_nn_n_PE_300_WG_130226_h803_0114_BC1MV5ACXX_NoIndex_L005_R2_001.fastq
B1633_A-151_IRR	B1633_A-151_IRR	Primary_Tumor	Mus musculus	ATTCCTAA	B1633	A-151	IRR	Control	Control	ASC	ASC		genomic DNA		Combined_insertions.txt	SWID_497427_SBTP_0031_nn_n_PE_300_WG_130226_h803_0114_BC1MV5ACXX_NoIndex_L005_R1_001.fastq	SWID_497427_SBTP_0031_nn_n_PE_300_WG_130226_h803_0114_BC1MV5ACXX_NoIndex_L005_R2_001.fastq
B1608_A-86_IRR	B1608_A-86_IRR	Primary_Tumor	Mus musculus	CCTAAGAA	B1608	A-86	IRR	H1047R	H1047R	ASC	ASC		genomic DNA		Combined_insertions.txt	SWID_497427_SBTP_0031_nn_n_PE_300_WG_130226_h803_0114_BC1MV5ACXX_NoIndex_L005_R1_001.fastq	SWID_497427_SBTP_0031_nn_n_PE_300_WG_130226_h803_0114_BC1MV5ACXX_NoIndex_L005_R2_001.fastq
B937_A-96_IRR	B937_A-96_IRR	Primary_Tumor	Mus musculus	ATTAGGAA	B937	A-96	IRR	E545K	E545K	ASC	ASC		genomic DNA		Combined_insertions.txt	SWID_497427_SBTP_0031_nn_n_PE_300_WG_130226_h803_0114_BC1MV5ACXX_NoIndex_L005_R1_001.fastq	SWID_497427_SBTP_0031_nn_n_PE_300_WG_130226_h803_0114_BC1MV5ACXX_NoIndex_L005_R2_001.fastq
B1662_A-101_IRR	B1662_A-101_IRR	Primary_Tumor	Mus musculus	ACAACGAA	B1662	A-101	IRR	E545K	E545K	CAC	None		genomic DNA		Combined_insertions.txt	SWID_497427_SBTP_0031_nn_n_PE_300_WG_130226_h803_0114_BC1MV5ACXX_NoIndex_L005_R1_001.fastq	SWID_497427_SBTP_0031_nn_n_PE_300_WG_130226_h803_0114_BC1MV5ACXX_NoIndex_L005_R2_001.fastq
B1023_A-106_IRR	B1023_A-106_IRR	Primary_Tumor	Mus musculus	CGCTCGAA	B1023	A-106	IRR	Control	Control	CAC	None		genomic DNA		Combined_insertions.txt	SWID_497427_SBTP_0031_nn_n_PE_300_WG_130226_h803_0114_BC1MV5ACXX_NoIndex_L005_R1_001.fastq	SWID_497427_SBTP_0031_nn_n_PE_300_WG_130226_h803_0114_BC1MV5ACXX_NoIndex_L005_R2_001.fastq
B1256_A-138_IRR	B1256_A-138_IRR	Primary_Tumor	Mus musculus	TCTGATAA	B1256	A-138	IRR	H1047R	H1047R	CAC	None		genomic DNA		Combined_insertions.txt	SWID_497427_SBTP_0031_nn_n_PE_300_WG_130226_h803_0114_BC1MV5ACXX_NoIndex_L005_R1_001.fastq	SWID_497427_SBTP_0031_nn_n_PE_300_WG_130226_h803_0114_BC1MV5ACXX_NoIndex_L005_R2_001.fastq
B1105_A-139_IRR	B1105_A-139_IRR	Primary_Tumor	Mus musculus	ACGCATAA	B1105	A-139	IRR	H1047R	H1047R	CAC	None		genomic DNA		Combined_insertions.txt	SWID_497427_SBTP_0031_nn_n_PE_300_WG_130226_h803_0114_BC1MV5ACXX_NoIndex_L005_R1_001.fastq	SWID_497427_SBTP_0031_nn_n_PE_300_WG_130226_h803_0114_BC1MV5ACXX_NoIndex_L005_R2_001.fastq
B1608_A-84_IRR	B1608_A-84_IRR	Primary_Tumor	Mus musculus	AAGAAGAA	B1608	A-84	IRR	H1047R	H1047R	CAC	None		genomic DNA		Combined_insertions.txt	SWID_497427_SBTP_0031_nn_n_PE_300_WG_130226_h803_0114_BC1MV5ACXX_NoIndex_L005_R1_001.fastq	SWID_497427_SBTP_0031_nn_n_PE_300_WG_130226_h803_0114_BC1MV5ACXX_NoIndex_L005_R2_001.fastq
B1035_A-132_IRR	B1035_A-132_IRR	Primary_Tumor	Mus musculus	TGAGTCAA	B1035	A-132	IRR	H1047R	H1047R	KA	Squam		genomic DNA		Combined_insertions.txt	SWID_497427_SBTP_0031_nn_n_PE_300_WG_130226_h803_0114_BC1MV5ACXX_NoIndex_L005_R1_001.fastq	SWID_497427_SBTP_0031_nn_n_PE_300_WG_130226_h803_0114_BC1MV5ACXX_NoIndex_L005_R2_001.fastq
B1035_A-134_IRR	B1035_A-134_IRR	Primary_Tumor	Mus musculus	CACCTCAA	B1035	A-134	IRR	H1047R	H1047R	KA	Squam		genomic DNA		Combined_insertions.txt	SWID_497427_SBTP_0031_nn_n_PE_300_WG_130226_h803_0114_BC1MV5ACXX_NoIndex_L005_R1_001.fastq	SWID_497427_SBTP_0031_nn_n_PE_300_WG_130226_h803_0114_BC1MV5ACXX_NoIndex_L005_R2_001.fastq
B1968_A-147_IRR	B1968_A-147_IRR	Primary_Tumor	Mus musculus	GGTTGTAA	B1968	A-147	IRR	E545K	E545K	KA	Squam		genomic DNA		Combined_insertions.txt	SWID_497427_SBTP_0031_nn_n_PE_300_WG_130226_h803_0114_BC1MV5ACXX_NoIndex_L005_R1_001.fastq	SWID_497427_SBTP_0031_nn_n_PE_300_WG_130226_h803_0114_BC1MV5ACXX_NoIndex_L005_R2_001.fastq
B1214_A-149_IRR	B1214_A-149_IRR	Primary_Tumor	Mus musculus	GCTACTAA	B1214	A-149	IRR	Control	Control	KA	Squam		genomic DNA		Combined_insertions.txt	SWID_497427_SBTP_0031_nn_n_PE_300_WG_130226_h803_0114_BC1MV5ACXX_NoIndex_L005_R1_001.fastq	SWID_497427_SBTP_0031_nn_n_PE_300_WG_130226_h803_0114_BC1MV5ACXX_NoIndex_L005_R2_001.fastq
B1543_A-87_IRR	B1543_A-87_IRR	Primary_Tumor	Mus musculus	CGAGAGAA	B1543	A-87	IRR	Control	Control	KA	Squam		genomic DNA		Combined_insertions.txt	SWID_497427_SBTP_0031_nn_n_PE_300_WG_130226_h803_0114_BC1MV5ACXX_NoIndex_L005_R1_001.fastq	SWID_497427_SBTP_0031_nn_n_PE_300_WG_130226_h803_0114_BC1MV5ACXX_NoIndex_L005_R2_001.fastq
B1579_A-113_IRR	B1579_A-113_IRR	Primary_Tumor	Mus musculus	CGGAACAA	B1579	A-113	IRR	H1047R	H1047R	Pap	Pap		genomic DNA		Combined_insertions.txt	SWID_497427_SBTP_0031_nn_n_PE_300_WG_130226_h803_0114_BC1MV5ACXX_NoIndex_L005_R1_001.fastq	SWID_497427_SBTP_0031_nn_n_PE_300_WG_130226_h803_0114_BC1MV5ACXX_NoIndex_L005_R2_001.fastq
B1579_A-115_IRR	B1579_A-115_IRR	Primary_Tumor	Mus musculus	GATAACAA	B1579	A-115	IRR	H1047R	H1047R	Pap	Pap		genomic DNA		Combined_insertions.txt	SWID_497427_SBTP_0031_nn_n_PE_300_WG_130226_h803_0114_BC1MV5ACXX_NoIndex_L005_R1_001.fastq	SWID_497427_SBTP_0031_nn_n_PE_300_WG_130226_h803_0114_BC1MV5ACXX_NoIndex_L005_R2_001.fastq
B1579_A-116_IRR	B1579_A-116_IRR	Primary_Tumor	Mus musculus	GCAGACAA	B1579	A-116	IRR	H1047R	H1047R	Pap	Pap		genomic DNA		Combined_insertions.txt	SWID_497427_SBTP_0031_nn_n_PE_300_WG_130226_h803_0114_BC1MV5ACXX_NoIndex_L005_R1_001.fastq	SWID_497427_SBTP_0031_nn_n_PE_300_WG_130226_h803_0114_BC1MV5ACXX_NoIndex_L005_R2_001.fastq
B715_A-118_IRR	B715_A-118_IRR	Primary_Tumor	Mus musculus	CTTCACAA	B715	A-118	IRR	H1047R	H1047R	Pap	Pap		genomic DNA		Combined_insertions.txt	SWID_497427_SBTP_0031_nn_n_PE_300_WG_130226_h803_0114_BC1MV5ACXX_NoIndex_L005_R1_001.fastq	SWID_497427_SBTP_0031_nn_n_PE_300_WG_130226_h803_0114_BC1MV5ACXX_NoIndex_L005_R2_001.fastq
B715_A-119_IRR	B715_A-119_IRR	Primary_Tumor	Mus musculus	TTGTACAA	B715	A-119	IRR	H1047R	H1047R	Pap	Pap		genomic DNA		Combined_insertions.txt	SWID_497427_SBTP_0031_nn_n_PE_300_WG_130226_h803_0114_BC1MV5ACXX_NoIndex_L005_R1_001.fastq	SWID_497427_SBTP_0031_nn_n_PE_300_WG_130226_h803_0114_BC1MV5ACXX_NoIndex_L005_R2_001.fastq
B715_A-120_IRR	B715_A-120_IRR	Primary_Tumor	Mus musculus	CGCGGCAA	B715	A-120	IRR	H1047R	H1047R	Pap	Pap		genomic DNA		Combined_insertions.txt	SWID_497427_SBTP_0031_nn_n_PE_300_WG_130226_h803_0114_BC1MV5ACXX_NoIndex_L005_R1_001.fastq	SWID_497427_SBTP_0031_nn_n_PE_300_WG_130226_h803_0114_BC1MV5ACXX_NoIndex_L005_R2_001.fastq
B715_A-121_IRR	B715_A-121_IRR	Primary_Tumor	Mus musculus	GTTGGCAA	B715	A-121	IRR	H1047R	H1047R	Pap	Pap		genomic DNA		Combined_insertions.txt	SWID_497427_SBTP_0031_nn_n_PE_300_WG_130226_h803_0114_BC1MV5ACXX_NoIndex_L005_R1_001.fastq	SWID_497427_SBTP_0031_nn_n_PE_300_WG_130226_h803_0114_BC1MV5ACXX_NoIndex_L005_R2_001.fastq
B715_A-123_IRR	B715_A-123_IRR	Primary_Tumor	Mus musculus	ATGCGCAA	B715	A-123	IRR	H1047R	H1047R	Pap	Pap		genomic DNA		Combined_insertions.txt	SWID_497427_SBTP_0031_nn_n_PE_300_WG_130226_h803_0114_BC1MV5ACXX_NoIndex_L005_R1_001.fastq	SWID_497427_SBTP_0031_nn_n_PE_300_WG_130226_h803_0114_BC1MV5ACXX_NoIndex_L005_R2_001.fastq
B715_A-124_IRR	B715_A-124_IRR	Primary_Tumor	Mus musculus	AATTGCAA	B715	A-124	IRR	H1047R	H1047R	Pap	Pap		genomic DNA		Combined_insertions.txt	SWID_497427_SBTP_0031_nn_n_PE_300_WG_130226_h803_0114_BC1MV5ACXX_NoIndex_L005_R1_001.fastq	SWID_497427_SBTP_0031_nn_n_PE_300_WG_130226_h803_0114_BC1MV5ACXX_NoIndex_L005_R2_001.fastq
B626_A-131_IRR	B626_A-131_IRR	Primary_Tumor	Mus musculus	ACTATCAA	B626	A-131	IRR	H1047R	H1047R	Pap	Pap		genomic DNA		Combined_insertions.txt	SWID_497427_SBTP_0031_nn_n_PE_300_WG_130226_h803_0114_BC1MV5ACXX_NoIndex_L005_R1_001.fastq	SWID_497427_SBTP_0031_nn_n_PE_300_WG_130226_h803_0114_BC1MV5ACXX_NoIndex_L005_R2_001.fastq
B1256_A-135_IRR	B1256_A-135_IRR	Primary_Tumor	Mus musculus	CTCAATAA	B1256	A-135	IRR	H1047R	H1047R	Pap	Pap		genomic DNA		Combined_insertions.txt	SWID_497427_SBTP_0031_nn_n_PE_300_WG_130226_h803_0114_BC1MV5ACXX_NoIndex_L005_R1_001.fastq	SWID_497427_SBTP_0031_nn_n_PE_300_WG_130226_h803_0114_BC1MV5ACXX_NoIndex_L005_R2_001.fastq
B1858_A-141_IRR	B1858_A-141_IRR	Primary_Tumor	Mus musculus	GTAAGTAA	B1858	A-141	IRR	H1047R	H1047R	Pap	Pap		genomic DNA		Combined_insertions.txt	SWID_497427_SBTP_0031_nn_n_PE_300_WG_130226_h803_0114_BC1MV5ACXX_NoIndex_L005_R1_001.fastq	SWID_497427_SBTP_0031_nn_n_PE_300_WG_130226_h803_0114_BC1MV5ACXX_NoIndex_L005_R2_001.fastq
B1858_A-144_IRR	B1858_A-144_IRR	Primary_Tumor	Mus musculus	AGACGTAA	B1858	A-144	IRR	H1047R	H1047R	Pap	Pap		genomic DNA		Combined_insertions.txt	SWID_497427_SBTP_0031_nn_n_PE_300_WG_130226_h803_0114_BC1MV5ACXX_NoIndex_L005_R1_001.fastq	SWID_497427_SBTP_0031_nn_n_PE_300_WG_130226_h803_0114_BC1MV5ACXX_NoIndex_L005_R2_001.fastq
B1858_A-145_IRR	B1858_A-145_IRR	Primary_Tumor	Mus musculus	CATCGTAA	B1858	A-145	IRR	H1047R	H1047R	Pap	Pap		genomic DNA		Combined_insertions.txt	SWID_497427_SBTP_0031_nn_n_PE_300_WG_130226_h803_0114_BC1MV5ACXX_NoIndex_L005_R1_001.fastq	SWID_497427_SBTP_0031_nn_n_PE_300_WG_130226_h803_0114_BC1MV5ACXX_NoIndex_L005_R2_001.fastq
B1858_A-146_IRR	B1858_A-146_IRR	Primary_Tumor	Mus musculus	TAGTGTAA	B1858	A-146	IRR	H1047R	H1047R	Pap	Pap		genomic DNA		Combined_insertions.txt	SWID_497427_SBTP_0031_nn_n_PE_300_WG_130226_h803_0114_BC1MV5ACXX_NoIndex_L005_R1_001.fastq	SWID_497427_SBTP_0031_nn_n_PE_300_WG_130226_h803_0114_BC1MV5ACXX_NoIndex_L005_R2_001.fastq
B2093_A-152_IRR	B2093_A-152_IRR	Primary_Tumor	Mus musculus	CGAATTAA	B2093	A-152	IRR	H1047R	H1047R	Pap	Pap		genomic DNA		Combined_insertions.txt	SWID_497427_SBTP_0031_nn_n_PE_300_WG_130226_h803_0114_BC1MV5ACXX_NoIndex_L005_R1_001.fastq	SWID_497427_SBTP_0031_nn_n_PE_300_WG_130226_h803_0114_BC1MV5ACXX_NoIndex_L005_R2_001.fastq
B2093_A-153_IRR	B2093_A-153_IRR	Primary_Tumor	Mus musculus	TACATTAA	B2093	A-153	IRR	H1047R	H1047R	Pap	Pap		genomic DNA		Combined_insertions.txt	SWID_497427_SBTP_0031_nn_n_PE_300_WG_130226_h803_0114_BC1MV5ACXX_NoIndex_L005_R1_001.fastq	SWID_497427_SBTP_0031_nn_n_PE_300_WG_130226_h803_0114_BC1MV5ACXX_NoIndex_L005_R2_001.fastq
B2093_A-154_IRR	B2093_A-154_IRR	Primary_Tumor	Mus musculus	CTTGTTAA	B2093	A-154	IRR	H1047R	H1047R	Pap	Pap		genomic DNA		Combined_insertions.txt	SWID_497427_SBTP_0031_nn_n_PE_300_WG_130226_h803_0114_BC1MV5ACXX_NoIndex_L005_R1_001.fastq	SWID_497427_SBTP_0031_nn_n_PE_300_WG_130226_h803_0114_BC1MV5ACXX_NoIndex_L005_R2_001.fastq
B2093_A-155_IRR	B2093_A-155_IRR	Primary_Tumor	Mus musculus	ACATGAGA	B2093	A-155	IRR	H1047R	H1047R	Pap	Pap		genomic DNA		Combined_insertions.txt	SWID_497427_SBTP_0031_nn_n_PE_300_WG_130226_h803_0114_BC1MV5ACXX_NoIndex_L005_R1_001.fastq	SWID_497427_SBTP_0031_nn_n_PE_300_WG_130226_h803_0114_BC1MV5ACXX_NoIndex_L005_R2_001.fastq
B1730_A-160_IRR	B1730_A-160_IRR	Primary_Tumor	Mus musculus	GGTGAGGA	B1730	A-160	IRR	H1047R	H1047R	Pap	Pap		genomic DNA		Combined_insertions.txt	SWID_497427_SBTP_0031_nn_n_PE_300_WG_130226_h803_0114_BC1MV5ACXX_NoIndex_L005_R1_001.fastq	SWID_497427_SBTP_0031_nn_n_PE_300_WG_130226_h803_0114_BC1MV5ACXX_NoIndex_L005_R2_001.fastq
B1730_A-161_IRR	B1730_A-161_IRR	Primary_Tumor	Mus musculus	CTCGCGGA	B1730	A-161	IRR	H1047R	H1047R	Pap	Pap		genomic DNA		Combined_insertions.txt	SWID_497427_SBTP_0031_nn_n_PE_300_WG_130226_h803_0114_BC1MV5ACXX_NoIndex_L005_R1_001.fastq	SWID_497427_SBTP_0031_nn_n_PE_300_WG_130226_h803_0114_BC1MV5ACXX_NoIndex_L005_R2_001.fastq
B1730_A-163_IRR	B1730_A-163_IRR	Primary_Tumor	Mus musculus	CGGCCGGA	B1730	A-163	IRR	H1047R	H1047R	Pap	Pap		genomic DNA		Combined_insertions.txt	SWID_497427_SBTP_0031_nn_n_PE_300_WG_130226_h803_0114_BC1MV5ACXX_NoIndex_L005_R1_001.fastq	SWID_497427_SBTP_0031_nn_n_PE_300_WG_130226_h803_0114_BC1MV5ACXX_NoIndex_L005_R2_001.fastq
B1608_A-85_IRR	B1608_A-85_IRR	Primary_Tumor	Mus musculus	GGCAAGAA	B1608	A-85	IRR	H1047R	H1047R	Pap	Pap		genomic DNA		Combined_insertions.txt	SWID_497427_SBTP_0031_nn_n_PE_300_WG_130226_h803_0114_BC1MV5ACXX_NoIndex_L005_R1_001.fastq	SWID_497427_SBTP_0031_nn_n_PE_300_WG_130226_h803_0114_BC1MV5ACXX_NoIndex_L005_R2_001.fastq
B1454_A-89_IRR	B1454_A-89_IRR	Primary_Tumor	Mus musculus	GTGGAGAA	B1454	A-89	IRR	H1047R	H1047R	Pap	Pap		genomic DNA		Combined_insertions.txt	SWID_497427_SBTP_0031_nn_n_PE_300_WG_130226_h803_0114_BC1MV5ACXX_NoIndex_L005_R1_001.fastq	SWID_497427_SBTP_0031_nn_n_PE_300_WG_130226_h803_0114_BC1MV5ACXX_NoIndex_L005_R2_001.fastq
B1454_A-90_IRR	B1454_A-90_IRR	Primary_Tumor	Mus musculus	TACGAGAA	B1454	A-90	IRR	H1047R	H1047R	Pap	Pap		genomic DNA		Combined_insertions.txt	SWID_497427_SBTP_0031_nn_n_PE_300_WG_130226_h803_0114_BC1MV5ACXX_NoIndex_L005_R1_001.fastq	SWID_497427_SBTP_0031_nn_n_PE_300_WG_130226_h803_0114_BC1MV5ACXX_NoIndex_L005_R2_001.fastq
B1454_A-91_IRR	B1454_A-91_IRR	Primary_Tumor	Mus musculus	ATCCAGAA	B1454	A-91	IRR	H1047R	H1047R	Pap	Pap		genomic DNA		Combined_insertions.txt	SWID_497427_SBTP_0031_nn_n_PE_300_WG_130226_h803_0114_BC1MV5ACXX_NoIndex_L005_R1_001.fastq	SWID_497427_SBTP_0031_nn_n_PE_300_WG_130226_h803_0114_BC1MV5ACXX_NoIndex_L005_R2_001.fastq
B1454_A-92_IRR	B1454_A-92_IRR	Primary_Tumor	Mus musculus	TGTCAGAA	B1454	A-92	IRR	H1047R	H1047R	Pap	Pap		genomic DNA		Combined_insertions.txt	SWID_497427_SBTP_0031_nn_n_PE_300_WG_130226_h803_0114_BC1MV5ACXX_NoIndex_L005_R1_001.fastq	SWID_497427_SBTP_0031_nn_n_PE_300_WG_130226_h803_0114_BC1MV5ACXX_NoIndex_L005_R2_001.fastq
B1454_A-93_IRR	B1454_A-93_IRR	Primary_Tumor	Mus musculus	GAATAGAA	B1454	A-93	IRR	H1047R	H1047R	Pap	Pap		genomic DNA		Combined_insertions.txt	SWID_497427_SBTP_0031_nn_n_PE_300_WG_130226_h803_0114_BC1MV5ACXX_NoIndex_L005_R1_001.fastq	SWID_497427_SBTP_0031_nn_n_PE_300_WG_130226_h803_0114_BC1MV5ACXX_NoIndex_L005_R2_001.fastq
B626_A-130_IRR	B626_A-130_IRR	Primary_Tumor	Mus musculus	GTCATCAA	B626	A-130	IRR	H1047R	H1047R	PDA	PDA		genomic DNA		Combined_insertions.txt	SWID_497427_SBTP_0031_nn_n_PE_300_WG_130226_h803_0114_BC1MV5ACXX_NoIndex_L005_R1_001.fastq	SWID_497427_SBTP_0031_nn_n_PE_300_WG_130226_h803_0114_BC1MV5ACXX_NoIndex_L005_R2_001.fastq
B1730_A-158_IRR	B1730_A-158_IRR	Primary_Tumor	Mus musculus	TTCATAGA	B1730	A-158	IRR	H1047R	H1047R	PDA	PDA		genomic DNA		Combined_insertions.txt	SWID_497427_SBTP_0031_nn_n_PE_300_WG_130226_h803_0114_BC1MV5ACXX_NoIndex_L005_R1_001.fastq	SWID_497427_SBTP_0031_nn_n_PE_300_WG_130226_h803_0114_BC1MV5ACXX_NoIndex_L005_R2_001.fastq
B1730_A-159_IRR	B1730_A-159_IRR	Primary_Tumor	Mus musculus	AACTTAGA	B1730	A-159	IRR	H1047R	H1047R	PDA	PDA		genomic DNA		Combined_insertions.txt	SWID_497427_SBTP_0031_nn_n_PE_300_WG_130226_h803_0114_BC1MV5ACXX_NoIndex_L005_R1_001.fastq	SWID_497427_SBTP_0031_nn_n_PE_300_WG_130226_h803_0114_BC1MV5ACXX_NoIndex_L005_R2_001.fastq
B511_A-129_IRR	B511_A-129_IRR	Primary_Tumor	Mus musculus	TACTCCAA	B511	A-129	IRR	E545K	E545K	SC	Squam		genomic DNA		Combined_insertions.txt	SWID_497427_SBTP_0031_nn_n_PE_300_WG_130226_h803_0114_BC1MV5ACXX_NoIndex_L005_R1_001.fastq	SWID_497427_SBTP_0031_nn_n_PE_300_WG_130226_h803_0114_BC1MV5ACXX_NoIndex_L005_R2_001.fastq
B590_A-133_IRR	B590_A-133_IRR	Primary_Tumor	Mus musculus	AAGGTCAA	B590	A-133	IRR	E545K	E545K	SC	Squam		genomic DNA		Combined_insertions.txt	SWID_497427_SBTP_0031_nn_n_PE_300_WG_130226_h803_0114_BC1MV5ACXX_NoIndex_L005_R1_001.fastq	SWID_497427_SBTP_0031_nn_n_PE_300_WG_130226_h803_0114_BC1MV5ACXX_NoIndex_L005_R2_001.fastq
B1730_A-157_IRR	B1730_A-157_IRR	Primary_Tumor	Mus musculus	GCCGCAGA	B1730	A-157	IRR	H1047R	H1047R	SC	Squam		genomic DNA		Combined_insertions.txt	SWID_497427_SBTP_0031_nn_n_PE_300_WG_130226_h803_0114_BC1MV5ACXX_NoIndex_L005_R1_001.fastq	SWID_497427_SBTP_0031_nn_n_PE_300_WG_130226_h803_0114_BC1MV5ACXX_NoIndex_L005_R2_001.fastq
B1730_A-162_IRR	B1730_A-162_IRR	Primary_Tumor	Mus musculus	TAACCGGA	B1730	A-162	IRR	H1047R	H1047R	SC	Squam		genomic DNA		Combined_insertions.txt	SWID_497427_SBTP_0031_nn_n_PE_300_WG_130226_h803_0114_BC1MV5ACXX_NoIndex_L005_R1_001.fastq	SWID_497427_SBTP_0031_nn_n_PE_300_WG_130226_h803_0114_BC1MV5ACXX_NoIndex_L005_R2_001.fastq
B937_A-97_IRR	B937_A-97_IRR	Primary_Tumor	Mus musculus	GAGCGGAA	B937	A-97	IRR	E545K	E545K	SC	Squam		genomic DNA		Combined_insertions.txt	SWID_497427_SBTP_0031_nn_n_PE_300_WG_130226_h803_0114_BC1MV5ACXX_NoIndex_L005_R1_001.fastq	SWID_497427_SBTP_0031_nn_n_PE_300_WG_130226_h803_0114_BC1MV5ACXX_NoIndex_L005_R2_001.fastq
B931_A-98_IRR	B931_A-98_IRR	Primary_Tumor	Mus musculus	CTATGGAA	B931	A-98	IRR	Control	E545K	SC	Squam	Inactive Pik3ca	genomic DNA		Combined_insertions.txt	SWID_497427_SBTP_0031_nn_n_PE_300_WG_130226_h803_0114_BC1MV5ACXX_NoIndex_L005_R1_001.fastq	SWID_497427_SBTP_0031_nn_n_PE_300_WG_130226_h803_0114_BC1MV5ACXX_NoIndex_L005_R2_001.fastq
B931_A-99_IRR	B931_A-99_IRR	Primary_Tumor	Mus musculus	AGGTGGAA	B931	A-99	IRR	E545K	E545K	SC	Squam		genomic DNA		Combined_insertions.txt	SWID_497427_SBTP_0031_nn_n_PE_300_WG_130226_h803_0114_BC1MV5ACXX_NoIndex_L005_R1_001.fastq	SWID_497427_SBTP_0031_nn_n_PE_300_WG_130226_h803_0114_BC1MV5ACXX_NoIndex_L005_R2_001.fastq
B1658_A-102_IRR	B1658_A-102_IRR	Primary_Tumor	Mus musculus	CTGACGAA	B1658	A-102	IRR	E545K	E545K	SCC	Squam		genomic DNA		Combined_insertions.txt	SWID_497427_SBTP_0031_nn_n_PE_300_WG_130226_h803_0114_BC1MV5ACXX_NoIndex_L005_R1_001.fastq	SWID_497427_SBTP_0031_nn_n_PE_300_WG_130226_h803_0114_BC1MV5ACXX_NoIndex_L005_R2_001.fastq
B1658_A-103_IRR	B1658_A-103_IRR	Primary_Tumor	Mus musculus	TATACGAA	B1658	A-103	IRR	E545K	E545K	SCC	Squam		genomic DNA		Combined_insertions.txt	SWID_497427_SBTP_0031_nn_n_PE_300_WG_130226_h803_0114_BC1MV5ACXX_NoIndex_L005_R1_001.fastq	SWID_497427_SBTP_0031_nn_n_PE_300_WG_130226_h803_0114_BC1MV5ACXX_NoIndex_L005_R2_001.fastq
B1203_A-117_IRR	B1203_A-117_IRR	Primary_Tumor	Mus musculus	AGTGACAA	B1203	A-117	IRR	H1047R	H1047R	SCC	Squam		genomic DNA		Combined_insertions.txt	SWID_497427_SBTP_0031_nn_n_PE_300_WG_130226_h803_0114_BC1MV5ACXX_NoIndex_L005_R1_001.fastq	SWID_497427_SBTP_0031_nn_n_PE_300_WG_130226_h803_0114_BC1MV5ACXX_NoIndex_L005_R2_001.fastq
B322_A-140_IRR	B322_A-140_IRR	Primary_Tumor	Mus musculus	TGATATAA	B322	A-140	IRR	E545K	E545K	SCC	Squam		genomic DNA		Combined_insertions.txt	SWID_497427_SBTP_0031_nn_n_PE_300_WG_130226_h803_0114_BC1MV5ACXX_NoIndex_L005_R1_001.fastq	SWID_497427_SBTP_0031_nn_n_PE_300_WG_130226_h803_0114_BC1MV5ACXX_NoIndex_L005_R2_001.fastq
B1637_A-150_IRR	B1637_A-150_IRR	Primary_Tumor	Mus musculus	GGCGCTAA	B1637	A-150	IRR	Control	Control	SCC	Squam		genomic DNA		Combined_insertions.txt	SWID_497427_SBTP_0031_nn_n_PE_300_WG_130226_h803_0114_BC1MV5ACXX_NoIndex_L005_R1_001.fastq	SWID_497427_SBTP_0031_nn_n_PE_300_WG_130226_h803_0114_BC1MV5ACXX_NoIndex_L005_R2_001.fastq
B937_A-95_IRR	B937_A-95_IRR	Primary_Tumor	Mus musculus	CACAGGAA	B937	A-95	IRR	E545K	E545K	SNC	None		genomic DNA		Combined_insertions.txt	SWID_497427_SBTP_0031_nn_n_PE_300_WG_130226_h803_0114_BC1MV5ACXX_NoIndex_L005_R1_001.fastq	SWID_497427_SBTP_0031_nn_n_PE_300_WG_130226_h803_0114_BC1MV5ACXX_NoIndex_L005_R2_001.fastq
B1359_A-128_IRR	B1359_A-128_IRR	Primary_Tumor	Mus musculus	GCGTCCAA	B1359	A-128	IRR	H1047R	H1047R	ST	Spindle		genomic DNA		Combined_insertions.txt	SWID_497427_SBTP_0031_nn_n_PE_300_WG_130226_h803_0114_BC1MV5ACXX_NoIndex_L005_R1_001.fastq	SWID_497427_SBTP_0031_nn_n_PE_300_WG_130226_h803_0114_BC1MV5ACXX_NoIndex_L005_R2_001.fastq
B1730_A-164_IRR	B1730_A-164_IRR	Primary_Tumor	Mus musculus	CCTTCGGA	B1730	A-164	IRR	H1047R	H1047R	ST	Spindle		genomic DNA		Combined_insertions.txt	SWID_497427_SBTP_0031_nn_n_PE_300_WG_130226_h803_0114_BC1MV5ACXX_NoIndex_L005_R1_001.fastq	SWID_497427_SBTP_0031_nn_n_PE_300_WG_130226_h803_0114_BC1MV5ACXX_NoIndex_L005_R2_001.fastq
B1170_A-108_IRR	B1170_A-108_IRR	Primary_Tumor	Mus musculus	ACCGTGAA	B1170	A-108	IRR	Control	Control	Unk	None		genomic DNA		Combined_insertions.txt	SWID_497427_SBTP_0031_nn_n_PE_300_WG_130226_h803_0114_BC1MV5ACXX_NoIndex_L005_R1_001.fastq	SWID_497427_SBTP_0031_nn_n_PE_300_WG_130226_h803_0114_BC1MV5ACXX_NoIndex_L005_R2_001.fastq
B1230_A-111_IRR	B1230_A-111_IRR	Primary_Tumor	Mus musculus	TTGCTGAA	B1230	A-111	IRR	H1047R	H1047R	Unk	None		genomic DNA		Combined_insertions.txt	SWID_497427_SBTP_0031_nn_n_PE_300_WG_130226_h803_0114_BC1MV5ACXX_NoIndex_L005_R1_001.fastq	SWID_497427_SBTP_0031_nn_n_PE_300_WG_130226_h803_0114_BC1MV5ACXX_NoIndex_L005_R2_001.fastq
B776_A-94_IRR	B776_A-94_IRR	Primary_Tumor	Mus musculus	TGAAGGAA	B776	A-94	IRR	E545K	E545K	Unk	None		genomic DNA		Combined_insertions.txt	SWID_497427_SBTP_0031_nn_n_PE_300_WG_130226_h803_0114_BC1MV5ACXX_NoIndex_L005_R1_001.fastq	SWID_497427_SBTP_0031_nn_n_PE_300_WG_130226_h803_0114_BC1MV5ACXX_NoIndex_L005_R2_001.fastq
B2095_B-30_IRR	B2095_B-30_IRR	Primary_Tumor	Mus musculus	GCAGACAA	B2095	B-30	IRR	H1047R	H1047R	AME	None		genomic DNA		Combined_insertions.txt	SWID_497425_SBTP_0032_nn_n_PE_300_WG_130226_h803_0114_BC1MV5ACXX_NoIndex_L006_R1_001.fastq	SWID_497425_SBTP_0032_nn_n_PE_300_WG_130226_h803_0114_BC1MV5ACXX_NoIndex_L006_R2_001.fastq
B2095_B-31_IRR	B2095_B-31_IRR	Primary_Tumor	Mus musculus	AGTGACAA	B2095	B-31	IRR	H1047R	H1047R	AME	None		genomic DNA		Combined_insertions.txt	SWID_497425_SBTP_0032_nn_n_PE_300_WG_130226_h803_0114_BC1MV5ACXX_NoIndex_L006_R1_001.fastq	SWID_497425_SBTP_0032_nn_n_PE_300_WG_130226_h803_0114_BC1MV5ACXX_NoIndex_L006_R2_001.fastq
B622_B-01_IRR	B622_B-01_IRR	Primary_Tumor	Mus musculus	CCTAAGAA	B622	B-01	IRR	E545K	E545K	ASC	ASC		genomic DNA		Combined_insertions.txt	SWID_497425_SBTP_0032_nn_n_PE_300_WG_130226_h803_0114_BC1MV5ACXX_NoIndex_L006_R1_001.fastq	SWID_497425_SBTP_0032_nn_n_PE_300_WG_130226_h803_0114_BC1MV5ACXX_NoIndex_L006_R2_001.fastq
B2377_B-20_IRR	B2377_B-20_IRR	Primary_Tumor	Mus musculus	CGCTCGAA	B2377	B-20	IRR	E545K	E545K	ASC	ASC		genomic DNA		Combined_insertions.txt	SWID_497425_SBTP_0032_nn_n_PE_300_WG_130226_h803_0114_BC1MV5ACXX_NoIndex_L006_R1_001.fastq	SWID_497425_SBTP_0032_nn_n_PE_300_WG_130226_h803_0114_BC1MV5ACXX_NoIndex_L006_R2_001.fastq
B2017_B-22_IRR	B2017_B-22_IRR	Primary_Tumor	Mus musculus	ACCGTGAA	B2017	B-22	IRR	Control	Control	ASC	ASC		genomic DNA		Combined_insertions.txt	SWID_497425_SBTP_0032_nn_n_PE_300_WG_130226_h803_0114_BC1MV5ACXX_NoIndex_L006_R1_001.fastq	SWID_497425_SBTP_0032_nn_n_PE_300_WG_130226_h803_0114_BC1MV5ACXX_NoIndex_L006_R2_001.fastq
B1217_B-34_IRR	B1217_B-34_IRR	Primary_Tumor	Mus musculus	CGCGGCAA	B1217	B-34	IRR	Control	Control	ASC	ASC		genomic DNA		Combined_insertions.txt	SWID_497425_SBTP_0032_nn_n_PE_300_WG_130226_h803_0114_BC1MV5ACXX_NoIndex_L006_R1_001.fastq	SWID_497425_SBTP_0032_nn_n_PE_300_WG_130226_h803_0114_BC1MV5ACXX_NoIndex_L006_R2_001.fastq
B2119_B-43_IRR	B2119_B-43_IRR	Primary_Tumor	Mus musculus	TACTCCAA	B2119	B-43	IRR	H1047R	H1047R	ASC	ASC		genomic DNA		Combined_insertions.txt	SWID_497425_SBTP_0032_nn_n_PE_300_WG_130226_h803_0114_BC1MV5ACXX_NoIndex_L006_R1_001.fastq	SWID_497425_SBTP_0032_nn_n_PE_300_WG_130226_h803_0114_BC1MV5ACXX_NoIndex_L006_R2_001.fastq
B1366_B-50_IRR	B1366_B-50_IRR	Primary_Tumor	Mus musculus	ATAGATAA	B1366	B-50	IRR	Control	Control	ASC	ASC		genomic DNA		Combined_insertions.txt	SWID_497425_SBTP_0032_nn_n_PE_300_WG_130226_h803_0114_BC1MV5ACXX_NoIndex_L006_R1_001.fastq	SWID_497425_SBTP_0032_nn_n_PE_300_WG_130226_h803_0114_BC1MV5ACXX_NoIndex_L006_R2_001.fastq
B1366_B-52_IRR	B1366_B-52_IRR	Primary_Tumor	Mus musculus	TCTGATAA	B1366	B-52	IRR	Control	Control	ASC	ASC		genomic DNA		Combined_insertions.txt	SWID_497425_SBTP_0032_nn_n_PE_300_WG_130226_h803_0114_BC1MV5ACXX_NoIndex_L006_R1_001.fastq	SWID_497425_SBTP_0032_nn_n_PE_300_WG_130226_h803_0114_BC1MV5ACXX_NoIndex_L006_R2_001.fastq
B2523_B-70_IRR	B2523_B-70_IRR	Primary_Tumor	Mus musculus	CTTGTTAA	B2523	B-70	IRR	H1047R	H1047R	ASC	ASC		genomic DNA		Combined_insertions.txt	SWID_497425_SBTP_0032_nn_n_PE_300_WG_130226_h803_0114_BC1MV5ACXX_NoIndex_L006_R1_001.fastq	SWID_497425_SBTP_0032_nn_n_PE_300_WG_130226_h803_0114_BC1MV5ACXX_NoIndex_L006_R2_001.fastq
B2585_C11_IRR	B2585_C11_IRR	Primary_Tumor	Mus musculus	CTCGCGGA	B2585	C11	IRR	E545K	E545K	ASC	ASC		genomic DNA		Combined_insertions.txt	SWID_497425_SBTP_0032_nn_n_PE_300_WG_130226_h803_0114_BC1MV5ACXX_NoIndex_L006_R1_001.fastq	SWID_497425_SBTP_0032_nn_n_PE_300_WG_130226_h803_0114_BC1MV5ACXX_NoIndex_L006_R2_001.fastq
B1730_A-166_IRR	B1730_A-166_IRR	Primary_Tumor	Mus musculus	GGCAAGAA	B1730	A-166	IRR	H1047R	H1047R	CAC	None		genomic DNA		Combined_insertions.txt	SWID_497425_SBTP_0032_nn_n_PE_300_WG_130226_h803_0114_BC1MV5ACXX_NoIndex_L006_R1_001.fastq	SWID_497425_SBTP_0032_nn_n_PE_300_WG_130226_h803_0114_BC1MV5ACXX_NoIndex_L006_R2_001.fastq
B2380_B-02_IRR	B2380_B-02_IRR	Primary_Tumor	Mus musculus	CGAGAGAA	B2380	B-02	IRR	E545K	E545K	CAC	None		genomic DNA		Combined_insertions.txt	SWID_497425_SBTP_0032_nn_n_PE_300_WG_130226_h803_0114_BC1MV5ACXX_NoIndex_L006_R1_001.fastq	SWID_497425_SBTP_0032_nn_n_PE_300_WG_130226_h803_0114_BC1MV5ACXX_NoIndex_L006_R2_001.fastq
B2163_B-03_IRR	B2163_B-03_IRR	Primary_Tumor	Mus musculus	GTGGAGAA	B2163	B-03	IRR	H1047R	H1047R	CAC	None		genomic DNA		Combined_insertions.txt	SWID_497425_SBTP_0032_nn_n_PE_300_WG_130226_h803_0114_BC1MV5ACXX_NoIndex_L006_R1_001.fastq	SWID_497425_SBTP_0032_nn_n_PE_300_WG_130226_h803_0114_BC1MV5ACXX_NoIndex_L006_R2_001.fastq
B2163_B-06_IRR	B2163_B-06_IRR	Primary_Tumor	Mus musculus	TGTCAGAA	B2163	B-06	IRR	H1047R	H1047R	CAC	None		genomic DNA		Combined_insertions.txt	SWID_497425_SBTP_0032_nn_n_PE_300_WG_130226_h803_0114_BC1MV5ACXX_NoIndex_L006_R1_001.fastq	SWID_497425_SBTP_0032_nn_n_PE_300_WG_130226_h803_0114_BC1MV5ACXX_NoIndex_L006_R2_001.fastq
B2377_B-21_IRR	B2377_B-21_IRR	Primary_Tumor	Mus musculus	GCGATGAA	B2377	B-21	IRR	E545K	E545K	CAC	None		genomic DNA		Combined_insertions.txt	SWID_497425_SBTP_0032_nn_n_PE_300_WG_130226_h803_0114_BC1MV5ACXX_NoIndex_L006_R1_001.fastq	SWID_497425_SBTP_0032_nn_n_PE_300_WG_130226_h803_0114_BC1MV5ACXX_NoIndex_L006_R2_001.fastq
B2095_B-24_IRR	B2095_B-24_IRR	Primary_Tumor	Mus musculus	CCACTGAA	B2095	B-24	IRR	H1047R	H1047R	CAC	None		genomic DNA		Combined_insertions.txt	SWID_497425_SBTP_0032_nn_n_PE_300_WG_130226_h803_0114_BC1MV5ACXX_NoIndex_L006_R1_001.fastq	SWID_497425_SBTP_0032_nn_n_PE_300_WG_130226_h803_0114_BC1MV5ACXX_NoIndex_L006_R2_001.fastq
B2123_B-29_IRR	B2123_B-29_IRR	Primary_Tumor	Mus musculus	GATAACAA	B2123	B-29	IRR	H1047R	H1047R	CAC	None		genomic DNA		Combined_insertions.txt	SWID_497425_SBTP_0032_nn_n_PE_300_WG_130226_h803_0114_BC1MV5ACXX_NoIndex_L006_R1_001.fastq	SWID_497425_SBTP_0032_nn_n_PE_300_WG_130226_h803_0114_BC1MV5ACXX_NoIndex_L006_R2_001.fastq
B2123_B-32_IRR	B2123_B-32_IRR	Primary_Tumor	Mus musculus	CTTCACAA	B2123	B-32	IRR	H1047R	H1047R	CAC	None		genomic DNA		Combined_insertions.txt	SWID_497425_SBTP_0032_nn_n_PE_300_WG_130226_h803_0114_BC1MV5ACXX_NoIndex_L006_R1_001.fastq	SWID_497425_SBTP_0032_nn_n_PE_300_WG_130226_h803_0114_BC1MV5ACXX_NoIndex_L006_R2_001.fastq
B1217_B-35_IRR	B1217_B-35_IRR	Primary_Tumor	Mus musculus	GTTGGCAA	B1217	B-35	IRR	Control	Control	CAC	None		genomic DNA		Combined_insertions.txt	SWID_497425_SBTP_0032_nn_n_PE_300_WG_130226_h803_0114_BC1MV5ACXX_NoIndex_L006_R1_001.fastq	SWID_497425_SBTP_0032_nn_n_PE_300_WG_130226_h803_0114_BC1MV5ACXX_NoIndex_L006_R2_001.fastq
B1156_B-37_IRR	B1156_B-37_IRR	Primary_Tumor	Mus musculus	ATGCGCAA	B1156	B-37	IRR	Control	Control	CAC	None		genomic DNA		Combined_insertions.txt	SWID_497425_SBTP_0032_nn_n_PE_300_WG_130226_h803_0114_BC1MV5ACXX_NoIndex_L006_R1_001.fastq	SWID_497425_SBTP_0032_nn_n_PE_300_WG_130226_h803_0114_BC1MV5ACXX_NoIndex_L006_R2_001.fastq
B2119_B-40_IRR	B2119_B-40_IRR	Primary_Tumor	Mus musculus	CAAGCCAA	B2119	B-40	IRR	H1047R	H1047R	CAC	None		genomic DNA		Combined_insertions.txt	SWID_497425_SBTP_0032_nn_n_PE_300_WG_130226_h803_0114_BC1MV5ACXX_NoIndex_L006_R1_001.fastq	SWID_497425_SBTP_0032_nn_n_PE_300_WG_130226_h803_0114_BC1MV5ACXX_NoIndex_L006_R2_001.fastq
B2625_B-62_IRR	B2625_B-62_IRR	Primary_Tumor	Mus musculus	TAGTGTAA	B2625	B-62	IRR	H1047R	H1047R	CAC	None		genomic DNA		Combined_insertions.txt	SWID_497425_SBTP_0032_nn_n_PE_300_WG_130226_h803_0114_BC1MV5ACXX_NoIndex_L006_R1_001.fastq	SWID_497425_SBTP_0032_nn_n_PE_300_WG_130226_h803_0114_BC1MV5ACXX_NoIndex_L006_R2_001.fastq
B2339_B-45_IRR	B2339_B-45_IRR	Primary_Tumor	Mus musculus	ACTATCAA	B2339	B-45	IRR	E545K	E545K	KA	Squam		genomic DNA		Combined_insertions.txt	SWID_497425_SBTP_0032_nn_n_PE_300_WG_130226_h803_0114_BC1MV5ACXX_NoIndex_L006_R1_001.fastq	SWID_497425_SBTP_0032_nn_n_PE_300_WG_130226_h803_0114_BC1MV5ACXX_NoIndex_L006_R2_001.fastq
B2620_B-53_IRR	B2620_B-53_IRR	Primary_Tumor	Mus musculus	ACGCATAA	B2620	B-53	IRR	H1047R	H1047R	KA	Squam		genomic DNA		Combined_insertions.txt	SWID_497425_SBTP_0032_nn_n_PE_300_WG_130226_h803_0114_BC1MV5ACXX_NoIndex_L006_R1_001.fastq	SWID_497425_SBTP_0032_nn_n_PE_300_WG_130226_h803_0114_BC1MV5ACXX_NoIndex_L006_R2_001.fastq
B2408_B-57_IRR	B2408_B-57_IRR	Primary_Tumor	Mus musculus	GTAAGTAA	B2408	B-57	IRR	E545K	E545K	KA	Squam		genomic DNA		Combined_insertions.txt	SWID_497425_SBTP_0032_nn_n_PE_300_WG_130226_h803_0114_BC1MV5ACXX_NoIndex_L006_R1_001.fastq	SWID_497425_SBTP_0032_nn_n_PE_300_WG_130226_h803_0114_BC1MV5ACXX_NoIndex_L006_R2_001.fastq
B1638_B-60_IRR	B1638_B-60_IRR	Primary_Tumor	Mus musculus	AGACGTAA	B1638	B-60	IRR	Control	Control	KA	Squam		genomic DNA		Combined_insertions.txt	SWID_497425_SBTP_0032_nn_n_PE_300_WG_130226_h803_0114_BC1MV5ACXX_NoIndex_L006_R1_001.fastq	SWID_497425_SBTP_0032_nn_n_PE_300_WG_130226_h803_0114_BC1MV5ACXX_NoIndex_L006_R2_001.fastq
B2009_B-61_IRR	B2009_B-61_IRR	Primary_Tumor	Mus musculus	CATCGTAA	B2009	B-61	IRR	Control	Control	KA	Squam		genomic DNA		Combined_insertions.txt	SWID_497425_SBTP_0032_nn_n_PE_300_WG_130226_h803_0114_BC1MV5ACXX_NoIndex_L006_R1_001.fastq	SWID_497425_SBTP_0032_nn_n_PE_300_WG_130226_h803_0114_BC1MV5ACXX_NoIndex_L006_R2_001.fastq
B1730_A-165_IRR	B1730_A-165_IRR	Primary_Tumor	Mus musculus	AAGAAGAA	B1730	A-165	IRR	H1047R	H1047R	Pap	Pap		genomic DNA		Combined_insertions.txt	SWID_497425_SBTP_0032_nn_n_PE_300_WG_130226_h803_0114_BC1MV5ACXX_NoIndex_L006_R1_001.fastq	SWID_497425_SBTP_0032_nn_n_PE_300_WG_130226_h803_0114_BC1MV5ACXX_NoIndex_L006_R2_001.fastq
B2124_B-08_IRR	B2124_B-08_IRR	Primary_Tumor	Mus musculus	TGAAGGAA	B2124	B-08	IRR	H1047R	H1047R	Pap	Pap		genomic DNA		Combined_insertions.txt	SWID_497425_SBTP_0032_nn_n_PE_300_WG_130226_h803_0114_BC1MV5ACXX_NoIndex_L006_R1_001.fastq	SWID_497425_SBTP_0032_nn_n_PE_300_WG_130226_h803_0114_BC1MV5ACXX_NoIndex_L006_R2_001.fastq
B2124_B-09_IRR	B2124_B-09_IRR	Primary_Tumor	Mus musculus	CACAGGAA	B2124	B-09	IRR	H1047R	H1047R	Pap	Pap		genomic DNA		Combined_insertions.txt	SWID_497425_SBTP_0032_nn_n_PE_300_WG_130226_h803_0114_BC1MV5ACXX_NoIndex_L006_R1_001.fastq	SWID_497425_SBTP_0032_nn_n_PE_300_WG_130226_h803_0114_BC1MV5ACXX_NoIndex_L006_R2_001.fastq
B2124_B-10_IRR	B2124_B-10_IRR	Primary_Tumor	Mus musculus	ATTAGGAA	B2124	B-10	IRR	H1047R	H1047R	Pap	Pap		genomic DNA		Combined_insertions.txt	SWID_497425_SBTP_0032_nn_n_PE_300_WG_130226_h803_0114_BC1MV5ACXX_NoIndex_L006_R1_001.fastq	SWID_497425_SBTP_0032_nn_n_PE_300_WG_130226_h803_0114_BC1MV5ACXX_NoIndex_L006_R2_001.fastq
B2124_B-12_IRR	B2124_B-12_IRR	Primary_Tumor	Mus musculus	CTATGGAA	B2124	B-12	IRR	H1047R	H1047R	Pap	Pap		genomic DNA		Combined_insertions.txt	SWID_497425_SBTP_0032_nn_n_PE_300_WG_130226_h803_0114_BC1MV5ACXX_NoIndex_L006_R1_001.fastq	SWID_497425_SBTP_0032_nn_n_PE_300_WG_130226_h803_0114_BC1MV5ACXX_NoIndex_L006_R2_001.fastq
B2124_B-13_IRR	B2124_B-13_IRR	Primary_Tumor	Mus musculus	AGGTGGAA	B2124	B-13	IRR	H1047R	H1047R	Pap	Pap		genomic DNA		Combined_insertions.txt	SWID_497425_SBTP_0032_nn_n_PE_300_WG_130226_h803_0114_BC1MV5ACXX_NoIndex_L006_R1_001.fastq	SWID_497425_SBTP_0032_nn_n_PE_300_WG_130226_h803_0114_BC1MV5ACXX_NoIndex_L006_R2_001.fastq
B2124_B-14_IRR	B2124_B-14_IRR	Primary_Tumor	Mus musculus	GCCTGGAA	B2124	B-14	IRR	H1047R	H1047R	Pap	Pap		genomic DNA		Combined_insertions.txt	SWID_497425_SBTP_0032_nn_n_PE_300_WG_130226_h803_0114_BC1MV5ACXX_NoIndex_L006_R1_001.fastq	SWID_497425_SBTP_0032_nn_n_PE_300_WG_130226_h803_0114_BC1MV5ACXX_NoIndex_L006_R2_001.fastq
B2095_B-25_IRR	B2095_B-25_IRR	Primary_Tumor	Mus musculus	TTGCTGAA	B2095	B-25	IRR	H1047R	H1047R	Pap	Pap		genomic DNA		Combined_insertions.txt	SWID_497425_SBTP_0032_nn_n_PE_300_WG_130226_h803_0114_BC1MV5ACXX_NoIndex_L006_R1_001.fastq	SWID_497425_SBTP_0032_nn_n_PE_300_WG_130226_h803_0114_BC1MV5ACXX_NoIndex_L006_R2_001.fastq
B2095_B-27_IRR	B2095_B-27_IRR	Primary_Tumor	Mus musculus	CGGAACAA	B2095	B-27	IRR	H1047R	H1047R	Pap	Pap		genomic DNA		Combined_insertions.txt	SWID_497425_SBTP_0032_nn_n_PE_300_WG_130226_h803_0114_BC1MV5ACXX_NoIndex_L006_R1_001.fastq	SWID_497425_SBTP_0032_nn_n_PE_300_WG_130226_h803_0114_BC1MV5ACXX_NoIndex_L006_R2_001.fastq
B2095_B-28_IRR	B2095_B-28_IRR	Primary_Tumor	Mus musculus	TCCAACAA	B2095	B-28	IRR	H1047R	H1047R	Pap	Pap		genomic DNA		Combined_insertions.txt	SWID_497425_SBTP_0032_nn_n_PE_300_WG_130226_h803_0114_BC1MV5ACXX_NoIndex_L006_R1_001.fastq	SWID_497425_SBTP_0032_nn_n_PE_300_WG_130226_h803_0114_BC1MV5ACXX_NoIndex_L006_R2_001.fastq
B2625_B-63_IRR	B2625_B-63_IRR	Primary_Tumor	Mus musculus	GGTTGTAA	B2625	B-63	IRR	H1047R	H1047R	Pap	Pap		genomic DNA		Combined_insertions.txt	SWID_497425_SBTP_0032_nn_n_PE_300_WG_130226_h803_0114_BC1MV5ACXX_NoIndex_L006_R1_001.fastq	SWID_497425_SBTP_0032_nn_n_PE_300_WG_130226_h803_0114_BC1MV5ACXX_NoIndex_L006_R2_001.fastq
B2625_B-64_IRR	B2625_B-64_IRR	Primary_Tumor	Mus musculus	TGGACTAA	B2625	B-64	IRR	H1047R	H1047R	Pap	Pap		genomic DNA		Combined_insertions.txt	SWID_497425_SBTP_0032_nn_n_PE_300_WG_130226_h803_0114_BC1MV5ACXX_NoIndex_L006_R1_001.fastq	SWID_497425_SBTP_0032_nn_n_PE_300_WG_130226_h803_0114_BC1MV5ACXX_NoIndex_L006_R2_001.fastq
B2625_B-65_IRR	B2625_B-65_IRR	Primary_Tumor	Mus musculus	GCTACTAA	B2625	B-65	IRR	H1047R	H1047R	Pap	Pap		genomic DNA		Combined_insertions.txt	SWID_497425_SBTP_0032_nn_n_PE_300_WG_130226_h803_0114_BC1MV5ACXX_NoIndex_L006_R1_001.fastq	SWID_497425_SBTP_0032_nn_n_PE_300_WG_130226_h803_0114_BC1MV5ACXX_NoIndex_L006_R2_001.fastq
B2625_B-66_IRR	B2625_B-66_IRR	Primary_Tumor	Mus musculus	GGCGCTAA	B2625	B-66	IRR	H1047R	H1047R	Pap	Pap		genomic DNA		Combined_insertions.txt	SWID_497425_SBTP_0032_nn_n_PE_300_WG_130226_h803_0114_BC1MV5ACXX_NoIndex_L006_R1_001.fastq	SWID_497425_SBTP_0032_nn_n_PE_300_WG_130226_h803_0114_BC1MV5ACXX_NoIndex_L006_R2_001.fastq
B2625_B-67_IRR	B2625_B-67_IRR	Primary_Tumor	Mus musculus	ATTCCTAA	B2625	B-67	IRR	H1047R	H1047R	Pap	Pap		genomic DNA		Combined_insertions.txt	SWID_497425_SBTP_0032_nn_n_PE_300_WG_130226_h803_0114_BC1MV5ACXX_NoIndex_L006_R1_001.fastq	SWID_497425_SBTP_0032_nn_n_PE_300_WG_130226_h803_0114_BC1MV5ACXX_NoIndex_L006_R2_001.fastq
B2523_B-68_IRR	B2523_B-68_IRR	Primary_Tumor	Mus musculus	CGAATTAA	B2523	B-68	IRR	H1047R	H1047R	Pap	Pap		genomic DNA		Combined_insertions.txt	SWID_497425_SBTP_0032_nn_n_PE_300_WG_130226_h803_0114_BC1MV5ACXX_NoIndex_L006_R1_001.fastq	SWID_497425_SBTP_0032_nn_n_PE_300_WG_130226_h803_0114_BC1MV5ACXX_NoIndex_L006_R2_001.fastq
B2523_B-71_IRR	B2523_B-71_IRR	Primary_Tumor	Mus musculus	ACATGAGA	B2523	B-71	IRR	H1047R	H1047R	Pap	Pap		genomic DNA		Combined_insertions.txt	SWID_497425_SBTP_0032_nn_n_PE_300_WG_130226_h803_0114_BC1MV5ACXX_NoIndex_L006_R1_001.fastq	SWID_497425_SBTP_0032_nn_n_PE_300_WG_130226_h803_0114_BC1MV5ACXX_NoIndex_L006_R2_001.fastq
B2625_B-72_IRR	B2625_B-72_IRR	Primary_Tumor	Mus musculus	GTTACAGA	B2625	B-72	IRR	H1047R	H1047R	Pap	Pap		genomic DNA		Combined_insertions.txt	SWID_497425_SBTP_0032_nn_n_PE_300_WG_130226_h803_0114_BC1MV5ACXX_NoIndex_L006_R1_001.fastq	SWID_497425_SBTP_0032_nn_n_PE_300_WG_130226_h803_0114_BC1MV5ACXX_NoIndex_L006_R2_001.fastq
B2163_B-15_IRR	B2163_B-15_IRR	Primary_Tumor	Mus musculus	ACAACGAA	B2163	B-15	IRR	H1047R	H1047R	PDA	PDA		genomic DNA		Combined_insertions.txt	SWID_497425_SBTP_0032_nn_n_PE_300_WG_130226_h803_0114_BC1MV5ACXX_NoIndex_L006_R1_001.fastq	SWID_497425_SBTP_0032_nn_n_PE_300_WG_130226_h803_0114_BC1MV5ACXX_NoIndex_L006_R2_001.fastq
B2163_B-16_IRR	B2163_B-16_IRR	Primary_Tumor	Mus musculus	CTGACGAA	B2163	B-16	IRR	H1047R	H1047R	PDA	PDA		genomic DNA		Combined_insertions.txt	SWID_497425_SBTP_0032_nn_n_PE_300_WG_130226_h803_0114_BC1MV5ACXX_NoIndex_L006_R1_001.fastq	SWID_497425_SBTP_0032_nn_n_PE_300_WG_130226_h803_0114_BC1MV5ACXX_NoIndex_L006_R2_001.fastq
B2123_B-33_IRR	B2123_B-33_IRR	Primary_Tumor	Mus musculus	TTGTACAA	B2123	B-33	IRR	H1047R	H1047R	PDA	PDA		genomic DNA		Combined_insertions.txt	SWID_497425_SBTP_0032_nn_n_PE_300_WG_130226_h803_0114_BC1MV5ACXX_NoIndex_L006_R1_001.fastq	SWID_497425_SBTP_0032_nn_n_PE_300_WG_130226_h803_0114_BC1MV5ACXX_NoIndex_L006_R2_001.fastq
B1156_B-38_IRR	B1156_B-38_IRR	Primary_Tumor	Mus musculus	AATTGCAA	B1156	B-38	IRR	Control	Control	PDA	PDA		genomic DNA		Combined_insertions.txt	SWID_497425_SBTP_0032_nn_n_PE_300_WG_130226_h803_0114_BC1MV5ACXX_NoIndex_L006_R1_001.fastq	SWID_497425_SBTP_0032_nn_n_PE_300_WG_130226_h803_0114_BC1MV5ACXX_NoIndex_L006_R2_001.fastq
B1539_B-44_IRR	B1539_B-44_IRR	Primary_Tumor	Mus musculus	GTCATCAA	B1539	B-44	IRR	Control	Control	PDA	PDA		genomic DNA		Combined_insertions.txt	SWID_497425_SBTP_0032_nn_n_PE_300_WG_130226_h803_0114_BC1MV5ACXX_NoIndex_L006_R1_001.fastq	SWID_497425_SBTP_0032_nn_n_PE_300_WG_130226_h803_0114_BC1MV5ACXX_NoIndex_L006_R2_001.fastq
B1411_B-47_IRR	B1411_B-47_IRR	Primary_Tumor	Mus musculus	AAGGTCAA	B1411	B-47	IRR	E545K	E545K	PDA	PDA		genomic DNA		Combined_insertions.txt	SWID_497425_SBTP_0032_nn_n_PE_300_WG_130226_h803_0114_BC1MV5ACXX_NoIndex_L006_R1_001.fastq	SWID_497425_SBTP_0032_nn_n_PE_300_WG_130226_h803_0114_BC1MV5ACXX_NoIndex_L006_R2_001.fastq
B2585_C09_IRR	B2585_C09_IRR	Primary_Tumor	Mus musculus	AACTTAGA	B2585	C09	IRR	E545K	E545K	PDA	PDA		genomic DNA		Combined_insertions.txt	SWID_497425_SBTP_0032_nn_n_PE_300_WG_130226_h803_0114_BC1MV5ACXX_NoIndex_L006_R1_001.fastq	SWID_497425_SBTP_0032_nn_n_PE_300_WG_130226_h803_0114_BC1MV5ACXX_NoIndex_L006_R2_001.fastq
B2119_B-41_IRR	B2119_B-41_IRR	Primary_Tumor	Mus musculus	AGATCCAA	B2119	B-41	IRR	H1047R	H1047R	SC	Squam		genomic DNA		Combined_insertions.txt	SWID_497425_SBTP_0032_nn_n_PE_300_WG_130226_h803_0114_BC1MV5ACXX_NoIndex_L006_R1_001.fastq	SWID_497425_SBTP_0032_nn_n_PE_300_WG_130226_h803_0114_BC1MV5ACXX_NoIndex_L006_R2_001.fastq
B2163_B-04_IRR	B2163_B-04_IRR	Primary_Tumor	Mus musculus	TACGAGAA	B2163	B-04	IRR	H1047R	H1047R	SCC	Squam		genomic DNA		Combined_insertions.txt	SWID_497425_SBTP_0032_nn_n_PE_300_WG_130226_h803_0114_BC1MV5ACXX_NoIndex_L006_R1_001.fastq	SWID_497425_SBTP_0032_nn_n_PE_300_WG_130226_h803_0114_BC1MV5ACXX_NoIndex_L006_R2_001.fastq
B2163_B-05_IRR	B2163_B-05_IRR	Primary_Tumor	Mus musculus	ATCCAGAA	B2163	B-05	IRR	H1047R	H1047R	SCC	Squam		genomic DNA		Combined_insertions.txt	SWID_497425_SBTP_0032_nn_n_PE_300_WG_130226_h803_0114_BC1MV5ACXX_NoIndex_L006_R1_001.fastq	SWID_497425_SBTP_0032_nn_n_PE_300_WG_130226_h803_0114_BC1MV5ACXX_NoIndex_L006_R2_001.fastq
B2124_B-07_IRR	B2124_B-07_IRR	Primary_Tumor	Mus musculus	GAATAGAA	B2124	B-07	IRR	H1047R	H1047R	SCC	Squam		genomic DNA		Combined_insertions.txt	SWID_497425_SBTP_0032_nn_n_PE_300_WG_130226_h803_0114_BC1MV5ACXX_NoIndex_L006_R1_001.fastq	SWID_497425_SBTP_0032_nn_n_PE_300_WG_130226_h803_0114_BC1MV5ACXX_NoIndex_L006_R2_001.fastq
B1784_B-17_IRR	B1784_B-17_IRR	Primary_Tumor	Mus musculus	TATACGAA	B1784	B-17	IRR	Control	Control	SCC	Squam		genomic DNA		Combined_insertions.txt	SWID_497425_SBTP_0032_nn_n_PE_300_WG_130226_h803_0114_BC1MV5ACXX_NoIndex_L006_R1_001.fastq	SWID_497425_SBTP_0032_nn_n_PE_300_WG_130226_h803_0114_BC1MV5ACXX_NoIndex_L006_R2_001.fastq
B1784_B-18_IRR	B1784_B-18_IRR	Primary_Tumor	Mus musculus	TCGGCGAA	B1784	B-18	IRR	Control	Control	SCC	Squam		genomic DNA		Combined_insertions.txt	SWID_497425_SBTP_0032_nn_n_PE_300_WG_130226_h803_0114_BC1MV5ACXX_NoIndex_L006_R1_001.fastq	SWID_497425_SBTP_0032_nn_n_PE_300_WG_130226_h803_0114_BC1MV5ACXX_NoIndex_L006_R2_001.fastq
B1784_B-19_IRR	B1784_B-19_IRR	Primary_Tumor	Mus musculus	GGACCGAA	B1784	B-19	IRR	Control	Control	SCC	Squam		genomic DNA		Combined_insertions.txt	SWID_497425_SBTP_0032_nn_n_PE_300_WG_130226_h803_0114_BC1MV5ACXX_NoIndex_L006_R1_001.fastq	SWID_497425_SBTP_0032_nn_n_PE_300_WG_130226_h803_0114_BC1MV5ACXX_NoIndex_L006_R2_001.fastq
B1451_B-39_IRR	B1451_B-39_IRR	Primary_Tumor	Mus musculus	TTAACCAA	B1451	B-39	IRR	Control	Control	SCC	Squam		genomic DNA		Combined_insertions.txt	SWID_497425_SBTP_0032_nn_n_PE_300_WG_130226_h803_0114_BC1MV5ACXX_NoIndex_L006_R1_001.fastq	SWID_497425_SBTP_0032_nn_n_PE_300_WG_130226_h803_0114_BC1MV5ACXX_NoIndex_L006_R2_001.fastq
B2119_B-42_IRR	B2119_B-42_IRR	Primary_Tumor	Mus musculus	GCGTCCAA	B2119	B-42	IRR	H1047R	H1047R	SCC	Squam		genomic DNA		Combined_insertions.txt	SWID_497425_SBTP_0032_nn_n_PE_300_WG_130226_h803_0114_BC1MV5ACXX_NoIndex_L006_R1_001.fastq	SWID_497425_SBTP_0032_nn_n_PE_300_WG_130226_h803_0114_BC1MV5ACXX_NoIndex_L006_R2_001.fastq
B972_B-48_IRR	B972_B-48_IRR	Primary_Tumor	Mus musculus	CACCTCAA	B972	B-48	IRR	Control	E545K	SCC	Squam	Inactive Pik3ca	genomic DNA		Combined_insertions.txt	SWID_497425_SBTP_0032_nn_n_PE_300_WG_130226_h803_0114_BC1MV5ACXX_NoIndex_L006_R1_001.fastq	SWID_497425_SBTP_0032_nn_n_PE_300_WG_130226_h803_0114_BC1MV5ACXX_NoIndex_L006_R2_001.fastq
B1366_B-49_IRR	B1366_B-49_IRR	Primary_Tumor	Mus musculus	CTCAATAA	B1366	B-49	IRR	Control	Control	SCC	Squam		genomic DNA		Combined_insertions.txt	SWID_497425_SBTP_0032_nn_n_PE_300_WG_130226_h803_0114_BC1MV5ACXX_NoIndex_L006_R1_001.fastq	SWID_497425_SBTP_0032_nn_n_PE_300_WG_130226_h803_0114_BC1MV5ACXX_NoIndex_L006_R2_001.fastq
B2597_B-58_IRR	B2597_B-58_IRR	Primary_Tumor	Mus musculus	CCGAGTAA	B2597	B-58	IRR	E545K	E545K	SCC	Squam		genomic DNA		Combined_insertions.txt	SWID_497425_SBTP_0032_nn_n_PE_300_WG_130226_h803_0114_BC1MV5ACXX_NoIndex_L006_R1_001.fastq	SWID_497425_SBTP_0032_nn_n_PE_300_WG_130226_h803_0114_BC1MV5ACXX_NoIndex_L006_R2_001.fastq
B1026_C02_IRR	B1026_C02_IRR	Primary_Tumor	Mus musculus	GCCGCAGA	B1026	C02	IRR	Control	Control	SCC	Squam		genomic DNA		Combined_insertions.txt	SWID_497425_SBTP_0032_nn_n_PE_300_WG_130226_h803_0114_BC1MV5ACXX_NoIndex_L006_R1_001.fastq	SWID_497425_SBTP_0032_nn_n_PE_300_WG_130226_h803_0114_BC1MV5ACXX_NoIndex_L006_R2_001.fastq
B1218_C04_IRR	B1218_C04_IRR	Primary_Tumor	Mus musculus	TTCATAGA	B1218	C04	IRR	Control	Control	SCC	Squam		genomic DNA		Combined_insertions.txt	SWID_497425_SBTP_0032_nn_n_PE_300_WG_130226_h803_0114_BC1MV5ACXX_NoIndex_L006_R1_001.fastq	SWID_497425_SBTP_0032_nn_n_PE_300_WG_130226_h803_0114_BC1MV5ACXX_NoIndex_L006_R2_001.fastq
B2408_B-56_IRR	B2408_B-56_IRR	Primary_Tumor	Mus musculus	TGATATAA	B2408	B-56	IRR	E545K	E545K	SNC	None		genomic DNA		Combined_insertions.txt	SWID_497425_SBTP_0032_nn_n_PE_300_WG_130226_h803_0114_BC1MV5ACXX_NoIndex_L006_R1_001.fastq	SWID_497425_SBTP_0032_nn_n_PE_300_WG_130226_h803_0114_BC1MV5ACXX_NoIndex_L006_R2_001.fastq
B1156_B-36_IRR	B1156_B-36_IRR	Primary_Tumor	Mus musculus	TCACGCAA	B1156	B-36	IRR	Control	Control	Spind	Spindle		genomic DNA		Combined_insertions.txt	SWID_497425_SBTP_0032_nn_n_PE_300_WG_130226_h803_0114_BC1MV5ACXX_NoIndex_L006_R1_001.fastq	SWID_497425_SBTP_0032_nn_n_PE_300_WG_130226_h803_0114_BC1MV5ACXX_NoIndex_L006_R2_001.fastq
B2345_C14_IRR	B2345_C14_IRR	Primary_Tumor	Mus musculus	CCTTCGGA	B2345	C14	IRR	H1047R	H1047R	Spind	Spindle		genomic DNA		Combined_insertions.txt	SWID_497425_SBTP_0032_nn_n_PE_300_WG_130226_h803_0114_BC1MV5ACXX_NoIndex_L006_R1_001.fastq	SWID_497425_SBTP_0032_nn_n_PE_300_WG_130226_h803_0114_BC1MV5ACXX_NoIndex_L006_R2_001.fastq
B2124_B-11_IRR	B2124_B-11_IRR	Primary_Tumor	Mus musculus	GAGCGGAA	B2124	B-11	IRR	H1047R	H1047R	ST	Spindle		genomic DNA		Combined_insertions.txt	SWID_497425_SBTP_0032_nn_n_PE_300_WG_130226_h803_0114_BC1MV5ACXX_NoIndex_L006_R1_001.fastq	SWID_497425_SBTP_0032_nn_n_PE_300_WG_130226_h803_0114_BC1MV5ACXX_NoIndex_L006_R2_001.fastq
B2523_B-69_IRR	B2523_B-69_IRR	Primary_Tumor	Mus musculus	TACATTAA	B2523	B-69	IRR	H1047R	H1047R	ST	Spindle		genomic DNA		Combined_insertions.txt	SWID_497425_SBTP_0032_nn_n_PE_300_WG_130226_h803_0114_BC1MV5ACXX_NoIndex_L006_R1_001.fastq	SWID_497425_SBTP_0032_nn_n_PE_300_WG_130226_h803_0114_BC1MV5ACXX_NoIndex_L006_R2_001.fastq
B2585_C10_IRR	B2585_C10_IRR	Primary_Tumor	Mus musculus	GGTGAGGA	B2585	C10	IRR	E545K	E545K	ST	Spindle		genomic DNA		Combined_insertions.txt	SWID_497425_SBTP_0032_nn_n_PE_300_WG_130226_h803_0114_BC1MV5ACXX_NoIndex_L006_R1_001.fastq	SWID_497425_SBTP_0032_nn_n_PE_300_WG_130226_h803_0114_BC1MV5ACXX_NoIndex_L006_R2_001.fastq
B2095_B-23_IRR	B2095_B-23_IRR	Primary_Tumor	Mus musculus	GATGTGAA	B2095	B-23	IRR	H1047R	H1047R	STC	None		genomic DNA		Combined_insertions.txt	SWID_497425_SBTP_0032_nn_n_PE_300_WG_130226_h803_0114_BC1MV5ACXX_NoIndex_L006_R1_001.fastq	SWID_497425_SBTP_0032_nn_n_PE_300_WG_130226_h803_0114_BC1MV5ACXX_NoIndex_L006_R2_001.fastq
B1852_C12_IRR	B1852_C12_IRR	Primary_Tumor	Mus musculus	TAACCGGA	B1852	C12	IRR	Control	Control	STC	None		genomic DNA		Combined_insertions.txt	SWID_497425_SBTP_0032_nn_n_PE_300_WG_130226_h803_0114_BC1MV5ACXX_NoIndex_L006_R1_001.fastq	SWID_497425_SBTP_0032_nn_n_PE_300_WG_130226_h803_0114_BC1MV5ACXX_NoIndex_L006_R2_001.fastq
B1366_B-51_IRR	B1366_B-51_IRR	Primary_Tumor	Mus musculus	CAGGATAA	B1366	B-51	IRR	Control	Control	Unk	None		genomic DNA		Combined_insertions.txt	SWID_497425_SBTP_0032_nn_n_PE_300_WG_130226_h803_0114_BC1MV5ACXX_NoIndex_L006_R1_001.fastq	SWID_497425_SBTP_0032_nn_n_PE_300_WG_130226_h803_0114_BC1MV5ACXX_NoIndex_L006_R2_001.fastq
B1638_B-59_IRR	B1638_B-59_IRR	Primary_Tumor	Mus musculus	TTCGGTAA	B1638	B-59	IRR	Control	Control	Unk	None		genomic DNA		Combined_insertions.txt	SWID_497425_SBTP_0032_nn_n_PE_300_WG_130226_h803_0114_BC1MV5ACXX_NoIndex_L006_R1_001.fastq	SWID_497425_SBTP_0032_nn_n_PE_300_WG_130226_h803_0114_BC1MV5ACXX_NoIndex_L006_R2_001.fastq
B603_A-02_IRL	B603_A-02_IRL	Primary_Tumor	Mus musculus	AAGAAGAA	B603	A-02	IRL	Control	E545K	ASC	ASC	Inactive Pik3ca	genomic DNA		Combined_insertions.txt	SWID_539899_SBTP_0033_nn_n_PE_300_WG_130503_SN801_0106_AC1G2KACXX_NoIndex_L007_R1_001.fastq	SWID_539899_SBTP_0033_nn_n_PE_300_WG_130503_SN801_0106_AC1G2KACXX_NoIndex_L007_R2_001.fastq
B352_A-09_IRL	B352_A-09_IRL	Primary_Tumor	Mus musculus	GGCAAGAA	B352	A-09	IRL	E545K	E545K	ASC	ASC		genomic DNA		Combined_insertions.txt	SWID_539899_SBTP_0033_nn_n_PE_300_WG_130503_SN801_0106_AC1G2KACXX_NoIndex_L007_R1_001.fastq	SWID_539899_SBTP_0033_nn_n_PE_300_WG_130503_SN801_0106_AC1G2KACXX_NoIndex_L007_R2_001.fastq
B352_A-112_IRL	B352_A-112_IRL	Primary_Tumor	Mus musculus	GAATAGAA	B352	A-112	IRL	E545K	E545K	ASC	ASC		genomic DNA		Combined_insertions.txt	SWID_539899_SBTP_0033_nn_n_PE_300_WG_130503_SN801_0106_AC1G2KACXX_NoIndex_L007_R1_001.fastq	SWID_539899_SBTP_0033_nn_n_PE_300_WG_130503_SN801_0106_AC1G2KACXX_NoIndex_L007_R2_001.fastq
B590_A-19_IRL	B590_A-19_IRL	Primary_Tumor	Mus musculus	GTGGAGAA	B590	A-19	IRL	E545K	E545K	ASC	ASC		genomic DNA		Combined_insertions.txt	SWID_539899_SBTP_0033_nn_n_PE_300_WG_130503_SN801_0106_AC1G2KACXX_NoIndex_L007_R1_001.fastq	SWID_539899_SBTP_0033_nn_n_PE_300_WG_130503_SN801_0106_AC1G2KACXX_NoIndex_L007_R2_001.fastq
B1218_C03_IRL	B1218_C03_IRL	Primary_Tumor	Mus musculus	TGAAGGAA	B1218	C03	IRL	Control	Control	ASC	ASC		genomic DNA		Combined_insertions.txt	SWID_539899_SBTP_0033_nn_n_PE_300_WG_130503_SN801_0106_AC1G2KACXX_NoIndex_L007_R1_001.fastq	SWID_539899_SBTP_0033_nn_n_PE_300_WG_130503_SN801_0106_AC1G2KACXX_NoIndex_L007_R2_001.fastq
B2612_C37_IRL	B2612_C37_IRL	Primary_Tumor	Mus musculus	CTGACGAA	B2612	C37	IRL	E545K	E545K	ASC	ASC		genomic DNA		Combined_insertions.txt	SWID_539899_SBTP_0033_nn_n_PE_300_WG_130503_SN801_0106_AC1G2KACXX_NoIndex_L007_R1_001.fastq	SWID_539899_SBTP_0033_nn_n_PE_300_WG_130503_SN801_0106_AC1G2KACXX_NoIndex_L007_R2_001.fastq
5009_N02_IRL	5009_N02_IRL	Primary_Tumor	Mus musculus	GCGTCCAA	5009	N02	IRL	p53_R270H	p53_R270H	ASC	ASC		genomic DNA		Combined_insertions.txt	SWID_539899_SBTP_0033_nn_n_PE_300_WG_130503_SN801_0106_AC1G2KACXX_NoIndex_L007_R1_001.fastq	SWID_539899_SBTP_0033_nn_n_PE_300_WG_130503_SN801_0106_AC1G2KACXX_NoIndex_L007_R2_001.fastq
5506_N07_IRL	5506_N07_IRL	Primary_Tumor	Mus musculus	AAGGTCAA	5506	N07	IRL	Control	Control	ASC	ASC		genomic DNA		Combined_insertions.txt	SWID_539899_SBTP_0033_nn_n_PE_300_WG_130503_SN801_0106_AC1G2KACXX_NoIndex_L007_R1_001.fastq	SWID_539899_SBTP_0033_nn_n_PE_300_WG_130503_SN801_0106_AC1G2KACXX_NoIndex_L007_R2_001.fastq
5559_N08_IRL	5559_N08_IRL	Primary_Tumor	Mus musculus	CACCTCAA	5559	N08	IRL	p53_R270H	p53_R270H	ASC	ASC		genomic DNA		Combined_insertions.txt	SWID_539899_SBTP_0033_nn_n_PE_300_WG_130503_SN801_0106_AC1G2KACXX_NoIndex_L007_R1_001.fastq	SWID_539899_SBTP_0033_nn_n_PE_300_WG_130503_SN801_0106_AC1G2KACXX_NoIndex_L007_R2_001.fastq
5559_N10_IRL	5559_N10_IRL	Primary_Tumor	Mus musculus	ATAGATAA	5559	N10	IRL	p53_R270H	p53_R270H	ASC	ASC		genomic DNA		Combined_insertions.txt	SWID_539899_SBTP_0033_nn_n_PE_300_WG_130503_SN801_0106_AC1G2KACXX_NoIndex_L007_R1_001.fastq	SWID_539899_SBTP_0033_nn_n_PE_300_WG_130503_SN801_0106_AC1G2KACXX_NoIndex_L007_R2_001.fastq
5630_N11_IRL	5630_N11_IRL	Primary_Tumor	Mus musculus	CAGGATAA	5630	N11	IRL	Control	Control	ASC	ASC		genomic DNA		Combined_insertions.txt	SWID_539899_SBTP_0033_nn_n_PE_300_WG_130503_SN801_0106_AC1G2KACXX_NoIndex_L007_R1_001.fastq	SWID_539899_SBTP_0033_nn_n_PE_300_WG_130503_SN801_0106_AC1G2KACXX_NoIndex_L007_R2_001.fastq
6139_N12_IRL	6139_N12_IRL	Primary_Tumor	Mus musculus	TCTGATAA	6139	N12	IRL	Control	Control	ASC	ASC		genomic DNA		Combined_insertions.txt	SWID_539899_SBTP_0033_nn_n_PE_300_WG_130503_SN801_0106_AC1G2KACXX_NoIndex_L007_R1_001.fastq	SWID_539899_SBTP_0033_nn_n_PE_300_WG_130503_SN801_0106_AC1G2KACXX_NoIndex_L007_R2_001.fastq
B2612_C35_IRL	B2612_C35_IRL	Primary_Tumor	Mus musculus	GCCTGGAA	B2612	C35	IRL	E545K	E545K	CAC	None		genomic DNA		Combined_insertions.txt	SWID_539899_SBTP_0033_nn_n_PE_300_WG_130503_SN801_0106_AC1G2KACXX_NoIndex_L007_R1_001.fastq	SWID_539899_SBTP_0033_nn_n_PE_300_WG_130503_SN801_0106_AC1G2KACXX_NoIndex_L007_R2_001.fastq
B2612_C36_IRL	B2612_C36_IRL	Primary_Tumor	Mus musculus	ACAACGAA	B2612	C36	IRL	E545K	E545K	CAC	None		genomic DNA		Combined_insertions.txt	SWID_539899_SBTP_0033_nn_n_PE_300_WG_130503_SN801_0106_AC1G2KACXX_NoIndex_L007_R1_001.fastq	SWID_539899_SBTP_0033_nn_n_PE_300_WG_130503_SN801_0106_AC1G2KACXX_NoIndex_L007_R2_001.fastq
B2612_C39_IRL	B2612_C39_IRL	Primary_Tumor	Mus musculus	TCGGCGAA	B2612	C39	IRL	E545K	E545K	CAC	None		genomic DNA		Combined_insertions.txt	SWID_539899_SBTP_0033_nn_n_PE_300_WG_130503_SN801_0106_AC1G2KACXX_NoIndex_L007_R1_001.fastq	SWID_539899_SBTP_0033_nn_n_PE_300_WG_130503_SN801_0106_AC1G2KACXX_NoIndex_L007_R2_001.fastq
B2256_C40_IRL	B2256_C40_IRL	Primary_Tumor	Mus musculus	GGACCGAA	B2256	C40	IRL	E545K	E545K	CAC	None		genomic DNA		Combined_insertions.txt	SWID_539899_SBTP_0033_nn_n_PE_300_WG_130503_SN801_0106_AC1G2KACXX_NoIndex_L007_R1_001.fastq	SWID_539899_SBTP_0033_nn_n_PE_300_WG_130503_SN801_0106_AC1G2KACXX_NoIndex_L007_R2_001.fastq
B2256_C41_IRL	B2256_C41_IRL	Primary_Tumor	Mus musculus	CGCTCGAA	B2256	C41	IRL	E545K	E545K	CAC	None		genomic DNA		Combined_insertions.txt	SWID_539899_SBTP_0033_nn_n_PE_300_WG_130503_SN801_0106_AC1G2KACXX_NoIndex_L007_R1_001.fastq	SWID_539899_SBTP_0033_nn_n_PE_300_WG_130503_SN801_0106_AC1G2KACXX_NoIndex_L007_R2_001.fastq
B2854_C47_IRL	B2854_C47_IRL	Primary_Tumor	Mus musculus	TTGCTGAA	B2854	C47	IRL	E545K	E545K	CAC	None		genomic DNA		Combined_insertions.txt	SWID_539899_SBTP_0033_nn_n_PE_300_WG_130503_SN801_0106_AC1G2KACXX_NoIndex_L007_R1_001.fastq	SWID_539899_SBTP_0033_nn_n_PE_300_WG_130503_SN801_0106_AC1G2KACXX_NoIndex_L007_R2_001.fastq
B2854_C48_IRL	B2854_C48_IRL	Primary_Tumor	Mus musculus	CGGAACAA	B2854	C48	IRL	E545K	E545K	CAC	None		genomic DNA		Combined_insertions.txt	SWID_539899_SBTP_0033_nn_n_PE_300_WG_130503_SN801_0106_AC1G2KACXX_NoIndex_L007_R1_001.fastq	SWID_539899_SBTP_0033_nn_n_PE_300_WG_130503_SN801_0106_AC1G2KACXX_NoIndex_L007_R2_001.fastq
5262_N04_IRL	5262_N04_IRL	Primary_Tumor	Mus musculus	GTCATCAA	5262	N04	IRL	p53_R270H	p53_R270H	CAC	None		genomic DNA		Combined_insertions.txt	SWID_539899_SBTP_0033_nn_n_PE_300_WG_130503_SN801_0106_AC1G2KACXX_NoIndex_L007_R1_001.fastq	SWID_539899_SBTP_0033_nn_n_PE_300_WG_130503_SN801_0106_AC1G2KACXX_NoIndex_L007_R2_001.fastq
5559_N09_IRL	5559_N09_IRL	Primary_Tumor	Mus musculus	CTCAATAA	5559	N09	IRL	p53_R270H	p53_R270H	CAC	None		genomic DNA		Combined_insertions.txt	SWID_539899_SBTP_0033_nn_n_PE_300_WG_130503_SN801_0106_AC1G2KACXX_NoIndex_L007_R1_001.fastq	SWID_539899_SBTP_0033_nn_n_PE_300_WG_130503_SN801_0106_AC1G2KACXX_NoIndex_L007_R2_001.fastq
5654_N17_IRL	5654_N17_IRL	Primary_Tumor	Mus musculus	TTCGGTAA	5654	N17	IRL	p53_R270H	p53_R270H	CAC	None		genomic DNA		Combined_insertions.txt	SWID_539899_SBTP_0033_nn_n_PE_300_WG_130503_SN801_0106_AC1G2KACXX_NoIndex_L007_R1_001.fastq	SWID_539899_SBTP_0033_nn_n_PE_300_WG_130503_SN801_0106_AC1G2KACXX_NoIndex_L007_R2_001.fastq
B509_A-17_IRL	B509_A-17_IRL	Primary_Tumor	Mus musculus	CGAGAGAA	B509	A-17	IRL	E545K	E545K	KA	Squam		genomic DNA		Combined_insertions.txt	SWID_539899_SBTP_0033_nn_n_PE_300_WG_130503_SN801_0106_AC1G2KACXX_NoIndex_L007_R1_001.fastq	SWID_539899_SBTP_0033_nn_n_PE_300_WG_130503_SN801_0106_AC1G2KACXX_NoIndex_L007_R2_001.fastq
B1385_A-26_IRL	B1385_A-26_IRL	Primary_Tumor	Mus musculus	TGTCAGAA	B1385	A-26	IRL	E545K	E545K	KA	Squam		genomic DNA		Combined_insertions.txt	SWID_539899_SBTP_0033_nn_n_PE_300_WG_130503_SN801_0106_AC1G2KACXX_NoIndex_L007_R1_001.fastq	SWID_539899_SBTP_0033_nn_n_PE_300_WG_130503_SN801_0106_AC1G2KACXX_NoIndex_L007_R2_001.fastq
B1975_C27_IRL	B1975_C27_IRL	Primary_Tumor	Mus musculus	CACAGGAA	B1975	C27	IRL	E545K	E545K	KA	Squam		genomic DNA		Combined_insertions.txt	SWID_539899_SBTP_0033_nn_n_PE_300_WG_130503_SN801_0106_AC1G2KACXX_NoIndex_L007_R1_001.fastq	SWID_539899_SBTP_0033_nn_n_PE_300_WG_130503_SN801_0106_AC1G2KACXX_NoIndex_L007_R2_001.fastq
B1975_C28_IRL	B1975_C28_IRL	Primary_Tumor	Mus musculus	ATTAGGAA	B1975	C28	IRL	E545K	E545K	KA	Squam		genomic DNA		Combined_insertions.txt	SWID_539899_SBTP_0033_nn_n_PE_300_WG_130503_SN801_0106_AC1G2KACXX_NoIndex_L007_R1_001.fastq	SWID_539899_SBTP_0033_nn_n_PE_300_WG_130503_SN801_0106_AC1G2KACXX_NoIndex_L007_R2_001.fastq
B1095_C29_IRL	B1095_C29_IRL	Primary_Tumor	Mus musculus	GAGCGGAA	B1095	C29	IRL	Control	Control	KA	Squam		genomic DNA		Combined_insertions.txt	SWID_539899_SBTP_0033_nn_n_PE_300_WG_130503_SN801_0106_AC1G2KACXX_NoIndex_L007_R1_001.fastq	SWID_539899_SBTP_0033_nn_n_PE_300_WG_130503_SN801_0106_AC1G2KACXX_NoIndex_L007_R2_001.fastq
B2612_C38_IRL	B2612_C38_IRL	Primary_Tumor	Mus musculus	TATACGAA	B2612	C38	IRL	E545K	E545K	PDA	PDA		genomic DNA		Combined_insertions.txt	SWID_539899_SBTP_0033_nn_n_PE_300_WG_130503_SN801_0106_AC1G2KACXX_NoIndex_L007_R1_001.fastq	SWID_539899_SBTP_0033_nn_n_PE_300_WG_130503_SN801_0106_AC1G2KACXX_NoIndex_L007_R2_001.fastq
B2854_C46_IRL	B2854_C46_IRL	Primary_Tumor	Mus musculus	CCACTGAA	B2854	C46	IRL	E545K	E545K	PDA	PDA		genomic DNA		Combined_insertions.txt	SWID_539899_SBTP_0033_nn_n_PE_300_WG_130503_SN801_0106_AC1G2KACXX_NoIndex_L007_R1_001.fastq	SWID_539899_SBTP_0033_nn_n_PE_300_WG_130503_SN801_0106_AC1G2KACXX_NoIndex_L007_R2_001.fastq
A2845_N15_IRL	A2845_N15_IRL	Primary_Tumor	Mus musculus	GTAAGTAA	A2845	N15	IRL	p53_R270H	p53_R270H	PDA	PDA		genomic DNA		Combined_insertions.txt	SWID_539899_SBTP_0033_nn_n_PE_300_WG_130503_SN801_0106_AC1G2KACXX_NoIndex_L007_R1_001.fastq	SWID_539899_SBTP_0033_nn_n_PE_300_WG_130503_SN801_0106_AC1G2KACXX_NoIndex_L007_R2_001.fastq
6519_N19_IRL	6519_N19_IRL	Primary_Tumor	Mus musculus	CATCGTAA	6519	N19	IRL	p53_R270H	p53_R270H	PDA	PDA		genomic DNA		Combined_insertions.txt	SWID_539899_SBTP_0033_nn_n_PE_300_WG_130503_SN801_0106_AC1G2KACXX_NoIndex_L007_R1_001.fastq	SWID_539899_SBTP_0033_nn_n_PE_300_WG_130503_SN801_0106_AC1G2KACXX_NoIndex_L007_R2_001.fastq
B511_A-16_IRL	B511_A-16_IRL	Primary_Tumor	Mus musculus	CCTAAGAA	B511	A-16	IRL	E545K	E545K	SC	Squam		genomic DNA		Combined_insertions.txt	SWID_539899_SBTP_0033_nn_n_PE_300_WG_130503_SN801_0106_AC1G2KACXX_NoIndex_L007_R1_001.fastq	SWID_539899_SBTP_0033_nn_n_PE_300_WG_130503_SN801_0106_AC1G2KACXX_NoIndex_L007_R2_001.fastq
B590_A-20_IRL	B590_A-20_IRL	Primary_Tumor	Mus musculus	TACGAGAA	B590	A-20	IRL	E545K	E545K	SC	Squam		genomic DNA		Combined_insertions.txt	SWID_539899_SBTP_0033_nn_n_PE_300_WG_130503_SN801_0106_AC1G2KACXX_NoIndex_L007_R1_001.fastq	SWID_539899_SBTP_0033_nn_n_PE_300_WG_130503_SN801_0106_AC1G2KACXX_NoIndex_L007_R2_001.fastq
B590_A-23_IRL	B590_A-23_IRL	Primary_Tumor	Mus musculus	ATCCAGAA	B590	A-23	IRL	E545K	E545K	SC	Squam		genomic DNA		Combined_insertions.txt	SWID_539899_SBTP_0033_nn_n_PE_300_WG_130503_SN801_0106_AC1G2KACXX_NoIndex_L007_R1_001.fastq	SWID_539899_SBTP_0033_nn_n_PE_300_WG_130503_SN801_0106_AC1G2KACXX_NoIndex_L007_R2_001.fastq
B2854_C44_IRL	B2854_C44_IRL	Primary_Tumor	Mus musculus	ACCGTGAA	B2854	C44	IRL	E545K	E545K	SC	Squam		genomic DNA		Combined_insertions.txt	SWID_539899_SBTP_0033_nn_n_PE_300_WG_130503_SN801_0106_AC1G2KACXX_NoIndex_L007_R1_001.fastq	SWID_539899_SBTP_0033_nn_n_PE_300_WG_130503_SN801_0106_AC1G2KACXX_NoIndex_L007_R2_001.fastq
B2854_C43_IRL	B2854_C43_IRL	Primary_Tumor	Mus musculus	GCGATGAA	B2854	C43	IRL	E545K	E545K	SCC	Squam		genomic DNA		Combined_insertions.txt	SWID_539899_SBTP_0033_nn_n_PE_300_WG_130503_SN801_0106_AC1G2KACXX_NoIndex_L007_R1_001.fastq	SWID_539899_SBTP_0033_nn_n_PE_300_WG_130503_SN801_0106_AC1G2KACXX_NoIndex_L007_R2_001.fastq
B2854_C45_IRL	B2854_C45_IRL	Primary_Tumor	Mus musculus	GATGTGAA	B2854	C45	IRL	E545K	E545K	SCC	Squam		genomic DNA		Combined_insertions.txt	SWID_539899_SBTP_0033_nn_n_PE_300_WG_130503_SN801_0106_AC1G2KACXX_NoIndex_L007_R1_001.fastq	SWID_539899_SBTP_0033_nn_n_PE_300_WG_130503_SN801_0106_AC1G2KACXX_NoIndex_L007_R2_001.fastq
B1376_C30_IRL	B1376_C30_IRL	Primary_Tumor	Mus musculus	CTATGGAA	B1376	C30	IRL	Control	Control	Spind	Spindle		genomic DNA		Combined_insertions.txt	SWID_539899_SBTP_0033_nn_n_PE_300_WG_130503_SN801_0106_AC1G2KACXX_NoIndex_L007_R1_001.fastq	SWID_539899_SBTP_0033_nn_n_PE_300_WG_130503_SN801_0106_AC1G2KACXX_NoIndex_L007_R2_001.fastq
5009_N01_IRL	5009_N01_IRL	Primary_Tumor	Mus musculus	AGATCCAA	5009	N01	IRL	p53_R270H	p53_R270H	Spind	Spindle		genomic DNA		Combined_insertions.txt	SWID_539899_SBTP_0033_nn_n_PE_300_WG_130503_SN801_0106_AC1G2KACXX_NoIndex_L007_R1_001.fastq	SWID_539899_SBTP_0033_nn_n_PE_300_WG_130503_SN801_0106_AC1G2KACXX_NoIndex_L007_R2_001.fastq
5009_N03_IRL	5009_N03_IRL	Primary_Tumor	Mus musculus	TACTCCAA	5009	N03	IRL	p53_R270H	p53_R270H	Spind	Spindle		genomic DNA		Combined_insertions.txt	SWID_539899_SBTP_0033_nn_n_PE_300_WG_130503_SN801_0106_AC1G2KACXX_NoIndex_L007_R1_001.fastq	SWID_539899_SBTP_0033_nn_n_PE_300_WG_130503_SN801_0106_AC1G2KACXX_NoIndex_L007_R2_001.fastq
5437_N05_IRL	5437_N05_IRL	Primary_Tumor	Mus musculus	ACTATCAA	5437	N05	IRL	Control	Control	Spind	Spindle		genomic DNA		Combined_insertions.txt	SWID_539899_SBTP_0033_nn_n_PE_300_WG_130503_SN801_0106_AC1G2KACXX_NoIndex_L007_R1_001.fastq	SWID_539899_SBTP_0033_nn_n_PE_300_WG_130503_SN801_0106_AC1G2KACXX_NoIndex_L007_R2_001.fastq
5501_N06_IRL	5501_N06_IRL	Primary_Tumor	Mus musculus	TGAGTCAA	5501	N06	IRL	p53_R270H	p53_R270H	Spind	Spindle		genomic DNA		Combined_insertions.txt	SWID_539899_SBTP_0033_nn_n_PE_300_WG_130503_SN801_0106_AC1G2KACXX_NoIndex_L007_R1_001.fastq	SWID_539899_SBTP_0033_nn_n_PE_300_WG_130503_SN801_0106_AC1G2KACXX_NoIndex_L007_R2_001.fastq
6139_N13_IRL	6139_N13_IRL	Primary_Tumor	Mus musculus	ACGCATAA	6139	N13	IRL	Control	Control	Spind	Spindle		genomic DNA		Combined_insertions.txt	SWID_539899_SBTP_0033_nn_n_PE_300_WG_130503_SN801_0106_AC1G2KACXX_NoIndex_L007_R1_001.fastq	SWID_539899_SBTP_0033_nn_n_PE_300_WG_130503_SN801_0106_AC1G2KACXX_NoIndex_L007_R2_001.fastq
6232_N14_IRL	6232_N14_IRL	Primary_Tumor	Mus musculus	TGATATAA	6232	N14	IRL	Control	Control	Spind	Spindle		genomic DNA		Combined_insertions.txt	SWID_539899_SBTP_0033_nn_n_PE_300_WG_130503_SN801_0106_AC1G2KACXX_NoIndex_L007_R1_001.fastq	SWID_539899_SBTP_0033_nn_n_PE_300_WG_130503_SN801_0106_AC1G2KACXX_NoIndex_L007_R2_001.fastq
5654_N16_IRL	5654_N16_IRL	Primary_Tumor	Mus musculus	CCGAGTAA	5654	N16	IRL	p53_R270H	p53_R270H	Spind	Spindle		genomic DNA		Combined_insertions.txt	SWID_539899_SBTP_0033_nn_n_PE_300_WG_130503_SN801_0106_AC1G2KACXX_NoIndex_L007_R1_001.fastq	SWID_539899_SBTP_0033_nn_n_PE_300_WG_130503_SN801_0106_AC1G2KACXX_NoIndex_L007_R2_001.fastq
5668_N18_IRL	5668_N18_IRL	Primary_Tumor	Mus musculus	AGACGTAA	5668	N18	IRL	p53_R270H	p53_R270H	Spind	Spindle		genomic DNA		Combined_insertions.txt	SWID_539899_SBTP_0033_nn_n_PE_300_WG_130503_SN801_0106_AC1G2KACXX_NoIndex_L007_R1_001.fastq	SWID_539899_SBTP_0033_nn_n_PE_300_WG_130503_SN801_0106_AC1G2KACXX_NoIndex_L007_R2_001.fastq
6734_N20_IRL	6734_N20_IRL	Primary_Tumor	Mus musculus	TAGTGTAA	6734	N20	IRL	p53_R270H	p53_R270H	Spind	Spindle		genomic DNA		Combined_insertions.txt	SWID_539899_SBTP_0033_nn_n_PE_300_WG_130503_SN801_0106_AC1G2KACXX_NoIndex_L007_R1_001.fastq	SWID_539899_SBTP_0033_nn_n_PE_300_WG_130503_SN801_0106_AC1G2KACXX_NoIndex_L007_R2_001.fastq
B603_A-02_IRR	B603_A-02_IRR	Primary_Tumor	Mus musculus	AAGAAGAA	B603	A-02	IRR	Control	E545K	ASC	ASC	Inactive Pik3ca	genomic DNA		Combined_insertions.txt	SWID_539901_SBTP_0034_nn_n_PE_300_WG_130503_SN801_0106_AC1G2KACXX_NoIndex_L008_R1_001.fastq	SWID_539901_SBTP_0034_nn_n_PE_300_WG_130503_SN801_0106_AC1G2KACXX_NoIndex_L008_R2_001.fastq
B352_A-09_IRR	B352_A-09_IRR	Primary_Tumor	Mus musculus	GGCAAGAA	B352	A-09	IRR	E545K	E545K	ASC	ASC		genomic DNA		Combined_insertions.txt	SWID_539901_SBTP_0034_nn_n_PE_300_WG_130503_SN801_0106_AC1G2KACXX_NoIndex_L008_R1_001.fastq	SWID_539901_SBTP_0034_nn_n_PE_300_WG_130503_SN801_0106_AC1G2KACXX_NoIndex_L008_R2_001.fastq
B352_A-112_IRR	B352_A-112_IRR	Primary_Tumor	Mus musculus	GAATAGAA	B352	A-112	IRR	E545K	E545K	ASC	ASC		genomic DNA		Combined_insertions.txt	SWID_539901_SBTP_0034_nn_n_PE_300_WG_130503_SN801_0106_AC1G2KACXX_NoIndex_L008_R1_001.fastq	SWID_539901_SBTP_0034_nn_n_PE_300_WG_130503_SN801_0106_AC1G2KACXX_NoIndex_L008_R2_001.fastq
B590_A-19_IRR	B590_A-19_IRR	Primary_Tumor	Mus musculus	GTGGAGAA	B590	A-19	IRR	E545K	E545K	ASC	ASC		genomic DNA		Combined_insertions.txt	SWID_539901_SBTP_0034_nn_n_PE_300_WG_130503_SN801_0106_AC1G2KACXX_NoIndex_L008_R1_001.fastq	SWID_539901_SBTP_0034_nn_n_PE_300_WG_130503_SN801_0106_AC1G2KACXX_NoIndex_L008_R2_001.fastq
B1218_C03_IRR	B1218_C03_IRR	Primary_Tumor	Mus musculus	TGAAGGAA	B1218	C03	IRR	Control	Control	ASC	ASC		genomic DNA		Combined_insertions.txt	SWID_539901_SBTP_0034_nn_n_PE_300_WG_130503_SN801_0106_AC1G2KACXX_NoIndex_L008_R1_001.fastq	SWID_539901_SBTP_0034_nn_n_PE_300_WG_130503_SN801_0106_AC1G2KACXX_NoIndex_L008_R2_001.fastq
B2612_C37_IRR	B2612_C37_IRR	Primary_Tumor	Mus musculus	CTGACGAA	B2612	C37	IRR	E545K	E545K	ASC	ASC		genomic DNA		Combined_insertions.txt	SWID_539901_SBTP_0034_nn_n_PE_300_WG_130503_SN801_0106_AC1G2KACXX_NoIndex_L008_R1_001.fastq	SWID_539901_SBTP_0034_nn_n_PE_300_WG_130503_SN801_0106_AC1G2KACXX_NoIndex_L008_R2_001.fastq
5009_N02_IRR	5009_N02_IRR	Primary_Tumor	Mus musculus	GCGTCCAA	5009	N02	IRR	p53_R270H	p53_R270H	ASC	ASC		genomic DNA		Combined_insertions.txt	SWID_539901_SBTP_0034_nn_n_PE_300_WG_130503_SN801_0106_AC1G2KACXX_NoIndex_L008_R1_001.fastq	SWID_539901_SBTP_0034_nn_n_PE_300_WG_130503_SN801_0106_AC1G2KACXX_NoIndex_L008_R2_001.fastq
5506_N07_IRR	5506_N07_IRR	Primary_Tumor	Mus musculus	AAGGTCAA	5506	N07	IRR	Control	Control	ASC	ASC		genomic DNA		Combined_insertions.txt	SWID_539901_SBTP_0034_nn_n_PE_300_WG_130503_SN801_0106_AC1G2KACXX_NoIndex_L008_R1_001.fastq	SWID_539901_SBTP_0034_nn_n_PE_300_WG_130503_SN801_0106_AC1G2KACXX_NoIndex_L008_R2_001.fastq
5559_N08_IRR	5559_N08_IRR	Primary_Tumor	Mus musculus	CACCTCAA	5559	N08	IRR	p53_R270H	p53_R270H	ASC	ASC		genomic DNA		Combined_insertions.txt	SWID_539901_SBTP_0034_nn_n_PE_300_WG_130503_SN801_0106_AC1G2KACXX_NoIndex_L008_R1_001.fastq	SWID_539901_SBTP_0034_nn_n_PE_300_WG_130503_SN801_0106_AC1G2KACXX_NoIndex_L008_R2_001.fastq
5559_N10_IRR	5559_N10_IRR	Primary_Tumor	Mus musculus	ATAGATAA	5559	N10	IRR	p53_R270H	p53_R270H	ASC	ASC		genomic DNA		Combined_insertions.txt	SWID_539901_SBTP_0034_nn_n_PE_300_WG_130503_SN801_0106_AC1G2KACXX_NoIndex_L008_R1_001.fastq	SWID_539901_SBTP_0034_nn_n_PE_300_WG_130503_SN801_0106_AC1G2KACXX_NoIndex_L008_R2_001.fastq
5630_N11_IRR	5630_N11_IRR	Primary_Tumor	Mus musculus	CAGGATAA	5630	N11	IRR	Control	Control	ASC	ASC		genomic DNA		Combined_insertions.txt	SWID_539901_SBTP_0034_nn_n_PE_300_WG_130503_SN801_0106_AC1G2KACXX_NoIndex_L008_R1_001.fastq	SWID_539901_SBTP_0034_nn_n_PE_300_WG_130503_SN801_0106_AC1G2KACXX_NoIndex_L008_R2_001.fastq
6139_N12_IRR	6139_N12_IRR	Primary_Tumor	Mus musculus	TCTGATAA	6139	N12	IRR	Control	Control	ASC	ASC		genomic DNA		Combined_insertions.txt	SWID_539901_SBTP_0034_nn_n_PE_300_WG_130503_SN801_0106_AC1G2KACXX_NoIndex_L008_R1_001.fastq	SWID_539901_SBTP_0034_nn_n_PE_300_WG_130503_SN801_0106_AC1G2KACXX_NoIndex_L008_R2_001.fastq
B2612_C35_IRR	B2612_C35_IRR	Primary_Tumor	Mus musculus	GCCTGGAA	B2612	C35	IRR	E545K	E545K	CAC	None		genomic DNA		Combined_insertions.txt	SWID_539901_SBTP_0034_nn_n_PE_300_WG_130503_SN801_0106_AC1G2KACXX_NoIndex_L008_R1_001.fastq	SWID_539901_SBTP_0034_nn_n_PE_300_WG_130503_SN801_0106_AC1G2KACXX_NoIndex_L008_R2_001.fastq
B2612_C36_IRR	B2612_C36_IRR	Primary_Tumor	Mus musculus	ACAACGAA	B2612	C36	IRR	E545K	E545K	CAC	None		genomic DNA		Combined_insertions.txt	SWID_539901_SBTP_0034_nn_n_PE_300_WG_130503_SN801_0106_AC1G2KACXX_NoIndex_L008_R1_001.fastq	SWID_539901_SBTP_0034_nn_n_PE_300_WG_130503_SN801_0106_AC1G2KACXX_NoIndex_L008_R2_001.fastq
B2612_C39_IRR	B2612_C39_IRR	Primary_Tumor	Mus musculus	TCGGCGAA	B2612	C39	IRR	E545K	E545K	CAC	None		genomic DNA		Combined_insertions.txt	SWID_539901_SBTP_0034_nn_n_PE_300_WG_130503_SN801_0106_AC1G2KACXX_NoIndex_L008_R1_001.fastq	SWID_539901_SBTP_0034_nn_n_PE_300_WG_130503_SN801_0106_AC1G2KACXX_NoIndex_L008_R2_001.fastq
B2256_C40_IRR	B2256_C40_IRR	Primary_Tumor	Mus musculus	GGACCGAA	B2256	C40	IRR	E545K	E545K	CAC	None		genomic DNA		Combined_insertions.txt	SWID_539901_SBTP_0034_nn_n_PE_300_WG_130503_SN801_0106_AC1G2KACXX_NoIndex_L008_R1_001.fastq	SWID_539901_SBTP_0034_nn_n_PE_300_WG_130503_SN801_0106_AC1G2KACXX_NoIndex_L008_R2_001.fastq
B2256_C41_IRR	B2256_C41_IRR	Primary_Tumor	Mus musculus	CGCTCGAA	B2256	C41	IRR	E545K	E545K	CAC	None		genomic DNA		Combined_insertions.txt	SWID_539901_SBTP_0034_nn_n_PE_300_WG_130503_SN801_0106_AC1G2KACXX_NoIndex_L008_R1_001.fastq	SWID_539901_SBTP_0034_nn_n_PE_300_WG_130503_SN801_0106_AC1G2KACXX_NoIndex_L008_R2_001.fastq
B2854_C47_IRR	B2854_C47_IRR	Primary_Tumor	Mus musculus	TTGCTGAA	B2854	C47	IRR	E545K	E545K	CAC	None		genomic DNA		Combined_insertions.txt	SWID_539901_SBTP_0034_nn_n_PE_300_WG_130503_SN801_0106_AC1G2KACXX_NoIndex_L008_R1_001.fastq	SWID_539901_SBTP_0034_nn_n_PE_300_WG_130503_SN801_0106_AC1G2KACXX_NoIndex_L008_R2_001.fastq
B2854_C48_IRR	B2854_C48_IRR	Primary_Tumor	Mus musculus	CGGAACAA	B2854	C48	IRR	E545K	E545K	CAC	None		genomic DNA		Combined_insertions.txt	SWID_539901_SBTP_0034_nn_n_PE_300_WG_130503_SN801_0106_AC1G2KACXX_NoIndex_L008_R1_001.fastq	SWID_539901_SBTP_0034_nn_n_PE_300_WG_130503_SN801_0106_AC1G2KACXX_NoIndex_L008_R2_001.fastq
5262_N04_IRR	5262_N04_IRR	Primary_Tumor	Mus musculus	GTCATCAA	5262	N04	IRR	p53_R270H	p53_R270H	CAC	None		genomic DNA		Combined_insertions.txt	SWID_539901_SBTP_0034_nn_n_PE_300_WG_130503_SN801_0106_AC1G2KACXX_NoIndex_L008_R1_001.fastq	SWID_539901_SBTP_0034_nn_n_PE_300_WG_130503_SN801_0106_AC1G2KACXX_NoIndex_L008_R2_001.fastq
5559_N09_IRR	5559_N09_IRR	Primary_Tumor	Mus musculus	CTCAATAA	5559	N09	IRR	p53_R270H	p53_R270H	CAC	None		genomic DNA		Combined_insertions.txt	SWID_539901_SBTP_0034_nn_n_PE_300_WG_130503_SN801_0106_AC1G2KACXX_NoIndex_L008_R1_001.fastq	SWID_539901_SBTP_0034_nn_n_PE_300_WG_130503_SN801_0106_AC1G2KACXX_NoIndex_L008_R2_001.fastq
5654_N17_IRR	5654_N17_IRR	Primary_Tumor	Mus musculus	TTCGGTAA	5654	N17	IRR	p53_R270H	p53_R270H	CAC	None		genomic DNA		Combined_insertions.txt	SWID_539901_SBTP_0034_nn_n_PE_300_WG_130503_SN801_0106_AC1G2KACXX_NoIndex_L008_R1_001.fastq	SWID_539901_SBTP_0034_nn_n_PE_300_WG_130503_SN801_0106_AC1G2KACXX_NoIndex_L008_R2_001.fastq
B509_A-17_IRR	B509_A-17_IRR	Primary_Tumor	Mus musculus	CGAGAGAA	B509	A-17	IRR	E545K	E545K	KA	Squam		genomic DNA		Combined_insertions.txt	SWID_539901_SBTP_0034_nn_n_PE_300_WG_130503_SN801_0106_AC1G2KACXX_NoIndex_L008_R1_001.fastq	SWID_539901_SBTP_0034_nn_n_PE_300_WG_130503_SN801_0106_AC1G2KACXX_NoIndex_L008_R2_001.fastq
B1385_A-26_IRR	B1385_A-26_IRR	Primary_Tumor	Mus musculus	TGTCAGAA	B1385	A-26	IRR	E545K	E545K	KA	Squam		genomic DNA		Combined_insertions.txt	SWID_539901_SBTP_0034_nn_n_PE_300_WG_130503_SN801_0106_AC1G2KACXX_NoIndex_L008_R1_001.fastq	SWID_539901_SBTP_0034_nn_n_PE_300_WG_130503_SN801_0106_AC1G2KACXX_NoIndex_L008_R2_001.fastq
B1975_C27_IRR	B1975_C27_IRR	Primary_Tumor	Mus musculus	CACAGGAA	B1975	C27	IRR	E545K	E545K	KA	Squam		genomic DNA		Combined_insertions.txt	SWID_539901_SBTP_0034_nn_n_PE_300_WG_130503_SN801_0106_AC1G2KACXX_NoIndex_L008_R1_001.fastq	SWID_539901_SBTP_0034_nn_n_PE_300_WG_130503_SN801_0106_AC1G2KACXX_NoIndex_L008_R2_001.fastq
B1975_C28_IRR	B1975_C28_IRR	Primary_Tumor	Mus musculus	ATTAGGAA	B1975	C28	IRR	E545K	E545K	KA	Squam		genomic DNA		Combined_insertions.txt	SWID_539901_SBTP_0034_nn_n_PE_300_WG_130503_SN801_0106_AC1G2KACXX_NoIndex_L008_R1_001.fastq	SWID_539901_SBTP_0034_nn_n_PE_300_WG_130503_SN801_0106_AC1G2KACXX_NoIndex_L008_R2_001.fastq
B1095_C29_IRR	B1095_C29_IRR	Primary_Tumor	Mus musculus	GAGCGGAA	B1095	C29	IRR	Control	Control	KA	Squam		genomic DNA		Combined_insertions.txt	SWID_539901_SBTP_0034_nn_n_PE_300_WG_130503_SN801_0106_AC1G2KACXX_NoIndex_L008_R1_001.fastq	SWID_539901_SBTP_0034_nn_n_PE_300_WG_130503_SN801_0106_AC1G2KACXX_NoIndex_L008_R2_001.fastq
B2612_C38_IRR	B2612_C38_IRR	Primary_Tumor	Mus musculus	TATACGAA	B2612	C38	IRR	E545K	E545K	PDA	PDA		genomic DNA		Combined_insertions.txt	SWID_539901_SBTP_0034_nn_n_PE_300_WG_130503_SN801_0106_AC1G2KACXX_NoIndex_L008_R1_001.fastq	SWID_539901_SBTP_0034_nn_n_PE_300_WG_130503_SN801_0106_AC1G2KACXX_NoIndex_L008_R2_001.fastq
B2854_C46_IRR	B2854_C46_IRR	Primary_Tumor	Mus musculus	CCACTGAA	B2854	C46	IRR	E545K	E545K	PDA	PDA		genomic DNA		Combined_insertions.txt	SWID_539901_SBTP_0034_nn_n_PE_300_WG_130503_SN801_0106_AC1G2KACXX_NoIndex_L008_R1_001.fastq	SWID_539901_SBTP_0034_nn_n_PE_300_WG_130503_SN801_0106_AC1G2KACXX_NoIndex_L008_R2_001.fastq
A2845_N15_IRR	A2845_N15_IRR	Primary_Tumor	Mus musculus	GTAAGTAA	A2845	N15	IRR	p53_R270H	p53_R270H	PDA	PDA		genomic DNA		Combined_insertions.txt	SWID_539901_SBTP_0034_nn_n_PE_300_WG_130503_SN801_0106_AC1G2KACXX_NoIndex_L008_R1_001.fastq	SWID_539901_SBTP_0034_nn_n_PE_300_WG_130503_SN801_0106_AC1G2KACXX_NoIndex_L008_R2_001.fastq
6519_N19_IRR	6519_N19_IRR	Primary_Tumor	Mus musculus	CATCGTAA	6519	N19	IRR	p53_R270H	p53_R270H	PDA	PDA		genomic DNA		Combined_insertions.txt	SWID_539901_SBTP_0034_nn_n_PE_300_WG_130503_SN801_0106_AC1G2KACXX_NoIndex_L008_R1_001.fastq	SWID_539901_SBTP_0034_nn_n_PE_300_WG_130503_SN801_0106_AC1G2KACXX_NoIndex_L008_R2_001.fastq
B511_A-16_IRR	B511_A-16_IRR	Primary_Tumor	Mus musculus	CCTAAGAA	B511	A-16	IRR	E545K	E545K	SC	Squam		genomic DNA		Combined_insertions.txt	SWID_539901_SBTP_0034_nn_n_PE_300_WG_130503_SN801_0106_AC1G2KACXX_NoIndex_L008_R1_001.fastq	SWID_539901_SBTP_0034_nn_n_PE_300_WG_130503_SN801_0106_AC1G2KACXX_NoIndex_L008_R2_001.fastq
B590_A-20_IRR	B590_A-20_IRR	Primary_Tumor	Mus musculus	TACGAGAA	B590	A-20	IRR	E545K	E545K	SC	Squam		genomic DNA		Combined_insertions.txt	SWID_539901_SBTP_0034_nn_n_PE_300_WG_130503_SN801_0106_AC1G2KACXX_NoIndex_L008_R1_001.fastq	SWID_539901_SBTP_0034_nn_n_PE_300_WG_130503_SN801_0106_AC1G2KACXX_NoIndex_L008_R2_001.fastq
B590_A-23_IRR	B590_A-23_IRR	Primary_Tumor	Mus musculus	ATCCAGAA	B590	A-23	IRR	E545K	E545K	SC	Squam		genomic DNA		Combined_insertions.txt	SWID_539901_SBTP_0034_nn_n_PE_300_WG_130503_SN801_0106_AC1G2KACXX_NoIndex_L008_R1_001.fastq	SWID_539901_SBTP_0034_nn_n_PE_300_WG_130503_SN801_0106_AC1G2KACXX_NoIndex_L008_R2_001.fastq
B2854_C44_IRR	B2854_C44_IRR	Primary_Tumor	Mus musculus	ACCGTGAA	B2854	C44	IRR	E545K	E545K	SC	Squam		genomic DNA		Combined_insertions.txt	SWID_539901_SBTP_0034_nn_n_PE_300_WG_130503_SN801_0106_AC1G2KACXX_NoIndex_L008_R1_001.fastq	SWID_539901_SBTP_0034_nn_n_PE_300_WG_130503_SN801_0106_AC1G2KACXX_NoIndex_L008_R2_001.fastq
B2854_C43_IRR	B2854_C43_IRR	Primary_Tumor	Mus musculus	GCGATGAA	B2854	C43	IRR	E545K	E545K	SCC	Squam		genomic DNA		Combined_insertions.txt	SWID_539901_SBTP_0034_nn_n_PE_300_WG_130503_SN801_0106_AC1G2KACXX_NoIndex_L008_R1_001.fastq	SWID_539901_SBTP_0034_nn_n_PE_300_WG_130503_SN801_0106_AC1G2KACXX_NoIndex_L008_R2_001.fastq
B2854_C45_IRR	B2854_C45_IRR	Primary_Tumor	Mus musculus	GATGTGAA	B2854	C45	IRR	E545K	E545K	SCC	Squam		genomic DNA		Combined_insertions.txt	SWID_539901_SBTP_0034_nn_n_PE_300_WG_130503_SN801_0106_AC1G2KACXX_NoIndex_L008_R1_001.fastq	SWID_539901_SBTP_0034_nn_n_PE_300_WG_130503_SN801_0106_AC1G2KACXX_NoIndex_L008_R2_001.fastq
B1376_C30_IRR	B1376_C30_IRR	Primary_Tumor	Mus musculus	CTATGGAA	B1376	C30	IRR	Control	Control	Spind	Spindle		genomic DNA		Combined_insertions.txt	SWID_539901_SBTP_0034_nn_n_PE_300_WG_130503_SN801_0106_AC1G2KACXX_NoIndex_L008_R1_001.fastq	SWID_539901_SBTP_0034_nn_n_PE_300_WG_130503_SN801_0106_AC1G2KACXX_NoIndex_L008_R2_001.fastq
5009_N01_IRR	5009_N01_IRR	Primary_Tumor	Mus musculus	AGATCCAA	5009	N01	IRR	p53_R270H	p53_R270H	Spind	Spindle		genomic DNA		Combined_insertions.txt	SWID_539901_SBTP_0034_nn_n_PE_300_WG_130503_SN801_0106_AC1G2KACXX_NoIndex_L008_R1_001.fastq	SWID_539901_SBTP_0034_nn_n_PE_300_WG_130503_SN801_0106_AC1G2KACXX_NoIndex_L008_R2_001.fastq
5009_N03_IRR	5009_N03_IRR	Primary_Tumor	Mus musculus	TACTCCAA	5009	N03	IRR	p53_R270H	p53_R270H	Spind	Spindle		genomic DNA		Combined_insertions.txt	SWID_539901_SBTP_0034_nn_n_PE_300_WG_130503_SN801_0106_AC1G2KACXX_NoIndex_L008_R1_001.fastq	SWID_539901_SBTP_0034_nn_n_PE_300_WG_130503_SN801_0106_AC1G2KACXX_NoIndex_L008_R2_001.fastq
5437_N05_IRR	5437_N05_IRR	Primary_Tumor	Mus musculus	ACTATCAA	5437	N05	IRR	Control	Control	Spind	Spindle		genomic DNA		Combined_insertions.txt	SWID_539901_SBTP_0034_nn_n_PE_300_WG_130503_SN801_0106_AC1G2KACXX_NoIndex_L008_R1_001.fastq	SWID_539901_SBTP_0034_nn_n_PE_300_WG_130503_SN801_0106_AC1G2KACXX_NoIndex_L008_R2_001.fastq
5501_N06_IRR	5501_N06_IRR	Primary_Tumor	Mus musculus	TGAGTCAA	5501	N06	IRR	p53_R270H	p53_R270H	Spind	Spindle		genomic DNA		Combined_insertions.txt	SWID_539901_SBTP_0034_nn_n_PE_300_WG_130503_SN801_0106_AC1G2KACXX_NoIndex_L008_R1_001.fastq	SWID_539901_SBTP_0034_nn_n_PE_300_WG_130503_SN801_0106_AC1G2KACXX_NoIndex_L008_R2_001.fastq
6139_N13_IRR	6139_N13_IRR	Primary_Tumor	Mus musculus	ACGCATAA	6139	N13	IRR	Control	Control	Spind	Spindle		genomic DNA		Combined_insertions.txt	SWID_539901_SBTP_0034_nn_n_PE_300_WG_130503_SN801_0106_AC1G2KACXX_NoIndex_L008_R1_001.fastq	SWID_539901_SBTP_0034_nn_n_PE_300_WG_130503_SN801_0106_AC1G2KACXX_NoIndex_L008_R2_001.fastq
6232_N14_IRR	6232_N14_IRR	Primary_Tumor	Mus musculus	TGATATAA	6232	N14	IRR	Control	Control	Spind	Spindle		genomic DNA		Combined_insertions.txt	SWID_539901_SBTP_0034_nn_n_PE_300_WG_130503_SN801_0106_AC1G2KACXX_NoIndex_L008_R1_001.fastq	SWID_539901_SBTP_0034_nn_n_PE_300_WG_130503_SN801_0106_AC1G2KACXX_NoIndex_L008_R2_001.fastq
5654_N16_IRR	5654_N16_IRR	Primary_Tumor	Mus musculus	CCGAGTAA	5654	N16	IRR	p53_R270H	p53_R270H	Spind	Spindle		genomic DNA		Combined_insertions.txt	SWID_539901_SBTP_0034_nn_n_PE_300_WG_130503_SN801_0106_AC1G2KACXX_NoIndex_L008_R1_001.fastq	SWID_539901_SBTP_0034_nn_n_PE_300_WG_130503_SN801_0106_AC1G2KACXX_NoIndex_L008_R2_001.fastq
5668_N18_IRR	5668_N18_IRR	Primary_Tumor	Mus musculus	AGACGTAA	5668	N18	IRR	p53_R270H	p53_R270H	Spind	Spindle		genomic DNA		Combined_insertions.txt	SWID_539901_SBTP_0034_nn_n_PE_300_WG_130503_SN801_0106_AC1G2KACXX_NoIndex_L008_R1_001.fastq	SWID_539901_SBTP_0034_nn_n_PE_300_WG_130503_SN801_0106_AC1G2KACXX_NoIndex_L008_R2_001.fastq
6734_N20_IRR	6734_N20_IRR	Primary_Tumor	Mus musculus	TAGTGTAA	6734	N20	IRR	p53_R270H	p53_R270H	Spind	Spindle		genomic DNA		Combined_insertions.txt	SWID_539901_SBTP_0034_nn_n_PE_300_WG_130503_SN801_0106_AC1G2KACXX_NoIndex_L008_R1_001.fastq	SWID_539901_SBTP_0034_nn_n_PE_300_WG_130503_SN801_0106_AC1G2KACXX_NoIndex_L008_R2_001.fastq
5760_NFS023_IRL	5760_NFS023_IRL	Primary_Tumor	Mus musculus	GCGATGAA	5760	NFS023	IRL	p53_R270H	p53_R270H	ASC	ASC		genomic DNA		Combined_insertions.txt	Lane_1_R1.fastq	Lane_1_R2.fastq
5332_NFS032_IRL	5332_NFS032_IRL	Primary_Tumor	Mus musculus	GATAACAA	5332	NFS032	IRL	p53_R270H	p53_R270H	ASC	ASC		genomic DNA		Combined_insertions.txt	Lane_1_R1.fastq	Lane_1_R2.fastq
5433_NFS009_IRL	5433_NFS009_IRL	Primary_Tumor	Mus musculus	GAATAGAA	5433	NFS009	IRL	p53_R270H	p53_R270H	CAC	None		genomic DNA		Combined_insertions.txt	Lane_1_R1.fastq	Lane_1_R2.fastq
5262_NFS025_IRL	5262_NFS025_IRL	Primary_Tumor	Mus musculus	GATGTGAA	5262	NFS025	IRL	p53_R270H	p53_R270H	CAC	None		genomic DNA		Combined_insertions.txt	Lane_1_R1.fastq	Lane_1_R2.fastq
6648_NFS053_IRL	6648_NFS053_IRL	Primary_Tumor	Mus musculus	ATAGATAA	6648	NFS053	IRL	Control	Control	CAC	None		genomic DNA		Combined_insertions.txt	Lane_1_R1.fastq	Lane_1_R2.fastq
5559_NFS006_IRL	5559_NFS006_IRL	Primary_Tumor	Mus musculus	TACGAGAA	5559	NFS006	IRL	p53_R270H	p53_R270H	PDA	PDA		genomic DNA		Combined_insertions.txt	Lane_1_R1.fastq	Lane_1_R2.fastq
6470_NFS011_IRL	6470_NFS011_IRL	Primary_Tumor	Mus musculus	CACAGGAA	6470	NFS011	IRL	p53_R270H	p53_R270H	PDA	PDA		genomic DNA		Combined_insertions.txt	Lane_1_R1.fastq	Lane_1_R2.fastq
7000_NFS021_IRL	7000_NFS021_IRL	Primary_Tumor	Mus musculus	GGACCGAA	7000	NFS021	IRL	p53_R270H	p53_R270H	PDA	PDA		genomic DNA		Combined_insertions.txt	Lane_1_R1.fastq	Lane_1_R2.fastq
5175_NFS001_IRL	5175_NFS001_IRL	Primary_Tumor	Mus musculus	AAGAAGAA	5175	NFS001	IRL	p53_R270H	p53_R270H	SC	Squam		genomic DNA		Combined_insertions.txt	Lane_1_R1.fastq	Lane_1_R2.fastq
5433_NFS008_IRL	5433_NFS008_IRL	Primary_Tumor	Mus musculus	TGTCAGAA	5433	NFS008	IRL	p53_R270H	p53_R270H	SC	Squam		genomic DNA		Combined_insertions.txt	Lane_1_R1.fastq	Lane_1_R2.fastq
5176_NFS002_IRL	5176_NFS002_IRL	Primary_Tumor	Mus musculus	GGCAAGAA	5176	NFS002	IRL	p53_R270H	p53_R270H	SCC	Squam		genomic DNA		Combined_insertions.txt	Lane_1_R1.fastq	Lane_1_R2.fastq
5263_NFS004_IRL	5263_NFS004_IRL	Primary_Tumor	Mus musculus	CGAGAGAA	5263	NFS004	IRL	p53_R270H	p53_R270H	SCC	Squam		genomic DNA		Combined_insertions.txt	Lane_1_R1.fastq	Lane_1_R2.fastq
5559_NFS005_IRL	5559_NFS005_IRL	Primary_Tumor	Mus musculus	GTGGAGAA	5559	NFS005	IRL	p53_R270H	p53_R270H	SCC	Squam		genomic DNA		Combined_insertions.txt	Lane_1_R1.fastq	Lane_1_R2.fastq
8171_NFS010_IRL	8171_NFS010_IRL	Primary_Tumor	Mus musculus	TGAAGGAA	8171	NFS010	IRL	p53_R270H	p53_R270H	SCC	Squam		genomic DNA		Combined_insertions.txt	Lane_1_R1.fastq	Lane_1_R2.fastq
6470_NFS013_IRL	6470_NFS013_IRL	Primary_Tumor	Mus musculus	GAGCGGAA	6470	NFS013	IRL	p53_R270H	p53_R270H	SCC	Squam		genomic DNA		Combined_insertions.txt	Lane_1_R1.fastq	Lane_1_R2.fastq
6470_NFS014_IRL	6470_NFS014_IRL	Primary_Tumor	Mus musculus	CTATGGAA	6470	NFS014	IRL	p53_R270H	p53_R270H	SCC	Squam		genomic DNA		Combined_insertions.txt	Lane_1_R1.fastq	Lane_1_R2.fastq
7000_NFS022_IRL	7000_NFS022_IRL	Primary_Tumor	Mus musculus	CGCTCGAA	7000	NFS022	IRL	p53_R270H	p53_R270H	SCC	Squam		genomic DNA		Combined_insertions.txt	Lane_1_R1.fastq	Lane_1_R2.fastq
5760_NFS024_IRL	5760_NFS024_IRL	Primary_Tumor	Mus musculus	ACCGTGAA	5760	NFS024	IRL	p53_R270H	p53_R270H	SCC	Squam		genomic DNA		Combined_insertions.txt	Lane_1_R1.fastq	Lane_1_R2.fastq
5281_NFS028_IRL	5281_NFS028_IRL	Primary_Tumor	Mus musculus	CCACTGAA	5281	NFS028	IRL	p53_R270H	p53_R270H	SCC	Squam		genomic DNA		Combined_insertions.txt	Lane_1_R1.fastq	Lane_1_R2.fastq
5281_NFS029_IRL	5281_NFS029_IRL	Primary_Tumor	Mus musculus	TTGCTGAA	5281	NFS029	IRL	p53_R270H	p53_R270H	SCC	Squam		genomic DNA		Combined_insertions.txt	Lane_1_R1.fastq	Lane_1_R2.fastq
5332_NFS030_IRL	5332_NFS030_IRL	Primary_Tumor	Mus musculus	CGGAACAA	5332	NFS030	IRL	p53_R270H	p53_R270H	SCC	Squam		genomic DNA		Combined_insertions.txt	Lane_1_R1.fastq	Lane_1_R2.fastq
5332_NFS031_IRL	5332_NFS031_IRL	Primary_Tumor	Mus musculus	TCCAACAA	5332	NFS031	IRL	p53_R270H	p53_R270H	SCC	Squam		genomic DNA		Combined_insertions.txt	Lane_1_R1.fastq	Lane_1_R2.fastq
5332_NFS033_IRL	5332_NFS033_IRL	Primary_Tumor	Mus musculus	GCAGACAA	5332	NFS033	IRL	p53_R270H	p53_R270H	SCC	Squam		genomic DNA		Combined_insertions.txt	Lane_1_R1.fastq	Lane_1_R2.fastq
5892_NFS034_IRL	5892_NFS034_IRL	Primary_Tumor	Mus musculus	AGTGACAA	5892	NFS034	IRL	Control	Control	SCC	Squam		genomic DNA		Combined_insertions.txt	Lane_1_R1.fastq	Lane_1_R2.fastq
6233_NFS035_IRL	6233_NFS035_IRL	Primary_Tumor	Mus musculus	CTTCACAA	6233	NFS035	IRL	p53_R270H	p53_R270H	SCC	Squam		genomic DNA		Combined_insertions.txt	Lane_1_R1.fastq	Lane_1_R2.fastq
6233_NFS036_IRL	6233_NFS036_IRL	Primary_Tumor	Mus musculus	TTGTACAA	6233	NFS036	IRL	p53_R270H	p53_R270H	SCC	Squam		genomic DNA		Combined_insertions.txt	Lane_1_R1.fastq	Lane_1_R2.fastq
6959_NFS037_IRL	6959_NFS037_IRL	Primary_Tumor	Mus musculus	CGCGGCAA	6959	NFS037	IRL	p53_R270H	p53_R270H	SCC	Squam		genomic DNA		Combined_insertions.txt	Lane_1_R1.fastq	Lane_1_R2.fastq
5899_NFS038_IRL	5899_NFS038_IRL	Primary_Tumor	Mus musculus	GTTGGCAA	5899	NFS038	IRL	p53_R270H	p53_R270H	SCC	Squam		genomic DNA		Combined_insertions.txt	Lane_1_R1.fastq	Lane_1_R2.fastq
5068_NFS039_IRL	5068_NFS039_IRL	Primary_Tumor	Mus musculus	TCACGCAA	5068	NFS039	IRL	Control	Control	SCC	Squam		genomic DNA		Combined_insertions.txt	Lane_1_R1.fastq	Lane_1_R2.fastq
5068_NFS040_IRL	5068_NFS040_IRL	Primary_Tumor	Mus musculus	ATGCGCAA	5068	NFS040	IRL	Control	Control	SCC	Squam		genomic DNA		Combined_insertions.txt	Lane_1_R1.fastq	Lane_1_R2.fastq
5068_NFS041_IRL	5068_NFS041_IRL	Primary_Tumor	Mus musculus	AATTGCAA	5068	NFS041	IRL	Control	Control	SCC	Squam		genomic DNA		Combined_insertions.txt	Lane_1_R1.fastq	Lane_1_R2.fastq
8209_NFS057_IRL	8209_NFS057_IRL	Primary_Tumor	Mus musculus	TGATATAA	8209	NFS057	IRL	p53_R270H	p53_R270H	SCC	Squam		genomic DNA		Combined_insertions.txt	Lane_1_R1.fastq	Lane_1_R2.fastq
6961_NFS072_IRL	6961_NFS072_IRL	Primary_Tumor	Mus musculus	ACATGAGA	6961	NFS072	IRL	Control	Control	SCC	Squam		genomic DNA		Combined_insertions.txt	Lane_1_R1.fastq	Lane_1_R2.fastq
6961_NFS073_IRL	6961_NFS073_IRL	Primary_Tumor	Mus musculus	GTTACAGA	6961	NFS073	IRL	Control	Control	SCC	Squam		genomic DNA		Combined_insertions.txt	Lane_1_R1.fastq	Lane_1_R2.fastq
6470_NFS012_IRL	6470_NFS012_IRL	Primary_Tumor	Mus musculus	ATTAGGAA	6470	NFS012	IRL	p53_R270H	p53_R270H	SNC	None		genomic DNA		Combined_insertions.txt	Lane_1_R1.fastq	Lane_1_R2.fastq
5262_NFS003_IRL	5262_NFS003_IRL	Primary_Tumor	Mus musculus	CCTAAGAA	5262	NFS003	IRL	p53_R270H	p53_R270H	Spind	Spindle		genomic DNA		Combined_insertions.txt	Lane_1_R1.fastq	Lane_1_R2.fastq
5501_NFS007_IRL	5501_NFS007_IRL	Primary_Tumor	Mus musculus	ATCCAGAA	5501	NFS007	IRL	p53_R270H	p53_R270H	Spind	Spindle		genomic DNA		Combined_insertions.txt	Lane_1_R1.fastq	Lane_1_R2.fastq
5262_NFS055_IRL	5262_NFS055_IRL	Primary_Tumor	Mus musculus	TCTGATAA	5262	NFS055	IRL	p53_R270H	p53_R270H	Spind	Spindle		genomic DNA		Combined_insertions.txt	Lane_1_R1.fastq	Lane_1_R2.fastq
8209_NFS056_IRL	8209_NFS056_IRL	Primary_Tumor	Mus musculus	ACGCATAA	8209	NFS056	IRL	p53_R270H	p53_R270H	Spind	Spindle	p53 PCR was blank	genomic DNA		Combined_insertions.txt	Lane_1_R1.fastq	Lane_1_R2.fastq
8674_NFS018_IRL	8674_NFS018_IRL	Primary_Tumor	Mus musculus	CTGACGAA	8674	NFS018	IRL	p53_R270H	p53_R270H	Unk	None		genomic DNA		Combined_insertions.txt	Lane_1_R1.fastq	Lane_1_R2.fastq
5760_NFS023_IRR	5760_NFS023_IRR	Primary_Tumor	Mus musculus	GCGATGAA	5760	NFS023	IRR	p53_R270H	p53_R270H	ASC	ASC		genomic DNA		Combined_insertions.txt	Lane_2_R1.fastq	Lane_2_R2.fastq
5332_NFS032_IRR	5332_NFS032_IRR	Primary_Tumor	Mus musculus	GATAACAA	5332	NFS032	IRR	p53_R270H	p53_R270H	ASC	ASC		genomic DNA		Combined_insertions.txt	Lane_2_R1.fastq	Lane_2_R2.fastq
5433_NFS009_IRR	5433_NFS009_IRR	Primary_Tumor	Mus musculus	GAATAGAA	5433	NFS009	IRR	p53_R270H	p53_R270H	CAC	None		genomic DNA		Combined_insertions.txt	Lane_2_R1.fastq	Lane_2_R2.fastq
5262_NFS025_IRR	5262_NFS025_IRR	Primary_Tumor	Mus musculus	GATGTGAA	5262	NFS025	IRR	p53_R270H	p53_R270H	CAC	None		genomic DNA		Combined_insertions.txt	Lane_2_R1.fastq	Lane_2_R2.fastq
6648_NFS053_IRR	6648_NFS053_IRR	Primary_Tumor	Mus musculus	ATAGATAA	6648	NFS053	IRR	Control	Control	CAC	None		genomic DNA		Combined_insertions.txt	Lane_2_R1.fastq	Lane_2_R2.fastq
5559_NFS006_IRR	5559_NFS006_IRR	Primary_Tumor	Mus musculus	TACGAGAA	5559	NFS006	IRR	p53_R270H	p53_R270H	PDA	PDA		genomic DNA		Combined_insertions.txt	Lane_2_R1.fastq	Lane_2_R2.fastq
6470_NFS011_IRR	6470_NFS011_IRR	Primary_Tumor	Mus musculus	CACAGGAA	6470	NFS011	IRR	p53_R270H	p53_R270H	PDA	PDA		genomic DNA		Combined_insertions.txt	Lane_2_R1.fastq	Lane_2_R2.fastq
7000_NFS021_IRR	7000_NFS021_IRR	Primary_Tumor	Mus musculus	GGACCGAA	7000	NFS021	IRR	p53_R270H	p53_R270H	PDA	PDA		genomic DNA		Combined_insertions.txt	Lane_2_R1.fastq	Lane_2_R2.fastq
5175_NFS001_IRR	5175_NFS001_IRR	Primary_Tumor	Mus musculus	AAGAAGAA	5175	NFS001	IRR	p53_R270H	p53_R270H	SC	Squam		genomic DNA		Combined_insertions.txt	Lane_2_R1.fastq	Lane_2_R2.fastq
5433_NFS008_IRR	5433_NFS008_IRR	Primary_Tumor	Mus musculus	TGTCAGAA	5433	NFS008	IRR	p53_R270H	p53_R270H	SC	Squam		genomic DNA		Combined_insertions.txt	Lane_2_R1.fastq	Lane_2_R2.fastq
5176_NFS002_IRR	5176_NFS002_IRR	Primary_Tumor	Mus musculus	GGCAAGAA	5176	NFS002	IRR	p53_R270H	p53_R270H	SCC	Squam		genomic DNA		Combined_insertions.txt	Lane_2_R1.fastq	Lane_2_R2.fastq
5263_NFS004_IRR	5263_NFS004_IRR	Primary_Tumor	Mus musculus	CGAGAGAA	5263	NFS004	IRR	p53_R270H	p53_R270H	SCC	Squam		genomic DNA		Combined_insertions.txt	Lane_2_R1.fastq	Lane_2_R2.fastq
5559_NFS005_IRR	5559_NFS005_IRR	Primary_Tumor	Mus musculus	GTGGAGAA	5559	NFS005	IRR	p53_R270H	p53_R270H	SCC	Squam		genomic DNA		Combined_insertions.txt	Lane_2_R1.fastq	Lane_2_R2.fastq
8171_NFS010_IRR	8171_NFS010_IRR	Primary_Tumor	Mus musculus	TGAAGGAA	8171	NFS010	IRR	p53_R270H	p53_R270H	SCC	Squam		genomic DNA		Combined_insertions.txt	Lane_2_R1.fastq	Lane_2_R2.fastq
6470_NFS013_IRR	6470_NFS013_IRR	Primary_Tumor	Mus musculus	GAGCGGAA	6470	NFS013	IRR	p53_R270H	p53_R270H	SCC	Squam		genomic DNA		Combined_insertions.txt	Lane_2_R1.fastq	Lane_2_R2.fastq
6470_NFS014_IRR	6470_NFS014_IRR	Primary_Tumor	Mus musculus	CTATGGAA	6470	NFS014	IRR	p53_R270H	p53_R270H	SCC	Squam		genomic DNA		Combined_insertions.txt	Lane_2_R1.fastq	Lane_2_R2.fastq
7000_NFS022_IRR	7000_NFS022_IRR	Primary_Tumor	Mus musculus	CGCTCGAA	7000	NFS022	IRR	p53_R270H	p53_R270H	SCC	Squam		genomic DNA		Combined_insertions.txt	Lane_2_R1.fastq	Lane_2_R2.fastq
5760_NFS024_IRR	5760_NFS024_IRR	Primary_Tumor	Mus musculus	ACCGTGAA	5760	NFS024	IRR	p53_R270H	p53_R270H	SCC	Squam		genomic DNA		Combined_insertions.txt	Lane_2_R1.fastq	Lane_2_R2.fastq
5281_NFS028_IRR	5281_NFS028_IRR	Primary_Tumor	Mus musculus	CCACTGAA	5281	NFS028	IRR	p53_R270H	p53_R270H	SCC	Squam		genomic DNA		Combined_insertions.txt	Lane_2_R1.fastq	Lane_2_R2.fastq
5281_NFS029_IRR	5281_NFS029_IRR	Primary_Tumor	Mus musculus	TTGCTGAA	5281	NFS029	IRR	p53_R270H	p53_R270H	SCC	Squam		genomic DNA		Combined_insertions.txt	Lane_2_R1.fastq	Lane_2_R2.fastq
5332_NFS030_IRR	5332_NFS030_IRR	Primary_Tumor	Mus musculus	CGGAACAA	5332	NFS030	IRR	p53_R270H	p53_R270H	SCC	Squam		genomic DNA		Combined_insertions.txt	Lane_2_R1.fastq	Lane_2_R2.fastq
5332_NFS031_IRR	5332_NFS031_IRR	Primary_Tumor	Mus musculus	TCCAACAA	5332	NFS031	IRR	p53_R270H	p53_R270H	SCC	Squam		genomic DNA		Combined_insertions.txt	Lane_2_R1.fastq	Lane_2_R2.fastq
5332_NFS033_IRR	5332_NFS033_IRR	Primary_Tumor	Mus musculus	GCAGACAA	5332	NFS033	IRR	p53_R270H	p53_R270H	SCC	Squam		genomic DNA		Combined_insertions.txt	Lane_2_R1.fastq	Lane_2_R2.fastq
5892_NFS034_IRR	5892_NFS034_IRR	Primary_Tumor	Mus musculus	AGTGACAA	5892	NFS034	IRR	Control	Control	SCC	Squam		genomic DNA		Combined_insertions.txt	Lane_2_R1.fastq	Lane_2_R2.fastq
6233_NFS035_IRR	6233_NFS035_IRR	Primary_Tumor	Mus musculus	CTTCACAA	6233	NFS035	IRR	p53_R270H	p53_R270H	SCC	Squam		genomic DNA		Combined_insertions.txt	Lane_2_R1.fastq	Lane_2_R2.fastq
6233_NFS036_IRR	6233_NFS036_IRR	Primary_Tumor	Mus musculus	TTGTACAA	6233	NFS036	IRR	p53_R270H	p53_R270H	SCC	Squam		genomic DNA		Combined_insertions.txt	Lane_2_R1.fastq	Lane_2_R2.fastq
6959_NFS037_IRR	6959_NFS037_IRR	Primary_Tumor	Mus musculus	CGCGGCAA	6959	NFS037	IRR	p53_R270H	p53_R270H	SCC	Squam		genomic DNA		Combined_insertions.txt	Lane_2_R1.fastq	Lane_2_R2.fastq
5899_NFS038_IRR	5899_NFS038_IRR	Primary_Tumor	Mus musculus	GTTGGCAA	5899	NFS038	IRR	p53_R270H	p53_R270H	SCC	Squam		genomic DNA		Combined_insertions.txt	Lane_2_R1.fastq	Lane_2_R2.fastq
5068_NFS039_IRR	5068_NFS039_IRR	Primary_Tumor	Mus musculus	TCACGCAA	5068	NFS039	IRR	Control	Control	SCC	Squam		genomic DNA		Combined_insertions.txt	Lane_2_R1.fastq	Lane_2_R2.fastq
5068_NFS040_IRR	5068_NFS040_IRR	Primary_Tumor	Mus musculus	ATGCGCAA	5068	NFS040	IRR	Control	Control	SCC	Squam		genomic DNA		Combined_insertions.txt	Lane_2_R1.fastq	Lane_2_R2.fastq
5068_NFS041_IRR	5068_NFS041_IRR	Primary_Tumor	Mus musculus	AATTGCAA	5068	NFS041	IRR	Control	Control	SCC	Squam		genomic DNA		Combined_insertions.txt	Lane_2_R1.fastq	Lane_2_R2.fastq
8209_NFS057_IRR	8209_NFS057_IRR	Primary_Tumor	Mus musculus	TGATATAA	8209	NFS057	IRR	p53_R270H	p53_R270H	SCC	Squam		genomic DNA		Combined_insertions.txt	Lane_2_R1.fastq	Lane_2_R2.fastq
6961_NFS072_IRR	6961_NFS072_IRR	Primary_Tumor	Mus musculus	ACATGAGA	6961	NFS072	IRR	Control	Control	SCC	Squam		genomic DNA		Combined_insertions.txt	Lane_2_R1.fastq	Lane_2_R2.fastq
6961_NFS073_IRR	6961_NFS073_IRR	Primary_Tumor	Mus musculus	GTTACAGA	6961	NFS073	IRR	Control	Control	SCC	Squam		genomic DNA		Combined_insertions.txt	Lane_2_R1.fastq	Lane_2_R2.fastq
6470_NFS012_IRR	6470_NFS012_IRR	Primary_Tumor	Mus musculus	ATTAGGAA	6470	NFS012	IRR	p53_R270H	p53_R270H	SNC	None		genomic DNA		Combined_insertions.txt	Lane_2_R1.fastq	Lane_2_R2.fastq
5262_NFS003_IRR	5262_NFS003_IRR	Primary_Tumor	Mus musculus	CCTAAGAA	5262	NFS003	IRR	p53_R270H	p53_R270H	Spind	Spindle		genomic DNA		Combined_insertions.txt	Lane_2_R1.fastq	Lane_2_R2.fastq
5501_NFS007_IRR	5501_NFS007_IRR	Primary_Tumor	Mus musculus	ATCCAGAA	5501	NFS007	IRR	p53_R270H	p53_R270H	Spind	Spindle		genomic DNA		Combined_insertions.txt	Lane_2_R1.fastq	Lane_2_R2.fastq
5262_NFS055_IRR	5262_NFS055_IRR	Primary_Tumor	Mus musculus	TCTGATAA	5262	NFS055	IRR	p53_R270H	p53_R270H	Spind	Spindle		genomic DNA		Combined_insertions.txt	Lane_2_R1.fastq	Lane_2_R2.fastq
8209_NFS056_IRR	8209_NFS056_IRR	Primary_Tumor	Mus musculus	ACGCATAA	8209	NFS056	IRR	p53_R270H	p53_R270H	Spind	Spindle	p53 PCR was blank	genomic DNA		Combined_insertions.txt	Lane_2_R1.fastq	Lane_2_R2.fastq
8674_NFS018_IRR	8674_NFS018_IRR	Primary_Tumor	Mus musculus	CTGACGAA	8674	NFS018	IRR	p53_R270H	p53_R270H	Unk	None		genomic DNA		Combined_insertions.txt	Lane_2_R1.fastq	Lane_2_R2.fastq
9399_NFS087_IRL	9399_NFS087_IRL	Primary_Tumor	Mus musculus	TACGAGAA	9399	NFS087	IRL	Control	Control	CAC	None		genomic DNA		Combined_insertions.txt	Lane_3_R1.fastq	Lane_3_R2.fastq
9359_NFS093_IRL	9359_NFS093_IRL	Primary_Tumor	Mus musculus	ATTAGGAA	9359	NFS093	IRL	p53_R270H	p53_R270H	CAC	None		genomic DNA		Combined_insertions.txt	Lane_3_R1.fastq	Lane_3_R2.fastq
8210_NFS096_IRL	8210_NFS096_IRL	Primary_Tumor	Mus musculus	AGGTGGAA	8210	NFS096	IRL	p53_R270H	p53_R270H	CAC	None		genomic DNA		Combined_insertions.txt	Lane_3_R1.fastq	Lane_3_R2.fastq
A2951_NFS119_IRL	A2951_NFS119_IRL	Primary_Tumor	Mus musculus	GTTGGCAA	A2951	NFS119	IRL	Control	Control	CAC	None		genomic DNA		Combined_insertions.txt	Lane_3_R1.fastq	Lane_3_R2.fastq
B2530_NFS259_IRL	B2530_NFS259_IRL	Primary_Tumor	Mus musculus	TCTGATAA	B2530	NFS259	IRL	E545K	E545K	CAC	None		genomic DNA		Combined_insertions.txt	Lane_3_R1.fastq	Lane_3_R2.fastq
8180_NFS143_IRL	8180_NFS143_IRL	Primary_Tumor	Mus musculus	TTCGGTAA	8180	NFS143	IRL	Control	Control	CAC	None		genomic DNA		Combined_insertions.txt	Lane_3_R1.fastq	Lane_3_R2.fastq
8080_NFS144_IRL	8080_NFS144_IRL	Primary_Tumor	Mus musculus	AGACGTAA	8080	NFS144	IRL	Control	Control	CAC	None		genomic DNA		Combined_insertions.txt	Lane_3_R1.fastq	Lane_3_R2.fastq
8467_NFS147_IRL	8467_NFS147_IRL	Primary_Tumor	Mus musculus	GGTTGTAA	8467	NFS147	IRL	Control	Control	CAC	None		genomic DNA		Combined_insertions.txt	Lane_3_R1.fastq	Lane_3_R2.fastq
6394_NFS153_IRL	6394_NFS153_IRL	Primary_Tumor	Mus musculus	TACATTAA	6394	NFS153	IRL	p53_R270H	p53_R270H	CAC	None		genomic DNA		Combined_insertions.txt	Lane_3_R1.fastq	Lane_3_R2.fastq
6394_NFS154_IRL	6394_NFS154_IRL	Primary_Tumor	Mus musculus	CTTGTTAA	6394	NFS154	IRL	p53_R270H	p53_R270H	CAC	None		genomic DNA		Combined_insertions.txt	Lane_3_R1.fastq	Lane_3_R2.fastq
6467_NFS100_IRL	6467_NFS100_IRL	Primary_Tumor	Mus musculus	TATACGAA	6467	NFS100	IRL	p53_R270H	p53_R270H	PDA	PDA		genomic DNA		Combined_insertions.txt	Lane_3_R1.fastq	Lane_3_R2.fastq
6049_NFS101_IRL	6049_NFS101_IRL	Primary_Tumor	Mus musculus	TCGGCGAA	6049	NFS101	IRL	p53_R270H	p53_R270H	PDA	PDA		genomic DNA		Combined_insertions.txt	Lane_3_R1.fastq	Lane_3_R2.fastq
8597_NFS102_IRL	8597_NFS102_IRL	Primary_Tumor	Mus musculus	GGACCGAA	8597	NFS102	IRL	p53_R270H	p53_R270H	PDA	PDA		genomic DNA		Combined_insertions.txt	Lane_3_R1.fastq	Lane_3_R2.fastq
B2118_NFS255_IRL	B2118_NFS255_IRL	Primary_Tumor	Mus musculus	TGAGTCAA	B2118	NFS255	IRL	E545K	E545K	PDA	PDA		genomic DNA		Combined_insertions.txt	Lane_3_R1.fastq	Lane_3_R2.fastq
6968_NFS161_IRL	6968_NFS161_IRL	Primary_Tumor	Mus musculus	CTCGCGGA	6968	NFS161	IRL	p53_R270H	p53_R270H	PDA	PDA		genomic DNA		Combined_insertions.txt	Lane_3_R1.fastq	Lane_3_R2.fastq
5427_NFS111_IRL	5427_NFS111_IRL	Primary_Tumor	Mus musculus	TCCAACAA	5427	NFS111	IRL	Control	Control	SC	Squam		genomic DNA		Combined_insertions.txt	Lane_3_R1.fastq	Lane_3_R2.fastq
B2927_NFS256_IRL	B2927_NFS256_IRL	Primary_Tumor	Mus musculus	CACCTCAA	B2927	NFS256	IRL	E545K	E545K	SC	Squam		genomic DNA		Combined_insertions.txt	Lane_3_R1.fastq	Lane_3_R2.fastq
8467_NFS148_IRL	8467_NFS148_IRL	Primary_Tumor	Mus musculus	TGGACTAA	8467	NFS148	IRL	Control	Control	SC	Squam		genomic DNA		Combined_insertions.txt	Lane_3_R1.fastq	Lane_3_R2.fastq
5327_NFS151_IRL	5327_NFS151_IRL	Primary_Tumor	Mus musculus	ATTCCTAA	5327	NFS151	IRL	Control	Control	SC	Squam		genomic DNA		Combined_insertions.txt	Lane_3_R1.fastq	Lane_3_R2.fastq
9399_NFS085_IRL	9399_NFS085_IRL	Primary_Tumor	Mus musculus	CGAGAGAA	9399	NFS085	IRL	Control	Control	SCC	Squam		genomic DNA		Combined_insertions.txt	Lane_3_R1.fastq	Lane_3_R2.fastq
9399_NFS086_IRL	9399_NFS086_IRL	Primary_Tumor	Mus musculus	GTGGAGAA	9399	NFS086	IRL	Control	Control	SCC	Squam		genomic DNA		Combined_insertions.txt	Lane_3_R1.fastq	Lane_3_R2.fastq
9635_NFS090_IRL	9635_NFS090_IRL	Primary_Tumor	Mus musculus	GAATAGAA	9635	NFS090	IRL	p53_R270H	p53_R270H	SCC	Squam		genomic DNA		Combined_insertions.txt	Lane_3_R1.fastq	Lane_3_R2.fastq
8597_NFS103_IRL	8597_NFS103_IRL	Primary_Tumor	Mus musculus	CGCTCGAA	8597	NFS103	IRL	p53_R270H	p53_R270H	SCC	Squam		genomic DNA		Combined_insertions.txt	Lane_3_R1.fastq	Lane_3_R2.fastq
5416_NFS110_IRL	5416_NFS110_IRL	Primary_Tumor	Mus musculus	CGGAACAA	5416	NFS110	IRL	Control	Control	SCC	Squam		genomic DNA		Combined_insertions.txt	Lane_3_R1.fastq	Lane_3_R2.fastq
5510_NFS112_IRL	5510_NFS112_IRL	Primary_Tumor	Mus musculus	GATAACAA	5510	NFS112	IRL	Control	Control	SCC	Squam		genomic DNA		Combined_insertions.txt	Lane_3_R1.fastq	Lane_3_R2.fastq
5556_NFS113_IRL	5556_NFS113_IRL	Primary_Tumor	Mus musculus	GCAGACAA	5556	NFS113	IRL	p53_R270H	p53_R270H	SCC	Squam		genomic DNA		Combined_insertions.txt	Lane_3_R1.fastq	Lane_3_R2.fastq
5556_NFS115_IRL	5556_NFS115_IRL	Primary_Tumor	Mus musculus	CTTCACAA	5556	NFS115	IRL	p53_R270H	p53_R270H	SCC	Squam		genomic DNA		Combined_insertions.txt	Lane_3_R1.fastq	Lane_3_R2.fastq
5556_NFS116_IRL	5556_NFS116_IRL	Primary_Tumor	Mus musculus	TTGTACAA	5556	NFS116	IRL	p53_R270H	p53_R270H	SCC	Squam		genomic DNA		Combined_insertions.txt	Lane_3_R1.fastq	Lane_3_R2.fastq
A2951_NFS120_IRL	A2951_NFS120_IRL	Primary_Tumor	Mus musculus	TCACGCAA	A2951	NFS120	IRL	Control	Control	SCC	Squam		genomic DNA		Combined_insertions.txt	Lane_3_R1.fastq	Lane_3_R2.fastq
B2718_NFS247_IRL	B2718_NFS247_IRL	Primary_Tumor	Mus musculus	AATTGCAA	B2718	NFS247	IRL	E545K	E545K	SCC	Squam		genomic DNA		Combined_insertions.txt	Lane_3_R1.fastq	Lane_3_R2.fastq
8180_NFS142_IRL	8180_NFS142_IRL	Primary_Tumor	Mus musculus	CCGAGTAA	8180	NFS142	IRL	Control	Control	SCC	Squam		genomic DNA		Combined_insertions.txt	Lane_3_R1.fastq	Lane_3_R2.fastq
6626_NFS145_IRL	6626_NFS145_IRL	Primary_Tumor	Mus musculus	CATCGTAA	6626	NFS145	IRL	Control	Control	SCC	Squam		genomic DNA		Combined_insertions.txt	Lane_3_R1.fastq	Lane_3_R2.fastq
6247_NFS152_IRL	6247_NFS152_IRL	Primary_Tumor	Mus musculus	CGAATTAA	6247	NFS152	IRL	Control	Control	SCC	Squam		genomic DNA		Combined_insertions.txt	Lane_3_R1.fastq	Lane_3_R2.fastq
6472_NFS156_IRL	6472_NFS156_IRL	Primary_Tumor	Mus musculus	GTTACAGA	6472	NFS156	IRL	Control	Control	SCC	Squam		genomic DNA		Combined_insertions.txt	Lane_3_R1.fastq	Lane_3_R2.fastq
6570_NFS158_IRL	6570_NFS158_IRL	Primary_Tumor	Mus musculus	TTCATAGA	6570	NFS158	IRL	Control	Control	SCC	Squam		genomic DNA		Combined_insertions.txt	Lane_3_R1.fastq	Lane_3_R2.fastq
6570_NFS159_IRL	6570_NFS159_IRL	Primary_Tumor	Mus musculus	AACTTAGA	6570	NFS159	IRL	Control	Control	SCC	Squam		genomic DNA		Combined_insertions.txt	Lane_3_R1.fastq	Lane_3_R2.fastq
6467_NFS099_IRL	6467_NFS099_IRL	Primary_Tumor	Mus musculus	CTGACGAA	6467	NFS099	IRL	p53_R270H	p53_R270H	Spind	Spindle		genomic DNA		Combined_insertions.txt	Lane_3_R1.fastq	Lane_3_R2.fastq
8597_NFS104_IRL	8597_NFS104_IRL	Primary_Tumor	Mus musculus	GCGATGAA	8597	NFS104	IRL	p53_R270H	p53_R270H	Spind	Spindle		genomic DNA		Combined_insertions.txt	Lane_3_R1.fastq	Lane_3_R2.fastq
6983_NFS105_IRL	6983_NFS105_IRL	Primary_Tumor	Mus musculus	ACCGTGAA	6983	NFS105	IRL	p53_R270H	p53_R270H	Spind	Spindle		genomic DNA		Combined_insertions.txt	Lane_3_R1.fastq	Lane_3_R2.fastq
5556_NFS114_IRL	5556_NFS114_IRL	Primary_Tumor	Mus musculus	AGTGACAA	5556	NFS114	IRL	p53_R270H	p53_R270H	Spind	Spindle		genomic DNA		Combined_insertions.txt	Lane_3_R1.fastq	Lane_3_R2.fastq
6788_NFS139_IRL	6788_NFS139_IRL	Primary_Tumor	Mus musculus	ACGCATAA	6788	NFS139	IRL	Control	Control	Spind	Spindle		genomic DNA		Combined_insertions.txt	Lane_3_R1.fastq	Lane_3_R2.fastq
6394_NFS155_IRL	6394_NFS155_IRL	Primary_Tumor	Mus musculus	ACATGAGA	6394	NFS155	IRL	p53_R270H	p53_R270H	Spind	Spindle		genomic DNA		Combined_insertions.txt	Lane_3_R1.fastq	Lane_3_R2.fastq
6968_NFS162_IRL	6968_NFS162_IRL	Primary_Tumor	Mus musculus	TAACCGGA	6968	NFS162	IRL	p53_R270H	p53_R270H	Spind	Spindle		genomic DNA		Combined_insertions.txt	Lane_3_R1.fastq	Lane_3_R2.fastq
6509_NFS157_IRL	6509_NFS157_IRL	Primary_Tumor	Mus musculus	GCCGCAGA	6509	NFS157	IRL	p53_R270H	p53_R270H	Spind	Spindle		genomic DNA		Combined_insertions.txt	Lane_3_R1.fastq	Lane_3_R2.fastq
6241_NFS083_IRL	6241_NFS083_IRL	Primary_Tumor	Mus musculus	GGCAAGAA	6241	NFS083	IRL	p53_R270H	p53_R270H	Unk	None		genomic DNA		Combined_insertions.txt	Lane_3_R1.fastq	Lane_3_R2.fastq
5954_NFS092_IRL	5954_NFS092_IRL	Primary_Tumor	Mus musculus	CACAGGAA	5954	NFS092	IRL	p53_R270H	p53_R270H	Unk	None		genomic DNA		Combined_insertions.txt	Lane_3_R1.fastq	Lane_3_R2.fastq
8210_NFS095_IRL	8210_NFS095_IRL	Primary_Tumor	Mus musculus	CTATGGAA	8210	NFS095	IRL	p53_R270H	p53_R270H	Unk	None	p53 PCR was blank;tumor small	genomic DNA		Combined_insertions.txt	Lane_3_R1.fastq	Lane_3_R2.fastq
A2951_NFS118_IRL	A2951_NFS118_IRL	Primary_Tumor	Mus musculus	CGCGGCAA	A2951	NFS118	IRL	Control	Control	Unk	None		genomic DNA		Combined_insertions.txt	Lane_3_R1.fastq	Lane_3_R2.fastq
6718_NFS131_IRL	6718_NFS131_IRL	Primary_Tumor	Mus musculus	AAGGTCAA	6718	NFS131	IRL	Control	Control	Unk	None		genomic DNA		Combined_insertions.txt	Lane_3_R1.fastq	Lane_3_R2.fastq
4672_NFS134_IRL	4672_NFS134_IRL	Primary_Tumor	Mus musculus	ATAGATAA	4672	NFS134	IRL	Control	Control	Unk	None		genomic DNA		Combined_insertions.txt	Lane_3_R1.fastq	Lane_3_R2.fastq
B2530_NFS261_IRL	B2530_NFS261_IRL	Primary_Tumor	Mus musculus	GTAAGTAA	B2530	NFS261	IRL	E545K	E545K	Unk	None		genomic DNA		Combined_insertions.txt	Lane_3_R1.fastq	Lane_3_R2.fastq
6968_NFS160_IRL	6968_NFS160_IRL	Primary_Tumor	Mus musculus	GGTGAGGA	6968	NFS160	IRL	p53_R270H	p53_R270H	Unk	None		genomic DNA		Combined_insertions.txt	Lane_3_R1.fastq	Lane_3_R2.fastq
6968_NFS163_IRL	6968_NFS163_IRL	Primary_Tumor	Mus musculus	CGGCCGGA	6968	NFS163	IRL	p53_R270H	p53_R270H	Unk	None		genomic DNA		Combined_insertions.txt	Lane_3_R1.fastq	Lane_3_R2.fastq
9399_NFS087_IRR	9399_NFS087_IRR	Primary_Tumor	Mus musculus	TACGAGAA	9399	NFS087	IRR	Control	Control	CAC	None		genomic DNA		Combined_insertions.txt	Lane_4_R1.fastq	Lane_4_R2.fastq
9359_NFS093_IRR	9359_NFS093_IRR	Primary_Tumor	Mus musculus	ATTAGGAA	9359	NFS093	IRR	p53_R270H	p53_R270H	CAC	None		genomic DNA		Combined_insertions.txt	Lane_4_R1.fastq	Lane_4_R2.fastq
8210_NFS096_IRR	8210_NFS096_IRR	Primary_Tumor	Mus musculus	AGGTGGAA	8210	NFS096	IRR	p53_R270H	p53_R270H	CAC	None		genomic DNA		Combined_insertions.txt	Lane_4_R1.fastq	Lane_4_R2.fastq
A2951_NFS119_IRR	A2951_NFS119_IRR	Primary_Tumor	Mus musculus	GTTGGCAA	A2951	NFS119	IRR	Control	Control	CAC	None		genomic DNA		Combined_insertions.txt	Lane_4_R1.fastq	Lane_4_R2.fastq
B2530_NFS259_IRR	B2530_NFS259_IRR	Primary_Tumor	Mus musculus	TCTGATAA	B2530	NFS259	IRR	E545K	E545K	CAC	None		genomic DNA		Combined_insertions.txt	Lane_4_R1.fastq	Lane_4_R2.fastq
8180_NFS143_IRR	8180_NFS143_IRR	Primary_Tumor	Mus musculus	TTCGGTAA	8180	NFS143	IRR	Control	Control	CAC	None		genomic DNA		Combined_insertions.txt	Lane_4_R1.fastq	Lane_4_R2.fastq
8080_NFS144_IRR	8080_NFS144_IRR	Primary_Tumor	Mus musculus	AGACGTAA	8080	NFS144	IRR	Control	Control	CAC	None		genomic DNA		Combined_insertions.txt	Lane_4_R1.fastq	Lane_4_R2.fastq
8467_NFS147_IRR	8467_NFS147_IRR	Primary_Tumor	Mus musculus	GGTTGTAA	8467	NFS147	IRR	Control	Control	CAC	None		genomic DNA		Combined_insertions.txt	Lane_4_R1.fastq	Lane_4_R2.fastq
6394_NFS153_IRR	6394_NFS153_IRR	Primary_Tumor	Mus musculus	TACATTAA	6394	NFS153	IRR	p53_R270H	p53_R270H	CAC	None		genomic DNA		Combined_insertions.txt	Lane_4_R1.fastq	Lane_4_R2.fastq
6394_NFS154_IRR	6394_NFS154_IRR	Primary_Tumor	Mus musculus	CTTGTTAA	6394	NFS154	IRR	p53_R270H	p53_R270H	CAC	None		genomic DNA		Combined_insertions.txt	Lane_4_R1.fastq	Lane_4_R2.fastq
6467_NFS100_IRR	6467_NFS100_IRR	Primary_Tumor	Mus musculus	TATACGAA	6467	NFS100	IRR	p53_R270H	p53_R270H	PDA	PDA		genomic DNA		Combined_insertions.txt	Lane_4_R1.fastq	Lane_4_R2.fastq
6049_NFS101_IRR	6049_NFS101_IRR	Primary_Tumor	Mus musculus	TCGGCGAA	6049	NFS101	IRR	p53_R270H	p53_R270H	PDA	PDA		genomic DNA		Combined_insertions.txt	Lane_4_R1.fastq	Lane_4_R2.fastq
8597_NFS102_IRR	8597_NFS102_IRR	Primary_Tumor	Mus musculus	GGACCGAA	8597	NFS102	IRR	p53_R270H	p53_R270H	PDA	PDA		genomic DNA		Combined_insertions.txt	Lane_4_R1.fastq	Lane_4_R2.fastq
B2118_NFS255_IRR	B2118_NFS255_IRR	Primary_Tumor	Mus musculus	TGAGTCAA	B2118	NFS255	IRR	E545K	E545K	PDA	PDA		genomic DNA		Combined_insertions.txt	Lane_4_R1.fastq	Lane_4_R2.fastq
6968_NFS161_IRR	6968_NFS161_IRR	Primary_Tumor	Mus musculus	CTCGCGGA	6968	NFS161	IRR	p53_R270H	p53_R270H	PDA	PDA		genomic DNA		Combined_insertions.txt	Lane_4_R1.fastq	Lane_4_R2.fastq
5427_NFS111_IRR	5427_NFS111_IRR	Primary_Tumor	Mus musculus	TCCAACAA	5427	NFS111	IRR	Control	Control	SC	Squam		genomic DNA		Combined_insertions.txt	Lane_4_R1.fastq	Lane_4_R2.fastq
B2927_NFS256_IRR	B2927_NFS256_IRR	Primary_Tumor	Mus musculus	CACCTCAA	B2927	NFS256	IRR	E545K	E545K	SC	Squam		genomic DNA		Combined_insertions.txt	Lane_4_R1.fastq	Lane_4_R2.fastq
8467_NFS148_IRR	8467_NFS148_IRR	Primary_Tumor	Mus musculus	TGGACTAA	8467	NFS148	IRR	Control	Control	SC	Squam		genomic DNA		Combined_insertions.txt	Lane_4_R1.fastq	Lane_4_R2.fastq
5327_NFS151_IRR	5327_NFS151_IRR	Primary_Tumor	Mus musculus	ATTCCTAA	5327	NFS151	IRR	Control	Control	SC	Squam		genomic DNA		Combined_insertions.txt	Lane_4_R1.fastq	Lane_4_R2.fastq
9399_NFS085_IRR	9399_NFS085_IRR	Primary_Tumor	Mus musculus	CGAGAGAA	9399	NFS085	IRR	Control	Control	SCC	Squam		genomic DNA		Combined_insertions.txt	Lane_4_R1.fastq	Lane_4_R2.fastq
9399_NFS086_IRR	9399_NFS086_IRR	Primary_Tumor	Mus musculus	GTGGAGAA	9399	NFS086	IRR	Control	Control	SCC	Squam		genomic DNA		Combined_insertions.txt	Lane_4_R1.fastq	Lane_4_R2.fastq
9635_NFS090_IRR	9635_NFS090_IRR	Primary_Tumor	Mus musculus	GAATAGAA	9635	NFS090	IRR	p53_R270H	p53_R270H	SCC	Squam		genomic DNA		Combined_insertions.txt	Lane_4_R1.fastq	Lane_4_R2.fastq
8597_NFS103_IRR	8597_NFS103_IRR	Primary_Tumor	Mus musculus	CGCTCGAA	8597	NFS103	IRR	p53_R270H	p53_R270H	SCC	Squam		genomic DNA		Combined_insertions.txt	Lane_4_R1.fastq	Lane_4_R2.fastq
5416_NFS110_IRR	5416_NFS110_IRR	Primary_Tumor	Mus musculus	CGGAACAA	5416	NFS110	IRR	Control	Control	SCC	Squam		genomic DNA		Combined_insertions.txt	Lane_4_R1.fastq	Lane_4_R2.fastq
5510_NFS112_IRR	5510_NFS112_IRR	Primary_Tumor	Mus musculus	GATAACAA	5510	NFS112	IRR	Control	Control	SCC	Squam		genomic DNA		Combined_insertions.txt	Lane_4_R1.fastq	Lane_4_R2.fastq
5556_NFS113_IRR	5556_NFS113_IRR	Primary_Tumor	Mus musculus	GCAGACAA	5556	NFS113	IRR	p53_R270H	p53_R270H	SCC	Squam		genomic DNA		Combined_insertions.txt	Lane_4_R1.fastq	Lane_4_R2.fastq
5556_NFS115_IRR	5556_NFS115_IRR	Primary_Tumor	Mus musculus	CTTCACAA	5556	NFS115	IRR	p53_R270H	p53_R270H	SCC	Squam		genomic DNA		Combined_insertions.txt	Lane_4_R1.fastq	Lane_4_R2.fastq
5556_NFS116_IRR	5556_NFS116_IRR	Primary_Tumor	Mus musculus	TTGTACAA	5556	NFS116	IRR	p53_R270H	p53_R270H	SCC	Squam		genomic DNA		Combined_insertions.txt	Lane_4_R1.fastq	Lane_4_R2.fastq
A2951_NFS120_IRR	A2951_NFS120_IRR	Primary_Tumor	Mus musculus	TCACGCAA	A2951	NFS120	IRR	Control	Control	SCC	Squam		genomic DNA		Combined_insertions.txt	Lane_4_R1.fastq	Lane_4_R2.fastq
B2718_NFS247_IRR	B2718_NFS247_IRR	Primary_Tumor	Mus musculus	AATTGCAA	B2718	NFS247	IRR	E545K	E545K	SCC	Squam		genomic DNA		Combined_insertions.txt	Lane_4_R1.fastq	Lane_4_R2.fastq
8180_NFS142_IRR	8180_NFS142_IRR	Primary_Tumor	Mus musculus	CCGAGTAA	8180	NFS142	IRR	Control	Control	SCC	Squam		genomic DNA		Combined_insertions.txt	Lane_4_R1.fastq	Lane_4_R2.fastq
6626_NFS145_IRR	6626_NFS145_IRR	Primary_Tumor	Mus musculus	CATCGTAA	6626	NFS145	IRR	Control	Control	SCC	Squam		genomic DNA		Combined_insertions.txt	Lane_4_R1.fastq	Lane_4_R2.fastq
6247_NFS152_IRR	6247_NFS152_IRR	Primary_Tumor	Mus musculus	CGAATTAA	6247	NFS152	IRR	Control	Control	SCC	Squam		genomic DNA		Combined_insertions.txt	Lane_4_R1.fastq	Lane_4_R2.fastq
6472_NFS156_IRR	6472_NFS156_IRR	Primary_Tumor	Mus musculus	GTTACAGA	6472	NFS156	IRR	Control	Control	SCC	Squam		genomic DNA		Combined_insertions.txt	Lane_4_R1.fastq	Lane_4_R2.fastq
6570_NFS158_IRR	6570_NFS158_IRR	Primary_Tumor	Mus musculus	TTCATAGA	6570	NFS158	IRR	Control	Control	SCC	Squam		genomic DNA		Combined_insertions.txt	Lane_4_R1.fastq	Lane_4_R2.fastq
6570_NFS159_IRR	6570_NFS159_IRR	Primary_Tumor	Mus musculus	AACTTAGA	6570	NFS159	IRR	Control	Control	SCC	Squam		genomic DNA		Combined_insertions.txt	Lane_4_R1.fastq	Lane_4_R2.fastq
6467_NFS099_IRR	6467_NFS099_IRR	Primary_Tumor	Mus musculus	CTGACGAA	6467	NFS099	IRR	p53_R270H	p53_R270H	Spind	Spindle		genomic DNA		Combined_insertions.txt	Lane_4_R1.fastq	Lane_4_R2.fastq
8597_NFS104_IRR	8597_NFS104_IRR	Primary_Tumor	Mus musculus	GCGATGAA	8597	NFS104	IRR	p53_R270H	p53_R270H	Spind	Spindle		genomic DNA		Combined_insertions.txt	Lane_4_R1.fastq	Lane_4_R2.fastq
6983_NFS105_IRR	6983_NFS105_IRR	Primary_Tumor	Mus musculus	ACCGTGAA	6983	NFS105	IRR	p53_R270H	p53_R270H	Spind	Spindle		genomic DNA		Combined_insertions.txt	Lane_4_R1.fastq	Lane_4_R2.fastq
5556_NFS114_IRR	5556_NFS114_IRR	Primary_Tumor	Mus musculus	AGTGACAA	5556	NFS114	IRR	p53_R270H	p53_R270H	Spind	Spindle		genomic DNA		Combined_insertions.txt	Lane_4_R1.fastq	Lane_4_R2.fastq
6788_NFS139_IRR	6788_NFS139_IRR	Primary_Tumor	Mus musculus	ACGCATAA	6788	NFS139	IRR	Control	Control	Spind	Spindle		genomic DNA		Combined_insertions.txt	Lane_4_R1.fastq	Lane_4_R2.fastq
6394_NFS155_IRR	6394_NFS155_IRR	Primary_Tumor	Mus musculus	ACATGAGA	6394	NFS155	IRR	p53_R270H	p53_R270H	Spind	Spindle		genomic DNA		Combined_insertions.txt	Lane_4_R1.fastq	Lane_4_R2.fastq
6968_NFS162_IRR	6968_NFS162_IRR	Primary_Tumor	Mus musculus	TAACCGGA	6968	NFS162	IRR	p53_R270H	p53_R270H	Spind	Spindle		genomic DNA		Combined_insertions.txt	Lane_4_R1.fastq	Lane_4_R2.fastq
6509_NFS157_IRR	6509_NFS157_IRR	Primary_Tumor	Mus musculus	GCCGCAGA	6509	NFS157	IRR	p53_R270H	p53_R270H	Spind	Spindle		genomic DNA		Combined_insertions.txt	Lane_4_R1.fastq	Lane_4_R2.fastq
6241_NFS083_IRR	6241_NFS083_IRR	Primary_Tumor	Mus musculus	GGCAAGAA	6241	NFS083	IRR	p53_R270H	p53_R270H	Unk	None		genomic DNA		Combined_insertions.txt	Lane_4_R1.fastq	Lane_4_R2.fastq
5954_NFS092_IRR	5954_NFS092_IRR	Primary_Tumor	Mus musculus	CACAGGAA	5954	NFS092	IRR	p53_R270H	p53_R270H	Unk	None		genomic DNA		Combined_insertions.txt	Lane_4_R1.fastq	Lane_4_R2.fastq
8210_NFS095_IRR	8210_NFS095_IRR	Primary_Tumor	Mus musculus	CTATGGAA	8210	NFS095	IRR	p53_R270H	p53_R270H	Unk	None	p53 PCR was blank;tumor small	genomic DNA		Combined_insertions.txt	Lane_4_R1.fastq	Lane_4_R2.fastq
A2951_NFS118_IRR	A2951_NFS118_IRR	Primary_Tumor	Mus musculus	CGCGGCAA	A2951	NFS118	IRR	Control	Control	Unk	None		genomic DNA		Combined_insertions.txt	Lane_4_R1.fastq	Lane_4_R2.fastq
6718_NFS131_IRR	6718_NFS131_IRR	Primary_Tumor	Mus musculus	AAGGTCAA	6718	NFS131	IRR	Control	Control	Unk	None		genomic DNA		Combined_insertions.txt	Lane_4_R1.fastq	Lane_4_R2.fastq
4672_NFS134_IRR	4672_NFS134_IRR	Primary_Tumor	Mus musculus	ATAGATAA	4672	NFS134	IRR	Control	Control	Unk	None		genomic DNA		Combined_insertions.txt	Lane_4_R1.fastq	Lane_4_R2.fastq
B2530_NFS261_IRR	B2530_NFS261_IRR	Primary_Tumor	Mus musculus	GTAAGTAA	B2530	NFS261	IRR	E545K	E545K	Unk	None		genomic DNA		Combined_insertions.txt	Lane_4_R1.fastq	Lane_4_R2.fastq
6968_NFS160_IRR	6968_NFS160_IRR	Primary_Tumor	Mus musculus	GGTGAGGA	6968	NFS160	IRR	p53_R270H	p53_R270H	Unk	None		genomic DNA		Combined_insertions.txt	Lane_4_R1.fastq	Lane_4_R2.fastq
6968_NFS163_IRR	6968_NFS163_IRR	Primary_Tumor	Mus musculus	CGGCCGGA	6968	NFS163	IRR	p53_R270H	p53_R270H	Unk	None		genomic DNA		Combined_insertions.txt	Lane_4_R1.fastq	Lane_4_R2.fastq
6968_NFS166_IRL	6968_NFS166_IRL	Primary_Tumor	Mus musculus	GGCAAGAA	6968	NFS166	IRL	p53_R270H	p53_R270H	CAC	None		genomic DNA		Combined_insertions.txt	Lane_5_R1.fastq	Lane_5_R2.fastq
9363_NFS173_IRL	9363_NFS173_IRL	Primary_Tumor	Mus musculus	GAATAGAA	9363	NFS173	IRL	p53_R270H	p53_R270H	CAC	None		genomic DNA		Combined_insertions.txt	Lane_5_R1.fastq	Lane_5_R2.fastq
8463_NFS196_IRL	8463_NFS196_IRL	Primary_Tumor	Mus musculus	AGTGACAA	8463	NFS196	IRL	Stat3c	Stat3c	CAC	None		genomic DNA		Combined_insertions.txt	Lane_5_R1.fastq	Lane_5_R2.fastq
9252_NFS208_IRL	9252_NFS208_IRL	Primary_Tumor	Mus musculus	TACTCCAA	9252	NFS208	IRL	Stat3c	Stat3c	CAC	None		genomic DNA		Combined_insertions.txt	Lane_5_R1.fastq	Lane_5_R2.fastq
8962_NFS210_IRL	8962_NFS210_IRL	Primary_Tumor	Mus musculus	ACTATCAA	8962	NFS210	IRL	Stat3c	Stat3c	CAC	None		genomic DNA		Combined_insertions.txt	Lane_5_R1.fastq	Lane_5_R2.fastq
B1160_NFS233_IRL	B1160_NFS233_IRL	Primary_Tumor	Mus musculus	CTTGTTAA	B1160	NFS233	IRL	Control	Control	CAC	None		genomic DNA		Combined_insertions.txt	Lane_5_R1.fastq	Lane_5_R2.fastq
8283_NFS185_IRL	8283_NFS185_IRL	Primary_Tumor	Mus musculus	GGACCGAA	8283	NFS185	IRL	Stat3c	Stat3c	PDA	PDA		genomic DNA		Combined_insertions.txt	Lane_5_R1.fastq	Lane_5_R2.fastq
8366_NFS186_IRL	8366_NFS186_IRL	Primary_Tumor	Mus musculus	CGCTCGAA	8366	NFS186	IRL	Stat3c	Stat3c	PDA	PDA		genomic DNA		Combined_insertions.txt	Lane_5_R1.fastq	Lane_5_R2.fastq
8463_NFS195_IRL	8463_NFS195_IRL	Primary_Tumor	Mus musculus	GCAGACAA	8463	NFS195	IRL	Stat3c	Stat3c	PDA	PDA		genomic DNA		Combined_insertions.txt	Lane_5_R1.fastq	Lane_5_R2.fastq
B1124_NFS231_IRL	B1124_NFS231_IRL	Primary_Tumor	Mus musculus	CGAATTAA	B1124	NFS231	IRL	H1047R	H1047R	PDA	PDA		genomic DNA		Combined_insertions.txt	Lane_5_R1.fastq	Lane_5_R2.fastq
8463_NFS194_IRL	8463_NFS194_IRL	Primary_Tumor	Mus musculus	GATAACAA	8463	NFS194	IRL	Stat3c	Stat3c	SC	Squam		genomic DNA		Combined_insertions.txt	Lane_5_R1.fastq	Lane_5_R2.fastq
9527_NFS212_IRL	9527_NFS212_IRL	Primary_Tumor	Mus musculus	AAGGTCAA	9527	NFS212	IRL	Stat3c	Stat3c	SC	Squam		genomic DNA		Combined_insertions.txt	Lane_5_R1.fastq	Lane_5_R2.fastq
9168_NFS170_IRL	9168_NFS170_IRL	Primary_Tumor	Mus musculus	TACGAGAA	9168	NFS170	IRL	Control	Control	SCC	Squam		genomic DNA		Combined_insertions.txt	Lane_5_R1.fastq	Lane_5_R2.fastq
9363_NFS174_IRL	9363_NFS174_IRL	Primary_Tumor	Mus musculus	TGAAGGAA	9363	NFS174	IRL	p53_R270H	p53_R270H	SCC	Squam		genomic DNA		Combined_insertions.txt	Lane_5_R1.fastq	Lane_5_R2.fastq
9397_NFS175_IRL	9397_NFS175_IRL	Primary_Tumor	Mus musculus	CACAGGAA	9397	NFS175	IRL	Control	Control	SCC	Squam		genomic DNA		Combined_insertions.txt	Lane_5_R1.fastq	Lane_5_R2.fastq
6547_NFS176_IRL	6547_NFS176_IRL	Primary_Tumor	Mus musculus	ATTAGGAA	6547	NFS176	IRL	Stat3c	Stat3c	SCC	Squam		genomic DNA		Combined_insertions.txt	Lane_5_R1.fastq	Lane_5_R2.fastq
6547_NFS177_IRL	6547_NFS177_IRL	Primary_Tumor	Mus musculus	GAGCGGAA	6547	NFS177	IRL	Stat3c	Stat3c	SCC	Squam		genomic DNA		Combined_insertions.txt	Lane_5_R1.fastq	Lane_5_R2.fastq
6547_NFS178_IRL	6547_NFS178_IRL	Primary_Tumor	Mus musculus	CTATGGAA	6547	NFS178	IRL	Stat3c	Stat3c	SCC	Squam		genomic DNA		Combined_insertions.txt	Lane_5_R1.fastq	Lane_5_R2.fastq
6547_NFS179_IRL	6547_NFS179_IRL	Primary_Tumor	Mus musculus	AGGTGGAA	6547	NFS179	IRL	Stat3c	Stat3c	SCC	Squam		genomic DNA		Combined_insertions.txt	Lane_5_R1.fastq	Lane_5_R2.fastq
6553_NFS181_IRL	6553_NFS181_IRL	Primary_Tumor	Mus musculus	ACAACGAA	6553	NFS181	IRL	Stat3c	Stat3c	SCC	Squam		genomic DNA		Combined_insertions.txt	Lane_5_R1.fastq	Lane_5_R2.fastq
6688_NFS182_IRL	6688_NFS182_IRL	Primary_Tumor	Mus musculus	CTGACGAA	6688	NFS182	IRL	Stat3c	Stat3c	SCC	Squam		genomic DNA		Combined_insertions.txt	Lane_5_R1.fastq	Lane_5_R2.fastq
6688_NFS183_IRL	6688_NFS183_IRL	Primary_Tumor	Mus musculus	TATACGAA	6688	NFS183	IRL	Stat3c	Stat3c	SCC	Squam		genomic DNA		Combined_insertions.txt	Lane_5_R1.fastq	Lane_5_R2.fastq
8094_NFS184_IRL	8094_NFS184_IRL	Primary_Tumor	Mus musculus	TCGGCGAA	8094	NFS184	IRL	Stat3c	Stat3c	SCC	Squam		genomic DNA		Combined_insertions.txt	Lane_5_R1.fastq	Lane_5_R2.fastq
8366_NFS187_IRL	8366_NFS187_IRL	Primary_Tumor	Mus musculus	GCGATGAA	8366	NFS187	IRL	Stat3c	Stat3c	SCC	Squam		genomic DNA		Combined_insertions.txt	Lane_5_R1.fastq	Lane_5_R2.fastq
8366_NFS188_IRL	8366_NFS188_IRL	Primary_Tumor	Mus musculus	ACCGTGAA	8366	NFS188	IRL	Stat3c	Stat3c	SCC	Squam		genomic DNA		Combined_insertions.txt	Lane_5_R1.fastq	Lane_5_R2.fastq
8372_NFS189_IRL	8372_NFS189_IRL	Primary_Tumor	Mus musculus	GATGTGAA	8372	NFS189	IRL	Stat3c	Stat3c	SCC	Squam		genomic DNA		Combined_insertions.txt	Lane_5_R1.fastq	Lane_5_R2.fastq
8372_NFS190_IRL	8372_NFS190_IRL	Primary_Tumor	Mus musculus	CCACTGAA	8372	NFS190	IRL	Stat3c	Stat3c	SCC	Squam		genomic DNA		Combined_insertions.txt	Lane_5_R1.fastq	Lane_5_R2.fastq
8379_NFS192_IRL	8379_NFS192_IRL	Primary_Tumor	Mus musculus	CGGAACAA	8379	NFS192	IRL	Stat3c	Stat3c	SCC	Squam		genomic DNA		Combined_insertions.txt	Lane_5_R1.fastq	Lane_5_R2.fastq
8461_NFS193_IRL	8461_NFS193_IRL	Primary_Tumor	Mus musculus	TCCAACAA	8461	NFS193	IRL	Stat3c	Stat3c	SCC	Squam		genomic DNA		Combined_insertions.txt	Lane_5_R1.fastq	Lane_5_R2.fastq
8463_NFS197_IRL	8463_NFS197_IRL	Primary_Tumor	Mus musculus	CTTCACAA	8463	NFS197	IRL	Stat3c	Stat3c	SCC	Squam		genomic DNA		Combined_insertions.txt	Lane_5_R1.fastq	Lane_5_R2.fastq
8582_NFS198_IRL	8582_NFS198_IRL	Primary_Tumor	Mus musculus	TTGTACAA	8582	NFS198	IRL	Stat3c	Stat3c	SCC	Squam		genomic DNA		Combined_insertions.txt	Lane_5_R1.fastq	Lane_5_R2.fastq
8618_NFS199_IRL	8618_NFS199_IRL	Primary_Tumor	Mus musculus	CGCGGCAA	8618	NFS199	IRL	Stat3c	Stat3c	SCC	Squam		genomic DNA		Combined_insertions.txt	Lane_5_R1.fastq	Lane_5_R2.fastq
8626_NFS200_IRL	8626_NFS200_IRL	Primary_Tumor	Mus musculus	GTTGGCAA	8626	NFS200	IRL	Stat3c	Stat3c	SCC	Squam		genomic DNA		Combined_insertions.txt	Lane_5_R1.fastq	Lane_5_R2.fastq
8869_NFS202_IRL	8869_NFS202_IRL	Primary_Tumor	Mus musculus	ATGCGCAA	8869	NFS202	IRL	Stat3c	Stat3c	SCC	Squam		genomic DNA		Combined_insertions.txt	Lane_5_R1.fastq	Lane_5_R2.fastq
8869_NFS203_IRL	8869_NFS203_IRL	Primary_Tumor	Mus musculus	AATTGCAA	8869	NFS203	IRL	Stat3c	Stat3c	SCC	Squam		genomic DNA		Combined_insertions.txt	Lane_5_R1.fastq	Lane_5_R2.fastq
9195_NFS204_IRL	9195_NFS204_IRL	Primary_Tumor	Mus musculus	TTAACCAA	9195	NFS204	IRL	Stat3c	Stat3c	SCC	Squam		genomic DNA		Combined_insertions.txt	Lane_5_R1.fastq	Lane_5_R2.fastq
9249_NFS205_IRL	9249_NFS205_IRL	Primary_Tumor	Mus musculus	CAAGCCAA	9249	NFS205	IRL	Stat3c	Stat3c	SCC	Squam		genomic DNA		Combined_insertions.txt	Lane_5_R1.fastq	Lane_5_R2.fastq
9249_NFS206_IRL	9249_NFS206_IRL	Primary_Tumor	Mus musculus	AGATCCAA	9249	NFS206	IRL	Stat3c	Stat3c	SCC	Squam		genomic DNA		Combined_insertions.txt	Lane_5_R1.fastq	Lane_5_R2.fastq
9961_NFS209_IRL	9961_NFS209_IRL	Primary_Tumor	Mus musculus	GTCATCAA	9961	NFS209	IRL	Stat3c	Stat3c	SCC	Squam		genomic DNA		Combined_insertions.txt	Lane_5_R1.fastq	Lane_5_R2.fastq
9527_NFS211_IRL	9527_NFS211_IRL	Primary_Tumor	Mus musculus	TGAGTCAA	9527	NFS211	IRL	Stat3c	Stat3c	SCC	Squam		genomic DNA		Combined_insertions.txt	Lane_5_R1.fastq	Lane_5_R2.fastq
8104_NFS213_IRL	8104_NFS213_IRL	Primary_Tumor	Mus musculus	CACCTCAA	8104	NFS213	IRL	Stat3c	Stat3c	SCC	Squam		genomic DNA		Combined_insertions.txt	Lane_5_R1.fastq	Lane_5_R2.fastq
8465_NFS215_IRL	8465_NFS215_IRL	Primary_Tumor	Mus musculus	ATAGATAA	8465	NFS215	IRL	Stat3c	Stat3c	SCC	Squam		genomic DNA		Combined_insertions.txt	Lane_5_R1.fastq	Lane_5_R2.fastq
B2030_NFS228_IRL	B2030_NFS228_IRL	Primary_Tumor	Mus musculus	GCTACTAA	B2030	NFS228	IRL	H1047R	H1047R	SCC	Squam		genomic DNA		Combined_insertions.txt	Lane_5_R1.fastq	Lane_5_R2.fastq
B2030_NFS229_IRL	B2030_NFS229_IRL	Primary_Tumor	Mus musculus	GGCGCTAA	B2030	NFS229	IRL	H1047R	H1047R	SCC	Squam		genomic DNA		Combined_insertions.txt	Lane_5_R1.fastq	Lane_5_R2.fastq
B2030_NFS230_IRL	B2030_NFS230_IRL	Primary_Tumor	Mus musculus	ATTCCTAA	B2030	NFS230	IRL	H1047R	H1047R	SCC	Squam		genomic DNA		Combined_insertions.txt	Lane_5_R1.fastq	Lane_5_R2.fastq
B1160_NFS232_IRL	B1160_NFS232_IRL	Primary_Tumor	Mus musculus	TACATTAA	B1160	NFS232	IRL	Control	Control	SCC	Squam		genomic DNA		Combined_insertions.txt	Lane_5_R1.fastq	Lane_5_R2.fastq
B1160_NFS234_IRL	B1160_NFS234_IRL	Primary_Tumor	Mus musculus	ACATGAGA	B1160	NFS234	IRL	Control	Control	SCC	Squam		genomic DNA		Combined_insertions.txt	Lane_5_R1.fastq	Lane_5_R2.fastq
B1160_NFS235_IRL	B1160_NFS235_IRL	Primary_Tumor	Mus musculus	GTTACAGA	B1160	NFS235	IRL	Control	Control	SCC	Squam		genomic DNA		Combined_insertions.txt	Lane_5_R1.fastq	Lane_5_R2.fastq
B3162_NFS241_IRL	B3162_NFS241_IRL	Primary_Tumor	Mus musculus	TAACCGGA	B3162	NFS241	IRL	H1047R	H1047R	SCC	Squam		genomic DNA		Combined_insertions.txt	Lane_5_R1.fastq	Lane_5_R2.fastq
6968_NFS165_IRL	6968_NFS165_IRL	Primary_Tumor	Mus musculus	AAGAAGAA	6968	NFS165	IRL	p53_R270H	p53_R270H	Spind	Spindle		genomic DNA		Combined_insertions.txt	Lane_5_R1.fastq	Lane_5_R2.fastq
8070_NFS167_IRL	8070_NFS167_IRL	Primary_Tumor	Mus musculus	CCTAAGAA	8070	NFS167	IRL	p53_R270H	p53_R270H	Spind	Spindle	all PCRs were blank	genomic DNA		Combined_insertions.txt	Lane_5_R1.fastq	Lane_5_R2.fastq
8070_NFS168_IRL	8070_NFS168_IRL	Primary_Tumor	Mus musculus	CGAGAGAA	8070	NFS168	IRL	p53_R270H	p53_R270H	Spind	Spindle		genomic DNA		Combined_insertions.txt	Lane_5_R1.fastq	Lane_5_R2.fastq
9363_NFS171_IRL	9363_NFS171_IRL	Primary_Tumor	Mus musculus	ATCCAGAA	9363	NFS171	IRL	p53_R270H	p53_R270H	Spind	Spindle		genomic DNA		Combined_insertions.txt	Lane_5_R1.fastq	Lane_5_R2.fastq
9363_NFS172_IRL	9363_NFS172_IRL	Primary_Tumor	Mus musculus	TGTCAGAA	9363	NFS172	IRL	p53_R270H	p53_R270H	Spind	Spindle		genomic DNA		Combined_insertions.txt	Lane_5_R1.fastq	Lane_5_R2.fastq
6241_NFS227_IRL	6241_NFS227_IRL	Primary_Tumor	Mus musculus	TGGACTAA	6241	NFS227	IRL	p53_R270H	p53_R270H	Spind	Spindle		genomic DNA		Combined_insertions.txt	Lane_5_R1.fastq	Lane_5_R2.fastq
8507_NFS169_IRL	8507_NFS169_IRL	Primary_Tumor	Mus musculus	GTGGAGAA	8507	NFS169	IRL	p53_R270H	p53_R270H	Unk	None		genomic DNA		Combined_insertions.txt	Lane_5_R1.fastq	Lane_5_R2.fastq
A2951_NFS226_IRL	A2951_NFS226_IRL	Primary_Tumor	Mus musculus	GGTTGTAA	A2951	NFS226	IRL	Control	Control	Unk	None		genomic DNA		Combined_insertions.txt	Lane_5_R1.fastq	Lane_5_R2.fastq
6968_NFS166_IRR	6968_NFS166_IRR	Primary_Tumor	Mus musculus	GGCAAGAA	6968	NFS166	IRR	p53_R270H	p53_R270H	CAC	None		genomic DNA		Combined_insertions.txt	Lane_6_R1.fastq	Lane_6_R2.fastq
9363_NFS173_IRR	9363_NFS173_IRR	Primary_Tumor	Mus musculus	GAATAGAA	9363	NFS173	IRR	p53_R270H	p53_R270H	CAC	None		genomic DNA		Combined_insertions.txt	Lane_6_R1.fastq	Lane_6_R2.fastq
8463_NFS196_IRR	8463_NFS196_IRR	Primary_Tumor	Mus musculus	AGTGACAA	8463	NFS196	IRR	Stat3c	Stat3c	CAC	None		genomic DNA		Combined_insertions.txt	Lane_6_R1.fastq	Lane_6_R2.fastq
9252_NFS208_IRR	9252_NFS208_IRR	Primary_Tumor	Mus musculus	TACTCCAA	9252	NFS208	IRR	Stat3c	Stat3c	CAC	None		genomic DNA		Combined_insertions.txt	Lane_6_R1.fastq	Lane_6_R2.fastq
8962_NFS210_IRR	8962_NFS210_IRR	Primary_Tumor	Mus musculus	ACTATCAA	8962	NFS210	IRR	Stat3c	Stat3c	CAC	None		genomic DNA		Combined_insertions.txt	Lane_6_R1.fastq	Lane_6_R2.fastq
B1160_NFS233_IRR	B1160_NFS233_IRR	Primary_Tumor	Mus musculus	CTTGTTAA	B1160	NFS233	IRR	Control	Control	CAC	None		genomic DNA		Combined_insertions.txt	Lane_6_R1.fastq	Lane_6_R2.fastq
8283_NFS185_IRR	8283_NFS185_IRR	Primary_Tumor	Mus musculus	GGACCGAA	8283	NFS185	IRR	Stat3c	Stat3c	PDA	PDA		genomic DNA		Combined_insertions.txt	Lane_6_R1.fastq	Lane_6_R2.fastq
8366_NFS186_IRR	8366_NFS186_IRR	Primary_Tumor	Mus musculus	CGCTCGAA	8366	NFS186	IRR	Stat3c	Stat3c	PDA	PDA		genomic DNA		Combined_insertions.txt	Lane_6_R1.fastq	Lane_6_R2.fastq
8463_NFS195_IRR	8463_NFS195_IRR	Primary_Tumor	Mus musculus	GCAGACAA	8463	NFS195	IRR	Stat3c	Stat3c	PDA	PDA		genomic DNA		Combined_insertions.txt	Lane_6_R1.fastq	Lane_6_R2.fastq
B1124_NFS231_IRR	B1124_NFS231_IRR	Primary_Tumor	Mus musculus	CGAATTAA	B1124	NFS231	IRR	H1047R	H1047R	PDA	PDA		genomic DNA		Combined_insertions.txt	Lane_6_R1.fastq	Lane_6_R2.fastq
8463_NFS194_IRR	8463_NFS194_IRR	Primary_Tumor	Mus musculus	GATAACAA	8463	NFS194	IRR	Stat3c	Stat3c	SC	Squam		genomic DNA		Combined_insertions.txt	Lane_6_R1.fastq	Lane_6_R2.fastq
9527_NFS212_IRR	9527_NFS212_IRR	Primary_Tumor	Mus musculus	AAGGTCAA	9527	NFS212	IRR	Stat3c	Stat3c	SC	Squam		genomic DNA		Combined_insertions.txt	Lane_6_R1.fastq	Lane_6_R2.fastq
9168_NFS170_IRR	9168_NFS170_IRR	Primary_Tumor	Mus musculus	TACGAGAA	9168	NFS170	IRR	Control	Control	SCC	Squam		genomic DNA		Combined_insertions.txt	Lane_6_R1.fastq	Lane_6_R2.fastq
9363_NFS174_IRR	9363_NFS174_IRR	Primary_Tumor	Mus musculus	TGAAGGAA	9363	NFS174	IRR	p53_R270H	p53_R270H	SCC	Squam		genomic DNA		Combined_insertions.txt	Lane_6_R1.fastq	Lane_6_R2.fastq
9397_NFS175_IRR	9397_NFS175_IRR	Primary_Tumor	Mus musculus	CACAGGAA	9397	NFS175	IRR	Control	Control	SCC	Squam		genomic DNA		Combined_insertions.txt	Lane_6_R1.fastq	Lane_6_R2.fastq
6547_NFS176_IRR	6547_NFS176_IRR	Primary_Tumor	Mus musculus	ATTAGGAA	6547	NFS176	IRR	Stat3c	Stat3c	SCC	Squam		genomic DNA		Combined_insertions.txt	Lane_6_R1.fastq	Lane_6_R2.fastq
6547_NFS177_IRR	6547_NFS177_IRR	Primary_Tumor	Mus musculus	GAGCGGAA	6547	NFS177	IRR	Stat3c	Stat3c	SCC	Squam		genomic DNA		Combined_insertions.txt	Lane_6_R1.fastq	Lane_6_R2.fastq
6547_NFS178_IRR	6547_NFS178_IRR	Primary_Tumor	Mus musculus	CTATGGAA	6547	NFS178	IRR	Stat3c	Stat3c	SCC	Squam		genomic DNA		Combined_insertions.txt	Lane_6_R1.fastq	Lane_6_R2.fastq
6547_NFS179_IRR	6547_NFS179_IRR	Primary_Tumor	Mus musculus	AGGTGGAA	6547	NFS179	IRR	Stat3c	Stat3c	SCC	Squam		genomic DNA		Combined_insertions.txt	Lane_6_R1.fastq	Lane_6_R2.fastq
6553_NFS181_IRR	6553_NFS181_IRR	Primary_Tumor	Mus musculus	ACAACGAA	6553	NFS181	IRR	Stat3c	Stat3c	SCC	Squam		genomic DNA		Combined_insertions.txt	Lane_6_R1.fastq	Lane_6_R2.fastq
6688_NFS182_IRR	6688_NFS182_IRR	Primary_Tumor	Mus musculus	CTGACGAA	6688	NFS182	IRR	Stat3c	Stat3c	SCC	Squam		genomic DNA		Combined_insertions.txt	Lane_6_R1.fastq	Lane_6_R2.fastq
6688_NFS183_IRR	6688_NFS183_IRR	Primary_Tumor	Mus musculus	TATACGAA	6688	NFS183	IRR	Stat3c	Stat3c	SCC	Squam		genomic DNA		Combined_insertions.txt	Lane_6_R1.fastq	Lane_6_R2.fastq
8094_NFS184_IRR	8094_NFS184_IRR	Primary_Tumor	Mus musculus	TCGGCGAA	8094	NFS184	IRR	Stat3c	Stat3c	SCC	Squam		genomic DNA		Combined_insertions.txt	Lane_6_R1.fastq	Lane_6_R2.fastq
8366_NFS187_IRR	8366_NFS187_IRR	Primary_Tumor	Mus musculus	GCGATGAA	8366	NFS187	IRR	Stat3c	Stat3c	SCC	Squam		genomic DNA		Combined_insertions.txt	Lane_6_R1.fastq	Lane_6_R2.fastq
8366_NFS188_IRR	8366_NFS188_IRR	Primary_Tumor	Mus musculus	ACCGTGAA	8366	NFS188	IRR	Stat3c	Stat3c	SCC	Squam		genomic DNA		Combined_insertions.txt	Lane_6_R1.fastq	Lane_6_R2.fastq
8372_NFS189_IRR	8372_NFS189_IRR	Primary_Tumor	Mus musculus	GATGTGAA	8372	NFS189	IRR	Stat3c	Stat3c	SCC	Squam		genomic DNA		Combined_insertions.txt	Lane_6_R1.fastq	Lane_6_R2.fastq
8372_NFS190_IRR	8372_NFS190_IRR	Primary_Tumor	Mus musculus	CCACTGAA	8372	NFS190	IRR	Stat3c	Stat3c	SCC	Squam		genomic DNA		Combined_insertions.txt	Lane_6_R1.fastq	Lane_6_R2.fastq
8379_NFS192_IRR	8379_NFS192_IRR	Primary_Tumor	Mus musculus	CGGAACAA	8379	NFS192	IRR	Stat3c	Stat3c	SCC	Squam		genomic DNA		Combined_insertions.txt	Lane_6_R1.fastq	Lane_6_R2.fastq
8461_NFS193_IRR	8461_NFS193_IRR	Primary_Tumor	Mus musculus	TCCAACAA	8461	NFS193	IRR	Stat3c	Stat3c	SCC	Squam		genomic DNA		Combined_insertions.txt	Lane_6_R1.fastq	Lane_6_R2.fastq
8463_NFS197_IRR	8463_NFS197_IRR	Primary_Tumor	Mus musculus	CTTCACAA	8463	NFS197	IRR	Stat3c	Stat3c	SCC	Squam		genomic DNA		Combined_insertions.txt	Lane_6_R1.fastq	Lane_6_R2.fastq
8582_NFS198_IRR	8582_NFS198_IRR	Primary_Tumor	Mus musculus	TTGTACAA	8582	NFS198	IRR	Stat3c	Stat3c	SCC	Squam		genomic DNA		Combined_insertions.txt	Lane_6_R1.fastq	Lane_6_R2.fastq
8618_NFS199_IRR	8618_NFS199_IRR	Primary_Tumor	Mus musculus	CGCGGCAA	8618	NFS199	IRR	Stat3c	Stat3c	SCC	Squam		genomic DNA		Combined_insertions.txt	Lane_6_R1.fastq	Lane_6_R2.fastq
8626_NFS200_IRR	8626_NFS200_IRR	Primary_Tumor	Mus musculus	GTTGGCAA	8626	NFS200	IRR	Stat3c	Stat3c	SCC	Squam		genomic DNA		Combined_insertions.txt	Lane_6_R1.fastq	Lane_6_R2.fastq
8869_NFS202_IRR	8869_NFS202_IRR	Primary_Tumor	Mus musculus	ATGCGCAA	8869	NFS202	IRR	Stat3c	Stat3c	SCC	Squam		genomic DNA		Combined_insertions.txt	Lane_6_R1.fastq	Lane_6_R2.fastq
8869_NFS203_IRR	8869_NFS203_IRR	Primary_Tumor	Mus musculus	AATTGCAA	8869	NFS203	IRR	Stat3c	Stat3c	SCC	Squam		genomic DNA		Combined_insertions.txt	Lane_6_R1.fastq	Lane_6_R2.fastq
9195_NFS204_IRR	9195_NFS204_IRR	Primary_Tumor	Mus musculus	TTAACCAA	9195	NFS204	IRR	Stat3c	Stat3c	SCC	Squam		genomic DNA		Combined_insertions.txt	Lane_6_R1.fastq	Lane_6_R2.fastq
9249_NFS205_IRR	9249_NFS205_IRR	Primary_Tumor	Mus musculus	CAAGCCAA	9249	NFS205	IRR	Stat3c	Stat3c	SCC	Squam		genomic DNA		Combined_insertions.txt	Lane_6_R1.fastq	Lane_6_R2.fastq
9249_NFS206_IRR	9249_NFS206_IRR	Primary_Tumor	Mus musculus	AGATCCAA	9249	NFS206	IRR	Stat3c	Stat3c	SCC	Squam		genomic DNA		Combined_insertions.txt	Lane_6_R1.fastq	Lane_6_R2.fastq
9961_NFS209_IRR	9961_NFS209_IRR	Primary_Tumor	Mus musculus	GTCATCAA	9961	NFS209	IRR	Stat3c	Stat3c	SCC	Squam		genomic DNA		Combined_insertions.txt	Lane_6_R1.fastq	Lane_6_R2.fastq
9527_NFS211_IRR	9527_NFS211_IRR	Primary_Tumor	Mus musculus	TGAGTCAA	9527	NFS211	IRR	Stat3c	Stat3c	SCC	Squam		genomic DNA		Combined_insertions.txt	Lane_6_R1.fastq	Lane_6_R2.fastq
8104_NFS213_IRR	8104_NFS213_IRR	Primary_Tumor	Mus musculus	CACCTCAA	8104	NFS213	IRR	Stat3c	Stat3c	SCC	Squam		genomic DNA		Combined_insertions.txt	Lane_6_R1.fastq	Lane_6_R2.fastq
8465_NFS215_IRR	8465_NFS215_IRR	Primary_Tumor	Mus musculus	ATAGATAA	8465	NFS215	IRR	Stat3c	Stat3c	SCC	Squam		genomic DNA		Combined_insertions.txt	Lane_6_R1.fastq	Lane_6_R2.fastq
B2030_NFS228_IRR	B2030_NFS228_IRR	Primary_Tumor	Mus musculus	GCTACTAA	B2030	NFS228	IRR	H1047R	H1047R	SCC	Squam		genomic DNA		Combined_insertions.txt	Lane_6_R1.fastq	Lane_6_R2.fastq
B2030_NFS229_IRR	B2030_NFS229_IRR	Primary_Tumor	Mus musculus	GGCGCTAA	B2030	NFS229	IRR	H1047R	H1047R	SCC	Squam		genomic DNA		Combined_insertions.txt	Lane_6_R1.fastq	Lane_6_R2.fastq
B2030_NFS230_IRR	B2030_NFS230_IRR	Primary_Tumor	Mus musculus	ATTCCTAA	B2030	NFS230	IRR	H1047R	H1047R	SCC	Squam		genomic DNA		Combined_insertions.txt	Lane_6_R1.fastq	Lane_6_R2.fastq
B1160_NFS232_IRR	B1160_NFS232_IRR	Primary_Tumor	Mus musculus	TACATTAA	B1160	NFS232	IRR	Control	Control	SCC	Squam		genomic DNA		Combined_insertions.txt	Lane_6_R1.fastq	Lane_6_R2.fastq
B1160_NFS234_IRR	B1160_NFS234_IRR	Primary_Tumor	Mus musculus	ACATGAGA	B1160	NFS234	IRR	Control	Control	SCC	Squam		genomic DNA		Combined_insertions.txt	Lane_6_R1.fastq	Lane_6_R2.fastq
B1160_NFS235_IRR	B1160_NFS235_IRR	Primary_Tumor	Mus musculus	GTTACAGA	B1160	NFS235	IRR	Control	Control	SCC	Squam		genomic DNA		Combined_insertions.txt	Lane_6_R1.fastq	Lane_6_R2.fastq
B3162_NFS241_IRR	B3162_NFS241_IRR	Primary_Tumor	Mus musculus	TAACCGGA	B3162	NFS241	IRR	H1047R	H1047R	SCC	Squam		genomic DNA		Combined_insertions.txt	Lane_6_R1.fastq	Lane_6_R2.fastq
6968_NFS165_IRR	6968_NFS165_IRR	Primary_Tumor	Mus musculus	AAGAAGAA	6968	NFS165	IRR	p53_R270H	p53_R270H	Spind	Spindle		genomic DNA		Combined_insertions.txt	Lane_6_R1.fastq	Lane_6_R2.fastq
8070_NFS167_IRR	8070_NFS167_IRR	Primary_Tumor	Mus musculus	CCTAAGAA	8070	NFS167	IRR	p53_R270H	p53_R270H	Spind	Spindle	all PCRs were blank	genomic DNA		Combined_insertions.txt	Lane_6_R1.fastq	Lane_6_R2.fastq
8070_NFS168_IRR	8070_NFS168_IRR	Primary_Tumor	Mus musculus	CGAGAGAA	8070	NFS168	IRR	p53_R270H	p53_R270H	Spind	Spindle		genomic DNA		Combined_insertions.txt	Lane_6_R1.fastq	Lane_6_R2.fastq
9363_NFS171_IRR	9363_NFS171_IRR	Primary_Tumor	Mus musculus	ATCCAGAA	9363	NFS171	IRR	p53_R270H	p53_R270H	Spind	Spindle		genomic DNA		Combined_insertions.txt	Lane_6_R1.fastq	Lane_6_R2.fastq
9363_NFS172_IRR	9363_NFS172_IRR	Primary_Tumor	Mus musculus	TGTCAGAA	9363	NFS172	IRR	p53_R270H	p53_R270H	Spind	Spindle		genomic DNA		Combined_insertions.txt	Lane_6_R1.fastq	Lane_6_R2.fastq
6241_NFS227_IRR	6241_NFS227_IRR	Primary_Tumor	Mus musculus	TGGACTAA	6241	NFS227	IRR	p53_R270H	p53_R270H	Spind	Spindle		genomic DNA		Combined_insertions.txt	Lane_6_R1.fastq	Lane_6_R2.fastq
8507_NFS169_IRR	8507_NFS169_IRR	Primary_Tumor	Mus musculus	GTGGAGAA	8507	NFS169	IRR	p53_R270H	p53_R270H	Unk	None		genomic DNA		Combined_insertions.txt	Lane_6_R1.fastq	Lane_6_R2.fastq
A2951_NFS226_IRR	A2951_NFS226_IRR	Primary_Tumor	Mus musculus	GGTTGTAA	A2951	NFS226	IRR	Control	Control	Unk	None		genomic DNA		Combined_insertions.txt	Lane_6_R1.fastq	Lane_6_R2.fastq
8388_KK010_IRL	8388_KK010_IRL	Primary_Tumor	Mus musculus	TGAAGGAA	8388	KK010	IRL	Stat3c	Stat3c	Acinar	None		genomic DNA		Combined_insertions.txt	KK_Lane_1_R1.fastq	KK_Lane_1_R2.fastq
10448_KK061_IRL	10448_KK061_IRL	Primary_Tumor	Mus musculus	TAGTGTAA	10448	KK061	IRL	Stat3c	Stat3c	CAC	None		genomic DNA		Combined_insertions.txt	KK_Lane_1_R1.fastq	KK_Lane_1_R2.fastq
17599_KK004_IRL	17599_KK004_IRL	Primary_Tumor	Mus musculus	CGAGAGAA	17599	KK004	IRL	Stat3c	Stat3c	Pap	Pap		genomic DNA		Combined_insertions.txt	KK_Lane_1_R1.fastq	KK_Lane_1_R2.fastq
8098_KK007_IRL	8098_KK007_IRL	Primary_Tumor	Mus musculus	ATCCAGAA	8098	KK007	IRL	Stat3c	Stat3c	PDA	PDA		genomic DNA		Combined_insertions.txt	KK_Lane_1_R1.fastq	KK_Lane_1_R2.fastq
8631_KK015_IRL	8631_KK015_IRL	Primary_Tumor	Mus musculus	AGGTGGAA	8631	KK015	IRL	Stat3c	Stat3c	PDA	PDA		genomic DNA		Combined_insertions.txt	KK_Lane_1_R1.fastq	KK_Lane_1_R2.fastq
8865_KK016_IRL	8865_KK016_IRL	Primary_Tumor	Mus musculus	GCCTGGAA	8865	KK016	IRL	Stat3c	Stat3c	PDA	PDA		genomic DNA		Combined_insertions.txt	KK_Lane_1_R1.fastq	KK_Lane_1_R2.fastq
9196_KK021_IRL	9196_KK021_IRL	Primary_Tumor	Mus musculus	GGACCGAA	9196	KK021	IRL	Stat3c	Stat3c	PDA	PDA		genomic DNA		Combined_insertions.txt	KK_Lane_1_R1.fastq	KK_Lane_1_R2.fastq
9533_KK024_IRL	9533_KK024_IRL	Primary_Tumor	Mus musculus	ACCGTGAA	9533	KK024	IRL	Stat3c	Stat3c	PDA	PDA		genomic DNA		Combined_insertions.txt	KK_Lane_1_R1.fastq	KK_Lane_1_R2.fastq
10170_KK033_IRL	10170_KK033_IRL	Primary_Tumor	Mus musculus	CTTCACAA	10170	KK033	IRL	Stat3c	Stat3c	PDA	PDA		genomic DNA		Combined_insertions.txt	KK_Lane_1_R1.fastq	KK_Lane_1_R2.fastq
10170_KK034_IRL	10170_KK034_IRL	Primary_Tumor	Mus musculus	TTGTACAA	10170	KK034	IRL	Stat3c	Stat3c	PDA	PDA		genomic DNA		Combined_insertions.txt	KK_Lane_1_R1.fastq	KK_Lane_1_R2.fastq
10173_KK037_IRL	10173_KK037_IRL	Primary_Tumor	Mus musculus	TCACGCAA	10173	KK037	IRL	Stat3c	Stat3c	PDA	PDA		genomic DNA		Combined_insertions.txt	KK_Lane_1_R1.fastq	KK_Lane_1_R2.fastq
11000_KK078_IRL	11000_KK078_IRL	Primary_Tumor	Mus musculus	CGGCCGGA	11000	KK078	IRL	Stat3c	Stat3c	SC	Squam		genomic DNA		Combined_insertions.txt	KK_Lane_1_R1.fastq	KK_Lane_1_R2.fastq
6549_KK002_IRL	6549_KK002_IRL	Primary_Tumor	Mus musculus	GGCAAGAA	6549	KK002	IRL	Stat3c	Stat3c	SCC	Squam		genomic DNA		Combined_insertions.txt	KK_Lane_1_R1.fastq	KK_Lane_1_R2.fastq
6691_KK005_IRL	6691_KK005_IRL	Primary_Tumor	Mus musculus	GTGGAGAA	6691	KK005	IRL	Stat3c	Stat3c	SCC	Squam		genomic DNA		Combined_insertions.txt	KK_Lane_1_R1.fastq	KK_Lane_1_R2.fastq
8098_KK008_IRL	8098_KK008_IRL	Primary_Tumor	Mus musculus	TGTCAGAA	8098	KK008	IRL	Stat3c	Stat3c	SCC	Squam		genomic DNA		Combined_insertions.txt	KK_Lane_1_R1.fastq	KK_Lane_1_R2.fastq
8098_KK009_IRL	8098_KK009_IRL	Primary_Tumor	Mus musculus	GAATAGAA	8098	KK009	IRL	Stat3c	Stat3c	SCC	Squam		genomic DNA		Combined_insertions.txt	KK_Lane_1_R1.fastq	KK_Lane_1_R2.fastq
8865_KK017_IRL	8865_KK017_IRL	Primary_Tumor	Mus musculus	ACAACGAA	8865	KK017	IRL	Stat3c	Stat3c	SCC	Squam		genomic DNA		Combined_insertions.txt	KK_Lane_1_R1.fastq	KK_Lane_1_R2.fastq
8865_KK018_IRL	8865_KK018_IRL	Primary_Tumor	Mus musculus	CTGACGAA	8865	KK018	IRL	Stat3c	Stat3c	SCC	Squam		genomic DNA		Combined_insertions.txt	KK_Lane_1_R1.fastq	KK_Lane_1_R2.fastq
9196_KK020_IRL	9196_KK020_IRL	Primary_Tumor	Mus musculus	TCGGCGAA	9196	KK020	IRL	Stat3c	Stat3c	SCC	Squam		genomic DNA		Combined_insertions.txt	KK_Lane_1_R1.fastq	KK_Lane_1_R2.fastq
9196_KK022_IRL	9196_KK022_IRL	Primary_Tumor	Mus musculus	CGCTCGAA	9196	KK022	IRL	Stat3c	Stat3c	SCC	Squam		genomic DNA		Combined_insertions.txt	KK_Lane_1_R1.fastq	KK_Lane_1_R2.fastq
9530_KK023_IRL	9530_KK023_IRL	Primary_Tumor	Mus musculus	GCGATGAA	9530	KK023	IRL	Stat3c	Stat3c	SCC	Squam		genomic DNA		Combined_insertions.txt	KK_Lane_1_R1.fastq	KK_Lane_1_R2.fastq
9533_KK025_IRL	9533_KK025_IRL	Primary_Tumor	Mus musculus	GATGTGAA	9533	KK025	IRL	Stat3c	Stat3c	SCC	Squam		genomic DNA		Combined_insertions.txt	KK_Lane_1_R1.fastq	KK_Lane_1_R2.fastq
10167_KK026_IRL	10167_KK026_IRL	Primary_Tumor	Mus musculus	CCACTGAA	10167	KK026	IRL	Stat3c	Stat3c	SCC	Squam		genomic DNA		Combined_insertions.txt	KK_Lane_1_R1.fastq	KK_Lane_1_R2.fastq
10168_KK030_IRL	10168_KK030_IRL	Primary_Tumor	Mus musculus	GATAACAA	10168	KK030	IRL	Stat3c	Stat3c	SCC	Squam		genomic DNA		Combined_insertions.txt	KK_Lane_1_R1.fastq	KK_Lane_1_R2.fastq
10170_KK032_IRL	10170_KK032_IRL	Primary_Tumor	Mus musculus	AGTGACAA	10170	KK032	IRL	Stat3c	Stat3c	SCC	Squam		genomic DNA		Combined_insertions.txt	KK_Lane_1_R1.fastq	KK_Lane_1_R2.fastq
10174_KK038_IRL	10174_KK038_IRL	Primary_Tumor	Mus musculus	ATGCGCAA	10174	KK038	IRL	Stat3c	Stat3c	SCC	Squam		genomic DNA		Combined_insertions.txt	KK_Lane_1_R1.fastq	KK_Lane_1_R2.fastq
10267_KK039_IRL	10267_KK039_IRL	Primary_Tumor	Mus musculus	AATTGCAA	10267	KK039	IRL	Stat3c	Stat3c	SCC	Squam		genomic DNA		Combined_insertions.txt	KK_Lane_1_R1.fastq	KK_Lane_1_R2.fastq
10268_KK040_IRL	10268_KK040_IRL	Primary_Tumor	Mus musculus	TTAACCAA	10268	KK040	IRL	Stat3c	Stat3c	SCC	Squam		genomic DNA		Combined_insertions.txt	KK_Lane_1_R1.fastq	KK_Lane_1_R2.fastq
10268_KK042_IRL	10268_KK042_IRL	Primary_Tumor	Mus musculus	AGATCCAA	10268	KK042	IRL	Stat3c	Stat3c	SCC	Squam		genomic DNA		Combined_insertions.txt	KK_Lane_1_R1.fastq	KK_Lane_1_R2.fastq
10270_KK044_IRL	10270_KK044_IRL	Primary_Tumor	Mus musculus	TACTCCAA	10270	KK044	IRL	Stat3c	Stat3c	SCC	Squam		genomic DNA		Combined_insertions.txt	KK_Lane_1_R1.fastq	KK_Lane_1_R2.fastq
10280_KK045_IRL	10280_KK045_IRL	Primary_Tumor	Mus musculus	GTCATCAA	10280	KK045	IRL	Stat3c	Stat3c	SCC	Squam		genomic DNA		Combined_insertions.txt	KK_Lane_1_R1.fastq	KK_Lane_1_R2.fastq
10428_KK046_IRL	10428_KK046_IRL	Primary_Tumor	Mus musculus	ACTATCAA	10428	KK046	IRL	Stat3c	Stat3c	SCC	Squam		genomic DNA		Combined_insertions.txt	KK_Lane_1_R1.fastq	KK_Lane_1_R2.fastq
10428_KK047_IRL	10428_KK047_IRL	Primary_Tumor	Mus musculus	TGAGTCAA	10428	KK047	IRL	Stat3c	Stat3c	SCC	Squam		genomic DNA		Combined_insertions.txt	KK_Lane_1_R1.fastq	KK_Lane_1_R2.fastq
10429_KK048_IRL	10429_KK048_IRL	Primary_Tumor	Mus musculus	AAGGTCAA	10429	KK048	IRL	Stat3c	Stat3c	SCC	Squam		genomic DNA		Combined_insertions.txt	KK_Lane_1_R1.fastq	KK_Lane_1_R2.fastq
10429_KK049_IRL	10429_KK049_IRL	Primary_Tumor	Mus musculus	CACCTCAA	10429	KK049	IRL	Stat3c	Stat3c	SCC	Squam		genomic DNA		Combined_insertions.txt	KK_Lane_1_R1.fastq	KK_Lane_1_R2.fastq
10430_KK050_IRL	10430_KK050_IRL	Primary_Tumor	Mus musculus	CTCAATAA	10430	KK050	IRL	Stat3c	Stat3c	SCC	Squam		genomic DNA		Combined_insertions.txt	KK_Lane_1_R1.fastq	KK_Lane_1_R2.fastq
10432_KK051_IRL	10432_KK051_IRL	Primary_Tumor	Mus musculus	ATAGATAA	10432	KK051	IRL	Stat3c	Stat3c	SCC	Squam		genomic DNA		Combined_insertions.txt	KK_Lane_1_R1.fastq	KK_Lane_1_R2.fastq
10433_KK054_IRL	10433_KK054_IRL	Primary_Tumor	Mus musculus	ACGCATAA	10433	KK054	IRL	Stat3c	Stat3c	SCC	Squam		genomic DNA		Combined_insertions.txt	KK_Lane_1_R1.fastq	KK_Lane_1_R2.fastq
10441_KK057_IRL	10441_KK057_IRL	Primary_Tumor	Mus musculus	CCGAGTAA	10441	KK057	IRL	Stat3c	Stat3c	SCC	Squam		genomic DNA		Combined_insertions.txt	KK_Lane_1_R1.fastq	KK_Lane_1_R2.fastq
10442_KK059_IRL	10442_KK059_IRL	Primary_Tumor	Mus musculus	AGACGTAA	10442	KK059	IRL	Stat3c	Stat3c	SCC	Squam		genomic DNA		Combined_insertions.txt	KK_Lane_1_R1.fastq	KK_Lane_1_R2.fastq
10569_KK062_IRL	10569_KK062_IRL	Primary_Tumor	Mus musculus	GGTTGTAA	10569	KK062	IRL	Stat3c	Stat3c	SCC	Squam		genomic DNA		Combined_insertions.txt	KK_Lane_1_R1.fastq	KK_Lane_1_R2.fastq
10569_KK063_IRL	10569_KK063_IRL	Primary_Tumor	Mus musculus	TGGACTAA	10569	KK063	IRL	Stat3c	Stat3c	SCC	Squam		genomic DNA		Combined_insertions.txt	KK_Lane_1_R1.fastq	KK_Lane_1_R2.fastq
10682_KK064_IRL	10682_KK064_IRL	Primary_Tumor	Mus musculus	GCTACTAA	10682	KK064	IRL	Stat3c	Stat3c	SCC	Squam		genomic DNA		Combined_insertions.txt	KK_Lane_1_R1.fastq	KK_Lane_1_R2.fastq
10683_KK065_IRL	10683_KK065_IRL	Primary_Tumor	Mus musculus	GGCGCTAA	10683	KK065	IRL	Stat3c	Stat3c	SCC	Squam		genomic DNA		Combined_insertions.txt	KK_Lane_1_R1.fastq	KK_Lane_1_R2.fastq
10685_KK066_IRL	10685_KK066_IRL	Primary_Tumor	Mus musculus	ATTCCTAA	10685	KK066	IRL	Stat3c	Stat3c	SCC	Squam		genomic DNA		Combined_insertions.txt	KK_Lane_1_R1.fastq	KK_Lane_1_R2.fastq
10685_KK068_IRL	10685_KK068_IRL	Primary_Tumor	Mus musculus	TACATTAA	10685	KK068	IRL	Stat3c	Stat3c	SCC	Squam		genomic DNA		Combined_insertions.txt	KK_Lane_1_R1.fastq	KK_Lane_1_R2.fastq
10686_KK069_IRL	10686_KK069_IRL	Primary_Tumor	Mus musculus	CTTGTTAA	10686	KK069	IRL	Stat3c	Stat3c	SCC	Squam		genomic DNA		Combined_insertions.txt	KK_Lane_1_R1.fastq	KK_Lane_1_R2.fastq
10686_KK070_IRL	10686_KK070_IRL	Primary_Tumor	Mus musculus	ACATGAGA	10686	KK070	IRL	Stat3c	Stat3c	SCC	Squam		genomic DNA		Combined_insertions.txt	KK_Lane_1_R1.fastq	KK_Lane_1_R2.fastq
10686_KK071_IRL	10686_KK071_IRL	Primary_Tumor	Mus musculus	GTTACAGA	10686	KK071	IRL	Stat3c	Stat3c	SCC	Squam		genomic DNA		Combined_insertions.txt	KK_Lane_1_R1.fastq	KK_Lane_1_R2.fastq
10687_KK072_IRL	10687_KK072_IRL	Primary_Tumor	Mus musculus	GCCGCAGA	10687	KK072	IRL	Stat3c	Stat3c	SCC	Squam		genomic DNA		Combined_insertions.txt	KK_Lane_1_R1.fastq	KK_Lane_1_R2.fastq
10695_KK073_IRL	10695_KK073_IRL	Primary_Tumor	Mus musculus	TTCATAGA	10695	KK073	IRL	Stat3c	Stat3c	SCC	Squam		genomic DNA		Combined_insertions.txt	KK_Lane_1_R1.fastq	KK_Lane_1_R2.fastq
10993_KK075_IRL	10993_KK075_IRL	Primary_Tumor	Mus musculus	GGTGAGGA	10993	KK075	IRL	Stat3c	Stat3c	SCC	Squam		genomic DNA		Combined_insertions.txt	KK_Lane_1_R1.fastq	KK_Lane_1_R2.fastq
11000_KK076_IRL	11000_KK076_IRL	Primary_Tumor	Mus musculus	CTCGCGGA	11000	KK076	IRL	Stat3c	Stat3c	SCC	Squam		genomic DNA		Combined_insertions.txt	KK_Lane_1_R1.fastq	KK_Lane_1_R2.fastq
11000_KK077_IRL	11000_KK077_IRL	Primary_Tumor	Mus musculus	TAACCGGA	11000	KK077	IRL	Stat3c	Stat3c	SCC	Squam		genomic DNA		Combined_insertions.txt	KK_Lane_1_R1.fastq	KK_Lane_1_R2.fastq
11002_KK079_IRL	11002_KK079_IRL	Primary_Tumor	Mus musculus	CCTTCGGA	11002	KK079	IRL	Stat3c	Stat3c	SCC	Squam		genomic DNA		Combined_insertions.txt	KK_Lane_1_R1.fastq	KK_Lane_1_R2.fastq
10448_KK060_IRL	10448_KK060_IRL	Primary_Tumor	Mus musculus	CATCGTAA	10448	KK060	IRL	Stat3c	Stat3c	Spind	Spindle		genomic DNA		Combined_insertions.txt	KK_Lane_1_R1.fastq	KK_Lane_1_R2.fastq
8388_KK010_IRR	8388_KK010_IRR	Primary_Tumor	Mus musculus	TGAAGGAA	8388	KK010	IRR	Stat3c	Stat3c	Acinar	None		genomic DNA		Combined_insertions.txt	KK_Lane_2_R1.fastq	KK_Lane_2_R2.fastq
10448_KK061_IRR	10448_KK061_IRR	Primary_Tumor	Mus musculus	TAGTGTAA	10448	KK061	IRR	Stat3c	Stat3c	CAC	None		genomic DNA		Combined_insertions.txt	KK_Lane_2_R1.fastq	KK_Lane_2_R2.fastq
17599_KK004_IRR	17599_KK004_IRR	Primary_Tumor	Mus musculus	CGAGAGAA	17599	KK004	IRR	Stat3c	Stat3c	Pap	Pap		genomic DNA		Combined_insertions.txt	KK_Lane_2_R1.fastq	KK_Lane_2_R2.fastq
8098_KK007_IRR	8098_KK007_IRR	Primary_Tumor	Mus musculus	ATCCAGAA	8098	KK007	IRR	Stat3c	Stat3c	PDA	PDA		genomic DNA		Combined_insertions.txt	KK_Lane_2_R1.fastq	KK_Lane_2_R2.fastq
8631_KK015_IRR	8631_KK015_IRR	Primary_Tumor	Mus musculus	AGGTGGAA	8631	KK015	IRR	Stat3c	Stat3c	PDA	PDA		genomic DNA		Combined_insertions.txt	KK_Lane_2_R1.fastq	KK_Lane_2_R2.fastq
8865_KK016_IRR	8865_KK016_IRR	Primary_Tumor	Mus musculus	GCCTGGAA	8865	KK016	IRR	Stat3c	Stat3c	PDA	PDA		genomic DNA		Combined_insertions.txt	KK_Lane_2_R1.fastq	KK_Lane_2_R2.fastq
9196_KK021_IRR	9196_KK021_IRR	Primary_Tumor	Mus musculus	GGACCGAA	9196	KK021	IRR	Stat3c	Stat3c	PDA	PDA		genomic DNA		Combined_insertions.txt	KK_Lane_2_R1.fastq	KK_Lane_2_R2.fastq
9533_KK024_IRR	9533_KK024_IRR	Primary_Tumor	Mus musculus	ACCGTGAA	9533	KK024	IRR	Stat3c	Stat3c	PDA	PDA		genomic DNA		Combined_insertions.txt	KK_Lane_2_R1.fastq	KK_Lane_2_R2.fastq
10170_KK033_IRR	10170_KK033_IRR	Primary_Tumor	Mus musculus	CTTCACAA	10170	KK033	IRR	Stat3c	Stat3c	PDA	PDA		genomic DNA		Combined_insertions.txt	KK_Lane_2_R1.fastq	KK_Lane_2_R2.fastq
10170_KK034_IRR	10170_KK034_IRR	Primary_Tumor	Mus musculus	TTGTACAA	10170	KK034	IRR	Stat3c	Stat3c	PDA	PDA		genomic DNA		Combined_insertions.txt	KK_Lane_2_R1.fastq	KK_Lane_2_R2.fastq
10173_KK037_IRR	10173_KK037_IRR	Primary_Tumor	Mus musculus	TCACGCAA	10173	KK037	IRR	Stat3c	Stat3c	PDA	PDA		genomic DNA		Combined_insertions.txt	KK_Lane_2_R1.fastq	KK_Lane_2_R2.fastq
11000_KK078_IRR	11000_KK078_IRR	Primary_Tumor	Mus musculus	CGGCCGGA	11000	KK078	IRR	Stat3c	Stat3c	SC	Squam		genomic DNA		Combined_insertions.txt	KK_Lane_2_R1.fastq	KK_Lane_2_R2.fastq
6549_KK002_IRR	6549_KK002_IRR	Primary_Tumor	Mus musculus	GGCAAGAA	6549	KK002	IRR	Stat3c	Stat3c	SCC	Squam		genomic DNA		Combined_insertions.txt	KK_Lane_2_R1.fastq	KK_Lane_2_R2.fastq
6691_KK005_IRR	6691_KK005_IRR	Primary_Tumor	Mus musculus	GTGGAGAA	6691	KK005	IRR	Stat3c	Stat3c	SCC	Squam		genomic DNA		Combined_insertions.txt	KK_Lane_2_R1.fastq	KK_Lane_2_R2.fastq
8098_KK008_IRR	8098_KK008_IRR	Primary_Tumor	Mus musculus	TGTCAGAA	8098	KK008	IRR	Stat3c	Stat3c	SCC	Squam		genomic DNA		Combined_insertions.txt	KK_Lane_2_R1.fastq	KK_Lane_2_R2.fastq
8098_KK009_IRR	8098_KK009_IRR	Primary_Tumor	Mus musculus	GAATAGAA	8098	KK009	IRR	Stat3c	Stat3c	SCC	Squam		genomic DNA		Combined_insertions.txt	KK_Lane_2_R1.fastq	KK_Lane_2_R2.fastq
8865_KK017_IRR	8865_KK017_IRR	Primary_Tumor	Mus musculus	ACAACGAA	8865	KK017	IRR	Stat3c	Stat3c	SCC	Squam		genomic DNA		Combined_insertions.txt	KK_Lane_2_R1.fastq	KK_Lane_2_R2.fastq
8865_KK018_IRR	8865_KK018_IRR	Primary_Tumor	Mus musculus	CTGACGAA	8865	KK018	IRR	Stat3c	Stat3c	SCC	Squam		genomic DNA		Combined_insertions.txt	KK_Lane_2_R1.fastq	KK_Lane_2_R2.fastq
9196_KK020_IRR	9196_KK020_IRR	Primary_Tumor	Mus musculus	TCGGCGAA	9196	KK020	IRR	Stat3c	Stat3c	SCC	Squam		genomic DNA		Combined_insertions.txt	KK_Lane_2_R1.fastq	KK_Lane_2_R2.fastq
9196_KK022_IRR	9196_KK022_IRR	Primary_Tumor	Mus musculus	CGCTCGAA	9196	KK022	IRR	Stat3c	Stat3c	SCC	Squam		genomic DNA		Combined_insertions.txt	KK_Lane_2_R1.fastq	KK_Lane_2_R2.fastq
9530_KK023_IRR	9530_KK023_IRR	Primary_Tumor	Mus musculus	GCGATGAA	9530	KK023	IRR	Stat3c	Stat3c	SCC	Squam		genomic DNA		Combined_insertions.txt	KK_Lane_2_R1.fastq	KK_Lane_2_R2.fastq
9533_KK025_IRR	9533_KK025_IRR	Primary_Tumor	Mus musculus	GATGTGAA	9533	KK025	IRR	Stat3c	Stat3c	SCC	Squam		genomic DNA		Combined_insertions.txt	KK_Lane_2_R1.fastq	KK_Lane_2_R2.fastq
10167_KK026_IRR	10167_KK026_IRR	Primary_Tumor	Mus musculus	CCACTGAA	10167	KK026	IRR	Stat3c	Stat3c	SCC	Squam		genomic DNA		Combined_insertions.txt	KK_Lane_2_R1.fastq	KK_Lane_2_R2.fastq
10168_KK030_IRR	10168_KK030_IRR	Primary_Tumor	Mus musculus	GATAACAA	10168	KK030	IRR	Stat3c	Stat3c	SCC	Squam		genomic DNA		Combined_insertions.txt	KK_Lane_2_R1.fastq	KK_Lane_2_R2.fastq
10170_KK032_IRR	10170_KK032_IRR	Primary_Tumor	Mus musculus	AGTGACAA	10170	KK032	IRR	Stat3c	Stat3c	SCC	Squam		genomic DNA		Combined_insertions.txt	KK_Lane_2_R1.fastq	KK_Lane_2_R2.fastq
10174_KK038_IRR	10174_KK038_IRR	Primary_Tumor	Mus musculus	ATGCGCAA	10174	KK038	IRR	Stat3c	Stat3c	SCC	Squam		genomic DNA		Combined_insertions.txt	KK_Lane_2_R1.fastq	KK_Lane_2_R2.fastq
10267_KK039_IRR	10267_KK039_IRR	Primary_Tumor	Mus musculus	AATTGCAA	10267	KK039	IRR	Stat3c	Stat3c	SCC	Squam		genomic DNA		Combined_insertions.txt	KK_Lane_2_R1.fastq	KK_Lane_2_R2.fastq
10268_KK040_IRR	10268_KK040_IRR	Primary_Tumor	Mus musculus	TTAACCAA	10268	KK040	IRR	Stat3c	Stat3c	SCC	Squam		genomic DNA		Combined_insertions.txt	KK_Lane_2_R1.fastq	KK_Lane_2_R2.fastq
10268_KK042_IRR	10268_KK042_IRR	Primary_Tumor	Mus musculus	AGATCCAA	10268	KK042	IRR	Stat3c	Stat3c	SCC	Squam		genomic DNA		Combined_insertions.txt	KK_Lane_2_R1.fastq	KK_Lane_2_R2.fastq
10270_KK044_IRR	10270_KK044_IRR	Primary_Tumor	Mus musculus	TACTCCAA	10270	KK044	IRR	Stat3c	Stat3c	SCC	Squam		genomic DNA		Combined_insertions.txt	KK_Lane_2_R1.fastq	KK_Lane_2_R2.fastq
10280_KK045_IRR	10280_KK045_IRR	Primary_Tumor	Mus musculus	GTCATCAA	10280	KK045	IRR	Stat3c	Stat3c	SCC	Squam		genomic DNA		Combined_insertions.txt	KK_Lane_2_R1.fastq	KK_Lane_2_R2.fastq
10428_KK046_IRR	10428_KK046_IRR	Primary_Tumor	Mus musculus	ACTATCAA	10428	KK046	IRR	Stat3c	Stat3c	SCC	Squam		genomic DNA		Combined_insertions.txt	KK_Lane_2_R1.fastq	KK_Lane_2_R2.fastq
10428_KK047_IRR	10428_KK047_IRR	Primary_Tumor	Mus musculus	TGAGTCAA	10428	KK047	IRR	Stat3c	Stat3c	SCC	Squam		genomic DNA		Combined_insertions.txt	KK_Lane_2_R1.fastq	KK_Lane_2_R2.fastq
10429_KK048_IRR	10429_KK048_IRR	Primary_Tumor	Mus musculus	AAGGTCAA	10429	KK048	IRR	Stat3c	Stat3c	SCC	Squam		genomic DNA		Combined_insertions.txt	KK_Lane_2_R1.fastq	KK_Lane_2_R2.fastq
10429_KK049_IRR	10429_KK049_IRR	Primary_Tumor	Mus musculus	CACCTCAA	10429	KK049	IRR	Stat3c	Stat3c	SCC	Squam		genomic DNA		Combined_insertions.txt	KK_Lane_2_R1.fastq	KK_Lane_2_R2.fastq
10430_KK050_IRR	10430_KK050_IRR	Primary_Tumor	Mus musculus	CTCAATAA	10430	KK050	IRR	Stat3c	Stat3c	SCC	Squam		genomic DNA		Combined_insertions.txt	KK_Lane_2_R1.fastq	KK_Lane_2_R2.fastq
10432_KK051_IRR	10432_KK051_IRR	Primary_Tumor	Mus musculus	ATAGATAA	10432	KK051	IRR	Stat3c	Stat3c	SCC	Squam		genomic DNA		Combined_insertions.txt	KK_Lane_2_R1.fastq	KK_Lane_2_R2.fastq
10433_KK054_IRR	10433_KK054_IRR	Primary_Tumor	Mus musculus	ACGCATAA	10433	KK054	IRR	Stat3c	Stat3c	SCC	Squam		genomic DNA		Combined_insertions.txt	KK_Lane_2_R1.fastq	KK_Lane_2_R2.fastq
10441_KK057_IRR	10441_KK057_IRR	Primary_Tumor	Mus musculus	CCGAGTAA	10441	KK057	IRR	Stat3c	Stat3c	SCC	Squam		genomic DNA		Combined_insertions.txt	KK_Lane_2_R1.fastq	KK_Lane_2_R2.fastq
10442_KK059_IRR	10442_KK059_IRR	Primary_Tumor	Mus musculus	AGACGTAA	10442	KK059	IRR	Stat3c	Stat3c	SCC	Squam		genomic DNA		Combined_insertions.txt	KK_Lane_2_R1.fastq	KK_Lane_2_R2.fastq
10569_KK062_IRR	10569_KK062_IRR	Primary_Tumor	Mus musculus	GGTTGTAA	10569	KK062	IRR	Stat3c	Stat3c	SCC	Squam		genomic DNA		Combined_insertions.txt	KK_Lane_2_R1.fastq	KK_Lane_2_R2.fastq
10569_KK063_IRR	10569_KK063_IRR	Primary_Tumor	Mus musculus	TGGACTAA	10569	KK063	IRR	Stat3c	Stat3c	SCC	Squam		genomic DNA		Combined_insertions.txt	KK_Lane_2_R1.fastq	KK_Lane_2_R2.fastq
10682_KK064_IRR	10682_KK064_IRR	Primary_Tumor	Mus musculus	GCTACTAA	10682	KK064	IRR	Stat3c	Stat3c	SCC	Squam		genomic DNA		Combined_insertions.txt	KK_Lane_2_R1.fastq	KK_Lane_2_R2.fastq
10683_KK065_IRR	10683_KK065_IRR	Primary_Tumor	Mus musculus	GGCGCTAA	10683	KK065	IRR	Stat3c	Stat3c	SCC	Squam		genomic DNA		Combined_insertions.txt	KK_Lane_2_R1.fastq	KK_Lane_2_R2.fastq
10685_KK066_IRR	10685_KK066_IRR	Primary_Tumor	Mus musculus	ATTCCTAA	10685	KK066	IRR	Stat3c	Stat3c	SCC	Squam		genomic DNA		Combined_insertions.txt	KK_Lane_2_R1.fastq	KK_Lane_2_R2.fastq
10685_KK068_IRR	10685_KK068_IRR	Primary_Tumor	Mus musculus	TACATTAA	10685	KK068	IRR	Stat3c	Stat3c	SCC	Squam		genomic DNA		Combined_insertions.txt	KK_Lane_2_R1.fastq	KK_Lane_2_R2.fastq
10686_KK069_IRR	10686_KK069_IRR	Primary_Tumor	Mus musculus	CTTGTTAA	10686	KK069	IRR	Stat3c	Stat3c	SCC	Squam		genomic DNA		Combined_insertions.txt	KK_Lane_2_R1.fastq	KK_Lane_2_R2.fastq
10686_KK070_IRR	10686_KK070_IRR	Primary_Tumor	Mus musculus	ACATGAGA	10686	KK070	IRR	Stat3c	Stat3c	SCC	Squam		genomic DNA		Combined_insertions.txt	KK_Lane_2_R1.fastq	KK_Lane_2_R2.fastq
10686_KK071_IRR	10686_KK071_IRR	Primary_Tumor	Mus musculus	GTTACAGA	10686	KK071	IRR	Stat3c	Stat3c	SCC	Squam		genomic DNA		Combined_insertions.txt	KK_Lane_2_R1.fastq	KK_Lane_2_R2.fastq
10687_KK072_IRR	10687_KK072_IRR	Primary_Tumor	Mus musculus	GCCGCAGA	10687	KK072	IRR	Stat3c	Stat3c	SCC	Squam		genomic DNA		Combined_insertions.txt	KK_Lane_2_R1.fastq	KK_Lane_2_R2.fastq
10695_KK073_IRR	10695_KK073_IRR	Primary_Tumor	Mus musculus	TTCATAGA	10695	KK073	IRR	Stat3c	Stat3c	SCC	Squam		genomic DNA		Combined_insertions.txt	KK_Lane_2_R1.fastq	KK_Lane_2_R2.fastq
10993_KK075_IRR	10993_KK075_IRR	Primary_Tumor	Mus musculus	GGTGAGGA	10993	KK075	IRR	Stat3c	Stat3c	SCC	Squam		genomic DNA		Combined_insertions.txt	KK_Lane_2_R1.fastq	KK_Lane_2_R2.fastq
11000_KK076_IRR	11000_KK076_IRR	Primary_Tumor	Mus musculus	CTCGCGGA	11000	KK076	IRR	Stat3c	Stat3c	SCC	Squam		genomic DNA		Combined_insertions.txt	KK_Lane_2_R1.fastq	KK_Lane_2_R2.fastq
11000_KK077_IRR	11000_KK077_IRR	Primary_Tumor	Mus musculus	TAACCGGA	11000	KK077	IRR	Stat3c	Stat3c	SCC	Squam		genomic DNA		Combined_insertions.txt	KK_Lane_2_R1.fastq	KK_Lane_2_R2.fastq
11002_KK079_IRR	11002_KK079_IRR	Primary_Tumor	Mus musculus	CCTTCGGA	11002	KK079	IRR	Stat3c	Stat3c	SCC	Squam		genomic DNA		Combined_insertions.txt	KK_Lane_2_R1.fastq	KK_Lane_2_R2.fastq
10448_KK060_IRR	10448_KK060_IRR	Primary_Tumor	Mus musculus	CATCGTAA	10448	KK060	IRR	Stat3c	Stat3c	Spind	Spindle		genomic DNA		Combined_insertions.txt	KK_Lane_2_R1.fastq	KK_Lane_2_R2.fastq
13311_KK123_IRL	13311_KK123_IRL	Primary_Tumor	Mus musculus	TACTCCAA	13311	KK123	IRL	Stat3c	Stat3c	ASC	ASC		genomic DNA		Combined_insertions.txt	KK_Lane_3_R1.fastq	KK_Lane_3_R2.fastq
13325_KK151_IRL	13325_KK151_IRL	Primary_Tumor	Mus musculus	GCCGCAGA	13325	KK151	IRL	p53_R270H	p53_R270H	ASC	ASC		genomic DNA		Combined_insertions.txt	KK_Lane_3_R1.fastq	KK_Lane_3_R2.fastq
12400_KK116_IRL	12400_KK116_IRL	Primary_Tumor	Mus musculus	TCACGCAA	12400	KK116	IRL	Stat3c	Stat3c	CAC	None		genomic DNA		Combined_insertions.txt	KK_Lane_3_R1.fastq	KK_Lane_3_R2.fastq
12400_KK117_IRL	12400_KK117_IRL	Primary_Tumor	Mus musculus	ATGCGCAA	12400	KK117	IRL	Stat3c	Stat3c	CAC	None		genomic DNA		Combined_insertions.txt	KK_Lane_3_R1.fastq	KK_Lane_3_R2.fastq
13903_KK155_IRL	13903_KK155_IRL	Primary_Tumor	Mus musculus	CTCGCGGA	13903	KK155	IRL	p53_R270H	p53_R270H	Pap	Pap		genomic DNA		Combined_insertions.txt	KK_Lane_3_R1.fastq	KK_Lane_3_R2.fastq
13903_KK156_IRL	13903_KK156_IRL	Primary_Tumor	Mus musculus	TAACCGGA	13903	KK156	IRL	p53_R270H	p53_R270H	Pap	Pap		genomic DNA		Combined_insertions.txt	KK_Lane_3_R1.fastq	KK_Lane_3_R2.fastq
11195_KK082_IRL	11195_KK082_IRL	Primary_Tumor	Mus musculus	CCTAAGAA	11195	KK082	IRL	Stat3c	Stat3c	PDA	PDA		genomic DNA		Combined_insertions.txt	KK_Lane_3_R1.fastq	KK_Lane_3_R2.fastq
11196_KK085_IRL	11196_KK085_IRL	Primary_Tumor	Mus musculus	TACGAGAA	11196	KK085	IRL	Stat3c	Stat3c	PDA	PDA		genomic DNA		Combined_insertions.txt	KK_Lane_3_R1.fastq	KK_Lane_3_R2.fastq
12080_KK107_IRL	12080_KK107_IRL	Primary_Tumor	Mus musculus	CGGAACAA	12080	KK107	IRL	Stat3c	Stat3c	PDA	PDA		genomic DNA		Combined_insertions.txt	KK_Lane_3_R1.fastq	KK_Lane_3_R2.fastq
11238_KK130_IRL	11238_KK130_IRL	Primary_Tumor	Mus musculus	ATAGATAA	11238	KK130	IRL	p53_R270H	p53_R270H	PDA	PDA		genomic DNA		Combined_insertions.txt	KK_Lane_3_R1.fastq	KK_Lane_3_R2.fastq
11493_KK131_IRL	11493_KK131_IRL	Primary_Tumor	Mus musculus	CAGGATAA	11493	KK131	IRL	p53_R270H	p53_R270H	PDA	PDA		genomic DNA		Combined_insertions.txt	KK_Lane_3_R1.fastq	KK_Lane_3_R2.fastq
11002_KK080_IRL	11002_KK080_IRL	Primary_Tumor	Mus musculus	AAGAAGAA	11002	KK080	IRL	Stat3c	Stat3c	SCC	Squam		genomic DNA		Combined_insertions.txt	KK_Lane_3_R1.fastq	KK_Lane_3_R2.fastq
11003_KK081_IRL	11003_KK081_IRL	Primary_Tumor	Mus musculus	GGCAAGAA	11003	KK081	IRL	Stat3c	Stat3c	SCC	Squam		genomic DNA		Combined_insertions.txt	KK_Lane_3_R1.fastq	KK_Lane_3_R2.fastq
11195_KK083_IRL	11195_KK083_IRL	Primary_Tumor	Mus musculus	CGAGAGAA	11195	KK083	IRL	Stat3c	Stat3c	SCC	Squam		genomic DNA		Combined_insertions.txt	KK_Lane_3_R1.fastq	KK_Lane_3_R2.fastq
11196_KK084_IRL	11196_KK084_IRL	Primary_Tumor	Mus musculus	GTGGAGAA	11196	KK084	IRL	Stat3c	Stat3c	SCC	Squam		genomic DNA		Combined_insertions.txt	KK_Lane_3_R1.fastq	KK_Lane_3_R2.fastq
11407_KK086_IRL	11407_KK086_IRL	Primary_Tumor	Mus musculus	ATCCAGAA	11407	KK086	IRL	Stat3c	Stat3c	SCC	Squam		genomic DNA		Combined_insertions.txt	KK_Lane_3_R1.fastq	KK_Lane_3_R2.fastq
11408_KK088_IRL	11408_KK088_IRL	Primary_Tumor	Mus musculus	GAATAGAA	11408	KK088	IRL	Stat3c	Stat3c	SCC	Squam		genomic DNA		Combined_insertions.txt	KK_Lane_3_R1.fastq	KK_Lane_3_R2.fastq
11409_KK089_IRL	11409_KK089_IRL	Primary_Tumor	Mus musculus	TGAAGGAA	11409	KK089	IRL	Stat3c	Stat3c	SCC	Squam		genomic DNA		Combined_insertions.txt	KK_Lane_3_R1.fastq	KK_Lane_3_R2.fastq
11411_KK092_IRL	11411_KK092_IRL	Primary_Tumor	Mus musculus	GAGCGGAA	11411	KK092	IRL	Stat3c	Stat3c	SCC	Squam		genomic DNA		Combined_insertions.txt	KK_Lane_3_R1.fastq	KK_Lane_3_R2.fastq
11413_KK095_IRL	11413_KK095_IRL	Primary_Tumor	Mus musculus	GCCTGGAA	11413	KK095	IRL	Stat3c	Stat3c	SCC	Squam		genomic DNA		Combined_insertions.txt	KK_Lane_3_R1.fastq	KK_Lane_3_R2.fastq
11414_KK096_IRL	11414_KK096_IRL	Primary_Tumor	Mus musculus	ACAACGAA	11414	KK096	IRL	Stat3c	Stat3c	SCC	Squam		genomic DNA		Combined_insertions.txt	KK_Lane_3_R1.fastq	KK_Lane_3_R2.fastq
11414_KK097_IRL	11414_KK097_IRL	Primary_Tumor	Mus musculus	CTGACGAA	11414	KK097	IRL	Stat3c	Stat3c	SCC	Squam		genomic DNA		Combined_insertions.txt	KK_Lane_3_R1.fastq	KK_Lane_3_R2.fastq
11414_KK098_IRL	11414_KK098_IRL	Primary_Tumor	Mus musculus	TATACGAA	11414	KK098	IRL	Stat3c	Stat3c	SCC	Squam		genomic DNA		Combined_insertions.txt	KK_Lane_3_R1.fastq	KK_Lane_3_R2.fastq
11938_KK102_IRL	11938_KK102_IRL	Primary_Tumor	Mus musculus	GCGATGAA	11938	KK102	IRL	Stat3c	Stat3c	SCC	Squam		genomic DNA		Combined_insertions.txt	KK_Lane_3_R1.fastq	KK_Lane_3_R2.fastq
11938_KK103_IRL	11938_KK103_IRL	Primary_Tumor	Mus musculus	ACCGTGAA	11938	KK103	IRL	Stat3c	Stat3c	SCC	Squam		genomic DNA		Combined_insertions.txt	KK_Lane_3_R1.fastq	KK_Lane_3_R2.fastq
12080_KK108_IRL	12080_KK108_IRL	Primary_Tumor	Mus musculus	TCCAACAA	12080	KK108	IRL	Stat3c	Stat3c	SCC	Squam		genomic DNA		Combined_insertions.txt	KK_Lane_3_R1.fastq	KK_Lane_3_R2.fastq
12092_KK110_IRL	12092_KK110_IRL	Primary_Tumor	Mus musculus	GCAGACAA	12092	KK110	IRL	Stat3c	Stat3c	SCC	Squam		genomic DNA		Combined_insertions.txt	KK_Lane_3_R1.fastq	KK_Lane_3_R2.fastq
12384_KK111_IRL	12384_KK111_IRL	Primary_Tumor	Mus musculus	AGTGACAA	12384	KK111	IRL	Stat3c	Stat3c	SCC	Squam		genomic DNA		Combined_insertions.txt	KK_Lane_3_R1.fastq	KK_Lane_3_R2.fastq
12384_KK112_IRL	12384_KK112_IRL	Primary_Tumor	Mus musculus	CTTCACAA	12384	KK112	IRL	Stat3c	Stat3c	SCC	Squam		genomic DNA		Combined_insertions.txt	KK_Lane_3_R1.fastq	KK_Lane_3_R2.fastq
12384_KK113_IRL	12384_KK113_IRL	Primary_Tumor	Mus musculus	TTGTACAA	12384	KK113	IRL	Stat3c	Stat3c	SCC	Squam		genomic DNA		Combined_insertions.txt	KK_Lane_3_R1.fastq	KK_Lane_3_R2.fastq
12384_KK114_IRL	12384_KK114_IRL	Primary_Tumor	Mus musculus	CGCGGCAA	12384	KK114	IRL	Stat3c	Stat3c	SCC	Squam		genomic DNA		Combined_insertions.txt	KK_Lane_3_R1.fastq	KK_Lane_3_R2.fastq
12388_KK115_IRL	12388_KK115_IRL	Primary_Tumor	Mus musculus	GTTGGCAA	12388	KK115	IRL	Stat3c	Stat3c	SCC	Squam		genomic DNA		Combined_insertions.txt	KK_Lane_3_R1.fastq	KK_Lane_3_R2.fastq
12733_KK120_IRL	12733_KK120_IRL	Primary_Tumor	Mus musculus	CAAGCCAA	12733	KK120	IRL	Stat3c	Stat3c	SCC	Squam		genomic DNA		Combined_insertions.txt	KK_Lane_3_R1.fastq	KK_Lane_3_R2.fastq
12734_KK122_IRL	12734_KK122_IRL	Primary_Tumor	Mus musculus	GCGTCCAA	12734	KK122	IRL	Stat3c	Stat3c	SCC	Squam		genomic DNA		Combined_insertions.txt	KK_Lane_3_R1.fastq	KK_Lane_3_R2.fastq
13892_KK125_IRL	13892_KK125_IRL	Primary_Tumor	Mus musculus	ACTATCAA	13892	KK125	IRL	Stat3c	Stat3c	SCC	Squam		genomic DNA		Combined_insertions.txt	KK_Lane_3_R1.fastq	KK_Lane_3_R2.fastq
12087_KK127_IRL	12087_KK127_IRL	Primary_Tumor	Mus musculus	AAGGTCAA	12087	KK127	IRL	Stat3c	Stat3c	SCC	Squam		genomic DNA		Combined_insertions.txt	KK_Lane_3_R1.fastq	KK_Lane_3_R2.fastq
10354_KK129_IRL	10354_KK129_IRL	Primary_Tumor	Mus musculus	CTCAATAA	10354	KK129	IRL	p53_R270H	p53_R270H	SCC	Squam		genomic DNA		Combined_insertions.txt	KK_Lane_3_R1.fastq	KK_Lane_3_R2.fastq
12423_KK142_IRL	12423_KK142_IRL	Primary_Tumor	Mus musculus	TGGACTAA	12423	KK142	IRL	p53_R270H	p53_R270H	SCC	Squam		genomic DNA		Combined_insertions.txt	KK_Lane_3_R1.fastq	KK_Lane_3_R2.fastq
12428_KK143_IRL	12428_KK143_IRL	Primary_Tumor	Mus musculus	GCTACTAA	12428	KK143	IRL	p53_R270H	p53_R270H	SCC	Squam		genomic DNA		Combined_insertions.txt	KK_Lane_3_R1.fastq	KK_Lane_3_R2.fastq
12428_KK144_IRL	12428_KK144_IRL	Primary_Tumor	Mus musculus	GGCGCTAA	12428	KK144	IRL	p53_R270H	p53_R270H	SCC	Squam		genomic DNA		Combined_insertions.txt	KK_Lane_3_R1.fastq	KK_Lane_3_R2.fastq
12971_KK145_IRL	12971_KK145_IRL	Primary_Tumor	Mus musculus	ATTCCTAA	12971	KK145	IRL	p53_R270H	p53_R270H	SCC	Squam		genomic DNA		Combined_insertions.txt	KK_Lane_3_R1.fastq	KK_Lane_3_R2.fastq
13317_KK146_IRL	13317_KK146_IRL	Primary_Tumor	Mus musculus	CGAATTAA	13317	KK146	IRL	p53_R270H	p53_R270H	SCC	Squam		genomic DNA		Combined_insertions.txt	KK_Lane_3_R1.fastq	KK_Lane_3_R2.fastq
13325_KK147_IRL	13325_KK147_IRL	Primary_Tumor	Mus musculus	TACATTAA	13325	KK147	IRL	p53_R270H	p53_R270H	SCC	Squam		genomic DNA		Combined_insertions.txt	KK_Lane_3_R1.fastq	KK_Lane_3_R2.fastq
13899_KK154_IRL	13899_KK154_IRL	Primary_Tumor	Mus musculus	GGTGAGGA	13899	KK154	IRL	p53_R270H	p53_R270H	SCC	Squam		genomic DNA		Combined_insertions.txt	KK_Lane_3_R1.fastq	KK_Lane_3_R2.fastq
15250_KK157_IRL	15250_KK157_IRL	Primary_Tumor	Mus musculus	CGGCCGGA	15250	KK157	IRL	p53_R270H	p53_R270H	SCC	Squam		genomic DNA		Combined_insertions.txt	KK_Lane_3_R1.fastq	KK_Lane_3_R2.fastq
13094_KK158_IRL	13094_KK158_IRL	Primary_Tumor	Mus musculus	CCTTCGGA	13094	KK158	IRL	Elf3	Elf3	SCC	Squam		genomic DNA		Combined_insertions.txt	KK_Lane_3_R1.fastq	KK_Lane_3_R2.fastq
12202_KK141_IRL	12202_KK141_IRL	Primary_Tumor	Mus musculus	GGTTGTAA	12202	KK141	IRL	p53_R270H	p53_R270H	Spind	Spindle		genomic DNA		Combined_insertions.txt	KK_Lane_3_R1.fastq	KK_Lane_3_R2.fastq
11941_KK106_IRL	11941_KK106_IRL	Primary_Tumor	Mus musculus	TTGCTGAA	11941	KK106	IRL	Stat3c	Stat3c	Unk	None		genomic DNA		Combined_insertions.txt	KK_Lane_3_R1.fastq	KK_Lane_3_R2.fastq
13891_KK124_IRL	13891_KK124_IRL	Primary_Tumor	Mus musculus	GTCATCAA	13891	KK124	IRL	Stat3c	Stat3c	Unk	None		genomic DNA		Combined_insertions.txt	KK_Lane_3_R1.fastq	KK_Lane_3_R2.fastq
12087_KK126_IRL	12087_KK126_IRL	Primary_Tumor	Mus musculus	TGAGTCAA	12087	KK126	IRL	Stat3c	Stat3c	Unk	None		genomic DNA		Combined_insertions.txt	KK_Lane_3_R1.fastq	KK_Lane_3_R2.fastq
5280_KK128_IRL	5280_KK128_IRL	Primary_Tumor	Mus musculus	CACCTCAA	5280	KK128	IRL	p53_R270H	p53_R270H	Unk	None		genomic DNA		Combined_insertions.txt	KK_Lane_3_R1.fastq	KK_Lane_3_R2.fastq
12202_KK140_IRL	12202_KK140_IRL	Primary_Tumor	Mus musculus	TAGTGTAA	12202	KK140	IRL	p53_R270H	p53_R270H	Unk	None		genomic DNA		Combined_insertions.txt	KK_Lane_3_R1.fastq	KK_Lane_3_R2.fastq
13311_KK123_IRR	13311_KK123_IRR	Primary_Tumor	Mus musculus	TACTCCAA	13311	KK123	IRR	Stat3c	Stat3c	ASC	ASC		genomic DNA		Combined_insertions.txt	KK_Lane_4_R1.fastq	KK_Lane_4_R2.fastq
13325_KK151_IRR	13325_KK151_IRR	Primary_Tumor	Mus musculus	GCCGCAGA	13325	KK151	IRR	p53_R270H	p53_R270H	ASC	ASC		genomic DNA		Combined_insertions.txt	KK_Lane_4_R1.fastq	KK_Lane_4_R2.fastq
12400_KK116_IRR	12400_KK116_IRR	Primary_Tumor	Mus musculus	TCACGCAA	12400	KK116	IRR	Stat3c	Stat3c	CAC	None		genomic DNA		Combined_insertions.txt	KK_Lane_4_R1.fastq	KK_Lane_4_R2.fastq
12400_KK117_IRR	12400_KK117_IRR	Primary_Tumor	Mus musculus	ATGCGCAA	12400	KK117	IRR	Stat3c	Stat3c	CAC	None		genomic DNA		Combined_insertions.txt	KK_Lane_4_R1.fastq	KK_Lane_4_R2.fastq
13903_KK155_IRR	13903_KK155_IRR	Primary_Tumor	Mus musculus	CTCGCGGA	13903	KK155	IRR	p53_R270H	p53_R270H	Pap	Pap		genomic DNA		Combined_insertions.txt	KK_Lane_4_R1.fastq	KK_Lane_4_R2.fastq
13903_KK156_IRR	13903_KK156_IRR	Primary_Tumor	Mus musculus	TAACCGGA	13903	KK156	IRR	p53_R270H	p53_R270H	Pap	Pap		genomic DNA		Combined_insertions.txt	KK_Lane_4_R1.fastq	KK_Lane_4_R2.fastq
11195_KK082_IRR	11195_KK082_IRR	Primary_Tumor	Mus musculus	CCTAAGAA	11195	KK082	IRR	Stat3c	Stat3c	PDA	PDA		genomic DNA		Combined_insertions.txt	KK_Lane_4_R1.fastq	KK_Lane_4_R2.fastq
11196_KK085_IRR	11196_KK085_IRR	Primary_Tumor	Mus musculus	TACGAGAA	11196	KK085	IRR	Stat3c	Stat3c	PDA	PDA		genomic DNA		Combined_insertions.txt	KK_Lane_4_R1.fastq	KK_Lane_4_R2.fastq
12080_KK107_IRR	12080_KK107_IRR	Primary_Tumor	Mus musculus	CGGAACAA	12080	KK107	IRR	Stat3c	Stat3c	PDA	PDA		genomic DNA		Combined_insertions.txt	KK_Lane_4_R1.fastq	KK_Lane_4_R2.fastq
11238_KK130_IRR	11238_KK130_IRR	Primary_Tumor	Mus musculus	ATAGATAA	11238	KK130	IRR	p53_R270H	p53_R270H	PDA	PDA		genomic DNA		Combined_insertions.txt	KK_Lane_4_R1.fastq	KK_Lane_4_R2.fastq
11493_KK131_IRR	11493_KK131_IRR	Primary_Tumor	Mus musculus	CAGGATAA	11493	KK131	IRR	p53_R270H	p53_R270H	PDA	PDA		genomic DNA		Combined_insertions.txt	KK_Lane_4_R1.fastq	KK_Lane_4_R2.fastq
11002_KK080_IRR	11002_KK080_IRR	Primary_Tumor	Mus musculus	AAGAAGAA	11002	KK080	IRR	Stat3c	Stat3c	SCC	Squam		genomic DNA		Combined_insertions.txt	KK_Lane_4_R1.fastq	KK_Lane_4_R2.fastq
11003_KK081_IRR	11003_KK081_IRR	Primary_Tumor	Mus musculus	GGCAAGAA	11003	KK081	IRR	Stat3c	Stat3c	SCC	Squam		genomic DNA		Combined_insertions.txt	KK_Lane_4_R1.fastq	KK_Lane_4_R2.fastq
11195_KK083_IRR	11195_KK083_IRR	Primary_Tumor	Mus musculus	CGAGAGAA	11195	KK083	IRR	Stat3c	Stat3c	SCC	Squam		genomic DNA		Combined_insertions.txt	KK_Lane_4_R1.fastq	KK_Lane_4_R2.fastq
11196_KK084_IRR	11196_KK084_IRR	Primary_Tumor	Mus musculus	GTGGAGAA	11196	KK084	IRR	Stat3c	Stat3c	SCC	Squam		genomic DNA		Combined_insertions.txt	KK_Lane_4_R1.fastq	KK_Lane_4_R2.fastq
11407_KK086_IRR	11407_KK086_IRR	Primary_Tumor	Mus musculus	ATCCAGAA	11407	KK086	IRR	Stat3c	Stat3c	SCC	Squam		genomic DNA		Combined_insertions.txt	KK_Lane_4_R1.fastq	KK_Lane_4_R2.fastq
11408_KK088_IRR	11408_KK088_IRR	Primary_Tumor	Mus musculus	GAATAGAA	11408	KK088	IRR	Stat3c	Stat3c	SCC	Squam		genomic DNA		Combined_insertions.txt	KK_Lane_4_R1.fastq	KK_Lane_4_R2.fastq
11409_KK089_IRR	11409_KK089_IRR	Primary_Tumor	Mus musculus	TGAAGGAA	11409	KK089	IRR	Stat3c	Stat3c	SCC	Squam		genomic DNA		Combined_insertions.txt	KK_Lane_4_R1.fastq	KK_Lane_4_R2.fastq
11411_KK092_IRR	11411_KK092_IRR	Primary_Tumor	Mus musculus	GAGCGGAA	11411	KK092	IRR	Stat3c	Stat3c	SCC	Squam		genomic DNA		Combined_insertions.txt	KK_Lane_4_R1.fastq	KK_Lane_4_R2.fastq
11413_KK095_IRR	11413_KK095_IRR	Primary_Tumor	Mus musculus	GCCTGGAA	11413	KK095	IRR	Stat3c	Stat3c	SCC	Squam		genomic DNA		Combined_insertions.txt	KK_Lane_4_R1.fastq	KK_Lane_4_R2.fastq
11414_KK096_IRR	11414_KK096_IRR	Primary_Tumor	Mus musculus	ACAACGAA	11414	KK096	IRR	Stat3c	Stat3c	SCC	Squam		genomic DNA		Combined_insertions.txt	KK_Lane_4_R1.fastq	KK_Lane_4_R2.fastq
11414_KK097_IRR	11414_KK097_IRR	Primary_Tumor	Mus musculus	CTGACGAA	11414	KK097	IRR	Stat3c	Stat3c	SCC	Squam		genomic DNA		Combined_insertions.txt	KK_Lane_4_R1.fastq	KK_Lane_4_R2.fastq
11414_KK098_IRR	11414_KK098_IRR	Primary_Tumor	Mus musculus	TATACGAA	11414	KK098	IRR	Stat3c	Stat3c	SCC	Squam		genomic DNA		Combined_insertions.txt	KK_Lane_4_R1.fastq	KK_Lane_4_R2.fastq
11938_KK102_IRR	11938_KK102_IRR	Primary_Tumor	Mus musculus	GCGATGAA	11938	KK102	IRR	Stat3c	Stat3c	SCC	Squam		genomic DNA		Combined_insertions.txt	KK_Lane_4_R1.fastq	KK_Lane_4_R2.fastq
11938_KK103_IRR	11938_KK103_IRR	Primary_Tumor	Mus musculus	ACCGTGAA	11938	KK103	IRR	Stat3c	Stat3c	SCC	Squam		genomic DNA		Combined_insertions.txt	KK_Lane_4_R1.fastq	KK_Lane_4_R2.fastq
12080_KK108_IRR	12080_KK108_IRR	Primary_Tumor	Mus musculus	TCCAACAA	12080	KK108	IRR	Stat3c	Stat3c	SCC	Squam		genomic DNA		Combined_insertions.txt	KK_Lane_4_R1.fastq	KK_Lane_4_R2.fastq
12092_KK110_IRR	12092_KK110_IRR	Primary_Tumor	Mus musculus	GCAGACAA	12092	KK110	IRR	Stat3c	Stat3c	SCC	Squam		genomic DNA		Combined_insertions.txt	KK_Lane_4_R1.fastq	KK_Lane_4_R2.fastq
12384_KK111_IRR	12384_KK111_IRR	Primary_Tumor	Mus musculus	AGTGACAA	12384	KK111	IRR	Stat3c	Stat3c	SCC	Squam		genomic DNA		Combined_insertions.txt	KK_Lane_4_R1.fastq	KK_Lane_4_R2.fastq
12384_KK112_IRR	12384_KK112_IRR	Primary_Tumor	Mus musculus	CTTCACAA	12384	KK112	IRR	Stat3c	Stat3c	SCC	Squam		genomic DNA		Combined_insertions.txt	KK_Lane_4_R1.fastq	KK_Lane_4_R2.fastq
12384_KK113_IRR	12384_KK113_IRR	Primary_Tumor	Mus musculus	TTGTACAA	12384	KK113	IRR	Stat3c	Stat3c	SCC	Squam		genomic DNA		Combined_insertions.txt	KK_Lane_4_R1.fastq	KK_Lane_4_R2.fastq
12384_KK114_IRR	12384_KK114_IRR	Primary_Tumor	Mus musculus	CGCGGCAA	12384	KK114	IRR	Stat3c	Stat3c	SCC	Squam		genomic DNA		Combined_insertions.txt	KK_Lane_4_R1.fastq	KK_Lane_4_R2.fastq
12388_KK115_IRR	12388_KK115_IRR	Primary_Tumor	Mus musculus	GTTGGCAA	12388	KK115	IRR	Stat3c	Stat3c	SCC	Squam		genomic DNA		Combined_insertions.txt	KK_Lane_4_R1.fastq	KK_Lane_4_R2.fastq
12733_KK120_IRR	12733_KK120_IRR	Primary_Tumor	Mus musculus	CAAGCCAA	12733	KK120	IRR	Stat3c	Stat3c	SCC	Squam		genomic DNA		Combined_insertions.txt	KK_Lane_4_R1.fastq	KK_Lane_4_R2.fastq
12734_KK122_IRR	12734_KK122_IRR	Primary_Tumor	Mus musculus	GCGTCCAA	12734	KK122	IRR	Stat3c	Stat3c	SCC	Squam		genomic DNA		Combined_insertions.txt	KK_Lane_4_R1.fastq	KK_Lane_4_R2.fastq
13892_KK125_IRR	13892_KK125_IRR	Primary_Tumor	Mus musculus	ACTATCAA	13892	KK125	IRR	Stat3c	Stat3c	SCC	Squam		genomic DNA		Combined_insertions.txt	KK_Lane_4_R1.fastq	KK_Lane_4_R2.fastq
12087_KK127_IRR	12087_KK127_IRR	Primary_Tumor	Mus musculus	AAGGTCAA	12087	KK127	IRR	Stat3c	Stat3c	SCC	Squam		genomic DNA		Combined_insertions.txt	KK_Lane_4_R1.fastq	KK_Lane_4_R2.fastq
10354_KK129_IRR	10354_KK129_IRR	Primary_Tumor	Mus musculus	CTCAATAA	10354	KK129	IRR	p53_R270H	p53_R270H	SCC	Squam		genomic DNA		Combined_insertions.txt	KK_Lane_4_R1.fastq	KK_Lane_4_R2.fastq
12423_KK142_IRR	12423_KK142_IRR	Primary_Tumor	Mus musculus	TGGACTAA	12423	KK142	IRR	p53_R270H	p53_R270H	SCC	Squam		genomic DNA		Combined_insertions.txt	KK_Lane_4_R1.fastq	KK_Lane_4_R2.fastq
12428_KK143_IRR	12428_KK143_IRR	Primary_Tumor	Mus musculus	GCTACTAA	12428	KK143	IRR	p53_R270H	p53_R270H	SCC	Squam		genomic DNA		Combined_insertions.txt	KK_Lane_4_R1.fastq	KK_Lane_4_R2.fastq
12428_KK144_IRR	12428_KK144_IRR	Primary_Tumor	Mus musculus	GGCGCTAA	12428	KK144	IRR	p53_R270H	p53_R270H	SCC	Squam		genomic DNA		Combined_insertions.txt	KK_Lane_4_R1.fastq	KK_Lane_4_R2.fastq
12971_KK145_IRR	12971_KK145_IRR	Primary_Tumor	Mus musculus	ATTCCTAA	12971	KK145	IRR	p53_R270H	p53_R270H	SCC	Squam		genomic DNA		Combined_insertions.txt	KK_Lane_4_R1.fastq	KK_Lane_4_R2.fastq
13317_KK146_IRR	13317_KK146_IRR	Primary_Tumor	Mus musculus	CGAATTAA	13317	KK146	IRR	p53_R270H	p53_R270H	SCC	Squam		genomic DNA		Combined_insertions.txt	KK_Lane_4_R1.fastq	KK_Lane_4_R2.fastq
13325_KK147_IRR	13325_KK147_IRR	Primary_Tumor	Mus musculus	TACATTAA	13325	KK147	IRR	p53_R270H	p53_R270H	SCC	Squam		genomic DNA		Combined_insertions.txt	KK_Lane_4_R1.fastq	KK_Lane_4_R2.fastq
13899_KK154_IRR	13899_KK154_IRR	Primary_Tumor	Mus musculus	GGTGAGGA	13899	KK154	IRR	p53_R270H	p53_R270H	SCC	Squam		genomic DNA		Combined_insertions.txt	KK_Lane_4_R1.fastq	KK_Lane_4_R2.fastq
15250_KK157_IRR	15250_KK157_IRR	Primary_Tumor	Mus musculus	CGGCCGGA	15250	KK157	IRR	p53_R270H	p53_R270H	SCC	Squam		genomic DNA		Combined_insertions.txt	KK_Lane_4_R1.fastq	KK_Lane_4_R2.fastq
13094_KK158_IRR	13094_KK158_IRR	Primary_Tumor	Mus musculus	CCTTCGGA	13094	KK158	IRR	Elf3	Elf3	SCC	Squam		genomic DNA		Combined_insertions.txt	KK_Lane_4_R1.fastq	KK_Lane_4_R2.fastq
12202_KK141_IRR	12202_KK141_IRR	Primary_Tumor	Mus musculus	GGTTGTAA	12202	KK141	IRR	p53_R270H	p53_R270H	Spind	Spindle		genomic DNA		Combined_insertions.txt	KK_Lane_4_R1.fastq	KK_Lane_4_R2.fastq
11941_KK106_IRR	11941_KK106_IRR	Primary_Tumor	Mus musculus	TTGCTGAA	11941	KK106	IRR	Stat3c	Stat3c	Unk	None		genomic DNA		Combined_insertions.txt	KK_Lane_4_R1.fastq	KK_Lane_4_R2.fastq
13891_KK124_IRR	13891_KK124_IRR	Primary_Tumor	Mus musculus	GTCATCAA	13891	KK124	IRR	Stat3c	Stat3c	Unk	None		genomic DNA		Combined_insertions.txt	KK_Lane_4_R1.fastq	KK_Lane_4_R2.fastq
12087_KK126_IRR	12087_KK126_IRR	Primary_Tumor	Mus musculus	TGAGTCAA	12087	KK126	IRR	Stat3c	Stat3c	Unk	None		genomic DNA		Combined_insertions.txt	KK_Lane_4_R1.fastq	KK_Lane_4_R2.fastq
5280_KK128_IRR	5280_KK128_IRR	Primary_Tumor	Mus musculus	CACCTCAA	5280	KK128	IRR	p53_R270H	p53_R270H	Unk	None		genomic DNA		Combined_insertions.txt	KK_Lane_4_R1.fastq	KK_Lane_4_R2.fastq
12202_KK140_IRR	12202_KK140_IRR	Primary_Tumor	Mus musculus	TAGTGTAA	12202	KK140	IRR	p53_R270H	p53_R270H	Unk	None		genomic DNA		Combined_insertions.txt	KK_Lane_4_R1.fastq	KK_Lane_4_R2.fastq
13459_KK163_IRR	13459_KK163_IRR	Primary_Tumor	Mus musculus	GTGGAGAA	13459	KK163	IRR	Elf3	Elf3	ASC	ASC		genomic DNA		Combined_insertions.txt	KK_Lane_5_R1.fastq	KK_Lane_5_R2.fastq
13459_KK163_IRL	13459_KK163_IRL	Primary_Tumor	Mus musculus	TACTCCAA	13459	KK163	IRL	Elf3	Elf3	ASC	ASC		genomic DNA		Combined_insertions.txt	KK_Lane_5_R1.fastq	KK_Lane_5_R2.fastq
13307_KK175_IRR	13307_KK175_IRR	Primary_Tumor	Mus musculus	ACAACGAA	13307	KK175	IRR	Stat3c	Stat3c	CAC	None		genomic DNA		Combined_insertions.txt	KK_Lane_5_R1.fastq	KK_Lane_5_R2.fastq
13307_KK175_IRL	13307_KK175_IRL	Primary_Tumor	Mus musculus	GTAAGTAA	13307	KK175	IRL	Stat3c	Stat3c	CAC	None		genomic DNA		Combined_insertions.txt	KK_Lane_5_R1.fastq	KK_Lane_5_R2.fastq
17599_KK194_IRR	17599_KK194_IRR	Primary_Tumor	Mus musculus	GTTGGCAA	17599	KK194	IRR	RN1	RN1	Pap	Pap		genomic DNA		Combined_insertions.txt	KK_Lane_5_R1.fastq	KK_Lane_5_R2.fastq
17599_KK195_IRR	17599_KK195_IRR	Primary_Tumor	Mus musculus	TCACGCAA	17599	KK195	IRR	RN1	RN1	Pap	Pap		genomic DNA		Combined_insertions.txt	KK_Lane_5_R1.fastq	KK_Lane_5_R2.fastq
17599_KK197_IRR	17599_KK197_IRR	Primary_Tumor	Mus musculus	AATTGCAA	17599	KK197	IRR	RN1	RN1	Pap	Pap		genomic DNA		Combined_insertions.txt	KK_Lane_5_R1.fastq	KK_Lane_5_R2.fastq
17599_KK194_IRL	17599_KK194_IRL	Primary_Tumor	Mus musculus	GGTGAGGA	17599	KK194	IRL	RN1	RN1	Pap	Pap		genomic DNA		Combined_insertions.txt	KK_Lane_5_R1.fastq	KK_Lane_5_R2.fastq
17599_KK195_IRL	17599_KK195_IRL	Primary_Tumor	Mus musculus	CTCGCGGA	17599	KK195	IRL	RN1	RN1	Pap	Pap		genomic DNA		Combined_insertions.txt	KK_Lane_5_R1.fastq	KK_Lane_5_R2.fastq
17599_KK197_IRL	17599_KK197_IRL	Primary_Tumor	Mus musculus	CGGCCGGA	17599	KK197	IRL	RN1	RN1	Pap	Pap		genomic DNA		Combined_insertions.txt	KK_Lane_5_R1.fastq	KK_Lane_5_R2.fastq
13105_KK162_IRR	13105_KK162_IRR	Primary_Tumor	Mus musculus	CGAGAGAA	13105	KK162	IRR	Elf3	Elf3	PDA	PDA		genomic DNA		Combined_insertions.txt	KK_Lane_5_R1.fastq	KK_Lane_5_R2.fastq
14099_KK168_IRR	14099_KK168_IRR	Primary_Tumor	Mus musculus	TGAAGGAA	14099	KK168	IRR	Elf3	Elf3	PDA	PDA		genomic DNA		Combined_insertions.txt	KK_Lane_5_R1.fastq	KK_Lane_5_R2.fastq
17076_KK193_IRR	17076_KK193_IRR	Primary_Tumor	Mus musculus	CGCGGCAA	17076	KK193	IRR	p53_R270H	p53_R270H	PDA	PDA	Never tested for active P53	genomic DNA		Combined_insertions.txt	KK_Lane_5_R1.fastq	KK_Lane_5_R2.fastq
13105_KK162_IRL	13105_KK162_IRL	Primary_Tumor	Mus musculus	GCGTCCAA	13105	KK162	IRL	Elf3	Elf3	PDA	PDA		genomic DNA		Combined_insertions.txt	KK_Lane_5_R1.fastq	KK_Lane_5_R2.fastq
14099_KK168_IRL	14099_KK168_IRL	Primary_Tumor	Mus musculus	CACCTCAA	14099	KK168	IRL	Elf3	Elf3	PDA	PDA		genomic DNA		Combined_insertions.txt	KK_Lane_5_R1.fastq	KK_Lane_5_R2.fastq
17076_KK193_IRL	17076_KK193_IRL	Primary_Tumor	Mus musculus	AACTTAGA	17076	KK193	IRL	p53_R270H	p53_R270H	PDA	PDA	Never tested for active P53	genomic DNA		Combined_insertions.txt	KK_Lane_5_R1.fastq	KK_Lane_5_R2.fastq
14085_KK165_IRR	14085_KK165_IRR	Primary_Tumor	Mus musculus	ATCCAGAA	14085	KK165	IRR	Elf3	Elf3	SC	Squam		genomic DNA		Combined_insertions.txt	KK_Lane_5_R1.fastq	KK_Lane_5_R2.fastq
14085_KK165_IRL	14085_KK165_IRL	Primary_Tumor	Mus musculus	ACTATCAA	14085	KK165	IRL	Elf3	Elf3	SC	Squam		genomic DNA		Combined_insertions.txt	KK_Lane_5_R1.fastq	KK_Lane_5_R2.fastq
13105_KK161_IRR	13105_KK161_IRR	Primary_Tumor	Mus musculus	CCTAAGAA	13105	KK161	IRR	Elf3	Elf3	SCC	Squam		genomic DNA		Combined_insertions.txt	KK_Lane_5_R1.fastq	KK_Lane_5_R2.fastq
14098_KK166_IRR	14098_KK166_IRR	Primary_Tumor	Mus musculus	TGTCAGAA	14098	KK166	IRR	Elf3	Elf3	SCC	Squam		genomic DNA		Combined_insertions.txt	KK_Lane_5_R1.fastq	KK_Lane_5_R2.fastq
14754_KK169_IRR	14754_KK169_IRR	Primary_Tumor	Mus musculus	CACAGGAA	14754	KK169	IRR	Elf3	Elf3	SCC	Squam		genomic DNA		Combined_insertions.txt	KK_Lane_5_R1.fastq	KK_Lane_5_R2.fastq
13300_KK174_IRR	13300_KK174_IRR	Primary_Tumor	Mus musculus	GCCTGGAA	13300	KK174	IRR	Stat3c	Stat3c	SCC	Squam		genomic DNA		Combined_insertions.txt	KK_Lane_5_R1.fastq	KK_Lane_5_R2.fastq
13456_KK178_IRR	13456_KK178_IRR	Primary_Tumor	Mus musculus	TCGGCGAA	13456	KK178	IRR	Elf3	Elf3	SCC	Squam		genomic DNA		Combined_insertions.txt	KK_Lane_5_R1.fastq	KK_Lane_5_R2.fastq
14078_KK180_IRR	14078_KK180_IRR	Primary_Tumor	Mus musculus	CGCTCGAA	14078	KK180	IRR	Elf3	Elf3	SCC	Squam		genomic DNA		Combined_insertions.txt	KK_Lane_5_R1.fastq	KK_Lane_5_R2.fastq
14079_KK187_IRR	14079_KK187_IRR	Primary_Tumor	Mus musculus	TCCAACAA	14079	KK187	IRR	Elf3	Elf3	SCC	Squam		genomic DNA		Combined_insertions.txt	KK_Lane_5_R1.fastq	KK_Lane_5_R2.fastq
14692_KK188_IRR	14692_KK188_IRR	Primary_Tumor	Mus musculus	GATAACAA	14692	KK188	IRR	Elf3	Elf3	SCC	Squam		genomic DNA		Combined_insertions.txt	KK_Lane_5_R1.fastq	KK_Lane_5_R2.fastq
15291_KK189_IRR	15291_KK189_IRR	Primary_Tumor	Mus musculus	GCAGACAA	15291	KK189	IRR	Elf3	Elf3	SCC	Squam		genomic DNA		Combined_insertions.txt	KK_Lane_5_R1.fastq	KK_Lane_5_R2.fastq
15291_KK190_IRR	15291_KK190_IRR	Primary_Tumor	Mus musculus	AGTGACAA	15291	KK190	IRR	Elf3	Elf3	SCC	Squam		genomic DNA		Combined_insertions.txt	KK_Lane_5_R1.fastq	KK_Lane_5_R2.fastq
17076_KK192_IRR	17076_KK192_IRR	Primary_Tumor	Mus musculus	TTGTACAA	17076	KK192	IRR	p53_R270H	p53_R270H	SCC	Squam	Never tested for active P53	genomic DNA		Combined_insertions.txt	KK_Lane_5_R1.fastq	KK_Lane_5_R2.fastq
17599_KK196_IRR	17599_KK196_IRR	Primary_Tumor	Mus musculus	ATGCGCAA	17599	KK196	IRR	RN1	RN1	SCC	Squam		genomic DNA		Combined_insertions.txt	KK_Lane_5_R1.fastq	KK_Lane_5_R2.fastq
13105_KK161_IRL	13105_KK161_IRL	Primary_Tumor	Mus musculus	AGATCCAA	13105	KK161	IRL	Elf3	Elf3	SCC	Squam		genomic DNA		Combined_insertions.txt	KK_Lane_5_R1.fastq	KK_Lane_5_R2.fastq
14098_KK166_IRL	14098_KK166_IRL	Primary_Tumor	Mus musculus	TGAGTCAA	14098	KK166	IRL	Elf3	Elf3	SCC	Squam		genomic DNA		Combined_insertions.txt	KK_Lane_5_R1.fastq	KK_Lane_5_R2.fastq
14754_KK169_IRL	14754_KK169_IRL	Primary_Tumor	Mus musculus	CTCAATAA	14754	KK169	IRL	Elf3	Elf3	SCC	Squam		genomic DNA		Combined_insertions.txt	KK_Lane_5_R1.fastq	KK_Lane_5_R2.fastq
13300_KK174_IRL	13300_KK174_IRL	Primary_Tumor	Mus musculus	TGATATAA	13300	KK174	IRL	Stat3c	Stat3c	SCC	Squam		genomic DNA		Combined_insertions.txt	KK_Lane_5_R1.fastq	KK_Lane_5_R2.fastq
13456_KK178_IRL	13456_KK178_IRL	Primary_Tumor	Mus musculus	AGACGTAA	13456	KK178	IRL	Elf3	Elf3	SCC	Squam		genomic DNA		Combined_insertions.txt	KK_Lane_5_R1.fastq	KK_Lane_5_R2.fastq
14078_KK180_IRL	14078_KK180_IRL	Primary_Tumor	Mus musculus	TAGTGTAA	14078	KK180	IRL	Elf3	Elf3	SCC	Squam		genomic DNA		Combined_insertions.txt	KK_Lane_5_R1.fastq	KK_Lane_5_R2.fastq
14079_KK187_IRL	14079_KK187_IRL	Primary_Tumor	Mus musculus	TACATTAA	14079	KK187	IRL	Elf3	Elf3	SCC	Squam		genomic DNA		Combined_insertions.txt	KK_Lane_5_R1.fastq	KK_Lane_5_R2.fastq
14692_KK188_IRL	14692_KK188_IRL	Primary_Tumor	Mus musculus	CTTGTTAA	14692	KK188	IRL	Elf3	Elf3	SCC	Squam		genomic DNA		Combined_insertions.txt	KK_Lane_5_R1.fastq	KK_Lane_5_R2.fastq
15291_KK189_IRL	15291_KK189_IRL	Primary_Tumor	Mus musculus	ACATGAGA	15291	KK189	IRL	Elf3	Elf3	SCC	Squam		genomic DNA		Combined_insertions.txt	KK_Lane_5_R1.fastq	KK_Lane_5_R2.fastq
15291_KK190_IRL	15291_KK190_IRL	Primary_Tumor	Mus musculus	GTTACAGA	15291	KK190	IRL	Elf3	Elf3	SCC	Squam		genomic DNA		Combined_insertions.txt	KK_Lane_5_R1.fastq	KK_Lane_5_R2.fastq
17076_KK192_IRL	17076_KK192_IRL	Primary_Tumor	Mus musculus	TTCATAGA	17076	KK192	IRL	p53_R270H	p53_R270H	SCC	Squam	Never tested for active P53	genomic DNA		Combined_insertions.txt	KK_Lane_5_R1.fastq	KK_Lane_5_R2.fastq
17599_KK196_IRL	17599_KK196_IRL	Primary_Tumor	Mus musculus	TAACCGGA	17599	KK196	IRL	RN1	RN1	SCC	Squam		genomic DNA		Combined_insertions.txt	KK_Lane_5_R1.fastq	KK_Lane_5_R2.fastq
12735_KK171_IRR	12735_KK171_IRR	Primary_Tumor	Mus musculus	GAGCGGAA	12735	KK171	IRR	Stat3c	Stat3c	Unk	None		genomic DNA		Combined_insertions.txt	KK_Lane_5_R1.fastq	KK_Lane_5_R2.fastq
12735_KK172_IRR	12735_KK172_IRR	Primary_Tumor	Mus musculus	CTATGGAA	12735	KK172	IRR	Stat3c	Stat3c	Unk	None		genomic DNA		Combined_insertions.txt	KK_Lane_5_R1.fastq	KK_Lane_5_R2.fastq
13093_KK177_IRR	13093_KK177_IRR	Primary_Tumor	Mus musculus	TATACGAA	13093	KK177	IRR	Elf3	Elf3	Unk	None		genomic DNA		Combined_insertions.txt	KK_Lane_5_R1.fastq	KK_Lane_5_R2.fastq
12735_KK171_IRL	12735_KK171_IRL	Primary_Tumor	Mus musculus	CAGGATAA	12735	KK171	IRL	Stat3c	Stat3c	Unk	None		genomic DNA		Combined_insertions.txt	KK_Lane_5_R1.fastq	KK_Lane_5_R2.fastq
12735_KK172_IRL	12735_KK172_IRL	Primary_Tumor	Mus musculus	TCTGATAA	12735	KK172	IRL	Stat3c	Stat3c	Unk	None		genomic DNA		Combined_insertions.txt	KK_Lane_5_R1.fastq	KK_Lane_5_R2.fastq
13093_KK177_IRL	13093_KK177_IRL	Primary_Tumor	Mus musculus	TTCGGTAA	13093	KK177	IRL	Elf3	Elf3	Unk	None		genomic DNA		Combined_insertions.txt	KK_Lane_5_R1.fastq	KK_Lane_5_R2.fastq
17230_NICD-3_IRR	17230_NICD-3_IRR	Primary_Tumor	Mus musculus	CCTAAGAA	17230	NICD-3	IRR	RN1	RN1	AME	None		genomic DNA		Combined_insertions.txt	NS_Lane_1_R1.fastq	NS_Lane_1_R2.fastq
18277_NICD-24_IRR	18277_NICD-24_IRR	Primary_Tumor	Mus musculus	ACCGTGAA	18277	NICD-24	IRR	RN1	RN1	CAC	None		genomic DNA		Combined_insertions.txt	NS_Lane_1_R1.fastq	NS_Lane_1_R2.fastq
18550_NICD-29_IRR	18550_NICD-29_IRR	Primary_Tumor	Mus musculus	TCCAACAA	18550	NICD-29	IRR	RN1	RN1	CAC	None		genomic DNA		Combined_insertions.txt	NS_Lane_1_R1.fastq	NS_Lane_1_R2.fastq
18729_NICD-36_IRR	18729_NICD-36_IRR	Primary_Tumor	Mus musculus	GTTGGCAA	18729	NICD-36	IRR	RN1	RN1	CAC	None		genomic DNA		Combined_insertions.txt	NS_Lane_1_R1.fastq	NS_Lane_1_R2.fastq
19788_NICD-57_IRR	19788_NICD-57_IRR	Primary_Tumor	Mus musculus	CCGAGTAA	19788	NICD-57	IRR	RN1	RN1	CAC	None		genomic DNA		Combined_insertions.txt	NS_Lane_1_R1.fastq	NS_Lane_1_R2.fastq
19788_NICD-58_IRR	19788_NICD-58_IRR	Primary_Tumor	Mus musculus	TTCGGTAA	19788	NICD-58	IRR	RN1	RN1	CAC	None		genomic DNA		Combined_insertions.txt	NS_Lane_1_R1.fastq	NS_Lane_1_R2.fastq
17349_NICD-72_IRR	17349_NICD-72_IRR	Primary_Tumor	Mus musculus	GCCGCAGA	17349	NICD-72	IRR	RN1	RN1	CAC	None		genomic DNA		Combined_insertions.txt	NS_Lane_1_R1.fastq	NS_Lane_1_R2.fastq
16448_NICD-1_IRR	16448_NICD-1_IRR	Primary_Tumor	Mus musculus	AAGAAGAA	16448	NICD-1	IRR	RN1	RN1	Pap	Pap		genomic DNA		Combined_insertions.txt	NS_Lane_1_R1.fastq	NS_Lane_1_R2.fastq
17230_NICD-2_IRR	17230_NICD-2_IRR	Primary_Tumor	Mus musculus	GGCAAGAA	17230	NICD-2	IRR	RN1	RN1	Pap	Pap		genomic DNA		Combined_insertions.txt	NS_Lane_1_R1.fastq	NS_Lane_1_R2.fastq
17599_NICD-6_IRR	17599_NICD-6_IRR	Primary_Tumor	Mus musculus	TACGAGAA	17599	NICD-6	IRR	RN1	RN1	Pap	Pap		genomic DNA		Combined_insertions.txt	NS_Lane_1_R1.fastq	NS_Lane_1_R2.fastq
17599_NICD-7_IRR	17599_NICD-7_IRR	Primary_Tumor	Mus musculus	ATCCAGAA	17599	NICD-7	IRR	RN1	RN1	Pap	Pap		genomic DNA		Combined_insertions.txt	NS_Lane_1_R1.fastq	NS_Lane_1_R2.fastq
17599_NICD-9_IRR	17599_NICD-9_IRR	Primary_Tumor	Mus musculus	GAATAGAA	17599	NICD-9	IRR	RN1	RN1	Pap	Pap		genomic DNA		Combined_insertions.txt	NS_Lane_1_R1.fastq	NS_Lane_1_R2.fastq
17608_NICD-10_IRR	17608_NICD-10_IRR	Primary_Tumor	Mus musculus	TGAAGGAA	17608	NICD-10	IRR	RN1	RN1	Pap	Pap		genomic DNA		Combined_insertions.txt	NS_Lane_1_R1.fastq	NS_Lane_1_R2.fastq
17943_NICD-13_IRR	17943_NICD-13_IRR	Primary_Tumor	Mus musculus	GAGCGGAA	17943	NICD-13	IRR	RN1	RN1	Pap	Pap		genomic DNA		Combined_insertions.txt	NS_Lane_1_R1.fastq	NS_Lane_1_R2.fastq
17943_NICD-14_IRR	17943_NICD-14_IRR	Primary_Tumor	Mus musculus	CTATGGAA	17943	NICD-14	IRR	RN1	RN1	Pap	Pap		genomic DNA		Combined_insertions.txt	NS_Lane_1_R1.fastq	NS_Lane_1_R2.fastq
17998_NICD-17_IRR	17998_NICD-17_IRR	Primary_Tumor	Mus musculus	ACAACGAA	17998	NICD-17	IRR	RN1	RN1	Pap	Pap		genomic DNA		Combined_insertions.txt	NS_Lane_1_R1.fastq	NS_Lane_1_R2.fastq
17998_NICD-18_IRR	17998_NICD-18_IRR	Primary_Tumor	Mus musculus	CTGACGAA	17998	NICD-18	IRR	RN1	RN1	Pap	Pap		genomic DNA		Combined_insertions.txt	NS_Lane_1_R1.fastq	NS_Lane_1_R2.fastq
18001_NICD-21_IRR	18001_NICD-21_IRR	Primary_Tumor	Mus musculus	GGACCGAA	18001	NICD-21	IRR	RN1	RN1	Pap	Pap		genomic DNA		Combined_insertions.txt	NS_Lane_1_R1.fastq	NS_Lane_1_R2.fastq
18001_NICD-22_IRR	18001_NICD-22_IRR	Primary_Tumor	Mus musculus	CGCTCGAA	18001	NICD-22	IRR	RN1	RN1	Pap	Pap		genomic DNA		Combined_insertions.txt	NS_Lane_1_R1.fastq	NS_Lane_1_R2.fastq
18001_NICD-23_IRR	18001_NICD-23_IRR	Primary_Tumor	Mus musculus	GCGATGAA	18001	NICD-23	IRR	RN1	RN1	Pap	Pap		genomic DNA		Combined_insertions.txt	NS_Lane_1_R1.fastq	NS_Lane_1_R2.fastq
18277_NICD-25_IRR	18277_NICD-25_IRR	Primary_Tumor	Mus musculus	GATGTGAA	18277	NICD-25	IRR	RN1	RN1	Pap	Pap		genomic DNA		Combined_insertions.txt	NS_Lane_1_R1.fastq	NS_Lane_1_R2.fastq
18550_NICD-26_IRR	18550_NICD-26_IRR	Primary_Tumor	Mus musculus	CCACTGAA	18550	NICD-26	IRR	RN1	RN1	Pap	Pap		genomic DNA		Combined_insertions.txt	NS_Lane_1_R1.fastq	NS_Lane_1_R2.fastq
18550_NICD-27_IRR	18550_NICD-27_IRR	Primary_Tumor	Mus musculus	TTGCTGAA	18550	NICD-27	IRR	RN1	RN1	Pap	Pap		genomic DNA		Combined_insertions.txt	NS_Lane_1_R1.fastq	NS_Lane_1_R2.fastq
18550_NICD-28_IRR	18550_NICD-28_IRR	Primary_Tumor	Mus musculus	CGGAACAA	18550	NICD-28	IRR	RN1	RN1	Pap	Pap		genomic DNA		Combined_insertions.txt	NS_Lane_1_R1.fastq	NS_Lane_1_R2.fastq
18693_NICD-30_IRR	18693_NICD-30_IRR	Primary_Tumor	Mus musculus	GATAACAA	18693	NICD-30	IRR	RN1	RN1	Pap	Pap		genomic DNA		Combined_insertions.txt	NS_Lane_1_R1.fastq	NS_Lane_1_R2.fastq
18693_NICD-31_IRR	18693_NICD-31_IRR	Primary_Tumor	Mus musculus	GCAGACAA	18693	NICD-31	IRR	RN1	RN1	Pap	Pap		genomic DNA		Combined_insertions.txt	NS_Lane_1_R1.fastq	NS_Lane_1_R2.fastq
18699_NICD-32_IRR	18699_NICD-32_IRR	Primary_Tumor	Mus musculus	AGTGACAA	18699	NICD-32	IRR	RN1	RN1	Pap	Pap		genomic DNA		Combined_insertions.txt	NS_Lane_1_R1.fastq	NS_Lane_1_R2.fastq
18729_NICD-35_IRR	18729_NICD-35_IRR	Primary_Tumor	Mus musculus	CGCGGCAA	18729	NICD-35	IRR	RN1	RN1	Pap	Pap		genomic DNA		Combined_insertions.txt	NS_Lane_1_R1.fastq	NS_Lane_1_R2.fastq
18733_NICD-37_IRR	18733_NICD-37_IRR	Primary_Tumor	Mus musculus	TCACGCAA	18733	NICD-37	IRR	RN1	RN1	Pap	Pap		genomic DNA		Combined_insertions.txt	NS_Lane_1_R1.fastq	NS_Lane_1_R2.fastq
18733_NICD-38_IRR	18733_NICD-38_IRR	Primary_Tumor	Mus musculus	ATGCGCAA	18733	NICD-38	IRR	RN1	RN1	Pap	Pap		genomic DNA		Combined_insertions.txt	NS_Lane_1_R1.fastq	NS_Lane_1_R2.fastq
19111_NICD-39_IRR	19111_NICD-39_IRR	Primary_Tumor	Mus musculus	AATTGCAA	19111	NICD-39	IRR	RN1	RN1	Pap	Pap		genomic DNA		Combined_insertions.txt	NS_Lane_1_R1.fastq	NS_Lane_1_R2.fastq
19112_NICD-40_IRR	19112_NICD-40_IRR	Primary_Tumor	Mus musculus	TTAACCAA	19112	NICD-40	IRR	RN1	RN1	Pap	Pap		genomic DNA		Combined_insertions.txt	NS_Lane_1_R1.fastq	NS_Lane_1_R2.fastq
19112_NICD-41_IRR	19112_NICD-41_IRR	Primary_Tumor	Mus musculus	CAAGCCAA	19112	NICD-41	IRR	RN1	RN1	Pap	Pap		genomic DNA		Combined_insertions.txt	NS_Lane_1_R1.fastq	NS_Lane_1_R2.fastq
19112_NICD-42_IRR	19112_NICD-42_IRR	Primary_Tumor	Mus musculus	AGATCCAA	19112	NICD-42	IRR	RN1	RN1	Pap	Pap		genomic DNA		Combined_insertions.txt	NS_Lane_1_R1.fastq	NS_Lane_1_R2.fastq
19114_NICD-45_IRR	19114_NICD-45_IRR	Primary_Tumor	Mus musculus	GTCATCAA	19114	NICD-45	IRR	RN1	RN1	Pap	Pap		genomic DNA		Combined_insertions.txt	NS_Lane_1_R1.fastq	NS_Lane_1_R2.fastq
19114_NICD-46_IRR	19114_NICD-46_IRR	Primary_Tumor	Mus musculus	ACTATCAA	19114	NICD-46	IRR	RN1	RN1	Pap	Pap		genomic DNA		Combined_insertions.txt	NS_Lane_1_R1.fastq	NS_Lane_1_R2.fastq
19223_NICD-47_IRR	19223_NICD-47_IRR	Primary_Tumor	Mus musculus	TGAGTCAA	19223	NICD-47	IRR	RN1	RN1	Pap	Pap		genomic DNA		Combined_insertions.txt	NS_Lane_1_R1.fastq	NS_Lane_1_R2.fastq
19493_NICD-48_IRR	19493_NICD-48_IRR	Primary_Tumor	Mus musculus	AAGGTCAA	19493	NICD-48	IRR	RN1	RN1	Pap	Pap		genomic DNA		Combined_insertions.txt	NS_Lane_1_R1.fastq	NS_Lane_1_R2.fastq
19493_NICD-49_IRR	19493_NICD-49_IRR	Primary_Tumor	Mus musculus	CACCTCAA	19493	NICD-49	IRR	RN1	RN1	Pap	Pap		genomic DNA		Combined_insertions.txt	NS_Lane_1_R1.fastq	NS_Lane_1_R2.fastq
19493_NICD-50_IRR	19493_NICD-50_IRR	Primary_Tumor	Mus musculus	CTCAATAA	19493	NICD-50	IRR	RN1	RN1	Pap	Pap		genomic DNA		Combined_insertions.txt	NS_Lane_1_R1.fastq	NS_Lane_1_R2.fastq
19493_NICD-52_IRR	19493_NICD-52_IRR	Primary_Tumor	Mus musculus	CAGGATAA	19493	NICD-52	IRR	RN1	RN1	Pap	Pap		genomic DNA		Combined_insertions.txt	NS_Lane_1_R1.fastq	NS_Lane_1_R2.fastq
19640_NICD-53_IRR	19640_NICD-53_IRR	Primary_Tumor	Mus musculus	TCTGATAA	19640	NICD-53	IRR	RN1	RN1	Pap	Pap		genomic DNA		Combined_insertions.txt	NS_Lane_1_R1.fastq	NS_Lane_1_R2.fastq
19788_NICD-54_IRR	19788_NICD-54_IRR	Primary_Tumor	Mus musculus	ACGCATAA	19788	NICD-54	IRR	RN1	RN1	Pap	Pap		genomic DNA		Combined_insertions.txt	NS_Lane_1_R1.fastq	NS_Lane_1_R2.fastq
19788_NICD-55_IRR	19788_NICD-55_IRR	Primary_Tumor	Mus musculus	TGATATAA	19788	NICD-55	IRR	RN1	RN1	Pap	Pap		genomic DNA		Combined_insertions.txt	NS_Lane_1_R1.fastq	NS_Lane_1_R2.fastq
19788_NICD-56_IRR	19788_NICD-56_IRR	Primary_Tumor	Mus musculus	GTAAGTAA	19788	NICD-56	IRR	RN1	RN1	Pap	Pap		genomic DNA		Combined_insertions.txt	NS_Lane_1_R1.fastq	NS_Lane_1_R2.fastq
19788_NICD-59_IRR	19788_NICD-59_IRR	Primary_Tumor	Mus musculus	AGACGTAA	19788	NICD-59	IRR	RN1	RN1	Pap	Pap		genomic DNA		Combined_insertions.txt	NS_Lane_1_R1.fastq	NS_Lane_1_R2.fastq
19788_NICD-60_IRR	19788_NICD-60_IRR	Primary_Tumor	Mus musculus	CATCGTAA	19788	NICD-60	IRR	RN1	RN1	Pap	Pap		genomic DNA		Combined_insertions.txt	NS_Lane_1_R1.fastq	NS_Lane_1_R2.fastq
19790_NICD-61_IRR	19790_NICD-61_IRR	Primary_Tumor	Mus musculus	TAGTGTAA	19790	NICD-61	IRR	RN1	RN1	Pap	Pap		genomic DNA		Combined_insertions.txt	NS_Lane_1_R1.fastq	NS_Lane_1_R2.fastq
19790_NICD-62_IRR	19790_NICD-62_IRR	Primary_Tumor	Mus musculus	GGTTGTAA	19790	NICD-62	IRR	RN1	RN1	Pap	Pap		genomic DNA		Combined_insertions.txt	NS_Lane_1_R1.fastq	NS_Lane_1_R2.fastq
19790_NICD-63_IRR	19790_NICD-63_IRR	Primary_Tumor	Mus musculus	TGGACTAA	19790	NICD-63	IRR	RN1	RN1	Pap	Pap		genomic DNA		Combined_insertions.txt	NS_Lane_1_R1.fastq	NS_Lane_1_R2.fastq
19791_NICD-64_IRR	19791_NICD-64_IRR	Primary_Tumor	Mus musculus	GCTACTAA	19791	NICD-64	IRR	RN1	RN1	Pap	Pap		genomic DNA		Combined_insertions.txt	NS_Lane_1_R1.fastq	NS_Lane_1_R2.fastq
N133_NICD-65_IRR	N133_NICD-65_IRR	Primary_Tumor	Mus musculus	GGCGCTAA	N133	NICD-65	IRR	RN1	RN1	Pap	Pap		genomic DNA		Combined_insertions.txt	NS_Lane_1_R1.fastq	NS_Lane_1_R2.fastq
N133_NICD-66_IRR	N133_NICD-66_IRR	Primary_Tumor	Mus musculus	ATTCCTAA	N133	NICD-66	IRR	RN1	RN1	Pap	Pap		genomic DNA		Combined_insertions.txt	NS_Lane_1_R1.fastq	NS_Lane_1_R2.fastq
N133_NICD-68_IRR	N133_NICD-68_IRR	Primary_Tumor	Mus musculus	TACATTAA	N133	NICD-68	IRR	RN1	RN1	Pap	Pap		genomic DNA		Combined_insertions.txt	NS_Lane_1_R1.fastq	NS_Lane_1_R2.fastq
17348_NICD-70_IRR	17348_NICD-70_IRR	Primary_Tumor	Mus musculus	ACATGAGA	17348	NICD-70	IRR	RN1	RN1	Pap	Pap		genomic DNA		Combined_insertions.txt	NS_Lane_1_R1.fastq	NS_Lane_1_R2.fastq
17349_NICD-73_IRR	17349_NICD-73_IRR	Primary_Tumor	Mus musculus	TTCATAGA	17349	NICD-73	IRR	RN1	RN1	Pap	Pap		genomic DNA		Combined_insertions.txt	NS_Lane_1_R1.fastq	NS_Lane_1_R2.fastq
17349_NICD-74_IRR	17349_NICD-74_IRR	Primary_Tumor	Mus musculus	AACTTAGA	17349	NICD-74	IRR	RN1	RN1	Pap	Pap		genomic DNA		Combined_insertions.txt	NS_Lane_1_R1.fastq	NS_Lane_1_R2.fastq
18005_NICD-78_IRR	18005_NICD-78_IRR	Primary_Tumor	Mus musculus	CGGCCGGA	18005	NICD-78	IRR	RN1	RN1	Pap	Pap		genomic DNA		Combined_insertions.txt	NS_Lane_1_R1.fastq	NS_Lane_1_R2.fastq
18005_NICD-79_IRR	18005_NICD-79_IRR	Primary_Tumor	Mus musculus	CCTTCGGA	18005	NICD-79	IRR	RN1	RN1	Pap	Pap		genomic DNA		Combined_insertions.txt	NS_Lane_1_R1.fastq	NS_Lane_1_R2.fastq
18005_NICD-76_IRR	18005_NICD-76_IRR	Primary_Tumor	Mus musculus	CTCGCGGA	18005	NICD-76	IRR	RN1	RN1	PDA	PDA		genomic DNA		Combined_insertions.txt	NS_Lane_1_R1.fastq	NS_Lane_1_R2.fastq
18005_NICD-77_IRR	18005_NICD-77_IRR	Primary_Tumor	Mus musculus	TAACCGGA	18005	NICD-77	IRR	RN1	RN1	PDA	PDA		genomic DNA		Combined_insertions.txt	NS_Lane_1_R1.fastq	NS_Lane_1_R2.fastq
17230_NICD-4_IRR	17230_NICD-4_IRR	Primary_Tumor	Mus musculus	CGAGAGAA	17230	NICD-4	IRR	RN1	RN1	SCC	Squam		genomic DNA		Combined_insertions.txt	NS_Lane_1_R1.fastq	NS_Lane_1_R2.fastq
17230_NICD-5_IRR	17230_NICD-5_IRR	Primary_Tumor	Mus musculus	GTGGAGAA	17230	NICD-5	IRR	RN1	RN1	SCC	Squam		genomic DNA		Combined_insertions.txt	NS_Lane_1_R1.fastq	NS_Lane_1_R2.fastq
17599_NICD-8_IRR	17599_NICD-8_IRR	Primary_Tumor	Mus musculus	TGTCAGAA	17599	NICD-8	IRR	RN1	RN1	SCC	Squam		genomic DNA		Combined_insertions.txt	NS_Lane_1_R1.fastq	NS_Lane_1_R2.fastq
17941_NICD-11_IRR	17941_NICD-11_IRR	Primary_Tumor	Mus musculus	CACAGGAA	17941	NICD-11	IRR	RN1	RN1	SCC	Squam		genomic DNA		Combined_insertions.txt	NS_Lane_1_R1.fastq	NS_Lane_1_R2.fastq
17941_NICD-12_IRR	17941_NICD-12_IRR	Primary_Tumor	Mus musculus	ATTAGGAA	17941	NICD-12	IRR	RN1	RN1	SCC	Squam		genomic DNA		Combined_insertions.txt	NS_Lane_1_R1.fastq	NS_Lane_1_R2.fastq
17998_NICD-15_IRR	17998_NICD-15_IRR	Primary_Tumor	Mus musculus	AGGTGGAA	17998	NICD-15	IRR	RN1	RN1	SCC	Squam		genomic DNA		Combined_insertions.txt	NS_Lane_1_R1.fastq	NS_Lane_1_R2.fastq
17998_NICD-16_IRR	17998_NICD-16_IRR	Primary_Tumor	Mus musculus	GCCTGGAA	17998	NICD-16	IRR	RN1	RN1	SCC	Squam		genomic DNA		Combined_insertions.txt	NS_Lane_1_R1.fastq	NS_Lane_1_R2.fastq
19493_NICD-51_IRR	19493_NICD-51_IRR	Primary_Tumor	Mus musculus	ATAGATAA	19493	NICD-51	IRR	RN1	RN1	SCC	Squam		genomic DNA		Combined_insertions.txt	NS_Lane_1_R1.fastq	NS_Lane_1_R2.fastq
N133_NICD-67_IRR	N133_NICD-67_IRR	Primary_Tumor	Mus musculus	CGAATTAA	N133	NICD-67	IRR	RN1	RN1	SCC	Squam		genomic DNA		Combined_insertions.txt	NS_Lane_1_R1.fastq	NS_Lane_1_R2.fastq
18729_NICD-34_IRR	18729_NICD-34_IRR	Primary_Tumor	Mus musculus	TTGTACAA	18729	NICD-34	IRR	RN1	RN1	Unknown	None		genomic DNA		Combined_insertions.txt	NS_Lane_1_R1.fastq	NS_Lane_1_R2.fastq
14089_ELF-2_IRR	14089_ELF-2_IRR	Primary_Tumor	Mus musculus	TCACGCAA	14089	ELF-2	IRR	Elf3	Elf3	Acinar	None		genomic DNA		Combined_insertions.txt	NS_Lane_2_R1.fastq	NS_Lane_2_R2.fastq
14096_ELF-9_IRR	14096_ELF-9_IRR	Primary_Tumor	Mus musculus	TACTCCAA	14096	ELF-9	IRR	Elf3	Elf3	Acinar	None		genomic DNA		Combined_insertions.txt	NS_Lane_2_R1.fastq	NS_Lane_2_R2.fastq
15671_ELF-22_IRR	15671_ELF-22_IRR	Primary_Tumor	Mus musculus	CCGAGTAA	15671	ELF-22	IRR	Elf3	Elf3	CAC	None		genomic DNA		Combined_insertions.txt	NS_Lane_2_R1.fastq	NS_Lane_2_R2.fastq
14690_ELF-13_IRR	14690_ELF-13_IRR	Primary_Tumor	Mus musculus	AAGGTCAA	14690	ELF-13	IRR	Elf3	Elf3	KA	Squam		genomic DNA		Combined_insertions.txt	NS_Lane_2_R1.fastq	NS_Lane_2_R2.fastq
18005_NICD-80_IRR	18005_NICD-80_IRR	Primary_Tumor	Mus musculus	AAGAAGAA	18005	NICD-80	IRR	RN1	RN1	Pap	Pap		genomic DNA		Combined_insertions.txt	NS_Lane_2_R1.fastq	NS_Lane_2_R2.fastq
18503_NICD-81_IRR	18503_NICD-81_IRR	Primary_Tumor	Mus musculus	GGCAAGAA	18503	NICD-81	IRR	RN1	RN1	Pap	Pap		genomic DNA		Combined_insertions.txt	NS_Lane_2_R1.fastq	NS_Lane_2_R2.fastq
18506_NICD-82_IRR	18506_NICD-82_IRR	Primary_Tumor	Mus musculus	CCTAAGAA	18506	NICD-82	IRR	RN1	RN1	Pap	Pap		genomic DNA		Combined_insertions.txt	NS_Lane_2_R1.fastq	NS_Lane_2_R2.fastq
18506_NICD-83_IRR	18506_NICD-83_IRR	Primary_Tumor	Mus musculus	CGAGAGAA	18506	NICD-83	IRR	RN1	RN1	Pap	Pap		genomic DNA		Combined_insertions.txt	NS_Lane_2_R1.fastq	NS_Lane_2_R2.fastq
18506_NICD-84_IRR	18506_NICD-84_IRR	Primary_Tumor	Mus musculus	GTGGAGAA	18506	NICD-84	IRR	RN1	RN1	Pap	Pap		genomic DNA		Combined_insertions.txt	NS_Lane_2_R1.fastq	NS_Lane_2_R2.fastq
18506_NICD-85_IRR	18506_NICD-85_IRR	Primary_Tumor	Mus musculus	TACGAGAA	18506	NICD-85	IRR	RN1	RN1	Pap	Pap		genomic DNA		Combined_insertions.txt	NS_Lane_2_R1.fastq	NS_Lane_2_R2.fastq
18509_NICD-88_IRR	18509_NICD-88_IRR	Primary_Tumor	Mus musculus	GAATAGAA	18509	NICD-88	IRR	RN1	RN1	Pap	Pap		genomic DNA		Combined_insertions.txt	NS_Lane_2_R1.fastq	NS_Lane_2_R2.fastq
18510_NICD-90_IRR	18510_NICD-90_IRR	Primary_Tumor	Mus musculus	CACAGGAA	18510	NICD-90	IRR	RN1	RN1	Pap	Pap		genomic DNA		Combined_insertions.txt	NS_Lane_2_R1.fastq	NS_Lane_2_R2.fastq
18510_NICD-92_IRR	18510_NICD-92_IRR	Primary_Tumor	Mus musculus	GAGCGGAA	18510	NICD-92	IRR	RN1	RN1	Pap	Pap		genomic DNA		Combined_insertions.txt	NS_Lane_2_R1.fastq	NS_Lane_2_R2.fastq
18517_NICD-97_IRR	18517_NICD-97_IRR	Primary_Tumor	Mus musculus	CTGACGAA	18517	NICD-97	IRR	RN1	RN1	Pap	Pap		genomic DNA		Combined_insertions.txt	NS_Lane_2_R1.fastq	NS_Lane_2_R2.fastq
18517_NICD-98_IRR	18517_NICD-98_IRR	Primary_Tumor	Mus musculus	TATACGAA	18517	NICD-98	IRR	RN1	RN1	Pap	Pap		genomic DNA		Combined_insertions.txt	NS_Lane_2_R1.fastq	NS_Lane_2_R2.fastq
18741_NICD-102_IRR	18741_NICD-102_IRR	Primary_Tumor	Mus musculus	GCGATGAA	18741	NICD-102	IRR	RN1	RN1	Pap	Pap		genomic DNA		Combined_insertions.txt	NS_Lane_2_R1.fastq	NS_Lane_2_R2.fastq
18741_NICD-103_IRR	18741_NICD-103_IRR	Primary_Tumor	Mus musculus	ACCGTGAA	18741	NICD-103	IRR	RN1	RN1	Pap	Pap		genomic DNA		Combined_insertions.txt	NS_Lane_2_R1.fastq	NS_Lane_2_R2.fastq
18741_NICD-104_IRR	18741_NICD-104_IRR	Primary_Tumor	Mus musculus	GATGTGAA	18741	NICD-104	IRR	RN1	RN1	Pap	Pap		genomic DNA		Combined_insertions.txt	NS_Lane_2_R1.fastq	NS_Lane_2_R2.fastq
18741_NICD-105_IRR	18741_NICD-105_IRR	Primary_Tumor	Mus musculus	CCACTGAA	18741	NICD-105	IRR	RN1	RN1	Pap	Pap		genomic DNA		Combined_insertions.txt	NS_Lane_2_R1.fastq	NS_Lane_2_R2.fastq
18742_NICD-107_IRR	18742_NICD-107_IRR	Primary_Tumor	Mus musculus	CGGAACAA	18742	NICD-107	IRR	RN1	RN1	Pap	Pap		genomic DNA		Combined_insertions.txt	NS_Lane_2_R1.fastq	NS_Lane_2_R2.fastq
18744_NICD-108_IRR	18744_NICD-108_IRR	Primary_Tumor	Mus musculus	TCCAACAA	18744	NICD-108	IRR	RN1	RN1	Pap	Pap		genomic DNA		Combined_insertions.txt	NS_Lane_2_R1.fastq	NS_Lane_2_R2.fastq
18746_NICD-110_IRR	18746_NICD-110_IRR	Primary_Tumor	Mus musculus	GCAGACAA	18746	NICD-110	IRR	RN1	RN1	Pap	Pap		genomic DNA		Combined_insertions.txt	NS_Lane_2_R1.fastq	NS_Lane_2_R2.fastq
18746_NICD-111_IRR	18746_NICD-111_IRR	Primary_Tumor	Mus musculus	AGTGACAA	18746	NICD-111	IRR	RN1	RN1	Pap	Pap		genomic DNA		Combined_insertions.txt	NS_Lane_2_R1.fastq	NS_Lane_2_R2.fastq
N354_NICD-114_IRR	N354_NICD-114_IRR	Primary_Tumor	Mus musculus	CGCGGCAA	N354	NICD-114	IRR	RN1	RN1	Pap	Pap		genomic DNA		Combined_insertions.txt	NS_Lane_2_R1.fastq	NS_Lane_2_R2.fastq
14096_ELF-10_IRR	14096_ELF-10_IRR	Primary_Tumor	Mus musculus	GTCATCAA	14096	ELF-10	IRR	Elf3	Elf3	PDA	PDA		genomic DNA		Combined_insertions.txt	NS_Lane_2_R1.fastq	NS_Lane_2_R2.fastq
16453_ELF-37_IRR	16453_ELF-37_IRR	Primary_Tumor	Mus musculus	CGAATTAA	16453	ELF-37	IRR	Elf3	Elf3	PDA	PDA		genomic DNA		Combined_insertions.txt	NS_Lane_2_R1.fastq	NS_Lane_2_R2.fastq
14094_ELF-6_IRR	14094_ELF-6_IRR	Primary_Tumor	Mus musculus	CAAGCCAA	14094	ELF-6	IRR	Elf3	Elf3	SC	Squam		genomic DNA		Combined_insertions.txt	NS_Lane_2_R1.fastq	NS_Lane_2_R2.fastq
18562_NICD-99_IRR	18562_NICD-99_IRR	Primary_Tumor	Mus musculus	TCGGCGAA	18562	NICD-99	IRR	RN1	RN1	SCC	Squam		genomic DNA		Combined_insertions.txt	NS_Lane_2_R1.fastq	NS_Lane_2_R2.fastq
18562_NICD-100_IRR	18562_NICD-100_IRR	Primary_Tumor	Mus musculus	GGACCGAA	18562	NICD-100	IRR	RN1	RN1	SCC	Squam		genomic DNA		Combined_insertions.txt	NS_Lane_2_R1.fastq	NS_Lane_2_R2.fastq
13094_ELF-1_IRR	13094_ELF-1_IRR	Primary_Tumor	Mus musculus	GTTGGCAA	13094	ELF-1	IRR	Elf3	Elf3	SCC	Squam		genomic DNA		Combined_insertions.txt	NS_Lane_2_R1.fastq	NS_Lane_2_R2.fastq
14089_ELF-3_IRR	14089_ELF-3_IRR	Primary_Tumor	Mus musculus	ATGCGCAA	14089	ELF-3	IRR	Elf3	Elf3	SCC	Squam		genomic DNA		Combined_insertions.txt	NS_Lane_2_R1.fastq	NS_Lane_2_R2.fastq
14094_ELF-7_IRR	14094_ELF-7_IRR	Primary_Tumor	Mus musculus	AGATCCAA	14094	ELF-7	IRR	Elf3	Elf3	SCC	Squam		genomic DNA		Combined_insertions.txt	NS_Lane_2_R1.fastq	NS_Lane_2_R2.fastq
14696_ELF-16_IRR	14696_ELF-16_IRR	Primary_Tumor	Mus musculus	ATAGATAA	14696	ELF-16	IRR	Elf3	Elf3	SCC	Squam		genomic DNA		Combined_insertions.txt	NS_Lane_2_R1.fastq	NS_Lane_2_R2.fastq
14696_ELF-17_IRR	14696_ELF-17_IRR	Primary_Tumor	Mus musculus	CAGGATAA	14696	ELF-17	IRR	Elf3	Elf3	SCC	Squam		genomic DNA		Combined_insertions.txt	NS_Lane_2_R1.fastq	NS_Lane_2_R2.fastq
14754_ELF-19_IRR	14754_ELF-19_IRR	Primary_Tumor	Mus musculus	ACGCATAA	14754	ELF-19	IRR	Elf3	Elf3	SCC	Squam		genomic DNA		Combined_insertions.txt	NS_Lane_2_R1.fastq	NS_Lane_2_R2.fastq
19421_NICD-113_IRR	19421_NICD-113_IRR	Primary_Tumor	Mus musculus	TTGTACAA	19421	NICD-113	IRR	RN1	RN1	Spind	Spindle		genomic DNA		Combined_insertions.txt	NS_Lane_2_R1.fastq	NS_Lane_2_R2.fastq
18508_NICD-86_IRR	18508_NICD-86_IRR	Primary_Tumor	Mus musculus	ATCCAGAA	18508	NICD-86	IRR	RN1	RN1	Unknown	None		genomic DNA		Combined_insertions.txt	NS_Lane_2_R1.fastq	NS_Lane_2_R2.fastq
18510_NICD-91_IRR	18510_NICD-91_IRR	Primary_Tumor	Mus musculus	ATTAGGAA	18510	NICD-91	IRR	RN1	RN1	Unknown	None		genomic DNA		Combined_insertions.txt	NS_Lane_2_R1.fastq	NS_Lane_2_R2.fastq
18742_NICD-106_IRR	18742_NICD-106_IRR	Primary_Tumor	Mus musculus	TTGCTGAA	18742	NICD-106	IRR	RN1	RN1	Unknown	None		genomic DNA		Combined_insertions.txt	NS_Lane_2_R1.fastq	NS_Lane_2_R2.fastq
19121_NICD-112_IRR	19121_NICD-112_IRR	Primary_Tumor	Mus musculus	CTTCACAA	19121	NICD-112	IRR	RN1	RN1	Unknown	None		genomic DNA		Combined_insertions.txt	NS_Lane_2_R1.fastq	NS_Lane_2_R2.fastq
14427_ELF-11_IRR	14427_ELF-11_IRR	Primary_Tumor	Mus musculus	ACTATCAA	14427	ELF-11	IRR	Elf3	Elf3	Unknown	None		genomic DNA		Combined_insertions.txt	NS_Lane_2_R1.fastq	NS_Lane_2_R2.fastq
15280_ELF-20_IRR	15280_ELF-20_IRR	Primary_Tumor	Mus musculus	TGATATAA	15280	ELF-20	IRR	Elf3	Elf3	Unknown	None		genomic DNA		Combined_insertions.txt	NS_Lane_2_R1.fastq	NS_Lane_2_R2.fastq
17230_NICD-3_IRL	17230_NICD-3_IRL	Primary_Tumor	Mus musculus	CCTAAGAA	17230	NICD-3	IRL	RN1	RN1	AME	None		genomic DNA		Combined_insertions.txt	NS_Lane_3_R1.fastq	NS_Lane_3_R2.fastq
18277_NICD-24_IRL	18277_NICD-24_IRL	Primary_Tumor	Mus musculus	ACCGTGAA	18277	NICD-24	IRL	RN1	RN1	CAC	None		genomic DNA		Combined_insertions.txt	NS_Lane_3_R1.fastq	NS_Lane_3_R2.fastq
18550_NICD-29_IRL	18550_NICD-29_IRL	Primary_Tumor	Mus musculus	TCCAACAA	18550	NICD-29	IRL	RN1	RN1	CAC	None		genomic DNA		Combined_insertions.txt	NS_Lane_3_R1.fastq	NS_Lane_3_R2.fastq
18729_NICD-36_IRL	18729_NICD-36_IRL	Primary_Tumor	Mus musculus	GTTGGCAA	18729	NICD-36	IRL	RN1	RN1	CAC	None		genomic DNA		Combined_insertions.txt	NS_Lane_3_R1.fastq	NS_Lane_3_R2.fastq
19788_NICD-57_IRL	19788_NICD-57_IRL	Primary_Tumor	Mus musculus	CCGAGTAA	19788	NICD-57	IRL	RN1	RN1	CAC	None		genomic DNA		Combined_insertions.txt	NS_Lane_3_R1.fastq	NS_Lane_3_R2.fastq
19788_NICD-58_IRL	19788_NICD-58_IRL	Primary_Tumor	Mus musculus	TTCGGTAA	19788	NICD-58	IRL	RN1	RN1	CAC	None		genomic DNA		Combined_insertions.txt	NS_Lane_3_R1.fastq	NS_Lane_3_R2.fastq
17349_NICD-72_IRL	17349_NICD-72_IRL	Primary_Tumor	Mus musculus	GCCGCAGA	17349	NICD-72	IRL	RN1	RN1	CAC	None		genomic DNA		Combined_insertions.txt	NS_Lane_3_R1.fastq	NS_Lane_3_R2.fastq
16448_NICD-1_IRL	16448_NICD-1_IRL	Primary_Tumor	Mus musculus	AAGAAGAA	16448	NICD-1	IRL	RN1	RN1	Pap	Pap		genomic DNA		Combined_insertions.txt	NS_Lane_3_R1.fastq	NS_Lane_3_R2.fastq
17230_NICD-2_IRL	17230_NICD-2_IRL	Primary_Tumor	Mus musculus	GGCAAGAA	17230	NICD-2	IRL	RN1	RN1	Pap	Pap		genomic DNA		Combined_insertions.txt	NS_Lane_3_R1.fastq	NS_Lane_3_R2.fastq
17599_NICD-6_IRL	17599_NICD-6_IRL	Primary_Tumor	Mus musculus	TACGAGAA	17599	NICD-6	IRL	RN1	RN1	Pap	Pap		genomic DNA		Combined_insertions.txt	NS_Lane_3_R1.fastq	NS_Lane_3_R2.fastq
17599_NICD-7_IRL	17599_NICD-7_IRL	Primary_Tumor	Mus musculus	ATCCAGAA	17599	NICD-7	IRL	RN1	RN1	Pap	Pap		genomic DNA		Combined_insertions.txt	NS_Lane_3_R1.fastq	NS_Lane_3_R2.fastq
17599_NICD-9_IRL	17599_NICD-9_IRL	Primary_Tumor	Mus musculus	GAATAGAA	17599	NICD-9	IRL	RN1	RN1	Pap	Pap		genomic DNA		Combined_insertions.txt	NS_Lane_3_R1.fastq	NS_Lane_3_R2.fastq
17608_NICD-10_IRL	17608_NICD-10_IRL	Primary_Tumor	Mus musculus	TGAAGGAA	17608	NICD-10	IRL	RN1	RN1	Pap	Pap		genomic DNA		Combined_insertions.txt	NS_Lane_3_R1.fastq	NS_Lane_3_R2.fastq
17943_NICD-13_IRL	17943_NICD-13_IRL	Primary_Tumor	Mus musculus	GAGCGGAA	17943	NICD-13	IRL	RN1	RN1	Pap	Pap		genomic DNA		Combined_insertions.txt	NS_Lane_3_R1.fastq	NS_Lane_3_R2.fastq
17943_NICD-14_IRL	17943_NICD-14_IRL	Primary_Tumor	Mus musculus	CTATGGAA	17943	NICD-14	IRL	RN1	RN1	Pap	Pap		genomic DNA		Combined_insertions.txt	NS_Lane_3_R1.fastq	NS_Lane_3_R2.fastq
17998_NICD-17_IRL	17998_NICD-17_IRL	Primary_Tumor	Mus musculus	ACAACGAA	17998	NICD-17	IRL	RN1	RN1	Pap	Pap		genomic DNA		Combined_insertions.txt	NS_Lane_3_R1.fastq	NS_Lane_3_R2.fastq
17998_NICD-18_IRL	17998_NICD-18_IRL	Primary_Tumor	Mus musculus	CTGACGAA	17998	NICD-18	IRL	RN1	RN1	Pap	Pap		genomic DNA		Combined_insertions.txt	NS_Lane_3_R1.fastq	NS_Lane_3_R2.fastq
18001_NICD-21_IRL	18001_NICD-21_IRL	Primary_Tumor	Mus musculus	GGACCGAA	18001	NICD-21	IRL	RN1	RN1	Pap	Pap		genomic DNA		Combined_insertions.txt	NS_Lane_3_R1.fastq	NS_Lane_3_R2.fastq
18001_NICD-22_IRL	18001_NICD-22_IRL	Primary_Tumor	Mus musculus	CGCTCGAA	18001	NICD-22	IRL	RN1	RN1	Pap	Pap		genomic DNA		Combined_insertions.txt	NS_Lane_3_R1.fastq	NS_Lane_3_R2.fastq
18001_NICD-23_IRL	18001_NICD-23_IRL	Primary_Tumor	Mus musculus	GCGATGAA	18001	NICD-23	IRL	RN1	RN1	Pap	Pap		genomic DNA		Combined_insertions.txt	NS_Lane_3_R1.fastq	NS_Lane_3_R2.fastq
18277_NICD-25_IRL	18277_NICD-25_IRL	Primary_Tumor	Mus musculus	GATGTGAA	18277	NICD-25	IRL	RN1	RN1	Pap	Pap		genomic DNA		Combined_insertions.txt	NS_Lane_3_R1.fastq	NS_Lane_3_R2.fastq
18550_NICD-26_IRL	18550_NICD-26_IRL	Primary_Tumor	Mus musculus	CCACTGAA	18550	NICD-26	IRL	RN1	RN1	Pap	Pap		genomic DNA		Combined_insertions.txt	NS_Lane_3_R1.fastq	NS_Lane_3_R2.fastq
18550_NICD-27_IRL	18550_NICD-27_IRL	Primary_Tumor	Mus musculus	TTGCTGAA	18550	NICD-27	IRL	RN1	RN1	Pap	Pap		genomic DNA		Combined_insertions.txt	NS_Lane_3_R1.fastq	NS_Lane_3_R2.fastq
18550_NICD-28_IRL	18550_NICD-28_IRL	Primary_Tumor	Mus musculus	CGGAACAA	18550	NICD-28	IRL	RN1	RN1	Pap	Pap		genomic DNA		Combined_insertions.txt	NS_Lane_3_R1.fastq	NS_Lane_3_R2.fastq
18693_NICD-30_IRL	18693_NICD-30_IRL	Primary_Tumor	Mus musculus	GATAACAA	18693	NICD-30	IRL	RN1	RN1	Pap	Pap		genomic DNA		Combined_insertions.txt	NS_Lane_3_R1.fastq	NS_Lane_3_R2.fastq
18693_NICD-31_IRL	18693_NICD-31_IRL	Primary_Tumor	Mus musculus	GCAGACAA	18693	NICD-31	IRL	RN1	RN1	Pap	Pap		genomic DNA		Combined_insertions.txt	NS_Lane_3_R1.fastq	NS_Lane_3_R2.fastq
18699_NICD-32_IRL	18699_NICD-32_IRL	Primary_Tumor	Mus musculus	AGTGACAA	18699	NICD-32	IRL	RN1	RN1	Pap	Pap		genomic DNA		Combined_insertions.txt	NS_Lane_3_R1.fastq	NS_Lane_3_R2.fastq
18729_NICD-35_IRL	18729_NICD-35_IRL	Primary_Tumor	Mus musculus	CGCGGCAA	18729	NICD-35	IRL	RN1	RN1	Pap	Pap		genomic DNA		Combined_insertions.txt	NS_Lane_3_R1.fastq	NS_Lane_3_R2.fastq
18733_NICD-37_IRL	18733_NICD-37_IRL	Primary_Tumor	Mus musculus	TCACGCAA	18733	NICD-37	IRL	RN1	RN1	Pap	Pap		genomic DNA		Combined_insertions.txt	NS_Lane_3_R1.fastq	NS_Lane_3_R2.fastq
18733_NICD-38_IRL	18733_NICD-38_IRL	Primary_Tumor	Mus musculus	ATGCGCAA	18733	NICD-38	IRL	RN1	RN1	Pap	Pap		genomic DNA		Combined_insertions.txt	NS_Lane_3_R1.fastq	NS_Lane_3_R2.fastq
19111_NICD-39_IRL	19111_NICD-39_IRL	Primary_Tumor	Mus musculus	AATTGCAA	19111	NICD-39	IRL	RN1	RN1	Pap	Pap		genomic DNA		Combined_insertions.txt	NS_Lane_3_R1.fastq	NS_Lane_3_R2.fastq
19112_NICD-40_IRL	19112_NICD-40_IRL	Primary_Tumor	Mus musculus	TTAACCAA	19112	NICD-40	IRL	RN1	RN1	Pap	Pap		genomic DNA		Combined_insertions.txt	NS_Lane_3_R1.fastq	NS_Lane_3_R2.fastq
19112_NICD-41_IRL	19112_NICD-41_IRL	Primary_Tumor	Mus musculus	CAAGCCAA	19112	NICD-41	IRL	RN1	RN1	Pap	Pap		genomic DNA		Combined_insertions.txt	NS_Lane_3_R1.fastq	NS_Lane_3_R2.fastq
19112_NICD-42_IRL	19112_NICD-42_IRL	Primary_Tumor	Mus musculus	AGATCCAA	19112	NICD-42	IRL	RN1	RN1	Pap	Pap		genomic DNA		Combined_insertions.txt	NS_Lane_3_R1.fastq	NS_Lane_3_R2.fastq
19114_NICD-45_IRL	19114_NICD-45_IRL	Primary_Tumor	Mus musculus	GTCATCAA	19114	NICD-45	IRL	RN1	RN1	Pap	Pap		genomic DNA		Combined_insertions.txt	NS_Lane_3_R1.fastq	NS_Lane_3_R2.fastq
19114_NICD-46_IRL	19114_NICD-46_IRL	Primary_Tumor	Mus musculus	ACTATCAA	19114	NICD-46	IRL	RN1	RN1	Pap	Pap		genomic DNA		Combined_insertions.txt	NS_Lane_3_R1.fastq	NS_Lane_3_R2.fastq
19223_NICD-47_IRL	19223_NICD-47_IRL	Primary_Tumor	Mus musculus	TGAGTCAA	19223	NICD-47	IRL	RN1	RN1	Pap	Pap		genomic DNA		Combined_insertions.txt	NS_Lane_3_R1.fastq	NS_Lane_3_R2.fastq
19493_NICD-48_IRL	19493_NICD-48_IRL	Primary_Tumor	Mus musculus	AAGGTCAA	19493	NICD-48	IRL	RN1	RN1	Pap	Pap		genomic DNA		Combined_insertions.txt	NS_Lane_3_R1.fastq	NS_Lane_3_R2.fastq
19493_NICD-49_IRL	19493_NICD-49_IRL	Primary_Tumor	Mus musculus	CACCTCAA	19493	NICD-49	IRL	RN1	RN1	Pap	Pap		genomic DNA		Combined_insertions.txt	NS_Lane_3_R1.fastq	NS_Lane_3_R2.fastq
19493_NICD-50_IRL	19493_NICD-50_IRL	Primary_Tumor	Mus musculus	CTCAATAA	19493	NICD-50	IRL	RN1	RN1	Pap	Pap		genomic DNA		Combined_insertions.txt	NS_Lane_3_R1.fastq	NS_Lane_3_R2.fastq
19493_NICD-52_IRL	19493_NICD-52_IRL	Primary_Tumor	Mus musculus	CAGGATAA	19493	NICD-52	IRL	RN1	RN1	Pap	Pap		genomic DNA		Combined_insertions.txt	NS_Lane_3_R1.fastq	NS_Lane_3_R2.fastq
19640_NICD-53_IRL	19640_NICD-53_IRL	Primary_Tumor	Mus musculus	TCTGATAA	19640	NICD-53	IRL	RN1	RN1	Pap	Pap		genomic DNA		Combined_insertions.txt	NS_Lane_3_R1.fastq	NS_Lane_3_R2.fastq
19788_NICD-54_IRL	19788_NICD-54_IRL	Primary_Tumor	Mus musculus	ACGCATAA	19788	NICD-54	IRL	RN1	RN1	Pap	Pap		genomic DNA		Combined_insertions.txt	NS_Lane_3_R1.fastq	NS_Lane_3_R2.fastq
19788_NICD-55_IRL	19788_NICD-55_IRL	Primary_Tumor	Mus musculus	TGATATAA	19788	NICD-55	IRL	RN1	RN1	Pap	Pap		genomic DNA		Combined_insertions.txt	NS_Lane_3_R1.fastq	NS_Lane_3_R2.fastq
19788_NICD-59_IRL	19788_NICD-59_IRL	Primary_Tumor	Mus musculus	AGACGTAA	19788	NICD-59	IRL	RN1	RN1	Pap	Pap		genomic DNA		Combined_insertions.txt	NS_Lane_3_R1.fastq	NS_Lane_3_R2.fastq
19790_NICD-61_IRL	19790_NICD-61_IRL	Primary_Tumor	Mus musculus	TAGTGTAA	19790	NICD-61	IRL	RN1	RN1	Pap	Pap		genomic DNA		Combined_insertions.txt	NS_Lane_3_R1.fastq	NS_Lane_3_R2.fastq
19790_NICD-62_IRL	19790_NICD-62_IRL	Primary_Tumor	Mus musculus	GGTTGTAA	19790	NICD-62	IRL	RN1	RN1	Pap	Pap		genomic DNA		Combined_insertions.txt	NS_Lane_3_R1.fastq	NS_Lane_3_R2.fastq
19790_NICD-63_IRL	19790_NICD-63_IRL	Primary_Tumor	Mus musculus	TGGACTAA	19790	NICD-63	IRL	RN1	RN1	Pap	Pap		genomic DNA		Combined_insertions.txt	NS_Lane_3_R1.fastq	NS_Lane_3_R2.fastq
19791_NICD-64_IRL	19791_NICD-64_IRL	Primary_Tumor	Mus musculus	GCTACTAA	19791	NICD-64	IRL	RN1	RN1	Pap	Pap		genomic DNA		Combined_insertions.txt	NS_Lane_3_R1.fastq	NS_Lane_3_R2.fastq
N133_NICD-65_IRL	N133_NICD-65_IRL	Primary_Tumor	Mus musculus	GGCGCTAA	N133	NICD-65	IRL	RN1	RN1	Pap	Pap		genomic DNA		Combined_insertions.txt	NS_Lane_3_R1.fastq	NS_Lane_3_R2.fastq
N133_NICD-66_IRL	N133_NICD-66_IRL	Primary_Tumor	Mus musculus	ATTCCTAA	N133	NICD-66	IRL	RN1	RN1	Pap	Pap		genomic DNA		Combined_insertions.txt	NS_Lane_3_R1.fastq	NS_Lane_3_R2.fastq
N133_NICD-68_IRL	N133_NICD-68_IRL	Primary_Tumor	Mus musculus	TACATTAA	N133	NICD-68	IRL	RN1	RN1	Pap	Pap		genomic DNA		Combined_insertions.txt	NS_Lane_3_R1.fastq	NS_Lane_3_R2.fastq
17348_NICD-70_IRL	17348_NICD-70_IRL	Primary_Tumor	Mus musculus	ACATGAGA	17348	NICD-70	IRL	RN1	RN1	Pap	Pap		genomic DNA		Combined_insertions.txt	NS_Lane_3_R1.fastq	NS_Lane_3_R2.fastq
17349_NICD-73_IRL	17349_NICD-73_IRL	Primary_Tumor	Mus musculus	TTCATAGA	17349	NICD-73	IRL	RN1	RN1	Pap	Pap		genomic DNA		Combined_insertions.txt	NS_Lane_3_R1.fastq	NS_Lane_3_R2.fastq
17349_NICD-74_IRL	17349_NICD-74_IRL	Primary_Tumor	Mus musculus	AACTTAGA	17349	NICD-74	IRL	RN1	RN1	Pap	Pap		genomic DNA		Combined_insertions.txt	NS_Lane_3_R1.fastq	NS_Lane_3_R2.fastq
18005_NICD-78_IRL	18005_NICD-78_IRL	Primary_Tumor	Mus musculus	CGGCCGGA	18005	NICD-78	IRL	RN1	RN1	Pap	Pap		genomic DNA		Combined_insertions.txt	NS_Lane_3_R1.fastq	NS_Lane_3_R2.fastq
18005_NICD-79_IRL	18005_NICD-79_IRL	Primary_Tumor	Mus musculus	CCTTCGGA	18005	NICD-79	IRL	RN1	RN1	Pap	Pap		genomic DNA		Combined_insertions.txt	NS_Lane_3_R1.fastq	NS_Lane_3_R2.fastq
18005_NICD-76_IRL	18005_NICD-76_IRL	Primary_Tumor	Mus musculus	CTCGCGGA	18005	NICD-76	IRL	RN1	RN1	PDA	PDA		genomic DNA		Combined_insertions.txt	NS_Lane_3_R1.fastq	NS_Lane_3_R2.fastq
18005_NICD-77_IRL	18005_NICD-77_IRL	Primary_Tumor	Mus musculus	TAACCGGA	18005	NICD-77	IRL	RN1	RN1	PDA	PDA		genomic DNA		Combined_insertions.txt	NS_Lane_3_R1.fastq	NS_Lane_3_R2.fastq
17230_NICD-4_IRL	17230_NICD-4_IRL	Primary_Tumor	Mus musculus	CGAGAGAA	17230	NICD-4	IRL	RN1	RN1	SCC	Squam		genomic DNA		Combined_insertions.txt	NS_Lane_3_R1.fastq	NS_Lane_3_R2.fastq
17230_NICD-5_IRL	17230_NICD-5_IRL	Primary_Tumor	Mus musculus	GTGGAGAA	17230	NICD-5	IRL	RN1	RN1	SCC	Squam		genomic DNA		Combined_insertions.txt	NS_Lane_3_R1.fastq	NS_Lane_3_R2.fastq
17599_NICD-8_IRL	17599_NICD-8_IRL	Primary_Tumor	Mus musculus	TGTCAGAA	17599	NICD-8	IRL	RN1	RN1	SCC	Squam		genomic DNA		Combined_insertions.txt	NS_Lane_3_R1.fastq	NS_Lane_3_R2.fastq
17941_NICD-11_IRL	17941_NICD-11_IRL	Primary_Tumor	Mus musculus	CACAGGAA	17941	NICD-11	IRL	RN1	RN1	SCC	Squam		genomic DNA		Combined_insertions.txt	NS_Lane_3_R1.fastq	NS_Lane_3_R2.fastq
17941_NICD-12_IRL	17941_NICD-12_IRL	Primary_Tumor	Mus musculus	ATTAGGAA	17941	NICD-12	IRL	RN1	RN1	SCC	Squam		genomic DNA		Combined_insertions.txt	NS_Lane_3_R1.fastq	NS_Lane_3_R2.fastq
17998_NICD-15_IRL	17998_NICD-15_IRL	Primary_Tumor	Mus musculus	AGGTGGAA	17998	NICD-15	IRL	RN1	RN1	SCC	Squam		genomic DNA		Combined_insertions.txt	NS_Lane_3_R1.fastq	NS_Lane_3_R2.fastq
17998_NICD-16_IRL	17998_NICD-16_IRL	Primary_Tumor	Mus musculus	GCCTGGAA	17998	NICD-16	IRL	RN1	RN1	SCC	Squam		genomic DNA		Combined_insertions.txt	NS_Lane_3_R1.fastq	NS_Lane_3_R2.fastq
19493_NICD-51_IRL	19493_NICD-51_IRL	Primary_Tumor	Mus musculus	ATAGATAA	19493	NICD-51	IRL	RN1	RN1	SCC	Squam		genomic DNA		Combined_insertions.txt	NS_Lane_3_R1.fastq	NS_Lane_3_R2.fastq
18729_NICD-34_IRL	18729_NICD-34_IRL	Primary_Tumor	Mus musculus	TTGTACAA	18729	NICD-34	IRL	RN1	RN1	Unknown	None		genomic DNA		Combined_insertions.txt	NS_Lane_3_R1.fastq	NS_Lane_3_R2.fastq
14089_ELF-2_IRL	14089_ELF-2_IRL	Primary_Tumor	Mus musculus	TCACGCAA	14089	ELF-2	IRL	Elf3	Elf3	Acinar	None		genomic DNA		Combined_insertions.txt	NS_Lane_4_R1.fastq	NS_Lane_4_R2.fastq
14096_ELF-9_IRL	14096_ELF-9_IRL	Primary_Tumor	Mus musculus	TACTCCAA	14096	ELF-9	IRL	Elf3	Elf3	Acinar	None		genomic DNA		Combined_insertions.txt	NS_Lane_4_R1.fastq	NS_Lane_4_R2.fastq
15671_ELF-22_IRL	15671_ELF-22_IRL	Primary_Tumor	Mus musculus	CCGAGTAA	15671	ELF-22	IRL	Elf3	Elf3	CAC	None		genomic DNA		Combined_insertions.txt	NS_Lane_4_R1.fastq	NS_Lane_4_R2.fastq
14690_ELF-13_IRL	14690_ELF-13_IRL	Primary_Tumor	Mus musculus	AAGGTCAA	14690	ELF-13	IRL	Elf3	Elf3	KA	Squam		genomic DNA		Combined_insertions.txt	NS_Lane_4_R1.fastq	NS_Lane_4_R2.fastq
18005_NICD-80_IRL	18005_NICD-80_IRL	Primary_Tumor	Mus musculus	AAGAAGAA	18005	NICD-80	IRL	RN1	RN1	Pap	Pap		genomic DNA		Combined_insertions.txt	NS_Lane_4_R1.fastq	NS_Lane_4_R2.fastq
18503_NICD-81_IRL	18503_NICD-81_IRL	Primary_Tumor	Mus musculus	GGCAAGAA	18503	NICD-81	IRL	RN1	RN1	Pap	Pap		genomic DNA		Combined_insertions.txt	NS_Lane_4_R1.fastq	NS_Lane_4_R2.fastq
18506_NICD-82_IRL	18506_NICD-82_IRL	Primary_Tumor	Mus musculus	CCTAAGAA	18506	NICD-82	IRL	RN1	RN1	Pap	Pap		genomic DNA		Combined_insertions.txt	NS_Lane_4_R1.fastq	NS_Lane_4_R2.fastq
18506_NICD-83_IRL	18506_NICD-83_IRL	Primary_Tumor	Mus musculus	CGAGAGAA	18506	NICD-83	IRL	RN1	RN1	Pap	Pap		genomic DNA		Combined_insertions.txt	NS_Lane_4_R1.fastq	NS_Lane_4_R2.fastq
18506_NICD-84_IRL	18506_NICD-84_IRL	Primary_Tumor	Mus musculus	GTGGAGAA	18506	NICD-84	IRL	RN1	RN1	Pap	Pap		genomic DNA		Combined_insertions.txt	NS_Lane_4_R1.fastq	NS_Lane_4_R2.fastq
18506_NICD-85_IRL	18506_NICD-85_IRL	Primary_Tumor	Mus musculus	TACGAGAA	18506	NICD-85	IRL	RN1	RN1	Pap	Pap		genomic DNA		Combined_insertions.txt	NS_Lane_4_R1.fastq	NS_Lane_4_R2.fastq
18509_NICD-88_IRL	18509_NICD-88_IRL	Primary_Tumor	Mus musculus	GAATAGAA	18509	NICD-88	IRL	RN1	RN1	Pap	Pap		genomic DNA		Combined_insertions.txt	NS_Lane_4_R1.fastq	NS_Lane_4_R2.fastq
18510_NICD-90_IRL	18510_NICD-90_IRL	Primary_Tumor	Mus musculus	CACAGGAA	18510	NICD-90	IRL	RN1	RN1	Pap	Pap		genomic DNA		Combined_insertions.txt	NS_Lane_4_R1.fastq	NS_Lane_4_R2.fastq
18510_NICD-92_IRL	18510_NICD-92_IRL	Primary_Tumor	Mus musculus	GAGCGGAA	18510	NICD-92	IRL	RN1	RN1	Pap	Pap		genomic DNA		Combined_insertions.txt	NS_Lane_4_R1.fastq	NS_Lane_4_R2.fastq
18517_NICD-97_IRL	18517_NICD-97_IRL	Primary_Tumor	Mus musculus	CTGACGAA	18517	NICD-97	IRL	RN1	RN1	Pap	Pap		genomic DNA		Combined_insertions.txt	NS_Lane_4_R1.fastq	NS_Lane_4_R2.fastq
18517_NICD-98_IRL	18517_NICD-98_IRL	Primary_Tumor	Mus musculus	TATACGAA	18517	NICD-98	IRL	RN1	RN1	Pap	Pap		genomic DNA		Combined_insertions.txt	NS_Lane_4_R1.fastq	NS_Lane_4_R2.fastq
18741_NICD-102_IRL	18741_NICD-102_IRL	Primary_Tumor	Mus musculus	GCGATGAA	18741	NICD-102	IRL	RN1	RN1	Pap	Pap		genomic DNA		Combined_insertions.txt	NS_Lane_4_R1.fastq	NS_Lane_4_R2.fastq
18741_NICD-103_IRL	18741_NICD-103_IRL	Primary_Tumor	Mus musculus	ACCGTGAA	18741	NICD-103	IRL	RN1	RN1	Pap	Pap		genomic DNA		Combined_insertions.txt	NS_Lane_4_R1.fastq	NS_Lane_4_R2.fastq
18741_NICD-104_IRL	18741_NICD-104_IRL	Primary_Tumor	Mus musculus	GATGTGAA	18741	NICD-104	IRL	RN1	RN1	Pap	Pap		genomic DNA		Combined_insertions.txt	NS_Lane_4_R1.fastq	NS_Lane_4_R2.fastq
18741_NICD-105_IRL	18741_NICD-105_IRL	Primary_Tumor	Mus musculus	CCACTGAA	18741	NICD-105	IRL	RN1	RN1	Pap	Pap		genomic DNA		Combined_insertions.txt	NS_Lane_4_R1.fastq	NS_Lane_4_R2.fastq
18742_NICD-107_IRL	18742_NICD-107_IRL	Primary_Tumor	Mus musculus	CGGAACAA	18742	NICD-107	IRL	RN1	RN1	Pap	Pap		genomic DNA		Combined_insertions.txt	NS_Lane_4_R1.fastq	NS_Lane_4_R2.fastq
18744_NICD-108_IRL	18744_NICD-108_IRL	Primary_Tumor	Mus musculus	TCCAACAA	18744	NICD-108	IRL	RN1	RN1	Pap	Pap		genomic DNA		Combined_insertions.txt	NS_Lane_4_R1.fastq	NS_Lane_4_R2.fastq
18746_NICD-110_IRL	18746_NICD-110_IRL	Primary_Tumor	Mus musculus	GCAGACAA	18746	NICD-110	IRL	RN1	RN1	Pap	Pap		genomic DNA		Combined_insertions.txt	NS_Lane_4_R1.fastq	NS_Lane_4_R2.fastq
18746_NICD-111_IRL	18746_NICD-111_IRL	Primary_Tumor	Mus musculus	AGTGACAA	18746	NICD-111	IRL	RN1	RN1	Pap	Pap		genomic DNA		Combined_insertions.txt	NS_Lane_4_R1.fastq	NS_Lane_4_R2.fastq
N354_NICD-114_IRL	N354_NICD-114_IRL	Primary_Tumor	Mus musculus	CGCGGCAA	N354	NICD-114	IRL	RN1	RN1	Pap	Pap		genomic DNA		Combined_insertions.txt	NS_Lane_4_R1.fastq	NS_Lane_4_R2.fastq
14096_ELF-10_IRL	14096_ELF-10_IRL	Primary_Tumor	Mus musculus	GTCATCAA	14096	ELF-10	IRL	Elf3	Elf3	PDA	PDA		genomic DNA		Combined_insertions.txt	NS_Lane_4_R1.fastq	NS_Lane_4_R2.fastq
16453_ELF-37_IRL	16453_ELF-37_IRL	Primary_Tumor	Mus musculus	CGAATTAA	16453	ELF-37	IRL	Elf3	Elf3	PDA	PDA		genomic DNA		Combined_insertions.txt	NS_Lane_4_R1.fastq	NS_Lane_4_R2.fastq
14094_ELF-6_IRL	14094_ELF-6_IRL	Primary_Tumor	Mus musculus	CAAGCCAA	14094	ELF-6	IRL	Elf3	Elf3	SC	Squam		genomic DNA		Combined_insertions.txt	NS_Lane_4_R1.fastq	NS_Lane_4_R2.fastq
18562_NICD-99_IRL	18562_NICD-99_IRL	Primary_Tumor	Mus musculus	TCGGCGAA	18562	NICD-99	IRL	RN1	RN1	SCC	Squam		genomic DNA		Combined_insertions.txt	NS_Lane_4_R1.fastq	NS_Lane_4_R2.fastq
18562_NICD-100_IRL	18562_NICD-100_IRL	Primary_Tumor	Mus musculus	GGACCGAA	18562	NICD-100	IRL	RN1	RN1	SCC	Squam		genomic DNA		Combined_insertions.txt	NS_Lane_4_R1.fastq	NS_Lane_4_R2.fastq
13094_ELF-1_IRL	13094_ELF-1_IRL	Primary_Tumor	Mus musculus	GTTGGCAA	13094	ELF-1	IRL	Elf3	Elf3	SCC	Squam		genomic DNA		Combined_insertions.txt	NS_Lane_4_R1.fastq	NS_Lane_4_R2.fastq
14089_ELF-3_IRL	14089_ELF-3_IRL	Primary_Tumor	Mus musculus	ATGCGCAA	14089	ELF-3	IRL	Elf3	Elf3	SCC	Squam		genomic DNA		Combined_insertions.txt	NS_Lane_4_R1.fastq	NS_Lane_4_R2.fastq
14094_ELF-7_IRL	14094_ELF-7_IRL	Primary_Tumor	Mus musculus	AGATCCAA	14094	ELF-7	IRL	Elf3	Elf3	SCC	Squam		genomic DNA		Combined_insertions.txt	NS_Lane_4_R1.fastq	NS_Lane_4_R2.fastq
14696_ELF-16_IRL	14696_ELF-16_IRL	Primary_Tumor	Mus musculus	ATAGATAA	14696	ELF-16	IRL	Elf3	Elf3	SCC	Squam		genomic DNA		Combined_insertions.txt	NS_Lane_4_R1.fastq	NS_Lane_4_R2.fastq
14696_ELF-17_IRL	14696_ELF-17_IRL	Primary_Tumor	Mus musculus	CAGGATAA	14696	ELF-17	IRL	Elf3	Elf3	SCC	Squam		genomic DNA		Combined_insertions.txt	NS_Lane_4_R1.fastq	NS_Lane_4_R2.fastq
19421_NICD-113_IRL	19421_NICD-113_IRL	Primary_Tumor	Mus musculus	TTGTACAA	19421	NICD-113	IRL	RN1	RN1	Spind	Spindle		genomic DNA		Combined_insertions.txt	NS_Lane_4_R1.fastq	NS_Lane_4_R2.fastq
18508_NICD-86_IRL	18508_NICD-86_IRL	Primary_Tumor	Mus musculus	ATCCAGAA	18508	NICD-86	IRL	RN1	RN1	Unknown	None		genomic DNA		Combined_insertions.txt	NS_Lane_4_R1.fastq	NS_Lane_4_R2.fastq
18510_NICD-91_IRL	18510_NICD-91_IRL	Primary_Tumor	Mus musculus	ATTAGGAA	18510	NICD-91	IRL	RN1	RN1	Unknown	None		genomic DNA		Combined_insertions.txt	NS_Lane_4_R1.fastq	NS_Lane_4_R2.fastq
18742_NICD-106_IRL	18742_NICD-106_IRL	Primary_Tumor	Mus musculus	TTGCTGAA	18742	NICD-106	IRL	RN1	RN1	Unknown	None		genomic DNA		Combined_insertions.txt	NS_Lane_4_R1.fastq	NS_Lane_4_R2.fastq
19121_NICD-112_IRL	19121_NICD-112_IRL	Primary_Tumor	Mus musculus	CTTCACAA	19121	NICD-112	IRL	RN1	RN1	Unknown	None		genomic DNA		Combined_insertions.txt	NS_Lane_4_R1.fastq	NS_Lane_4_R2.fastq
14427_ELF-11_IRL	14427_ELF-11_IRL	Primary_Tumor	Mus musculus	ACTATCAA	14427	ELF-11	IRL	Elf3	Elf3	Unknown	None		genomic DNA		Combined_insertions.txt	NS_Lane_4_R1.fastq	NS_Lane_4_R2.fastq
15280_ELF-20_IRL	15280_ELF-20_IRL	Primary_Tumor	Mus musculus	TGATATAA	15280	ELF-20	IRL	Elf3	Elf3	Unknown	None		genomic DNA		Combined_insertions.txt	NS_Lane_4_R1.fastq	NS_Lane_4_R2.fastq
B6189_R46_IRR	B6189_R46_IRR	Primary_Tumor	Mus musculus	CATCGTAA	B6189	R46	IRR	Ras	Ras	AME	None		genomic DNA		Combined_insertions.txt	NS_Lane_5_R1.fastq	NS_Lane_5_R2.fastq
B6002_R25_IRR	B6002_R25_IRR	Primary_Tumor	Mus musculus	AATTGCAA	B6002	R25	IRR	Ras	Ras	ASC	ASC		genomic DNA		Combined_insertions.txt	NS_Lane_5_R1.fastq	NS_Lane_5_R2.fastq
B5708_F01_IRR	B5708_F01_IRR	Primary_Tumor	Mus musculus	AAGAAGAA	B5708	F01	IRR	Ras	Ras	CAC	None		genomic DNA		Combined_insertions.txt	NS_Lane_5_R1.fastq	NS_Lane_5_R2.fastq
B5708_F02_IRR	B5708_F02_IRR	Primary_Tumor	Mus musculus	GGCAAGAA	B5708	F02	IRR	Ras	Ras	CAC	None		genomic DNA		Combined_insertions.txt	NS_Lane_5_R1.fastq	NS_Lane_5_R2.fastq
B5708_F04_IRR	B5708_F04_IRR	Primary_Tumor	Mus musculus	CGAGAGAA	B5708	F04	IRR	Ras	Ras	CAC	None		genomic DNA		Combined_insertions.txt	NS_Lane_5_R1.fastq	NS_Lane_5_R2.fastq
B5708_F07_IRR	B5708_F07_IRR	Primary_Tumor	Mus musculus	ATCCAGAA	B5708	F07	IRR	Ras	Ras	CAC	None		genomic DNA		Combined_insertions.txt	NS_Lane_5_R1.fastq	NS_Lane_5_R2.fastq
B5708_F08_IRR	B5708_F08_IRR	Primary_Tumor	Mus musculus	TGTCAGAA	B5708	F08	IRR	Ras	Ras	CAC	None		genomic DNA		Combined_insertions.txt	NS_Lane_5_R1.fastq	NS_Lane_5_R2.fastq
B5708_F09_IRR	B5708_F09_IRR	Primary_Tumor	Mus musculus	GAATAGAA	B5708	F09	IRR	Ras	Ras	CAC	None		genomic DNA		Combined_insertions.txt	NS_Lane_5_R1.fastq	NS_Lane_5_R2.fastq
B5708_F11_IRR	B5708_F11_IRR	Primary_Tumor	Mus musculus	CACAGGAA	B5708	F11	IRR	Ras	Ras	CAC	None		genomic DNA		Combined_insertions.txt	NS_Lane_5_R1.fastq	NS_Lane_5_R2.fastq
B5708_F12_IRR	B5708_F12_IRR	Primary_Tumor	Mus musculus	ATTAGGAA	B5708	F12	IRR	Ras	Ras	CAC	None		genomic DNA		Combined_insertions.txt	NS_Lane_5_R1.fastq	NS_Lane_5_R2.fastq
B5895_R10_IRR	B5895_R10_IRR	Primary_Tumor	Mus musculus	ACCGTGAA	B5895	R10	IRR	Ras	Ras	CAC	None		genomic DNA		Combined_insertions.txt	NS_Lane_5_R1.fastq	NS_Lane_5_R2.fastq
B5998_R16_IRR	B5998_R16_IRR	Primary_Tumor	Mus musculus	GATAACAA	B5998	R16	IRR	Ras	Ras	CAC	None		genomic DNA		Combined_insertions.txt	NS_Lane_5_R1.fastq	NS_Lane_5_R2.fastq
B5998_R19_IRR	B5998_R19_IRR	Primary_Tumor	Mus musculus	CTTCACAA	B5998	R19	IRR	Ras	Ras	CAC	None		genomic DNA		Combined_insertions.txt	NS_Lane_5_R1.fastq	NS_Lane_5_R2.fastq
B6002_R28_IRR	B6002_R28_IRR	Primary_Tumor	Mus musculus	AGATCCAA	B6002	R28	IRR	Ras	Ras	CAC	None		genomic DNA		Combined_insertions.txt	NS_Lane_5_R1.fastq	NS_Lane_5_R2.fastq
B6002_R33_IRR	B6002_R33_IRR	Primary_Tumor	Mus musculus	TGAGTCAA	B6002	R33	IRR	Ras	Ras	CAC	None		genomic DNA		Combined_insertions.txt	NS_Lane_5_R1.fastq	NS_Lane_5_R2.fastq
B6001_R37_IRR	B6001_R37_IRR	Primary_Tumor	Mus musculus	ATAGATAA	B6001	R37	IRR	Ras	Ras	CAC	None		genomic DNA		Combined_insertions.txt	NS_Lane_5_R1.fastq	NS_Lane_5_R2.fastq
B6001_R41_IRR	B6001_R41_IRR	Primary_Tumor	Mus musculus	TGATATAA	B6001	R41	IRR	Ras	Ras	CAC	None		genomic DNA		Combined_insertions.txt	NS_Lane_5_R1.fastq	NS_Lane_5_R2.fastq
B6001_R45_IRR	B6001_R45_IRR	Primary_Tumor	Mus musculus	AGACGTAA	B6001	R45	IRR	Ras	Ras	CAC	None		genomic DNA		Combined_insertions.txt	NS_Lane_5_R1.fastq	NS_Lane_5_R2.fastq
B6189_R47_IRR	B6189_R47_IRR	Primary_Tumor	Mus musculus	TAGTGTAA	B6189	R47	IRR	Ras	Ras	CAC	None		genomic DNA		Combined_insertions.txt	NS_Lane_5_R1.fastq	NS_Lane_5_R2.fastq
B6189_R49_IRR	B6189_R49_IRR	Primary_Tumor	Mus musculus	GGTTGTAA	B6189	R49	IRR	Ras	Ras	CAC	None		genomic DNA		Combined_insertions.txt	NS_Lane_5_R1.fastq	NS_Lane_5_R2.fastq
B6189_R50_IRR	B6189_R50_IRR	Primary_Tumor	Mus musculus	TGGACTAA	B6189	R50	IRR	Ras	Ras	CAC	None		genomic DNA		Combined_insertions.txt	NS_Lane_5_R1.fastq	NS_Lane_5_R2.fastq
B6189_R51_IRR	B6189_R51_IRR	Primary_Tumor	Mus musculus	GCTACTAA	B6189	R51	IRR	Ras	Ras	CAC	None		genomic DNA		Combined_insertions.txt	NS_Lane_5_R1.fastq	NS_Lane_5_R2.fastq
B6038_R58_IRR	B6038_R58_IRR	Primary_Tumor	Mus musculus	GCCGCAGA	B6038	R58	IRR	Ras	Ras	CAC	None		genomic DNA		Combined_insertions.txt	NS_Lane_5_R1.fastq	NS_Lane_5_R2.fastq
B6038_R60_IRR	B6038_R60_IRR	Primary_Tumor	Mus musculus	AACTTAGA	B6038	R60	IRR	Ras	Ras	CAC	None		genomic DNA		Combined_insertions.txt	NS_Lane_5_R1.fastq	NS_Lane_5_R2.fastq
B6038_R62_IRR	B6038_R62_IRR	Primary_Tumor	Mus musculus	CTCGCGGA	B6038	R62	IRR	Ras	Ras	CAC	None		genomic DNA		Combined_insertions.txt	NS_Lane_5_R1.fastq	NS_Lane_5_R2.fastq
B6038_R64_IRR	B6038_R64_IRR	Primary_Tumor	Mus musculus	CGGCCGGA	B6038	R64	IRR	Ras	Ras	CAC	None		genomic DNA		Combined_insertions.txt	NS_Lane_5_R1.fastq	NS_Lane_5_R2.fastq
B6038_R59_IRR	B6038_R59_IRR	Primary_Tumor	Mus musculus	TTCATAGA	B6038	R59	IRR	Ras	Ras	KA	Squam		genomic DNA		Combined_insertions.txt	NS_Lane_5_R1.fastq	NS_Lane_5_R2.fastq
B6001_R44_IRR	B6001_R44_IRR	Primary_Tumor	Mus musculus	TTCGGTAA	B6001	R44	IRR	Ras	Ras	Krib	None		genomic DNA		Combined_insertions.txt	NS_Lane_5_R1.fastq	NS_Lane_5_R2.fastq
B5998_R20_IRR	B5998_R20_IRR	Primary_Tumor	Mus musculus	TTGTACAA	B5998	R20	IRR	Ras	Ras	PDA	PDA		genomic DNA		Combined_insertions.txt	NS_Lane_5_R1.fastq	NS_Lane_5_R2.fastq
B5998_R21_IRR	B5998_R21_IRR	Primary_Tumor	Mus musculus	CGCGGCAA	B5998	R21	IRR	Ras	Ras	PDA	PDA		genomic DNA		Combined_insertions.txt	NS_Lane_5_R1.fastq	NS_Lane_5_R2.fastq
B6002_R31_IRR	B6002_R31_IRR	Primary_Tumor	Mus musculus	GTCATCAA	B6002	R31	IRR	Ras	Ras	SCC	Squam		genomic DNA		Combined_insertions.txt	NS_Lane_5_R1.fastq	NS_Lane_5_R2.fastq
B6001_R34_IRR	B6001_R34_IRR	Primary_Tumor	Mus musculus	AAGGTCAA	B6001	R34	IRR	Ras	Ras	SCC	Squam		genomic DNA		Combined_insertions.txt	NS_Lane_5_R1.fastq	NS_Lane_5_R2.fastq
B5708_F03_IRR	B5708_F03_IRR	Primary_Tumor	Mus musculus	CCTAAGAA	B5708	F03	IRR	Ras	Ras	Spind	Spindle		genomic DNA		Combined_insertions.txt	NS_Lane_5_R1.fastq	NS_Lane_5_R2.fastq
B5708_F05_IRR	B5708_F05_IRR	Primary_Tumor	Mus musculus	GTGGAGAA	B5708	F05	IRR	Ras	Ras	Spind	Spindle		genomic DNA		Combined_insertions.txt	NS_Lane_5_R1.fastq	NS_Lane_5_R2.fastq
B5708_F06_IRR	B5708_F06_IRR	Primary_Tumor	Mus musculus	TACGAGAA	B5708	F06	IRR	Ras	Ras	Spind	Spindle		genomic DNA		Combined_insertions.txt	NS_Lane_5_R1.fastq	NS_Lane_5_R2.fastq
B5708_F10_IRR	B5708_F10_IRR	Primary_Tumor	Mus musculus	TGAAGGAA	B5708	F10	IRR	Ras	Ras	Spind	Spindle		genomic DNA		Combined_insertions.txt	NS_Lane_5_R1.fastq	NS_Lane_5_R2.fastq
B5895_R11_IRR	B5895_R11_IRR	Primary_Tumor	Mus musculus	GATGTGAA	B5895	R11	IRR	Ras	Ras	Spind	Spindle		genomic DNA		Combined_insertions.txt	NS_Lane_5_R1.fastq	NS_Lane_5_R2.fastq
B5998_R13_IRR	B5998_R13_IRR	Primary_Tumor	Mus musculus	TTGCTGAA	B5998	R13	IRR	Ras	Ras	Spind	Spindle		genomic DNA		Combined_insertions.txt	NS_Lane_5_R1.fastq	NS_Lane_5_R2.fastq
B5998_R14_IRR	B5998_R14_IRR	Primary_Tumor	Mus musculus	CGGAACAA	B5998	R14	IRR	Ras	Ras	Spind	Spindle		genomic DNA		Combined_insertions.txt	NS_Lane_5_R1.fastq	NS_Lane_5_R2.fastq
B5998_R15_IRR	B5998_R15_IRR	Primary_Tumor	Mus musculus	TCCAACAA	B5998	R15	IRR	Ras	Ras	Spind	Spindle		genomic DNA		Combined_insertions.txt	NS_Lane_5_R1.fastq	NS_Lane_5_R2.fastq
B5998_R17_IRR	B5998_R17_IRR	Primary_Tumor	Mus musculus	GCAGACAA	B5998	R17	IRR	Ras	Ras	Spind	Spindle		genomic DNA		Combined_insertions.txt	NS_Lane_5_R1.fastq	NS_Lane_5_R2.fastq
B5998_R22_IRR	B5998_R22_IRR	Primary_Tumor	Mus musculus	GTTGGCAA	B5998	R22	IRR	Ras	Ras	Spind	Spindle		genomic DNA		Combined_insertions.txt	NS_Lane_5_R1.fastq	NS_Lane_5_R2.fastq
B5998_R23_IRR	B5998_R23_IRR	Primary_Tumor	Mus musculus	TCACGCAA	B5998	R23	IRR	Ras	Ras	Spind	Spindle		genomic DNA		Combined_insertions.txt	NS_Lane_5_R1.fastq	NS_Lane_5_R2.fastq
B6002_R24_IRR	B6002_R24_IRR	Primary_Tumor	Mus musculus	ATGCGCAA	B6002	R24	IRR	Ras	Ras	Spind	Spindle		genomic DNA		Combined_insertions.txt	NS_Lane_5_R1.fastq	NS_Lane_5_R2.fastq
B6002_R26_IRR	B6002_R26_IRR	Primary_Tumor	Mus musculus	TTAACCAA	B6002	R26	IRR	Ras	Ras	Spind	Spindle		genomic DNA		Combined_insertions.txt	NS_Lane_5_R1.fastq	NS_Lane_5_R2.fastq
B6002_R27_IRR	B6002_R27_IRR	Primary_Tumor	Mus musculus	CAAGCCAA	B6002	R27	IRR	Ras	Ras	Spind	Spindle		genomic DNA		Combined_insertions.txt	NS_Lane_5_R1.fastq	NS_Lane_5_R2.fastq
B6002_R29_IRR	B6002_R29_IRR	Primary_Tumor	Mus musculus	GCGTCCAA	B6002	R29	IRR	Ras	Ras	Spind	Spindle		genomic DNA		Combined_insertions.txt	NS_Lane_5_R1.fastq	NS_Lane_5_R2.fastq
B6002_R30_IRR	B6002_R30_IRR	Primary_Tumor	Mus musculus	TACTCCAA	B6002	R30	IRR	Ras	Ras	Spind	Spindle		genomic DNA		Combined_insertions.txt	NS_Lane_5_R1.fastq	NS_Lane_5_R2.fastq
B6002_R32_IRR	B6002_R32_IRR	Primary_Tumor	Mus musculus	ACTATCAA	B6002	R32	IRR	Ras	Ras	Spind	Spindle		genomic DNA		Combined_insertions.txt	NS_Lane_5_R1.fastq	NS_Lane_5_R2.fastq
B6001_R35_IRR	B6001_R35_IRR	Primary_Tumor	Mus musculus	CACCTCAA	B6001	R35	IRR	Ras	Ras	Spind	Spindle		genomic DNA		Combined_insertions.txt	NS_Lane_5_R1.fastq	NS_Lane_5_R2.fastq
B6001_R38_IRR	B6001_R38_IRR	Primary_Tumor	Mus musculus	CAGGATAA	B6001	R38	IRR	Ras	Ras	Spind	Spindle		genomic DNA		Combined_insertions.txt	NS_Lane_5_R1.fastq	NS_Lane_5_R2.fastq
B6001_R39_IRR	B6001_R39_IRR	Primary_Tumor	Mus musculus	TCTGATAA	B6001	R39	IRR	Ras	Ras	Spind	Spindle		genomic DNA		Combined_insertions.txt	NS_Lane_5_R1.fastq	NS_Lane_5_R2.fastq
B6001_R40_IRR	B6001_R40_IRR	Primary_Tumor	Mus musculus	ACGCATAA	B6001	R40	IRR	Ras	Ras	Spind	Spindle		genomic DNA		Combined_insertions.txt	NS_Lane_5_R1.fastq	NS_Lane_5_R2.fastq
B6001_R42_IRR	B6001_R42_IRR	Primary_Tumor	Mus musculus	GTAAGTAA	B6001	R42	IRR	Ras	Ras	Spind	Spindle		genomic DNA		Combined_insertions.txt	NS_Lane_5_R1.fastq	NS_Lane_5_R2.fastq
B6001_R43_IRR	B6001_R43_IRR	Primary_Tumor	Mus musculus	CCGAGTAA	B6001	R43	IRR	Ras	Ras	Spind	Spindle		genomic DNA		Combined_insertions.txt	NS_Lane_5_R1.fastq	NS_Lane_5_R2.fastq
B6000_R52_IRR	B6000_R52_IRR	Primary_Tumor	Mus musculus	ATTCCTAA	B6000	R52	IRR	Ras	Ras	Spind	Spindle		genomic DNA		Combined_insertions.txt	NS_Lane_5_R1.fastq	NS_Lane_5_R2.fastq
B6000_R53_IRR	B6000_R53_IRR	Primary_Tumor	Mus musculus	CGAATTAA	B6000	R53	IRR	Ras	Ras	Spind	Spindle		genomic DNA		Combined_insertions.txt	NS_Lane_5_R1.fastq	NS_Lane_5_R2.fastq
B6000_R54_IRR	B6000_R54_IRR	Primary_Tumor	Mus musculus	TACATTAA	B6000	R54	IRR	Ras	Ras	Spind	Spindle		genomic DNA		Combined_insertions.txt	NS_Lane_5_R1.fastq	NS_Lane_5_R2.fastq
B6000_R55_IRR	B6000_R55_IRR	Primary_Tumor	Mus musculus	CTTGTTAA	B6000	R55	IRR	Ras	Ras	Spind	Spindle		genomic DNA		Combined_insertions.txt	NS_Lane_5_R1.fastq	NS_Lane_5_R2.fastq
B6000_R56_IRR	B6000_R56_IRR	Primary_Tumor	Mus musculus	ACATGAGA	B6000	R56	IRR	Ras	Ras	Spind	Spindle		genomic DNA		Combined_insertions.txt	NS_Lane_5_R1.fastq	NS_Lane_5_R2.fastq
B6000_R57_IRR	B6000_R57_IRR	Primary_Tumor	Mus musculus	GTTACAGA	B6000	R57	IRR	Ras	Ras	Spind	Spindle		genomic DNA		Combined_insertions.txt	NS_Lane_5_R1.fastq	NS_Lane_5_R2.fastq
B6038_R61_IRR	B6038_R61_IRR	Primary_Tumor	Mus musculus	GGTGAGGA	B6038	R61	IRR	Ras	Ras	Spind	Spindle		genomic DNA		Combined_insertions.txt	NS_Lane_5_R1.fastq	NS_Lane_5_R2.fastq
B6038_R63_IRR	B6038_R63_IRR	Primary_Tumor	Mus musculus	TAACCGGA	B6038	R63	IRR	Ras	Ras	Spind	Spindle		genomic DNA		Combined_insertions.txt	NS_Lane_5_R1.fastq	NS_Lane_5_R2.fastq
B6038_R65_IRR	B6038_R65_IRR	Primary_Tumor	Mus musculus	CCTTCGGA	B6038	R65	IRR	Ras	Ras	Spind	Spindle		genomic DNA		Combined_insertions.txt	NS_Lane_5_R1.fastq	NS_Lane_5_R2.fastq
B5895_R09_IRR	B5895_R09_IRR	Primary_Tumor	Mus musculus	GCGATGAA	B5895	R09	IRR	Ras	Ras	Unknown	None		genomic DNA		Combined_insertions.txt	NS_Lane_5_R1.fastq	NS_Lane_5_R2.fastq
B5998_R18_IRR	B5998_R18_IRR	Primary_Tumor	Mus musculus	AGTGACAA	B5998	R18	IRR	Ras	Ras	Unknown	None		genomic DNA		Combined_insertions.txt	NS_Lane_5_R1.fastq	NS_Lane_5_R2.fastq
B6189_R46_IRL	B6189_R46_IRL	Primary_Tumor	Mus musculus	CATCGTAA	B6189	R46	IRL	Ras	Ras	AME	None		genomic DNA		Combined_insertions.txt	NS_Lane_6_R1.fastq	NS_Lane_6_R2.fastq
B6002_R25_IRL	B6002_R25_IRL	Primary_Tumor	Mus musculus	AATTGCAA	B6002	R25	IRL	Ras	Ras	ASC	ASC		genomic DNA		Combined_insertions.txt	NS_Lane_6_R1.fastq	NS_Lane_6_R2.fastq
B5708_F01_IRL	B5708_F01_IRL	Primary_Tumor	Mus musculus	AAGAAGAA	B5708	F01	IRL	Ras	Ras	CAC	None		genomic DNA		Combined_insertions.txt	NS_Lane_6_R1.fastq	NS_Lane_6_R2.fastq
B5708_F02_IRL	B5708_F02_IRL	Primary_Tumor	Mus musculus	GGCAAGAA	B5708	F02	IRL	Ras	Ras	CAC	None		genomic DNA		Combined_insertions.txt	NS_Lane_6_R1.fastq	NS_Lane_6_R2.fastq
B5708_F04_IRL	B5708_F04_IRL	Primary_Tumor	Mus musculus	CGAGAGAA	B5708	F04	IRL	Ras	Ras	CAC	None		genomic DNA		Combined_insertions.txt	NS_Lane_6_R1.fastq	NS_Lane_6_R2.fastq
B5708_F07_IRL	B5708_F07_IRL	Primary_Tumor	Mus musculus	ATCCAGAA	B5708	F07	IRL	Ras	Ras	CAC	None		genomic DNA		Combined_insertions.txt	NS_Lane_6_R1.fastq	NS_Lane_6_R2.fastq
B5708_F08_IRL	B5708_F08_IRL	Primary_Tumor	Mus musculus	TGTCAGAA	B5708	F08	IRL	Ras	Ras	CAC	None		genomic DNA		Combined_insertions.txt	NS_Lane_6_R1.fastq	NS_Lane_6_R2.fastq
B5708_F09_IRL	B5708_F09_IRL	Primary_Tumor	Mus musculus	GAATAGAA	B5708	F09	IRL	Ras	Ras	CAC	None		genomic DNA		Combined_insertions.txt	NS_Lane_6_R1.fastq	NS_Lane_6_R2.fastq
B5708_F11_IRL	B5708_F11_IRL	Primary_Tumor	Mus musculus	CACAGGAA	B5708	F11	IRL	Ras	Ras	CAC	None		genomic DNA		Combined_insertions.txt	NS_Lane_6_R1.fastq	NS_Lane_6_R2.fastq
B5708_F12_IRL	B5708_F12_IRL	Primary_Tumor	Mus musculus	ATTAGGAA	B5708	F12	IRL	Ras	Ras	CAC	None		genomic DNA		Combined_insertions.txt	NS_Lane_6_R1.fastq	NS_Lane_6_R2.fastq
B5708_F14_IRL	B5708_F14_IRL	Primary_Tumor	Mus musculus	CTATGGAA	B5708	F14	IRL	Ras	Ras	CAC	None		genomic DNA		Combined_insertions.txt	NS_Lane_6_R1.fastq	NS_Lane_6_R2.fastq
B5895_R03_IRL	B5895_R03_IRL	Primary_Tumor	Mus musculus	ACAACGAA	B5895	R03	IRL	Ras	Ras	CAC	None		genomic DNA		Combined_insertions.txt	NS_Lane_6_R1.fastq	NS_Lane_6_R2.fastq
B5895_R04_IRL	B5895_R04_IRL	Primary_Tumor	Mus musculus	CTGACGAA	B5895	R04	IRL	Ras	Ras	CAC	None		genomic DNA		Combined_insertions.txt	NS_Lane_6_R1.fastq	NS_Lane_6_R2.fastq
B5895_R06_IRL	B5895_R06_IRL	Primary_Tumor	Mus musculus	TCGGCGAA	B5895	R06	IRL	Ras	Ras	CAC	None		genomic DNA		Combined_insertions.txt	NS_Lane_6_R1.fastq	NS_Lane_6_R2.fastq
B5895_R10_IRL	B5895_R10_IRL	Primary_Tumor	Mus musculus	ACCGTGAA	B5895	R10	IRL	Ras	Ras	CAC	None		genomic DNA		Combined_insertions.txt	NS_Lane_6_R1.fastq	NS_Lane_6_R2.fastq
B5998_R16_IRL	B5998_R16_IRL	Primary_Tumor	Mus musculus	GATAACAA	B5998	R16	IRL	Ras	Ras	CAC	None		genomic DNA		Combined_insertions.txt	NS_Lane_6_R1.fastq	NS_Lane_6_R2.fastq
B5998_R19_IRL	B5998_R19_IRL	Primary_Tumor	Mus musculus	CTTCACAA	B5998	R19	IRL	Ras	Ras	CAC	None		genomic DNA		Combined_insertions.txt	NS_Lane_6_R1.fastq	NS_Lane_6_R2.fastq
B6002_R28_IRL	B6002_R28_IRL	Primary_Tumor	Mus musculus	AGATCCAA	B6002	R28	IRL	Ras	Ras	CAC	None		genomic DNA		Combined_insertions.txt	NS_Lane_6_R1.fastq	NS_Lane_6_R2.fastq
B6002_R33_IRL	B6002_R33_IRL	Primary_Tumor	Mus musculus	TGAGTCAA	B6002	R33	IRL	Ras	Ras	CAC	None		genomic DNA		Combined_insertions.txt	NS_Lane_6_R1.fastq	NS_Lane_6_R2.fastq
B6001_R37_IRL	B6001_R37_IRL	Primary_Tumor	Mus musculus	ATAGATAA	B6001	R37	IRL	Ras	Ras	CAC	None		genomic DNA		Combined_insertions.txt	NS_Lane_6_R1.fastq	NS_Lane_6_R2.fastq
B6001_R41_IRL	B6001_R41_IRL	Primary_Tumor	Mus musculus	TGATATAA	B6001	R41	IRL	Ras	Ras	CAC	None		genomic DNA		Combined_insertions.txt	NS_Lane_6_R1.fastq	NS_Lane_6_R2.fastq
B6001_R45_IRL	B6001_R45_IRL	Primary_Tumor	Mus musculus	AGACGTAA	B6001	R45	IRL	Ras	Ras	CAC	None		genomic DNA		Combined_insertions.txt	NS_Lane_6_R1.fastq	NS_Lane_6_R2.fastq
B6189_R47_IRL	B6189_R47_IRL	Primary_Tumor	Mus musculus	TAGTGTAA	B6189	R47	IRL	Ras	Ras	CAC	None		genomic DNA		Combined_insertions.txt	NS_Lane_6_R1.fastq	NS_Lane_6_R2.fastq
B6189_R49_IRL	B6189_R49_IRL	Primary_Tumor	Mus musculus	GGTTGTAA	B6189	R49	IRL	Ras	Ras	CAC	None		genomic DNA		Combined_insertions.txt	NS_Lane_6_R1.fastq	NS_Lane_6_R2.fastq
B6189_R50_IRL	B6189_R50_IRL	Primary_Tumor	Mus musculus	TGGACTAA	B6189	R50	IRL	Ras	Ras	CAC	None		genomic DNA		Combined_insertions.txt	NS_Lane_6_R1.fastq	NS_Lane_6_R2.fastq
B6189_R51_IRL	B6189_R51_IRL	Primary_Tumor	Mus musculus	GCTACTAA	B6189	R51	IRL	Ras	Ras	CAC	None		genomic DNA		Combined_insertions.txt	NS_Lane_6_R1.fastq	NS_Lane_6_R2.fastq
B6038_R58_IRL	B6038_R58_IRL	Primary_Tumor	Mus musculus	GCCGCAGA	B6038	R58	IRL	Ras	Ras	CAC	None		genomic DNA		Combined_insertions.txt	NS_Lane_6_R1.fastq	NS_Lane_6_R2.fastq
B6038_R60_IRL	B6038_R60_IRL	Primary_Tumor	Mus musculus	AACTTAGA	B6038	R60	IRL	Ras	Ras	CAC	None		genomic DNA		Combined_insertions.txt	NS_Lane_6_R1.fastq	NS_Lane_6_R2.fastq
B6038_R62_IRL	B6038_R62_IRL	Primary_Tumor	Mus musculus	CTCGCGGA	B6038	R62	IRL	Ras	Ras	CAC	None		genomic DNA		Combined_insertions.txt	NS_Lane_6_R1.fastq	NS_Lane_6_R2.fastq
B6038_R64_IRL	B6038_R64_IRL	Primary_Tumor	Mus musculus	CGGCCGGA	B6038	R64	IRL	Ras	Ras	CAC	None		genomic DNA		Combined_insertions.txt	NS_Lane_6_R1.fastq	NS_Lane_6_R2.fastq
B6038_R59_IRL	B6038_R59_IRL	Primary_Tumor	Mus musculus	TTCATAGA	B6038	R59	IRL	Ras	Ras	KA	Squam		genomic DNA		Combined_insertions.txt	NS_Lane_6_R1.fastq	NS_Lane_6_R2.fastq
B6001_R44_IRL	B6001_R44_IRL	Primary_Tumor	Mus musculus	TTCGGTAA	B6001	R44	IRL	Ras	Ras	Krib	None		genomic DNA		Combined_insertions.txt	NS_Lane_6_R1.fastq	NS_Lane_6_R2.fastq
B6001_R36_IRL	B6001_R36_IRL	Primary_Tumor	Mus musculus	CTCAATAA	B6001	R36	IRL	Ras	Ras	normal	None		genomic DNA		Combined_insertions.txt	NS_Lane_6_R1.fastq	NS_Lane_6_R2.fastq
B5998_R20_IRL	B5998_R20_IRL	Primary_Tumor	Mus musculus	TTGTACAA	B5998	R20	IRL	Ras	Ras	PDA	PDA		genomic DNA		Combined_insertions.txt	NS_Lane_6_R1.fastq	NS_Lane_6_R2.fastq
B5998_R21_IRL	B5998_R21_IRL	Primary_Tumor	Mus musculus	CGCGGCAA	B5998	R21	IRL	Ras	Ras	PDA	PDA		genomic DNA		Combined_insertions.txt	NS_Lane_6_R1.fastq	NS_Lane_6_R2.fastq
B6002_R31_IRL	B6002_R31_IRL	Primary_Tumor	Mus musculus	GTCATCAA	B6002	R31	IRL	Ras	Ras	SCC	Squam		genomic DNA		Combined_insertions.txt	NS_Lane_6_R1.fastq	NS_Lane_6_R2.fastq
B6001_R34_IRL	B6001_R34_IRL	Primary_Tumor	Mus musculus	AAGGTCAA	B6001	R34	IRL	Ras	Ras	SCC	Squam		genomic DNA		Combined_insertions.txt	NS_Lane_6_R1.fastq	NS_Lane_6_R2.fastq
B5708_F03_IRL	B5708_F03_IRL	Primary_Tumor	Mus musculus	CCTAAGAA	B5708	F03	IRL	Ras	Ras	Spind	Spindle		genomic DNA		Combined_insertions.txt	NS_Lane_6_R1.fastq	NS_Lane_6_R2.fastq
B5708_F05_IRL	B5708_F05_IRL	Primary_Tumor	Mus musculus	GTGGAGAA	B5708	F05	IRL	Ras	Ras	Spind	Spindle		genomic DNA		Combined_insertions.txt	NS_Lane_6_R1.fastq	NS_Lane_6_R2.fastq
B5708_F06_IRL	B5708_F06_IRL	Primary_Tumor	Mus musculus	TACGAGAA	B5708	F06	IRL	Ras	Ras	Spind	Spindle		genomic DNA		Combined_insertions.txt	NS_Lane_6_R1.fastq	NS_Lane_6_R2.fastq
B5708_F10_IRL	B5708_F10_IRL	Primary_Tumor	Mus musculus	TGAAGGAA	B5708	F10	IRL	Ras	Ras	Spind	Spindle		genomic DNA		Combined_insertions.txt	NS_Lane_6_R1.fastq	NS_Lane_6_R2.fastq
B5708_F13_IRL	B5708_F13_IRL	Primary_Tumor	Mus musculus	GAGCGGAA	B5708	F13	IRL	Ras	Ras	Spind	Spindle		genomic DNA		Combined_insertions.txt	NS_Lane_6_R1.fastq	NS_Lane_6_R2.fastq
B5895_R01_IRL	B5895_R01_IRL	Primary_Tumor	Mus musculus	AGGTGGAA	B5895	R01	IRL	Ras	Ras	Spind	Spindle		genomic DNA		Combined_insertions.txt	NS_Lane_6_R1.fastq	NS_Lane_6_R2.fastq
B5895_R02_IRL	B5895_R02_IRL	Primary_Tumor	Mus musculus	GCCTGGAA	B5895	R02	IRL	Ras	Ras	Spind	Spindle		genomic DNA		Combined_insertions.txt	NS_Lane_6_R1.fastq	NS_Lane_6_R2.fastq
B5895_R05_IRL	B5895_R05_IRL	Primary_Tumor	Mus musculus	TATACGAA	B5895	R05	IRL	Ras	Ras	Spind	Spindle		genomic DNA		Combined_insertions.txt	NS_Lane_6_R1.fastq	NS_Lane_6_R2.fastq
B5895_R11_IRL	B5895_R11_IRL	Primary_Tumor	Mus musculus	GATGTGAA	B5895	R11	IRL	Ras	Ras	Spind	Spindle		genomic DNA		Combined_insertions.txt	NS_Lane_6_R1.fastq	NS_Lane_6_R2.fastq
B5998_R13_IRL	B5998_R13_IRL	Primary_Tumor	Mus musculus	TTGCTGAA	B5998	R13	IRL	Ras	Ras	Spind	Spindle		genomic DNA		Combined_insertions.txt	NS_Lane_6_R1.fastq	NS_Lane_6_R2.fastq
B5998_R14_IRL	B5998_R14_IRL	Primary_Tumor	Mus musculus	CGGAACAA	B5998	R14	IRL	Ras	Ras	Spind	Spindle		genomic DNA		Combined_insertions.txt	NS_Lane_6_R1.fastq	NS_Lane_6_R2.fastq
B5998_R15_IRL	B5998_R15_IRL	Primary_Tumor	Mus musculus	TCCAACAA	B5998	R15	IRL	Ras	Ras	Spind	Spindle		genomic DNA		Combined_insertions.txt	NS_Lane_6_R1.fastq	NS_Lane_6_R2.fastq
B5998_R17_IRL	B5998_R17_IRL	Primary_Tumor	Mus musculus	GCAGACAA	B5998	R17	IRL	Ras	Ras	Spind	Spindle		genomic DNA		Combined_insertions.txt	NS_Lane_6_R1.fastq	NS_Lane_6_R2.fastq
B5998_R22_IRL	B5998_R22_IRL	Primary_Tumor	Mus musculus	GTTGGCAA	B5998	R22	IRL	Ras	Ras	Spind	Spindle		genomic DNA		Combined_insertions.txt	NS_Lane_6_R1.fastq	NS_Lane_6_R2.fastq
B5998_R23_IRL	B5998_R23_IRL	Primary_Tumor	Mus musculus	TCACGCAA	B5998	R23	IRL	Ras	Ras	Spind	Spindle		genomic DNA		Combined_insertions.txt	NS_Lane_6_R1.fastq	NS_Lane_6_R2.fastq
B6002_R24_IRL	B6002_R24_IRL	Primary_Tumor	Mus musculus	ATGCGCAA	B6002	R24	IRL	Ras	Ras	Spind	Spindle		genomic DNA		Combined_insertions.txt	NS_Lane_6_R1.fastq	NS_Lane_6_R2.fastq
B6002_R26_IRL	B6002_R26_IRL	Primary_Tumor	Mus musculus	TTAACCAA	B6002	R26	IRL	Ras	Ras	Spind	Spindle		genomic DNA		Combined_insertions.txt	NS_Lane_6_R1.fastq	NS_Lane_6_R2.fastq
B6002_R27_IRL	B6002_R27_IRL	Primary_Tumor	Mus musculus	CAAGCCAA	B6002	R27	IRL	Ras	Ras	Spind	Spindle		genomic DNA		Combined_insertions.txt	NS_Lane_6_R1.fastq	NS_Lane_6_R2.fastq
B6002_R29_IRL	B6002_R29_IRL	Primary_Tumor	Mus musculus	GCGTCCAA	B6002	R29	IRL	Ras	Ras	Spind	Spindle		genomic DNA		Combined_insertions.txt	NS_Lane_6_R1.fastq	NS_Lane_6_R2.fastq
B6002_R30_IRL	B6002_R30_IRL	Primary_Tumor	Mus musculus	TACTCCAA	B6002	R30	IRL	Ras	Ras	Spind	Spindle		genomic DNA		Combined_insertions.txt	NS_Lane_6_R1.fastq	NS_Lane_6_R2.fastq
B6002_R32_IRL	B6002_R32_IRL	Primary_Tumor	Mus musculus	ACTATCAA	B6002	R32	IRL	Ras	Ras	Spind	Spindle		genomic DNA		Combined_insertions.txt	NS_Lane_6_R1.fastq	NS_Lane_6_R2.fastq
B6001_R35_IRL	B6001_R35_IRL	Primary_Tumor	Mus musculus	CACCTCAA	B6001	R35	IRL	Ras	Ras	Spind	Spindle		genomic DNA		Combined_insertions.txt	NS_Lane_6_R1.fastq	NS_Lane_6_R2.fastq
B6001_R38_IRL	B6001_R38_IRL	Primary_Tumor	Mus musculus	CAGGATAA	B6001	R38	IRL	Ras	Ras	Spind	Spindle		genomic DNA		Combined_insertions.txt	NS_Lane_6_R1.fastq	NS_Lane_6_R2.fastq
B6001_R39_IRL	B6001_R39_IRL	Primary_Tumor	Mus musculus	TCTGATAA	B6001	R39	IRL	Ras	Ras	Spind	Spindle		genomic DNA		Combined_insertions.txt	NS_Lane_6_R1.fastq	NS_Lane_6_R2.fastq
B6001_R40_IRL	B6001_R40_IRL	Primary_Tumor	Mus musculus	ACGCATAA	B6001	R40	IRL	Ras	Ras	Spind	Spindle		genomic DNA		Combined_insertions.txt	NS_Lane_6_R1.fastq	NS_Lane_6_R2.fastq
B6001_R42_IRL	B6001_R42_IRL	Primary_Tumor	Mus musculus	GTAAGTAA	B6001	R42	IRL	Ras	Ras	Spind	Spindle		genomic DNA		Combined_insertions.txt	NS_Lane_6_R1.fastq	NS_Lane_6_R2.fastq
B6001_R43_IRL	B6001_R43_IRL	Primary_Tumor	Mus musculus	CCGAGTAA	B6001	R43	IRL	Ras	Ras	Spind	Spindle		genomic DNA		Combined_insertions.txt	NS_Lane_6_R1.fastq	NS_Lane_6_R2.fastq
B6000_R52_IRL	B6000_R52_IRL	Primary_Tumor	Mus musculus	ATTCCTAA	B6000	R52	IRL	Ras	Ras	Spind	Spindle		genomic DNA		Combined_insertions.txt	NS_Lane_6_R1.fastq	NS_Lane_6_R2.fastq
B6000_R53_IRL	B6000_R53_IRL	Primary_Tumor	Mus musculus	CGAATTAA	B6000	R53	IRL	Ras	Ras	Spind	Spindle		genomic DNA		Combined_insertions.txt	NS_Lane_6_R1.fastq	NS_Lane_6_R2.fastq
B6000_R55_IRL	B6000_R55_IRL	Primary_Tumor	Mus musculus	CTTGTTAA	B6000	R55	IRL	Ras	Ras	Spind	Spindle		genomic DNA		Combined_insertions.txt	NS_Lane_6_R1.fastq	NS_Lane_6_R2.fastq
B6000_R56_IRL	B6000_R56_IRL	Primary_Tumor	Mus musculus	ACATGAGA	B6000	R56	IRL	Ras	Ras	Spind	Spindle		genomic DNA		Combined_insertions.txt	NS_Lane_6_R1.fastq	NS_Lane_6_R2.fastq
B6000_R57_IRL	B6000_R57_IRL	Primary_Tumor	Mus musculus	GTTACAGA	B6000	R57	IRL	Ras	Ras	Spind	Spindle		genomic DNA		Combined_insertions.txt	NS_Lane_6_R1.fastq	NS_Lane_6_R2.fastq
B6038_R61_IRL	B6038_R61_IRL	Primary_Tumor	Mus musculus	GGTGAGGA	B6038	R61	IRL	Ras	Ras	Spind	Spindle		genomic DNA		Combined_insertions.txt	NS_Lane_6_R1.fastq	NS_Lane_6_R2.fastq
B6038_R63_IRL	B6038_R63_IRL	Primary_Tumor	Mus musculus	TAACCGGA	B6038	R63	IRL	Ras	Ras	Spind	Spindle		genomic DNA		Combined_insertions.txt	NS_Lane_6_R1.fastq	NS_Lane_6_R2.fastq
B6038_R65_IRL	B6038_R65_IRL	Primary_Tumor	Mus musculus	CCTTCGGA	B6038	R65	IRL	Ras	Ras	Spind	Spindle		genomic DNA		Combined_insertions.txt	NS_Lane_6_R1.fastq	NS_Lane_6_R2.fastq
B5895_R07_IRL	B5895_R07_IRL	Primary_Tumor	Mus musculus	GGACCGAA	B5895	R07	IRL	Ras	Ras	Unknown	None		genomic DNA		Combined_insertions.txt	NS_Lane_6_R1.fastq	NS_Lane_6_R2.fastq
B5895_R08_IRL	B5895_R08_IRL	Primary_Tumor	Mus musculus	CGCTCGAA	B5895	R08	IRL	Ras	Ras	Unknown	None		genomic DNA		Combined_insertions.txt	NS_Lane_6_R1.fastq	NS_Lane_6_R2.fastq
B5895_R09_IRL	B5895_R09_IRL	Primary_Tumor	Mus musculus	GCGATGAA	B5895	R09	IRL	Ras	Ras	Unknown	None		genomic DNA		Combined_insertions.txt	NS_Lane_6_R1.fastq	NS_Lane_6_R2.fastq
B5998_R18_IRL	B5998_R18_IRL	Primary_Tumor	Mus musculus	AGTGACAA	B5998	R18	IRL	Ras	Ras	Unknown	None		genomic DNA		Combined_insertions.txt	NS_Lane_6_R1.fastq	NS_Lane_6_R2.fastq
9846_G03_IRL	9846_G03_IRL	Primary_Tumor	Mus musculus	CTTCACAA	9846	G03	IRL	Lfng	Lfng	AME	None		genomic DNA		Combined_insertions.txt	NS_Lane_7_R1.fastq	NS_Lane_7_R2.fastq
9846_G03_IRR	9846_G03_IRR	Primary_Tumor	Mus musculus	TTGTACAA	9846	G03	IRR	Lfng	Lfng	AME	None		genomic DNA		Combined_insertions.txt	NS_Lane_7_R1.fastq	NS_Lane_7_R2.fastq
9846_G02_IRL	9846_G02_IRL	Primary_Tumor	Mus musculus	GCAGACAA	9846	G02	IRL	Lfng	Lfng	ASC	ASC		genomic DNA		Combined_insertions.txt	NS_Lane_7_R1.fastq	NS_Lane_7_R2.fastq
9846_G05_IRL	9846_G05_IRL	Primary_Tumor	Mus musculus	TCACGCAA	9846	G05	IRL	Lfng	Lfng	ASC	ASC		genomic DNA		Combined_insertions.txt	NS_Lane_7_R1.fastq	NS_Lane_7_R2.fastq
11226_G13_IRL	11226_G13_IRL	Primary_Tumor	Mus musculus	ATAGATAA	11226	G13	IRL	Lfng	Lfng	ASC	ASC		genomic DNA		Combined_insertions.txt	NS_Lane_7_R1.fastq	NS_Lane_7_R2.fastq
11226_G15_IRL	11226_G15_IRL	Primary_Tumor	Mus musculus	TGATATAA	11226	G15	IRL	Lfng	Lfng	ASC	ASC		genomic DNA		Combined_insertions.txt	NS_Lane_7_R1.fastq	NS_Lane_7_R2.fastq
9846_G02_IRR	9846_G02_IRR	Primary_Tumor	Mus musculus	AGTGACAA	9846	G02	IRR	Lfng	Lfng	ASC	ASC		genomic DNA		Combined_insertions.txt	NS_Lane_7_R1.fastq	NS_Lane_7_R2.fastq
9846_G05_IRR	9846_G05_IRR	Primary_Tumor	Mus musculus	ATGCGCAA	9846	G05	IRR	Lfng	Lfng	ASC	ASC		genomic DNA		Combined_insertions.txt	NS_Lane_7_R1.fastq	NS_Lane_7_R2.fastq
11226_G13_IRR	11226_G13_IRR	Primary_Tumor	Mus musculus	CAGGATAA	11226	G13	IRR	Lfng	Lfng	ASC	ASC		genomic DNA		Combined_insertions.txt	NS_Lane_7_R1.fastq	NS_Lane_7_R2.fastq
11226_G15_IRR	11226_G15_IRR	Primary_Tumor	Mus musculus	GTAAGTAA	11226	G15	IRR	Lfng	Lfng	ASC	ASC		genomic DNA		Combined_insertions.txt	NS_Lane_7_R1.fastq	NS_Lane_7_R2.fastq
B6038_R66_IRL	B6038_R66_IRL	Primary_Tumor	Mus musculus	AAGAAGAA	B6038	R66	IRL	Ras	Ras	CAC	None		genomic DNA		Combined_insertions.txt	NS_Lane_7_R1.fastq	NS_Lane_7_R2.fastq
B6038_R69_IRL	B6038_R69_IRL	Primary_Tumor	Mus musculus	ATCCAGAA	B6038	R69	IRL	Ras	Ras	CAC	None		genomic DNA		Combined_insertions.txt	NS_Lane_7_R1.fastq	NS_Lane_7_R2.fastq
B6038_R70_IRL	B6038_R70_IRL	Primary_Tumor	Mus musculus	GAATAGAA	B6038	R70	IRL	Ras	Ras	CAC	None		genomic DNA		Combined_insertions.txt	NS_Lane_7_R1.fastq	NS_Lane_7_R2.fastq
B6038_R66_IRR	B6038_R66_IRR	Primary_Tumor	Mus musculus	GGCAAGAA	B6038	R66	IRR	Ras	Ras	CAC	None		genomic DNA		Combined_insertions.txt	NS_Lane_7_R1.fastq	NS_Lane_7_R2.fastq
B6038_R69_IRR	B6038_R69_IRR	Primary_Tumor	Mus musculus	TGTCAGAA	B6038	R69	IRR	Ras	Ras	CAC	None		genomic DNA		Combined_insertions.txt	NS_Lane_7_R1.fastq	NS_Lane_7_R2.fastq
B6038_R70_IRR	B6038_R70_IRR	Primary_Tumor	Mus musculus	TGAAGGAA	B6038	R70	IRR	Ras	Ras	CAC	None		genomic DNA		Combined_insertions.txt	NS_Lane_7_R1.fastq	NS_Lane_7_R2.fastq
11308_G06_IRL	11308_G06_IRL	Primary_Tumor	Mus musculus	AATTGCAA	11308	G06	IRL	Lfng	Lfng	PDA	PDA		genomic DNA		Combined_insertions.txt	NS_Lane_7_R1.fastq	NS_Lane_7_R2.fastq
11232_G16_IRL	11232_G16_IRL	Primary_Tumor	Mus musculus	CCGAGTAA	11232	G16	IRL	Lfng	Lfng	PDA	PDA		genomic DNA		Combined_insertions.txt	NS_Lane_7_R1.fastq	NS_Lane_7_R2.fastq
12182_G21_IRL	12182_G21_IRL	Primary_Tumor	Mus musculus	CGAATTAA	12182	G21	IRL	Lfng	Lfng	PDA	PDA		genomic DNA		Combined_insertions.txt	NS_Lane_7_R1.fastq	NS_Lane_7_R2.fastq
11308_G06_IRR	11308_G06_IRR	Primary_Tumor	Mus musculus	TTAACCAA	11308	G06	IRR	Lfng	Lfng	PDA	PDA		genomic DNA		Combined_insertions.txt	NS_Lane_7_R1.fastq	NS_Lane_7_R2.fastq
11232_G16_IRR	11232_G16_IRR	Primary_Tumor	Mus musculus	TTCGGTAA	11232	G16	IRR	Lfng	Lfng	PDA	PDA		genomic DNA		Combined_insertions.txt	NS_Lane_7_R1.fastq	NS_Lane_7_R2.fastq
12182_G21_IRR	12182_G21_IRR	Primary_Tumor	Mus musculus	TACATTAA	12182	G21	IRR	Lfng	Lfng	PDA	PDA		genomic DNA		Combined_insertions.txt	NS_Lane_7_R1.fastq	NS_Lane_7_R2.fastq
11703_G07_IRL	11703_G07_IRL	Primary_Tumor	Mus musculus	CAAGCCAA	11703	G07	IRL	Lfng	Lfng	SC	Squam		genomic DNA		Combined_insertions.txt	NS_Lane_7_R1.fastq	NS_Lane_7_R2.fastq
11703_G07_IRR	11703_G07_IRR	Primary_Tumor	Mus musculus	AGATCCAA	11703	G07	IRR	Lfng	Lfng	SC	Squam		genomic DNA		Combined_insertions.txt	NS_Lane_7_R1.fastq	NS_Lane_7_R2.fastq
B6038_R68_IRL	B6038_R68_IRL	Primary_Tumor	Mus musculus	GTGGAGAA	B6038	R68	IRL	Ras	Ras	SCC	Squam		genomic DNA		Combined_insertions.txt	NS_Lane_7_R1.fastq	NS_Lane_7_R2.fastq
9846_G04_IRL	9846_G04_IRL	Primary_Tumor	Mus musculus	CGCGGCAA	9846	G04	IRL	Lfng	Lfng	SCC	Squam		genomic DNA		Combined_insertions.txt	NS_Lane_7_R1.fastq	NS_Lane_7_R2.fastq
15494_G11_IRL	15494_G11_IRL	Primary_Tumor	Mus musculus	TGAGTCAA	15494	G11	IRL	Lfng	Lfng	SCC	Squam		genomic DNA		Combined_insertions.txt	NS_Lane_7_R1.fastq	NS_Lane_7_R2.fastq
18658_G12_IRL	18658_G12_IRL	Primary_Tumor	Mus musculus	CACCTCAA	18658	G12	IRL	Lfng	Lfng	SCC	Squam		genomic DNA		Combined_insertions.txt	NS_Lane_7_R1.fastq	NS_Lane_7_R2.fastq
11232_G17_IRL	11232_G17_IRL	Primary_Tumor	Mus musculus	AGACGTAA	11232	G17	IRL	Lfng	Lfng	SCC	Squam		genomic DNA		Combined_insertions.txt	NS_Lane_7_R1.fastq	NS_Lane_7_R2.fastq
12653_G22_IRL	12653_G22_IRL	Primary_Tumor	Mus musculus	CTTGTTAA	12653	G22	IRL	Lfng	Lfng	SCC	Squam		genomic DNA		Combined_insertions.txt	NS_Lane_7_R1.fastq	NS_Lane_7_R2.fastq
15503_G23_IRL	15503_G23_IRL	Primary_Tumor	Mus musculus	GTTACAGA	15503	G23	IRL	Lfng	Lfng	SCC	Squam		genomic DNA		Combined_insertions.txt	NS_Lane_7_R1.fastq	NS_Lane_7_R2.fastq
17903_G25_IRL	17903_G25_IRL	Primary_Tumor	Mus musculus	GGTGAGGA	17903	G25	IRL	Lfng	Lfng	SCC	Squam		genomic DNA		Combined_insertions.txt	NS_Lane_7_R1.fastq	NS_Lane_7_R2.fastq
17903_G26_IRL	17903_G26_IRL	Primary_Tumor	Mus musculus	TAACCGGA	17903	G26	IRL	Lfng	Lfng	SCC	Squam		genomic DNA		Combined_insertions.txt	NS_Lane_7_R1.fastq	NS_Lane_7_R2.fastq
B6038_R68_IRR	B6038_R68_IRR	Primary_Tumor	Mus musculus	TACGAGAA	B6038	R68	IRR	Ras	Ras	SCC	Squam		genomic DNA		Combined_insertions.txt	NS_Lane_7_R1.fastq	NS_Lane_7_R2.fastq
9846_G04_IRR	9846_G04_IRR	Primary_Tumor	Mus musculus	GTTGGCAA	9846	G04	IRR	Lfng	Lfng	SCC	Squam		genomic DNA		Combined_insertions.txt	NS_Lane_7_R1.fastq	NS_Lane_7_R2.fastq
15494_G11_IRR	15494_G11_IRR	Primary_Tumor	Mus musculus	AAGGTCAA	15494	G11	IRR	Lfng	Lfng	SCC	Squam		genomic DNA		Combined_insertions.txt	NS_Lane_7_R1.fastq	NS_Lane_7_R2.fastq
18658_G12_IRR	18658_G12_IRR	Primary_Tumor	Mus musculus	CTCAATAA	18658	G12	IRR	Lfng	Lfng	SCC	Squam		genomic DNA		Combined_insertions.txt	NS_Lane_7_R1.fastq	NS_Lane_7_R2.fastq
11232_G17_IRR	11232_G17_IRR	Primary_Tumor	Mus musculus	CATCGTAA	11232	G17	IRR	Lfng	Lfng	SCC	Squam		genomic DNA		Combined_insertions.txt	NS_Lane_7_R1.fastq	NS_Lane_7_R2.fastq
12653_G22_IRR	12653_G22_IRR	Primary_Tumor	Mus musculus	ACATGAGA	12653	G22	IRR	Lfng	Lfng	SCC	Squam		genomic DNA		Combined_insertions.txt	NS_Lane_7_R1.fastq	NS_Lane_7_R2.fastq
15503_G23_IRR	15503_G23_IRR	Primary_Tumor	Mus musculus	GCCGCAGA	15503	G23	IRR	Lfng	Lfng	SCC	Squam		genomic DNA		Combined_insertions.txt	NS_Lane_7_R1.fastq	NS_Lane_7_R2.fastq
17903_G25_IRR	17903_G25_IRR	Primary_Tumor	Mus musculus	CTCGCGGA	17903	G25	IRR	Lfng	Lfng	SCC	Squam		genomic DNA		Combined_insertions.txt	NS_Lane_7_R1.fastq	NS_Lane_7_R2.fastq
17903_G26_IRR	17903_G26_IRR	Primary_Tumor	Mus musculus	CGGCCGGA	17903	G26	IRR	Lfng	Lfng	SCC	Squam		genomic DNA		Combined_insertions.txt	NS_Lane_7_R1.fastq	NS_Lane_7_R2.fastq
11645_G19_IRL	11645_G19_IRL	Primary_Tumor	Mus musculus	TGGACTAA	11645	G19	IRL	Lfng	Lfng	SNC	None		genomic DNA		Combined_insertions.txt	NS_Lane_7_R1.fastq	NS_Lane_7_R2.fastq
11849_G20_IRL	11849_G20_IRL	Primary_Tumor	Mus musculus	GGCGCTAA	11849	G20	IRL	Lfng	Lfng	SNC	None		genomic DNA		Combined_insertions.txt	NS_Lane_7_R1.fastq	NS_Lane_7_R2.fastq
11645_G19_IRR	11645_G19_IRR	Primary_Tumor	Mus musculus	GCTACTAA	11645	G19	IRR	Lfng	Lfng	SNC	None		genomic DNA		Combined_insertions.txt	NS_Lane_7_R1.fastq	NS_Lane_7_R2.fastq
11849_G20_IRR	11849_G20_IRR	Primary_Tumor	Mus musculus	ATTCCTAA	11849	G20	IRR	Lfng	Lfng	SNC	None		genomic DNA		Combined_insertions.txt	NS_Lane_7_R1.fastq	NS_Lane_7_R2.fastq
B6038_R67_IRL	B6038_R67_IRL	Primary_Tumor	Mus musculus	CCTAAGAA	B6038	R67	IRL	Ras	Ras	Spind	Spindle		genomic DNA		Combined_insertions.txt	NS_Lane_7_R1.fastq	NS_Lane_7_R2.fastq
B6038_R71_IRL	B6038_R71_IRL	Primary_Tumor	Mus musculus	CACAGGAA	B6038	R71	IRL	Ras	Ras	Spind	Spindle		genomic DNA		Combined_insertions.txt	NS_Lane_7_R1.fastq	NS_Lane_7_R2.fastq
B6038_R67_IRR	B6038_R67_IRR	Primary_Tumor	Mus musculus	CGAGAGAA	B6038	R67	IRR	Ras	Ras	Spind	Spindle		genomic DNA		Combined_insertions.txt	NS_Lane_7_R1.fastq	NS_Lane_7_R2.fastq
B6038_R71_IRR	B6038_R71_IRR	Primary_Tumor	Mus musculus	ATTAGGAA	B6038	R71	IRR	Ras	Ras	Spind	Spindle		genomic DNA		Combined_insertions.txt	NS_Lane_7_R1.fastq	NS_Lane_7_R2.fastq
B6187_R72_IRL	B6187_R72_IRL	Primary_Tumor	Mus musculus	GAGCGGAA	B6187	R72	IRL	Ras	Ras	Unknown	None		genomic DNA		Combined_insertions.txt	NS_Lane_7_R1.fastq	NS_Lane_7_R2.fastq
B6187_R73_IRL	B6187_R73_IRL	Primary_Tumor	Mus musculus	AGGTGGAA	B6187	R73	IRL	Ras	Ras	Unknown	None		genomic DNA		Combined_insertions.txt	NS_Lane_7_R1.fastq	NS_Lane_7_R2.fastq
B6187_R74_IRL	B6187_R74_IRL	Primary_Tumor	Mus musculus	ACAACGAA	B6187	R74	IRL	Ras	Ras	Unknown	None		genomic DNA		Combined_insertions.txt	NS_Lane_7_R1.fastq	NS_Lane_7_R2.fastq
B6187_R75_IRL	B6187_R75_IRL	Primary_Tumor	Mus musculus	TATACGAA	B6187	R75	IRL	Ras	Ras	Unknown	None		genomic DNA		Combined_insertions.txt	NS_Lane_7_R1.fastq	NS_Lane_7_R2.fastq
B6187_R76_IRL	B6187_R76_IRL	Primary_Tumor	Mus musculus	GGACCGAA	B6187	R76	IRL	Ras	Ras	Unknown	None		genomic DNA		Combined_insertions.txt	NS_Lane_7_R1.fastq	NS_Lane_7_R2.fastq
B6187_R77_IRL	B6187_R77_IRL	Primary_Tumor	Mus musculus	GCGATGAA	B6187	R77	IRL	Ras	Ras	Unknown	None		genomic DNA		Combined_insertions.txt	NS_Lane_7_R1.fastq	NS_Lane_7_R2.fastq
B6187_R78_IRL	B6187_R78_IRL	Primary_Tumor	Mus musculus	GATGTGAA	B6187	R78	IRL	Ras	Ras	Unknown	None		genomic DNA		Combined_insertions.txt	NS_Lane_7_R1.fastq	NS_Lane_7_R2.fastq
B6187_R79_IRL	B6187_R79_IRL	Primary_Tumor	Mus musculus	TTGCTGAA	B6187	R79	IRL	Ras	Ras	Unknown	None		genomic DNA		Combined_insertions.txt	NS_Lane_7_R1.fastq	NS_Lane_7_R2.fastq
B6187_R80_IRL	B6187_R80_IRL	Primary_Tumor	Mus musculus	TCCAACAA	B6187	R80	IRL	Ras	Ras	Unknown	None		genomic DNA		Combined_insertions.txt	NS_Lane_7_R1.fastq	NS_Lane_7_R2.fastq
11226_G14_IRL	11226_G14_IRL	Primary_Tumor	Mus musculus	TCTGATAA	11226	G14	IRL	Lfng	Lfng	Unknown	None		genomic DNA		Combined_insertions.txt	NS_Lane_7_R1.fastq	NS_Lane_7_R2.fastq
15503_G24_IRL	15503_G24_IRL	Primary_Tumor	Mus musculus	TTCATAGA	15503	G24	IRL	Lfng	Lfng	Unknown	None		genomic DNA		Combined_insertions.txt	NS_Lane_7_R1.fastq	NS_Lane_7_R2.fastq
B6187_R72_IRR	B6187_R72_IRR	Primary_Tumor	Mus musculus	CTATGGAA	B6187	R72	IRR	Ras	Ras	Unknown	None		genomic DNA		Combined_insertions.txt	NS_Lane_7_R1.fastq	NS_Lane_7_R2.fastq
B6187_R73_IRR	B6187_R73_IRR	Primary_Tumor	Mus musculus	GCCTGGAA	B6187	R73	IRR	Ras	Ras	Unknown	None		genomic DNA		Combined_insertions.txt	NS_Lane_7_R1.fastq	NS_Lane_7_R2.fastq
B6187_R74_IRR	B6187_R74_IRR	Primary_Tumor	Mus musculus	CTGACGAA	B6187	R74	IRR	Ras	Ras	Unknown	None		genomic DNA		Combined_insertions.txt	NS_Lane_7_R1.fastq	NS_Lane_7_R2.fastq
B6187_R75_IRR	B6187_R75_IRR	Primary_Tumor	Mus musculus	TCGGCGAA	B6187	R75	IRR	Ras	Ras	Unknown	None		genomic DNA		Combined_insertions.txt	NS_Lane_7_R1.fastq	NS_Lane_7_R2.fastq
B6187_R76_IRR	B6187_R76_IRR	Primary_Tumor	Mus musculus	CGCTCGAA	B6187	R76	IRR	Ras	Ras	Unknown	None		genomic DNA		Combined_insertions.txt	NS_Lane_7_R1.fastq	NS_Lane_7_R2.fastq
B6187_R77_IRR	B6187_R77_IRR	Primary_Tumor	Mus musculus	ACCGTGAA	B6187	R77	IRR	Ras	Ras	Unknown	None		genomic DNA		Combined_insertions.txt	NS_Lane_7_R1.fastq	NS_Lane_7_R2.fastq
B6187_R78_IRR	B6187_R78_IRR	Primary_Tumor	Mus musculus	CCACTGAA	B6187	R78	IRR	Ras	Ras	Unknown	None		genomic DNA		Combined_insertions.txt	NS_Lane_7_R1.fastq	NS_Lane_7_R2.fastq
B6187_R79_IRR	B6187_R79_IRR	Primary_Tumor	Mus musculus	CGGAACAA	B6187	R79	IRR	Ras	Ras	Unknown	None		genomic DNA		Combined_insertions.txt	NS_Lane_7_R1.fastq	NS_Lane_7_R2.fastq
B6187_R80_IRR	B6187_R80_IRR	Primary_Tumor	Mus musculus	GATAACAA	B6187	R80	IRR	Ras	Ras	Unknown	None		genomic DNA		Combined_insertions.txt	NS_Lane_7_R1.fastq	NS_Lane_7_R2.fastq
11226_G14_IRR	11226_G14_IRR	Primary_Tumor	Mus musculus	ACGCATAA	11226	G14	IRR	Lfng	Lfng	Unknown	None		genomic DNA		Combined_insertions.txt	NS_Lane_7_R1.fastq	NS_Lane_7_R2.fastq
15503_G24_IRR	15503_G24_IRR	Primary_Tumor	Mus musculus	AACTTAGA	15503	G24	IRR	Lfng	Lfng	Unknown	None		genomic DNA		Combined_insertions.txt	NS_Lane_7_R1.fastq	NS_Lane_7_R2.fastq
B2345_C025_IRL	B2345_C025_IRL	Primary_Tumor	Mus musculus	AAGAAGAA	B2345	C025	IRL	H1047R	H1047R	Acin	None		genomic DNA		Combined_insertions.txt	Lane_27_R1.fastq	Lane_27_R2.fastq
B2345_C025_IRR	B2345_C025_IRR	Primary_Tumor	Mus musculus	TATACGAA	B2345	C025	IRR	H1047R	H1047R	Acin	None		genomic DNA		Combined_insertions.txt	Lane_27_R1.fastq	Lane_27_R2.fastq
B2675_C057_IRL	B2675_C057_IRL	Primary_Tumor	Mus musculus	CGAGAGAA	B2675	C057	IRL	H1047R	H1047R	ASC	ASC		genomic DNA		Combined_insertions.txt	Lane_27_R1.fastq	Lane_27_R2.fastq
B1629_E040_IRL	B1629_E040_IRL	Primary_Tumor	Mus musculus	CGCTCGAA	B1629	E040	IRL	E545K	E545K	ASC	ASC		genomic DNA		Combined_insertions.txt	Lane_27_R1.fastq	Lane_27_R2.fastq
B2675_C055_IRL	B2675_C055_IRL	Primary_Tumor	Mus musculus	GATAACAA	B2675	C055	IRL	H1047R	H1047R	ASC	ASC		genomic DNA		Combined_insertions.txt	Lane_27_R1.fastq	Lane_27_R2.fastq
B1629_E041_IRL	B1629_E041_IRL	Primary_Tumor	Mus musculus	CAAGCCAA	B1629	E041	IRL	E545K	E545K	ASC	ASC		genomic DNA		Combined_insertions.txt	Lane_27_R1.fastq	Lane_27_R2.fastq
B2675_C055_IRR	B2675_C055_IRR	Primary_Tumor	Mus musculus	TACTCCAA	B2675	C055	IRR	H1047R	H1047R	ASC	ASC		genomic DNA		Combined_insertions.txt	Lane_27_R1.fastq	Lane_27_R2.fastq
B2675_C057_IRR	B2675_C057_IRR	Primary_Tumor	Mus musculus	ACTATCAA	B2675	C057	IRR	H1047R	H1047R	ASC	ASC		genomic DNA		Combined_insertions.txt	Lane_27_R1.fastq	Lane_27_R2.fastq
B1629_E040_IRR	B1629_E040_IRR	Primary_Tumor	Mus musculus	CTCGCGGA	B1629	E040	IRR	E545K	E545K	ASC	ASC		genomic DNA		Combined_insertions.txt	Lane_27_R1.fastq	Lane_27_R2.fastq
B1629_E041_IRR	B1629_E041_IRR	Primary_Tumor	Mus musculus	TAACCGGA	B1629	E041	IRR	E545K	E545K	ASC	ASC		genomic DNA		Combined_insertions.txt	Lane_27_R1.fastq	Lane_27_R2.fastq
B2345_C026_IRL	B2345_C026_IRL	Primary_Tumor	Mus musculus	GGCAAGAA	B2345	C026	IRL	H1047R	H1047R	CAC	None		genomic DNA		Combined_insertions.txt	Lane_27_R1.fastq	Lane_27_R2.fastq
B1964_C064_IRL	B1964_C064_IRL	Primary_Tumor	Mus musculus	TGTCAGAA	B1964	C064	IRL	H1047R	H1047R	CAC	None		genomic DNA		Combined_insertions.txt	Lane_27_R1.fastq	Lane_27_R2.fastq
B3144_C094_IRL	B3144_C094_IRL	Primary_Tumor	Mus musculus	ATTAGGAA	B3144	C094	IRL	H1047R	H1047R	CAC	None		genomic DNA		Combined_insertions.txt	Lane_27_R1.fastq	Lane_27_R2.fastq
B3332_E009_IRL	B3332_E009_IRL	Primary_Tumor	Mus musculus	ACAACGAA	B3332	E009	IRL	H1047R	H1047R	CAC	None		genomic DNA		Combined_insertions.txt	Lane_27_R1.fastq	Lane_27_R2.fastq
B4238_E070_IRL	B4238_E070_IRL	Primary_Tumor	Mus musculus	ACCGTGAA	B4238	E070	IRL	H1047R	H1047R	CAC	None		genomic DNA		Combined_insertions.txt	Lane_27_R1.fastq	Lane_27_R2.fastq
B2675_C061_IRL	B2675_C061_IRL	Primary_Tumor	Mus musculus	CCACTGAA	B2675	C061	IRL	H1047R	H1047R	CAC	None		genomic DNA		Combined_insertions.txt	Lane_27_R1.fastq	Lane_27_R2.fastq
B2345_C026_IRR	B2345_C026_IRR	Primary_Tumor	Mus musculus	TTGCTGAA	B2345	C026	IRR	H1047R	H1047R	CAC	None		genomic DNA		Combined_insertions.txt	Lane_27_R1.fastq	Lane_27_R2.fastq
B1961_C051_IRL	B1961_C051_IRL	Primary_Tumor	Mus musculus	TCCAACAA	B1961	C051	IRL	H1047R	H1047R	CAC	None		genomic DNA		Combined_insertions.txt	Lane_27_R1.fastq	Lane_27_R2.fastq
B2724_C069_IRL	B2724_C069_IRL	Primary_Tumor	Mus musculus	AGTGACAA	B2724	C069	IRL	H1047R	H1047R	CAC	None		genomic DNA		Combined_insertions.txt	Lane_27_R1.fastq	Lane_27_R2.fastq
B3144_C093_IRL	B3144_C093_IRL	Primary_Tumor	Mus musculus	CGCGGCAA	B3144	C093	IRL	H1047R	H1047R	CAC	None		genomic DNA		Combined_insertions.txt	Lane_27_R1.fastq	Lane_27_R2.fastq
B3144_C095_IRL	B3144_C095_IRL	Primary_Tumor	Mus musculus	GTTGGCAA	B3144	C095	IRL	H1047R	H1047R	CAC	None		genomic DNA		Combined_insertions.txt	Lane_27_R1.fastq	Lane_27_R2.fastq
B3144_C096_IRL	B3144_C096_IRL	Primary_Tumor	Mus musculus	TCACGCAA	B3144	C096	IRL	H1047R	H1047R	CAC	None		genomic DNA		Combined_insertions.txt	Lane_27_R1.fastq	Lane_27_R2.fastq
B3158_E012_IRL	B3158_E012_IRL	Primary_Tumor	Mus musculus	AATTGCAA	B3158	E012	IRL	H1047R	H1047R	CAC	None		genomic DNA		Combined_insertions.txt	Lane_27_R1.fastq	Lane_27_R2.fastq
B1961_C051_IRR	B1961_C051_IRR	Primary_Tumor	Mus musculus	GCGTCCAA	B1961	C051	IRR	H1047R	H1047R	CAC	None		genomic DNA		Combined_insertions.txt	Lane_27_R1.fastq	Lane_27_R2.fastq
B2675_C061_IRR	B2675_C061_IRR	Primary_Tumor	Mus musculus	CTCAATAA	B2675	C061	IRR	H1047R	H1047R	CAC	None		genomic DNA		Combined_insertions.txt	Lane_27_R1.fastq	Lane_27_R2.fastq
B1964_C064_IRR	B1964_C064_IRR	Primary_Tumor	Mus musculus	CAGGATAA	B1964	C064	IRR	H1047R	H1047R	CAC	None		genomic DNA		Combined_insertions.txt	Lane_27_R1.fastq	Lane_27_R2.fastq
B4238_E070_IRR	B4238_E070_IRR	Primary_Tumor	Mus musculus	ACGCATAA	B4238	E070	IRR	H1047R	H1047R	CAC	None		genomic DNA		Combined_insertions.txt	Lane_27_R1.fastq	Lane_27_R2.fastq
B2724_C069_IRR	B2724_C069_IRR	Primary_Tumor	Mus musculus	TGATATAA	B2724	C069	IRR	H1047R	H1047R	CAC	None		genomic DNA		Combined_insertions.txt	Lane_27_R1.fastq	Lane_27_R2.fastq
B3144_C093_IRR	B3144_C093_IRR	Primary_Tumor	Mus musculus	TAGTGTAA	B3144	C093	IRR	H1047R	H1047R	CAC	None		genomic DNA		Combined_insertions.txt	Lane_27_R1.fastq	Lane_27_R2.fastq
B3144_C094_IRR	B3144_C094_IRR	Primary_Tumor	Mus musculus	GGTTGTAA	B3144	C094	IRR	H1047R	H1047R	CAC	None		genomic DNA		Combined_insertions.txt	Lane_27_R1.fastq	Lane_27_R2.fastq
B3144_C095_IRR	B3144_C095_IRR	Primary_Tumor	Mus musculus	TGGACTAA	B3144	C095	IRR	H1047R	H1047R	CAC	None		genomic DNA		Combined_insertions.txt	Lane_27_R1.fastq	Lane_27_R2.fastq
B3144_C096_IRR	B3144_C096_IRR	Primary_Tumor	Mus musculus	GCTACTAA	B3144	C096	IRR	H1047R	H1047R	CAC	None		genomic DNA		Combined_insertions.txt	Lane_27_R1.fastq	Lane_27_R2.fastq
B3332_E009_IRR	B3332_E009_IRR	Primary_Tumor	Mus musculus	ACATGAGA	B3332	E009	IRR	H1047R	H1047R	CAC	None		genomic DNA		Combined_insertions.txt	Lane_27_R1.fastq	Lane_27_R2.fastq
B3158_E012_IRR	B3158_E012_IRR	Primary_Tumor	Mus musculus	GCCGCAGA	B3158	E012	IRR	H1047R	H1047R	CAC	None		genomic DNA		Combined_insertions.txt	Lane_27_R1.fastq	Lane_27_R2.fastq
B2675_C056_IRL	B2675_C056_IRL	Primary_Tumor	Mus musculus	CCTAAGAA	B2675	C056	IRL	H1047R	H1047R	KA	Squam		genomic DNA		Combined_insertions.txt	Lane_27_R1.fastq	Lane_27_R2.fastq
B2675_C062_IRL	B2675_C062_IRL	Primary_Tumor	Mus musculus	ATCCAGAA	B2675	C062	IRL	H1047R	H1047R	KA	Squam		genomic DNA		Combined_insertions.txt	Lane_27_R1.fastq	Lane_27_R2.fastq
B2675_C056_IRR	B2675_C056_IRR	Primary_Tumor	Mus musculus	GTCATCAA	B2675	C056	IRR	H1047R	H1047R	KA	Squam		genomic DNA		Combined_insertions.txt	Lane_27_R1.fastq	Lane_27_R2.fastq
B2675_C062_IRR	B2675_C062_IRR	Primary_Tumor	Mus musculus	ATAGATAA	B2675	C062	IRR	H1047R	H1047R	KA	Squam		genomic DNA		Combined_insertions.txt	Lane_27_R1.fastq	Lane_27_R2.fastq
B2724_C067_IRL	B2724_C067_IRL	Primary_Tumor	Mus musculus	GAATAGAA	B2724	C067	IRL	H1047R	H1047R	Pap	Pap		genomic DNA		Combined_insertions.txt	Lane_27_R1.fastq	Lane_27_R2.fastq
B3144_C091_IRL	B3144_C091_IRL	Primary_Tumor	Mus musculus	CACAGGAA	B3144	C091	IRL	H1047R	H1047R	Pap	Pap		genomic DNA		Combined_insertions.txt	Lane_27_R1.fastq	Lane_27_R2.fastq
B3303_E007_IRL	B3303_E007_IRL	Primary_Tumor	Mus musculus	AGGTGGAA	B3303	E007	IRL	H1047R	H1047R	Pap	Pap		genomic DNA		Combined_insertions.txt	Lane_27_R1.fastq	Lane_27_R2.fastq
B4043_E056_IRL	B4043_E056_IRL	Primary_Tumor	Mus musculus	GCGATGAA	B4043	E056	IRL	H1047R	H1047R	Pap	Pap		genomic DNA		Combined_insertions.txt	Lane_27_R1.fastq	Lane_27_R2.fastq
B2675_C058_IRL	B2675_C058_IRL	Primary_Tumor	Mus musculus	GATGTGAA	B2675	C058	IRL	H1047R	H1047R	Pap	Pap		genomic DNA		Combined_insertions.txt	Lane_27_R1.fastq	Lane_27_R2.fastq
B3304_C070_IRL	B3304_C070_IRL	Primary_Tumor	Mus musculus	CGGAACAA	B3304	C070	IRL	H1047R	H1047R	Pap	Pap		genomic DNA		Combined_insertions.txt	Lane_27_R1.fastq	Lane_27_R2.fastq
B3142_C081_IRL	B3142_C081_IRL	Primary_Tumor	Mus musculus	CTTCACAA	B3142	C081	IRL	H1047R	H1047R	Pap	Pap		genomic DNA		Combined_insertions.txt	Lane_27_R1.fastq	Lane_27_R2.fastq
B3144_C092_IRL	B3144_C092_IRL	Primary_Tumor	Mus musculus	TTGTACAA	B3144	C092	IRL	H1047R	H1047R	Pap	Pap		genomic DNA		Combined_insertions.txt	Lane_27_R1.fastq	Lane_27_R2.fastq
B3144_C097_IRL	B3144_C097_IRL	Primary_Tumor	Mus musculus	ATGCGCAA	B3144	C097	IRL	H1047R	H1047R	Pap	Pap		genomic DNA		Combined_insertions.txt	Lane_27_R1.fastq	Lane_27_R2.fastq
B4043_E055_IRL	B4043_E055_IRL	Primary_Tumor	Mus musculus	AGATCCAA	B4043	E055	IRL	H1047R	H1047R	Pap	Pap		genomic DNA		Combined_insertions.txt	Lane_27_R1.fastq	Lane_27_R2.fastq
B2675_C058_IRR	B2675_C058_IRR	Primary_Tumor	Mus musculus	TGAGTCAA	B2675	C058	IRR	H1047R	H1047R	Pap	Pap		genomic DNA		Combined_insertions.txt	Lane_27_R1.fastq	Lane_27_R2.fastq
B2724_C067_IRR	B2724_C067_IRR	Primary_Tumor	Mus musculus	TCTGATAA	B2724	C067	IRR	H1047R	H1047R	Pap	Pap		genomic DNA		Combined_insertions.txt	Lane_27_R1.fastq	Lane_27_R2.fastq
B3304_C070_IRR	B3304_C070_IRR	Primary_Tumor	Mus musculus	GTAAGTAA	B3304	C070	IRR	H1047R	H1047R	Pap	Pap		genomic DNA		Combined_insertions.txt	Lane_27_R1.fastq	Lane_27_R2.fastq
B3142_C081_IRR	B3142_C081_IRR	Primary_Tumor	Mus musculus	CCGAGTAA	B3142	C081	IRR	H1047R	H1047R	Pap	Pap		genomic DNA		Combined_insertions.txt	Lane_27_R1.fastq	Lane_27_R2.fastq
B3144_C091_IRR	B3144_C091_IRR	Primary_Tumor	Mus musculus	AGACGTAA	B3144	C091	IRR	H1047R	H1047R	Pap	Pap		genomic DNA		Combined_insertions.txt	Lane_27_R1.fastq	Lane_27_R2.fastq
B3144_C092_IRR	B3144_C092_IRR	Primary_Tumor	Mus musculus	CATCGTAA	B3144	C092	IRR	H1047R	H1047R	Pap	Pap		genomic DNA		Combined_insertions.txt	Lane_27_R1.fastq	Lane_27_R2.fastq
B3144_C097_IRR	B3144_C097_IRR	Primary_Tumor	Mus musculus	GGCGCTAA	B3144	C097	IRR	H1047R	H1047R	Pap	Pap		genomic DNA		Combined_insertions.txt	Lane_27_R1.fastq	Lane_27_R2.fastq
B3303_E007_IRR	B3303_E007_IRR	Primary_Tumor	Mus musculus	TACATTAA	B3303	E007	IRR	H1047R	H1047R	Pap	Pap		genomic DNA		Combined_insertions.txt	Lane_27_R1.fastq	Lane_27_R2.fastq
B4043_E055_IRR	B4043_E055_IRR	Primary_Tumor	Mus musculus	CGGCCGGA	B4043	E055	IRR	H1047R	H1047R	Pap	Pap		genomic DNA		Combined_insertions.txt	Lane_27_R1.fastq	Lane_27_R2.fastq
B4043_E056_IRR	B4043_E056_IRR	Primary_Tumor	Mus musculus	CCTTCGGA	B4043	E056	IRR	H1047R	H1047R	Pap	Pap		genomic DNA		Combined_insertions.txt	Lane_27_R1.fastq	Lane_27_R2.fastq
B3158_E011_IRL	B3158_E011_IRL	Primary_Tumor	Mus musculus	CTGACGAA	B3158	E011	IRL	H1047R	H1047R	SC	Squam		genomic DNA		Combined_insertions.txt	Lane_27_R1.fastq	Lane_27_R2.fastq
B3303_E008_IRR	B3303_E008_IRR	Primary_Tumor	Mus musculus	CTTGTTAA	B3303	E008	IRR	H1047R	H1047R	SC	Squam		genomic DNA		Combined_insertions.txt	Lane_27_R1.fastq	Lane_27_R2.fastq
B3158_E011_IRR	B3158_E011_IRR	Primary_Tumor	Mus musculus	GTTACAGA	B3158	E011	IRR	H1047R	H1047R	SC	Squam		genomic DNA		Combined_insertions.txt	Lane_27_R1.fastq	Lane_27_R2.fastq
B3303_E008_IRL	B3303_E008_IRL	Primary_Tumor	Mus musculus	GCCTGGAA	B3303	E008	IRL	H1047R	H1047R	SC	Squam		genomic DNA		Combined_insertions.txt	Lane_27_R1.fastq	Lane_27_R2.fastq
B2675_C059_IRL	B2675_C059_IRL	Primary_Tumor	Mus musculus	GTGGAGAA	B2675	C059	IRL	H1047R	H1047R	SCC	Squam		genomic DNA		Combined_insertions.txt	Lane_27_R1.fastq	Lane_27_R2.fastq
B2675_C060_IRL	B2675_C060_IRL	Primary_Tumor	Mus musculus	TACGAGAA	B2675	C060	IRL	H1047R	H1047R	SCC	Squam		genomic DNA		Combined_insertions.txt	Lane_27_R1.fastq	Lane_27_R2.fastq
B3093_C089_IRL	B3093_C089_IRL	Primary_Tumor	Mus musculus	TGAAGGAA	B3093	C089	IRL	H1047R	H1047R	SCC	Squam		genomic DNA		Combined_insertions.txt	Lane_27_R1.fastq	Lane_27_R2.fastq
B2973_E001_IRL	B2973_E001_IRL	Primary_Tumor	Mus musculus	GAGCGGAA	B2973	E001	IRL	H1047R	H1047R	SCC	Squam		genomic DNA		Combined_insertions.txt	Lane_27_R1.fastq	Lane_27_R2.fastq
B2973_E002_IRL	B2973_E002_IRL	Primary_Tumor	Mus musculus	CTATGGAA	B2973	E002	IRL	H1047R	H1047R	SCC	Squam		genomic DNA		Combined_insertions.txt	Lane_27_R1.fastq	Lane_27_R2.fastq
B3060_E017_IRL	B3060_E017_IRL	Primary_Tumor	Mus musculus	TCGGCGAA	B3060	E017	IRL	E545K	E545K	SCC	Squam		genomic DNA		Combined_insertions.txt	Lane_27_R1.fastq	Lane_27_R2.fastq
B3306_E018_IRL	B3306_E018_IRL	Primary_Tumor	Mus musculus	GGACCGAA	B3306	E018	IRL	H1047R	H1047R	SCC	Squam		genomic DNA		Combined_insertions.txt	Lane_27_R1.fastq	Lane_27_R2.fastq
B3420_E016_IRL	B3420_E016_IRL	Primary_Tumor	Mus musculus	TTAACCAA	B3420	E016	IRL	E545K	E545K	SCC	Squam		genomic DNA		Combined_insertions.txt	Lane_27_R1.fastq	Lane_27_R2.fastq
B2675_C059_IRR	B2675_C059_IRR	Primary_Tumor	Mus musculus	AAGGTCAA	B2675	C059	IRR	H1047R	H1047R	SCC	Squam		genomic DNA		Combined_insertions.txt	Lane_27_R1.fastq	Lane_27_R2.fastq
B2675_C060_IRR	B2675_C060_IRR	Primary_Tumor	Mus musculus	CACCTCAA	B2675	C060	IRR	H1047R	H1047R	SCC	Squam		genomic DNA		Combined_insertions.txt	Lane_27_R1.fastq	Lane_27_R2.fastq
B3093_C089_IRR	B3093_C089_IRR	Primary_Tumor	Mus musculus	TTCGGTAA	B3093	C089	IRR	H1047R	H1047R	SCC	Squam		genomic DNA		Combined_insertions.txt	Lane_27_R1.fastq	Lane_27_R2.fastq
B2973_E001_IRR	B2973_E001_IRR	Primary_Tumor	Mus musculus	ATTCCTAA	B2973	E001	IRR	H1047R	H1047R	SCC	Squam		genomic DNA		Combined_insertions.txt	Lane_27_R1.fastq	Lane_27_R2.fastq
B2973_E002_IRR	B2973_E002_IRR	Primary_Tumor	Mus musculus	CGAATTAA	B2973	E002	IRR	H1047R	H1047R	SCC	Squam		genomic DNA		Combined_insertions.txt	Lane_27_R1.fastq	Lane_27_R2.fastq
B3420_E016_IRR	B3420_E016_IRR	Primary_Tumor	Mus musculus	TTCATAGA	B3420	E016	IRR	E545K	E545K	SCC	Squam		genomic DNA		Combined_insertions.txt	Lane_27_R1.fastq	Lane_27_R2.fastq
B3060_E017_IRR	B3060_E017_IRR	Primary_Tumor	Mus musculus	AACTTAGA	B3060	E017	IRR	E545K	E545K	SCC	Squam		genomic DNA		Combined_insertions.txt	Lane_27_R1.fastq	Lane_27_R2.fastq
B3306_E018_IRR	B3306_E018_IRR	Primary_Tumor	Mus musculus	GGTGAGGA	B3306	E018	IRR	H1047R	H1047R	SCC	Squam		genomic DNA		Combined_insertions.txt	Lane_27_R1.fastq	Lane_27_R2.fastq
